# Supplementary material for: Scaled Process Priors for Bayesian Nonparametric Estimation of the Unseen Genetic Variation
Source: J Am Stat Assoc. 2022 Sep 29;119(545):320–31. doi: 10.1080/01621459.2022.2115918 (PMC11073059; doi:10.1080/01621459.2022.2115918)
Supplement: Supplemental Material [file UASA_A_2115918_SM5205.zip]

Archive with 774 entries (693 files):
- supplementary_files/
- __MACOSX/._supplementary_files
- supplementary_files/.DS_Store
- __MACOSX/supplementary_files/._.DS_Store
- supplementary_files/ScaledProcesses/
- __MACOSX/supplementary_files/._ScaledProcesses
- supplementary_files/Supplementary_material.pdf
- __MACOSX/supplementary_files/._Supplementary_material.pdf
- supplementary_files/ScaledProcesses/.DS_Store
- supplementary_files/ScaledProcesses/gnomAD/
- __MACOSX/supplementary_files/ScaledProcesses/._gnomAD
- supplementary_files/ScaledProcesses/README.md
- __MACOSX/supplementary_files/ScaledProcesses/._README.md
- supplementary_files/ScaledProcesses/Cancer/
- __MACOSX/supplementary_files/ScaledProcesses/._Cancer
- supplementary_files/ScaledProcesses/Synthetic/
- __MACOSX/supplementary_files/ScaledProcesses/._Synthetic
- supplementary_files/ScaledProcesses/.git/
- __MACOSX/supplementary_files/ScaledProcesses/._.git
- supplementary_files/ScaledProcesses/utils_folder/
- __MACOSX/supplementary_files/ScaledProcesses/._utils_folder
- supplementary_files/ScaledProcesses/gnomAD/Plots.ipynb
- __MACOSX/supplementary_files/ScaledProcesses/gnomAD/._Plots.ipynb
- supplementary_files/ScaledProcesses/gnomAD/.DS_Store
- supplementary_files/ScaledProcesses/gnomAD/Fit.ipynb
- __MACOSX/supplementary_files/ScaledProcesses/gnomAD/._Fit.ipynb
- supplementary_files/ScaledProcesses/gnomAD/results/
- __MACOSX/supplementary_files/ScaledProcesses/gnomAD/._results
- supplementary_files/ScaledProcesses/gnomAD/.ipynb_checkpoints/
- __MACOSX/supplementary_files/ScaledProcesses/gnomAD/._.ipynb_checkpoints
- supplementary_files/ScaledProcesses/gnomAD/data/
- __MACOSX/supplementary_files/ScaledProcesses/gnomAD/._data
- supplementary_files/ScaledProcesses/gnomAD/Plots/
- __MACOSX/supplementary_files/ScaledProcesses/gnomAD/._Plots
- supplementary_files/ScaledProcesses/Cancer/Plots.ipynb
- __MACOSX/supplementary_files/ScaledProcesses/Cancer/._Plots.ipynb
- supplementary_files/ScaledProcesses/Cancer/.DS_Store
- supplementary_files/ScaledProcesses/Cancer/Fit.ipynb
- __MACOSX/supplementary_files/ScaledProcesses/Cancer/._Fit.ipynb
- supplementary_files/ScaledProcesses/Cancer/results/
- __MACOSX/supplementary_files/ScaledProcesses/Cancer/._results
- supplementary_files/ScaledProcesses/Cancer/.ipynb_checkpoints/
- __MACOSX/supplementary_files/ScaledProcesses/Cancer/._.ipynb_checkpoints
- supplementary_files/ScaledProcesses/Cancer/minimal_results_plots.ipynb
- __MACOSX/supplementary_files/ScaledProcesses/Cancer/._minimal_results_plots.ipynb
- supplementary_files/ScaledProcesses/Cancer/Data/
- __MACOSX/supplementary_files/ScaledProcesses/Cancer/._Data
- supplementary_files/ScaledProcesses/Cancer/Plots/
- __MACOSX/supplementary_files/ScaledProcesses/Cancer/._Plots
- supplementary_files/ScaledProcesses/Synthetic/.DS_Store
- supplementary_files/ScaledProcesses/Synthetic/Fit.ipynb
- __MACOSX/supplementary_files/ScaledProcesses/Synthetic/._Fit.ipynb
- supplementary_files/ScaledProcesses/Synthetic/results/
- __MACOSX/supplementary_files/ScaledProcesses/Synthetic/._results
- supplementary_files/ScaledProcesses/Synthetic/.ipynb_checkpoints/
- __MACOSX/supplementary_files/ScaledProcesses/Synthetic/._.ipynb_checkpoints
- supplementary_files/ScaledProcesses/Synthetic/Plots/
- __MACOSX/supplementary_files/ScaledProcesses/Synthetic/._Plots
- supplementary_files/ScaledProcesses/.git/.DS_Store
- __MACOSX/supplementary_files/ScaledProcesses/.git/._.DS_Store
- supplementary_files/ScaledProcesses/.git/config
- __MACOSX/supplementary_files/ScaledProcesses/.git/._config
- supplementary_files/ScaledProcesses/.git/objects/
- __MACOSX/supplementary_files/ScaledProcesses/.git/._objects
- supplementary_files/ScaledProcesses/.git/HEAD
- __MACOSX/supplementary_files/ScaledProcesses/.git/._HEAD
- supplementary_files/ScaledProcesses/.git/info/
- __MACOSX/supplementary_files/ScaledProcesses/.git/._info
- supplementary_files/ScaledProcesses/.git/logs/
- __MACOSX/supplementary_files/ScaledProcesses/.git/._logs
- supplementary_files/ScaledProcesses/.git/description
- __MACOSX/supplementary_files/ScaledProcesses/.git/._description
- supplementary_files/ScaledProcesses/.git/hooks/
- __MACOSX/supplementary_files/ScaledProcesses/.git/._hooks
- supplementary_files/ScaledProcesses/.git/refs/
- __MACOSX/supplementary_files/ScaledProcesses/.git/._refs
- supplementary_files/ScaledProcesses/.git/index
- __MACOSX/supplementary_files/ScaledProcesses/.git/._index
- supplementary_files/ScaledProcesses/.git/packed-refs
- __MACOSX/supplementary_files/ScaledProcesses/.git/._packed-refs
- supplementary_files/ScaledProcesses/utils_folder/utils_plots.py
- __MACOSX/supplementary_files/ScaledProcesses/utils_folder/._utils_plots.py
- supplementary_files/ScaledProcesses/utils_folder/utils_GD.py
- __MACOSX/supplementary_files/ScaledProcesses/utils_folder/._utils_GD.py
- supplementary_files/ScaledProcesses/utils_folder/utils_jack.py
- __MACOSX/supplementary_files/ScaledProcesses/utils_folder/._utils_jack.py
- supplementary_files/ScaledProcesses/utils_folder/.DS_Store
- supplementary_files/ScaledProcesses/utils_folder/utils_bnp.py
- __MACOSX/supplementary_files/ScaledProcesses/utils_folder/._utils_bnp.py
- supplementary_files/ScaledProcesses/utils_folder/__pycache__/
- __MACOSX/supplementary_files/ScaledProcesses/utils_folder/.___pycache__
- supplementary_files/ScaledProcesses/utils_folder/utils_gt.py
- __MACOSX/supplementary_files/ScaledProcesses/utils_folder/._utils_gt.py
- supplementary_files/ScaledProcesses/utils_folder/utils_unseen.py
- __MACOSX/supplementary_files/ScaledProcesses/utils_folder/._utils_unseen.py
- supplementary_files/ScaledProcesses/utils_folder/utils_IBP.py
- __MACOSX/supplementary_files/ScaledProcesses/utils_folder/._utils_IBP.py
- supplementary_files/ScaledProcesses/utils_folder/.ipynb_checkpoints/
- __MACOSX/supplementary_files/ScaledProcesses/utils_folder/._.ipynb_checkpoints
- supplementary_files/ScaledProcesses/utils_folder/utils_all.py
- __MACOSX/supplementary_files/ScaledProcesses/utils_folder/._utils_all.py
- supplementary_files/ScaledProcesses/utils_folder/utils_BB.py
- __MACOSX/supplementary_files/ScaledProcesses/utils_folder/._utils_BB.py
- supplementary_files/ScaledProcesses/gnomAD/results/_new_all_populations_regression.npy
- __MACOSX/supplementary_files/ScaledProcesses/gnomAD/results/.__new_all_populations_regression.npy
- supplementary_files/ScaledProcesses/gnomAD/.ipynb_checkpoints/Fit-checkpoint.ipynb
- __MACOSX/supplementary_files/ScaledProcesses/gnomAD/.ipynb_checkpoints/._Fit-checkpoint.ipynb
- supplementary_files/ScaledProcesses/gnomAD/.ipynb_checkpoints/Paper_Plots-checkpoint.ipynb
- __MACOSX/supplementary_files/ScaledProcesses/gnomAD/.ipynb_checkpoints/._Paper_Plots-checkpoint.ipynb
- supplementary_files/ScaledProcesses/gnomAD/data/amr/
- __MACOSX/supplementary_files/ScaledProcesses/gnomAD/data/._amr
- supplementary_files/ScaledProcesses/gnomAD/data/asj/
- __MACOSX/supplementary_files/ScaledProcesses/gnomAD/data/._asj
- supplementary_files/ScaledProcesses/gnomAD/data/.DS_Store
- supplementary_files/ScaledProcesses/gnomAD/data/fin/
- __MACOSX/supplementary_files/ScaledProcesses/gnomAD/data/._fin
- supplementary_files/ScaledProcesses/gnomAD/data/nfe_seu/
- __MACOSX/supplementary_files/ScaledProcesses/gnomAD/data/._nfe_seu
- supplementary_files/ScaledProcesses/gnomAD/data/nfe_est/
- __MACOSX/supplementary_files/ScaledProcesses/gnomAD/data/._nfe_est
- supplementary_files/ScaledProcesses/gnomAD/data/nfe_nwe/
- __MACOSX/supplementary_files/ScaledProcesses/gnomAD/data/._nfe_nwe
- supplementary_files/ScaledProcesses/gnomAD/data/eas/
- __MACOSX/supplementary_files/ScaledProcesses/gnomAD/data/._eas
- supplementary_files/ScaledProcesses/gnomAD/data/nfe_swe/
- __MACOSX/supplementary_files/ScaledProcesses/gnomAD/data/._nfe_swe
- supplementary_files/ScaledProcesses/gnomAD/data/sas/
- __MACOSX/supplementary_files/ScaledProcesses/gnomAD/data/._sas
- supplementary_files/ScaledProcesses/gnomAD/data/nfe_bgr/
- __MACOSX/supplementary_files/ScaledProcesses/gnomAD/data/._nfe_bgr
- supplementary_files/ScaledProcesses/gnomAD/data/oth/
- __MACOSX/supplementary_files/ScaledProcesses/gnomAD/data/._oth
- supplementary_files/ScaledProcesses/gnomAD/data/.ipynb_checkpoints/
- __MACOSX/supplementary_files/ScaledProcesses/gnomAD/data/._.ipynb_checkpoints
- supplementary_files/ScaledProcesses/gnomAD/data/nfe_onf/
- __MACOSX/supplementary_files/ScaledProcesses/gnomAD/data/._nfe_onf
- supplementary_files/ScaledProcesses/gnomAD/data/eas_oea/
- __MACOSX/supplementary_files/ScaledProcesses/gnomAD/data/._eas_oea
- supplementary_files/ScaledProcesses/gnomAD/data/eas_kor/
- __MACOSX/supplementary_files/ScaledProcesses/gnomAD/data/._eas_kor
- supplementary_files/ScaledProcesses/gnomAD/data/afr/
- __MACOSX/supplementary_files/ScaledProcesses/gnomAD/data/._afr
- supplementary_files/ScaledProcesses/gnomAD/Plots/N_100_eas_oea.pdf
- __MACOSX/supplementary_files/ScaledProcesses/gnomAD/Plots/._N_100_eas_oea.pdf
- supplementary_files/ScaledProcesses/gnomAD/Plots/N_50_nfe_swe.eps
- __MACOSX/supplementary_files/ScaledProcesses/gnomAD/Plots/._N_50_nfe_swe.eps
- supplementary_files/ScaledProcesses/gnomAD/Plots/N_50_fin.pdf
- __MACOSX/supplementary_files/ScaledProcesses/gnomAD/Plots/._N_50_fin.pdf
- supplementary_files/ScaledProcesses/gnomAD/Plots/N_50_eas.pdf
- __MACOSX/supplementary_files/ScaledProcesses/gnomAD/Plots/._N_50_eas.pdf
- supplementary_files/ScaledProcesses/gnomAD/Plots/N_100_sas.eps
- __MACOSX/supplementary_files/ScaledProcesses/gnomAD/Plots/._N_100_sas.eps
- supplementary_files/ScaledProcesses/gnomAD/Plots/N_50_eas_oea.eps
- __MACOSX/supplementary_files/ScaledProcesses/gnomAD/Plots/._N_50_eas_oea.eps
- supplementary_files/ScaledProcesses/gnomAD/Plots/gnomAD_small_N_100_M_2971_all.png
- __MACOSX/supplementary_files/ScaledProcesses/gnomAD/Plots/._gnomAD_small_N_100_M_2971_all.png
- supplementary_files/ScaledProcesses/gnomAD/Plots/N_100_nfe_swe.pdf
- __MACOSX/supplementary_files/ScaledProcesses/gnomAD/Plots/._N_100_nfe_swe.pdf
- supplementary_files/ScaledProcesses/gnomAD/Plots/gnomAD_small_N_100_M_2971_all.pdf
- __MACOSX/supplementary_files/ScaledProcesses/gnomAD/Plots/._gnomAD_small_N_100_M_2971_all.pdf
- supplementary_files/ScaledProcesses/gnomAD/Plots/N_50_amr.pdf
- __MACOSX/supplementary_files/ScaledProcesses/gnomAD/Plots/._N_50_amr.pdf
- supplementary_files/ScaledProcesses/gnomAD/Plots/N_50_oth.pdf
- __MACOSX/supplementary_files/ScaledProcesses/gnomAD/Plots/._N_50_oth.pdf
- supplementary_files/ScaledProcesses/gnomAD/Plots/N_50_nfe_seu.eps
- __MACOSX/supplementary_files/ScaledProcesses/gnomAD/Plots/._N_50_nfe_seu.eps
- supplementary_files/ScaledProcesses/gnomAD/Plots/N_100_amr.pdf
- __MACOSX/supplementary_files/ScaledProcesses/gnomAD/Plots/._N_100_amr.pdf
- supplementary_files/ScaledProcesses/gnomAD/Plots/N_100_oth.pdf
- __MACOSX/supplementary_files/ScaledProcesses/gnomAD/Plots/._N_100_oth.pdf
- supplementary_files/ScaledProcesses/gnomAD/Plots/N_100_eas.pdf
- __MACOSX/supplementary_files/ScaledProcesses/gnomAD/Plots/._N_100_eas.pdf
- supplementary_files/ScaledProcesses/gnomAD/Plots/gnomAD_small_N_50_M_3021_all.pdf
- __MACOSX/supplementary_files/ScaledProcesses/gnomAD/Plots/._gnomAD_small_N_50_M_3021_all.pdf
- supplementary_files/ScaledProcesses/gnomAD/Plots/N_50_sas.eps
- __MACOSX/supplementary_files/ScaledProcesses/gnomAD/Plots/._N_50_sas.eps
- supplementary_files/ScaledProcesses/gnomAD/Plots/N_100_nfe_seu.pdf
- __MACOSX/supplementary_files/ScaledProcesses/gnomAD/Plots/._N_100_nfe_seu.pdf
- supplementary_files/ScaledProcesses/gnomAD/Plots/gnomAD_small_N_50_M_3021_all.png
- __MACOSX/supplementary_files/ScaledProcesses/gnomAD/Plots/._gnomAD_small_N_50_M_3021_all.png
- supplementary_files/ScaledProcesses/gnomAD/Plots/N_100_fin.pdf
- __MACOSX/supplementary_files/ScaledProcesses/gnomAD/Plots/._N_100_fin.pdf
- supplementary_files/ScaledProcesses/gnomAD/Plots/N_100_oth.eps
- __MACOSX/supplementary_files/ScaledProcesses/gnomAD/Plots/._N_100_oth.eps
- supplementary_files/ScaledProcesses/gnomAD/Plots/N_100_amr.eps
- __MACOSX/supplementary_files/ScaledProcesses/gnomAD/Plots/._N_100_amr.eps
- supplementary_files/ScaledProcesses/gnomAD/Plots/N_50_nfe_seu.pdf
- __MACOSX/supplementary_files/ScaledProcesses/gnomAD/Plots/._N_50_nfe_seu.pdf
- supplementary_files/ScaledProcesses/gnomAD/Plots/N_100_fin.eps
- __MACOSX/supplementary_files/ScaledProcesses/gnomAD/Plots/._N_100_fin.eps
- supplementary_files/ScaledProcesses/gnomAD/Plots/color_dictionary.npy
- __MACOSX/supplementary_files/ScaledProcesses/gnomAD/Plots/._color_dictionary.npy
- supplementary_files/ScaledProcesses/gnomAD/Plots/N_100_nfe_seu.eps
- __MACOSX/supplementary_files/ScaledProcesses/gnomAD/Plots/._N_100_nfe_seu.eps
- supplementary_files/ScaledProcesses/gnomAD/Plots/N_50_sas.pdf
- __MACOSX/supplementary_files/ScaledProcesses/gnomAD/Plots/._N_50_sas.pdf
- supplementary_files/ScaledProcesses/gnomAD/Plots/gnomAD_small_N_50_M_3021_all.eps
- __MACOSX/supplementary_files/ScaledProcesses/gnomAD/Plots/._gnomAD_small_N_50_M_3021_all.eps
- supplementary_files/ScaledProcesses/gnomAD/Plots/N_100_eas.eps
- __MACOSX/supplementary_files/ScaledProcesses/gnomAD/Plots/._N_100_eas.eps
- supplementary_files/ScaledProcesses/gnomAD/Plots/N_100_sas.pdf
- __MACOSX/supplementary_files/ScaledProcesses/gnomAD/Plots/._N_100_sas.pdf
- supplementary_files/ScaledProcesses/gnomAD/Plots/N_50_eas.eps
- __MACOSX/supplementary_files/ScaledProcesses/gnomAD/Plots/._N_50_eas.eps
- supplementary_files/ScaledProcesses/gnomAD/Plots/N_50_fin.eps
- __MACOSX/supplementary_files/ScaledProcesses/gnomAD/Plots/._N_50_fin.eps
- supplementary_files/ScaledProcesses/gnomAD/Plots/N_50_nfe_swe.pdf
- __MACOSX/supplementary_files/ScaledProcesses/gnomAD/Plots/._N_50_nfe_swe.pdf
- supplementary_files/ScaledProcesses/gnomAD/Plots/N_100_eas_oea.eps
- __MACOSX/supplementary_files/ScaledProcesses/gnomAD/Plots/._N_100_eas_oea.eps
- supplementary_files/ScaledProcesses/gnomAD/Plots/N_50_oth.eps
- __MACOSX/supplementary_files/ScaledProcesses/gnomAD/Plots/._N_50_oth.eps
- supplementary_files/ScaledProcesses/gnomAD/Plots/N_50_amr.eps
- __MACOSX/supplementary_files/ScaledProcesses/gnomAD/Plots/._N_50_amr.eps
- supplementary_files/ScaledProcesses/gnomAD/Plots/gnomAD_small_N_100_M_2971_all.eps
- __MACOSX/supplementary_files/ScaledProcesses/gnomAD/Plots/._gnomAD_small_N_100_M_2971_all.eps
- supplementary_files/ScaledProcesses/gnomAD/Plots/N_100_nfe_swe.eps
- __MACOSX/supplementary_files/ScaledProcesses/gnomAD/Plots/._N_100_nfe_swe.eps
- supplementary_files/ScaledProcesses/gnomAD/Plots/N_50_eas_oea.pdf
- __MACOSX/supplementary_files/ScaledProcesses/gnomAD/Plots/._N_50_eas_oea.pdf
- supplementary_files/ScaledProcesses/Cancer/results/_paper_cancer_types_rare_variants.npy
- __MACOSX/supplementary_files/ScaledProcesses/Cancer/results/.__paper_cancer_types_rare_variants.npy
- supplementary_files/ScaledProcesses/Cancer/results/_paper_calibration_error_dictionary.npy
- __MACOSX/supplementary_files/ScaledProcesses/Cancer/results/.__paper_calibration_error_dictionary.npy
- supplementary_files/ScaledProcesses/Cancer/results/_small_N_paper_cancer_types_rare_variants.npy
- __MACOSX/supplementary_files/ScaledProcesses/Cancer/results/.__small_N_paper_cancer_types_rare_variants.npy
- supplementary_files/ScaledProcesses/Cancer/results/_folds_small_N_LOO_paper_cancer_types.npy
- __MACOSX/supplementary_files/ScaledProcesses/Cancer/results/.__folds_small_N_LOO_paper_cancer_types.npy
- supplementary_files/ScaledProcesses/Cancer/results/_paper_cancer_types.npy
- __MACOSX/supplementary_files/ScaledProcesses/Cancer/results/.__paper_cancer_types.npy
- supplementary_files/ScaledProcesses/Cancer/results/_small_N_cancer_types.npy
- __MACOSX/supplementary_files/ScaledProcesses/Cancer/results/.__small_N_cancer_types.npy
- supplementary_files/ScaledProcesses/Cancer/.ipynb_checkpoints/minimal_results_plots-checkpoint.ipynb
- __MACOSX/supplementary_files/ScaledProcesses/Cancer/.ipynb_checkpoints/._minimal_results_plots-checkpoint.ipynb
- supplementary_files/ScaledProcesses/Cancer/.ipynb_checkpoints/Fit-checkpoint.ipynb
- __MACOSX/supplementary_files/ScaledProcesses/Cancer/.ipynb_checkpoints/._Fit-checkpoint.ipynb
- supplementary_files/ScaledProcesses/Cancer/.ipynb_checkpoints/Final_Fit-checkpoint.ipynb
- __MACOSX/supplementary_files/ScaledProcesses/Cancer/.ipynb_checkpoints/._Final_Fit-checkpoint.ipynb
- supplementary_files/ScaledProcesses/Cancer/.ipynb_checkpoints/Paper_plots-checkpoint.ipynb
- __MACOSX/supplementary_files/ScaledProcesses/Cancer/.ipynb_checkpoints/._Paper_plots-checkpoint.ipynb
- supplementary_files/ScaledProcesses/Cancer/.ipynb_checkpoints/Final_Plots-checkpoint.ipynb
- __MACOSX/supplementary_files/ScaledProcesses/Cancer/.ipynb_checkpoints/._Final_Plots-checkpoint.ipynb
- supplementary_files/ScaledProcesses/Cancer/Data/TCGA/
- __MACOSX/supplementary_files/ScaledProcesses/Cancer/Data/._TCGA
- supplementary_files/ScaledProcesses/Cancer/Data/tcga.rda
- __MACOSX/supplementary_files/ScaledProcesses/Cancer/Data/._tcga.rda
- supplementary_files/ScaledProcesses/Cancer/Data/.DS_Store
- supplementary_files/ScaledProcesses/Cancer/Plots/small_N_10_all.png
- __MACOSX/supplementary_files/ScaledProcesses/Cancer/Plots/._small_N_10_all.png
- supplementary_files/ScaledProcesses/Cancer/Plots/small_N_10_all.pdf
- __MACOSX/supplementary_files/ScaledProcesses/Cancer/Plots/._small_N_10_all.pdf
- supplementary_files/ScaledProcesses/Cancer/Plots/small_N_10_rare.pdf
- __MACOSX/supplementary_files/ScaledProcesses/Cancer/Plots/._small_N_10_rare.pdf
- supplementary_files/ScaledProcesses/Cancer/Plots/coverage_all.pdf
- __MACOSX/supplementary_files/ScaledProcesses/Cancer/Plots/._coverage_all.pdf
- supplementary_files/ScaledProcesses/Cancer/Plots/LOO_prediction.pdf
- __MACOSX/supplementary_files/ScaledProcesses/Cancer/Plots/._LOO_prediction.pdf
- supplementary_files/ScaledProcesses/Cancer/Plots/cancer_singletons.pdf
- __MACOSX/supplementary_files/ScaledProcesses/Cancer/Plots/._cancer_singletons.pdf
- supplementary_files/ScaledProcesses/Cancer/Plots/coverage_all.eps
- __MACOSX/supplementary_files/ScaledProcesses/Cancer/Plots/._coverage_all.eps
- supplementary_files/ScaledProcesses/Cancer/Plots/small_N_10_rare.eps
- __MACOSX/supplementary_files/ScaledProcesses/Cancer/Plots/._small_N_10_rare.eps
- supplementary_files/ScaledProcesses/Cancer/Plots/cancer_singletons.eps
- __MACOSX/supplementary_files/ScaledProcesses/Cancer/Plots/._cancer_singletons.eps
- supplementary_files/ScaledProcesses/Cancer/Plots/color_dictionary.npy
- __MACOSX/supplementary_files/ScaledProcesses/Cancer/Plots/._color_dictionary.npy
- supplementary_files/ScaledProcesses/Cancer/Plots/LOO_prediction.eps
- __MACOSX/supplementary_files/ScaledProcesses/Cancer/Plots/._LOO_prediction.eps
- supplementary_files/ScaledProcesses/Cancer/Plots/small_N_10_all.eps
- __MACOSX/supplementary_files/ScaledProcesses/Cancer/Plots/._small_N_10_all.eps
- supplementary_files/ScaledProcesses/Synthetic/results/cts_0_beta_varying.npy
- __MACOSX/supplementary_files/ScaledProcesses/Synthetic/results/._cts_0_beta_varying.npy
- supplementary_files/ScaledProcesses/Synthetic/results/cts_0_sigma_varying.npy
- __MACOSX/supplementary_files/ScaledProcesses/Synthetic/results/._cts_0_sigma_varying.npy
- supplementary_files/ScaledProcesses/Synthetic/results/cts_0_tilting_varying.npy
- __MACOSX/supplementary_files/ScaledProcesses/Synthetic/results/._cts_0_tilting_varying.npy
- supplementary_files/ScaledProcesses/Synthetic/results/estimates_array.npy
- __MACOSX/supplementary_files/ScaledProcesses/Synthetic/results/._estimates_array.npy
- supplementary_files/ScaledProcesses/Synthetic/results/accuracy_dict.npy
- __MACOSX/supplementary_files/ScaledProcesses/Synthetic/results/._accuracy_dict.npy
- supplementary_files/ScaledProcesses/Synthetic/.ipynb_checkpoints/Final_Fit_Plot-checkpoint.ipynb
- __MACOSX/supplementary_files/ScaledProcesses/Synthetic/.ipynb_checkpoints/._Final_Fit_Plot-checkpoint.ipynb
- supplementary_files/ScaledProcesses/Synthetic/Plots/predictive_4.pdf
- __MACOSX/supplementary_files/ScaledProcesses/Synthetic/Plots/._predictive_4.pdf
- supplementary_files/ScaledProcesses/Synthetic/Plots/predictive_2.pdf
- __MACOSX/supplementary_files/ScaledProcesses/Synthetic/Plots/._predictive_2.pdf
- supplementary_files/ScaledProcesses/Synthetic/Plots/predictive_3.pdf
- __MACOSX/supplementary_files/ScaledProcesses/Synthetic/Plots/._predictive_3.pdf
- supplementary_files/ScaledProcesses/Synthetic/Plots/marginal_like_3.pdf
- __MACOSX/supplementary_files/ScaledProcesses/Synthetic/Plots/._marginal_like_3.pdf
- supplementary_files/ScaledProcesses/Synthetic/Plots/marginal_like_2.pdf
- __MACOSX/supplementary_files/ScaledProcesses/Synthetic/Plots/._marginal_like_2.pdf
- supplementary_files/ScaledProcesses/Synthetic/Plots/marginal_like_1.pdf
- __MACOSX/supplementary_files/ScaledProcesses/Synthetic/Plots/._marginal_like_1.pdf
- supplementary_files/ScaledProcesses/Synthetic/Plots/predictive_beta.pdf
- __MACOSX/supplementary_files/ScaledProcesses/Synthetic/Plots/._predictive_beta.pdf
- supplementary_files/ScaledProcesses/Synthetic/Plots/predictive_tilting.pdf
- __MACOSX/supplementary_files/ScaledProcesses/Synthetic/Plots/._predictive_tilting.pdf
- supplementary_files/ScaledProcesses/Synthetic/Plots/predicted_learned.pdf
[truncated: 474 more entries]
