# Supplementary material for: Scaled Process Priors for Bayesian Nonparametric Estimation of the Unseen Genetic Variation
Source: J Am Stat Assoc. 2022 Sep 29;119(545):320–31. doi: 10.1080/01621459.2022.2115918 (PMC11073059; doi:10.1080/01621459.2022.2115918)
Supplement: Supplemental Material [file UASA_A_2115918_SM5205.zip › supplementary_files/ScaledProcesses/Cancer/Fit.ipynb]

# %% [code]
import numpy as np
from tqdm import tqdm_notebook
import matplotlib.pyplot as plt
import pyreadr
import sys
sys.path.append('../utils_folder/')
import time
from utils_GD import  *
from utils_IBP import *
from utils_jack import *
from utils_gt import *
from utils_unseen import *
from IPython.core.display import display, HTML
display(HTML("<style>.container { width:100% !important; }</style>"))

# %% [code]
tcga = pyreadr.read_r('Data/tcga.rda')['tcga']
fraction_ls = [.05, .1, .2, .3]
num_splits = 200
num_its = 20
norm = 2
status = False
width = .99
kappa = .5

cancer_types = list(tcga.Cancer_Code.unique())
cancer_types.pop(-4)

res = {}

gd = GD()
ibp = IBP()

st0 = time.time()
for f_, fraction in enumerate([.05]): 
    stf = time.time()
    print('fraction : ', f_)
    res[fraction] = {}
    for c_, cancer_type in tqdm_notebook(enumerate(cancer_types)):
        res[fraction][cancer_type] = {}
        stc = time.time()
        Z = np.load('Data/TCGA/'+cancer_type+'_targeted.npy', allow_pickle=1)
        N_tot = len(Z)
        N = int(N_tot*fraction)
        M = N_tot-N
        N, M = res[fraction][cancer_type]['N'], res[fraction][cancer_type]['M']
        print('\tStarting ', cancer_type, '; N = ', N, '; M = ', M, '; Progress : ', 100*(c_+1)/len(cancer_types), ' %', sep=' ', end='', flush=True)  
        res[fraction][cancer_type] = {}  
        res[fraction][cancer_type]['N'] = N
        res[fraction][cancer_type]['M'] = M
        res[fraction][cancer_type]['cts'] = np.zeros([num_splits, N_tot+1])
        res[fraction][cancer_type]['fa'] = []
        res[fraction][cancer_type]['sfs'] = []
        res[fraction][cancer_type]['K'] = []
        cts = np.concatenate(([0],np.count_nonzero(Z.cumsum(axis = 0), axis = 1)))

        ### IBP_EFPF

        res[fraction][cancer_type]['IBP_params_EFPF'] = np.zeros([num_splits, 3])
        res[fraction][cancer_type]['IBP_preds_EFPF'] = np.zeros([num_splits, N_tot+1])
        res[fraction][cancer_type]['IBP_lo_EFPF'], res[fraction][cancer_type]['IBP_hi_EFPF'] = np.zeros([num_splits, N_tot+1]), np.zeros([num_splits, N_tot+1])

        ### GD_EFPF

        res[fraction][cancer_type]['GD_params_EFPF'] = np.zeros([num_splits, 3])
        res[fraction][cancer_type]['GD_preds_EFPF'] = np.zeros([num_splits, N_tot+1])
        res[fraction][cancer_type]['GD_lo_EFPF'], res[fraction][cancer_type]['GD_hi_EFPF'] = np.zeros([num_splits, N_tot+1]), np.zeros([num_splits, N_tot+1])

        ### JACK

        res[fraction][cancer_type]['J_preds'] = np.zeros([num_splits, 4, N_tot+1])


        ### GT

        res[fraction][cancer_type]['GT_preds'] = np.zeros([num_splits, 2, 2, N_tot+1])

        ## LP

        res[fraction][cancer_type]['LP_preds'] = np.zeros([num_splits, N+M+1])


        for j in range(num_splits):

            rand_seed = j+1
            np.random.seed(rand_seed)
            random_order_of_rows = np.random.choice(np.arange(N_tot), size=N_tot, p = 1/N_tot*np.ones(N_tot), replace=False)
            Z_test = Z[random_order_of_rows]     
            sfs = np.bincount(Z_test[:N].sum(axis = 0))[1:]
            cts = np.concatenate(([0],np.count_nonzero(Z_test.cumsum(axis = 0), axis = 1)))
            train_counts = cts[:N+1]
            fa = Z_test[:N].sum(axis = 0)
            fa = fa[fa>0].astype(int)
            K = len(fa)
            sfs = np.bincount(fa)[1:]
            train_counts = res[fraction][cancer_type]['cts'][j][:N+1]

            res[fraction][cancer_type]['sfs'].append(sfs)
            res[fraction][cancer_type]['cts'][j] = cts
            res[fraction][cancer_type]['fa'].append(fa)
            res[fraction][cancer_type]['K'].append(K)

            sfs, train_counts = res[fraction][cancer_type]['sfs'][j], res[fraction][cancer_type]['cts'][j, :N+1]


            # IBP_EFPF

            IBP_params_EFPF = ibp.fit_EFPF(sfs, N, num_its, status)
            IBP_preds_EFPF = np.concatenate([train_counts, K + ibp.mean(N, M, IBP_params_EFPF)])
            IBP_lo_EFPF, IBP_hi_EFPF = ibp.credible_interval(N, M, IBP_params_EFPF, width) 
            IBP_lo_EFPF, IBP_hi_EFPF =  np.concatenate([train_counts, K + IBP_lo_EFPF]), np.concatenate([train_counts, K + IBP_hi_EFPF])

            res[fraction][cancer_type]['IBP_params_EFPF'][j] = IBP_params_EFPF
            res[fraction][cancer_type]['IBP_preds_EFPF'][j] = IBP_preds_EFPF
            res[fraction][cancer_type]['IBP_lo_EFPF'][j], res[fraction][cancer_type]['IBP_hi_EFPF'][j] = IBP_lo_EFPF, IBP_hi_EFPF

            # GD_EFPF

            GD_params_EFPF = gd.fit_EFPF(sfs, N, num_its, status)
            GD_preds_EFPF = np.concatenate([train_counts, K + gd.mean(N, M, K, GD_params_EFPF)]) 
            GD_lo_EFPF, GD_hi_EFPF = gd.credible_interval(N, M, K, GD_params_EFPF, width) 
            GD_lo_EFPF, GD_hi_EFPF =  np.concatenate([train_counts, K + GD_lo_EFPF]), np.concatenate([train_counts, K + GD_hi_EFPF])

            res[fraction][cancer_type]['GD_params_EFPF'][j] = GD_params_EFPF
            res[fraction][cancer_type]['GD_preds_EFPF'][j] = GD_preds_EFPF
            res[fraction][cancer_type]['GD_lo_EFPF'][j], res[fraction][cancer_type]['GD_hi_EFPF'][j] = GD_lo_EFPF, GD_hi_EFPF


            # JACKKNIFE

            for order in [1,2,3,4]:
                res[fraction][cancer_type]['J_preds'][j, order-1] = predict_jack(N, M, sfs, train_counts, order)


            # GOOD-TOULMIN

            res[fraction][cancer_type]['GT_preds'][j,0] = predict_gt(N, M, sfs, train_counts, 0)
            res[fraction][cancer_type]['GT_preds'][j,1] = predict_gt(N, M, sfs, train_counts, 1)

            # LP
            if N >=2:

                res[fraction][cancer_type]['LP_preds'][j] = pred_counts_unseen(sfs, kappa, N, M)
            
        np.save('results/paper_cancer_types', res)
#         print('\tCompleted; Elapsed time : ', time.time()-stc)
    print('\n Fraction completed; Total Elapsed time ', time.time()-stf, '\n')
print('\n\n Completed ; Total training time ', time.time()-st0)

# %% [code]
gd, ibp = GD(), IBP()
results = np.load('results/paper_cancer_types.npy', allow_pickle=1).item()

num_trains = results[.05]['GBM']['cts'].shape[0]
calibration_error_dictionary = {}
percentage_checks = np.concatenate([np.linspace(.1, .9, 9), [.95, .99]])
for fraction in results.keys():
    calibration_error_dictionary['percentage_checks'] = percentage_checks
    calibration_error_dictionary[fraction] = {}
    for cancer_type in tqdm_notebook(results[fraction].keys()):
        print(cancer_type, '\n')
        calibration_error_dictionary[fraction][cancer_type] = {}
        calibration_error_dictionary[fraction][cancer_type]['GD_all'] = np.zeros([len(percentage_checks), num_trains])
        calibration_error_dictionary[fraction][cancer_type]['IBP_all'] = np.zeros([len(percentage_checks), num_trains])
        
        N, M, K = results[fraction][cancer_type]['N'], results[fraction][cancer_type]['M'], results[fraction][cancer_type]['K']
        ctz = results[fraction][cancer_type]['cts'][:,-1]
        
        for p, percentage in tqdm_notebook(enumerate(percentage_checks)):
        
            GD_lo, GD_hi = np.array([gd.credible_interval(N, M, K[_], param, percentage) for _, param in enumerate(results[fraction][cancer_type]['GD_params_EFPF'])]).swapaxes(0,1)
            GD_lo, GD_hi = K+GD_lo[:,-1], K+GD_hi[:,-1]
            calibration_error_dictionary[fraction][cancer_type]['GD_all'][p] = (GD_lo<=ctz)*(GD_hi>=ctz)

            IBP_lo, IBP_hi = np.array([ibp.credible_interval(N, M, p, percentage) for _, p in enumerate(results[fraction][cancer_type]['IBP_params_EFPF'])]).swapaxes(0,1)
            IBP_lo, IBP_hi = K+IBP_lo[:,-1], K+IBP_hi[:,-1]
            calibration_error_dictionary[fraction][cancer_type]['IBP_all'][p] = (IBP_lo<=ctz)*(IBP_hi>=ctz)
            
np.save('results/paper_calibration_error_dictionary', calibration_error_dictionary)    

# %% [code]
# create the error dictionary for cancers (rare variants)

results = np.load('results/paper_cancer_types.npy', allow_pickle=1).item()
results_rare_variants = {}
num_freqs = 5
for f_, fraction in enumerate(fraction_ls):
#     rare_variants[fraction] = {}
    stf = time.time()
    print('fraction : ', f_)
    for c_, cancer_type in enumerate(cancer_types):
        N, M = results[fraction][cancer_type]['N'], results[fraction][cancer_type]['M']
        K = results[fraction][cancer_type]['K']
#         results_rare_variants[fraction][cancer_type]['cts'] = np.zeros([num_freqs, num_splits, N+M+1])
        
        stc = time.time()
        
#         Z = np.load('../../features_prediction_experiments/Chakra/data/TCGA/'+cancer_type+'_targeted.npy', allow_pickle=1)

        print('\tStarting ', cancer_type, '; N = ', N, '; M = ', M, '; Progress : ', 100*(c_+1)/len(cancer_types), ' %', sep=' ', end='', flush=True)        

        for j in range(num_splits):

            rand_seed = j+1
            np.random.seed(rand_seed)
            random_order_of_rows = np.random.choice(np.arange(N_tot), size=N_tot, p = 1/N_tot*np.ones(N_tot), replace=False)
            Z_test = Z[random_order_of_rows]     
            for r in range(1,num_freqs+1):
                results_rare_variants[fraction][cancer_type]['cts'][r-1, j, N+1:] = count_new_freq(Z_test, N, M, r)
                
                
        GD_parameters = results[fraction][cancer_type]['GD_params_EFPF']
        IBP_parameters = results[fraction][cancer_type]['IBP_params_EFPF']
        
        results_rare_variants[fraction][cancer_type]['GD_preds_EFPF'] = np.zeros([num_freqs, GD_parameters.shape[0], N+M+1])
        results_rare_variants[fraction][cancer_type]['IBP_preds_EFPF'] = np.zeros([num_freqs, IBP_parameters.shape[0], N+M+1])
        
        results_rare_variants[fraction][cancer_type]['GD_error_EFPF'] = np.zeros([num_freqs, GD_parameters.shape[0]])
        results_rare_variants[fraction][cancer_type]['IBP_error_EFPF'] = np.zeros([num_freqs, IBP_parameters.shape[0]])
        
        results_rare_variants[fraction][cancer_type]['GD_isin_all_EFPF'] = np.zeros([num_freqs, num_checks, num_train])
        results_rare_variants[fraction][cancer_type]['IBP_isin_all_EFPF'] = np.zeros([num_freqs, num_checks, num_train])
        
        results_rare_variants[fraction][cancer_type]['GD_distance_EFPF'] = np.zeros([num_freqs, num_checks, num_train])
        results_rare_variants[fraction][cancer_type]['IBP_distance_EFPF'] = np.zeros([num_freqs, num_checks, num_train])
        
        
        for r in np.arange(1,num_freqs+1, dtype = int):

            
            results_rare_variants[fraction][cancer_type]['GD_preds_EFPF'][r-1,:,N+1:] = np.array([gd.mean_freq(N, M, r, K[_], param) for _, param in enumerate(GD_parameters)])
            results_rare_variants[fraction][cancer_type]['IBP_preds_EFPF'][r-1,:,N+1:] = np.array([ibp.mean_freq(N, M, r, param) for param in IBP_parameters])
            

            true = results_rare_variants[fraction][cancer_type]['cts'][r-1,:,-1]
            
            results_rare_variants[fraction][cancer_type]['GD_error_EFPF'][r-1] = np.clip(np.abs(results_rare_variants[fraction][cancer_type]['GD_preds_EFPF'][r-1,:,-1] - true)/true, 0, 1)
            results_rare_variants[fraction][cancer_type]['IBP_error_EFPF'][r-1] = np.clip(np.abs(results_rare_variants[fraction][cancer_type]['IBP_preds_EFPF'][r-1,:,-1] - true)/true, 0, 1)  
            
            error_dictionary[fraction][cancer]['GD_distance_EFPF'][p] = np.max([np.zeros(len(GD_lo_EFPF)), (true-GD_hi_EFPF)/true, (GD_lo_EFPF-true)/true], axis = 0)
            error_dictionary[fraction][cancer]['IBP_distance_EFPF'][p] = np.max([np.zeros(len(IBP_lo_EFPF)), (true-IBP_hi_EFPF)/true, (IBP_lo_EFPF-true)/true], axis = 0)

            true = results_rare_variants[fraction][cancer_type]['cts'][r-1,:,-1]

            for p, percentage in enumerate(percentage_checks):

                GD_lo, GD_hi = np.array([gd.credible_interval_freq(N, M, r, K[_], param, percentage) for _, param in enumerate(GD_parameters)])[:,:,-1].T
                IBP_lo, IBP_hi = np.array([ibp.credible_interval_freq(N, M, r, param, percentage) for param in IBP_parameters])[:,:,-1].T

                GD_delta_lo, GD_delta_hi = (GD_lo - true)/true, (GD_hi - true)/true
                IBP_delta_lo, IBP_delta_hi = (IBP_lo - true)/true, (IBP_hi - true)/true

                results_rare_variants[fraction][cancer_type]['GD_isin_all_EFPF'][r-1,p] = np.array(GD_delta_lo<0,dtype = int) * np.array(GD_delta_hi>0, dtype = int)
                results_rare_variants[fraction][cancer_type]['IBP_isin_all_EFPF'][r-1,p] = np.array(IBP_delta_lo<0,dtype = int) * np.array(IBP_delta_hi>0, dtype = int)

        print('\n')
np.save('results/paper_cancer_types_rare_variants.npy', results_rare_variants)           

# %% [code]
# create the error dictionary for cancers

results = np.load('results/paper_cancer_types.npy', allow_pickle=1).item()
# # error_dictionary = np.load('results/paper_error_cancer_types.npy', allow_pickle=1).item()

error_dictionary = {}
num_train = results[.05]['GBM']['GD_params'].shape[0]
percentage_checks = np.concatenate([np.linspace(.1, .9, 9), [.95, .99]])
num_checks = len(percentage_checks)
gd, ibp = GD(), IBP()

error_dictionary['percentage_checks'] = percentage_checks
error_dictionary['credible_intervals'] = {}
error_dictionary['error_across_cancers'] = {}

for fraction in results.keys():
# #     print(fraction)
    error_dictionary[fraction] = {}
    for c_, cancer in enumerate(results[fraction].keys()):
        

        error_dictionary[fraction][cancer] = {}

        K = results[fraction][cancer]['K']
        M = results[fraction][cancer]['M']
        N = results[fraction][cancer]['N']
        NlogN = min(int(N*np.log(N)), N+M)
        
        print('\tStarting ', cancer, '; N = ', N, '; M = ', M, '; Progress : ', 100*(c_+1)/len(results[fraction].keys()), ' %', sep=' ', end='', flush=True)   


        cts = results[fraction][cancer]['cts'][:,-1] # number of distinct variants at largest extrapolation
        cts2N = results[fraction][cancer]['cts'][:,2*N] # number of distinct variants at 2N steps
        ctsNlogN = results[fraction][cancer]['cts'][:,NlogN]

#         # ERROR AT LARGEST EXTRAPOLATION

        error_dictionary[fraction][cancer]['GD_error'] = absolute_normalized_error(results[fraction][cancer]['GD_preds'][:,-1], cts)
        error_dictionary[fraction][cancer]['IBP_error'] = absolute_normalized_error(results[fraction][cancer]['IBP_preds'][:,-1], cts)
        error_dictionary[fraction][cancer]['LP_error'] = absolute_normalized_error(results[fraction][cancer]['LP_preds'][:,-1], cts)
        error_dictionary[fraction][cancer]['J_error'] = np.array([absolute_normalized_error(results[fraction][cancer]['J_preds'][:,o,-1], cts) for o in range(results[fraction][cancer]['J_preds'].shape[1])])
        error_dictionary[fraction][cancer]['GT_error'] = np.array([absolute_normalized_error(results[fraction][cancer]['GT_preds'][:, a, 0, -1], cts) for a in range(results[fraction][cancer]['GT_preds'].shape[1])])

        # ERROR AT SAME EXTRAPOLATION AS TRAINING (N=M)

        error_dictionary[fraction][cancer]['GD_error_2N'] = absolute_normalized_error(results[fraction][cancer]['GD_preds'][:,2*N], cts2N)
        error_dictionary[fraction][cancer]['IBP_error_2N'] = absolute_normalized_error(results[fraction][cancer]['IBP_preds'][:,2*N], cts2N)
        error_dictionary[fraction][cancer]['LP_error_2N'] = absolute_normalized_error(results[fraction][cancer]['LP_preds'][:,2*N], cts2N)
        error_dictionary[fraction][cancer]['J_error_2N'] = np.array([absolute_normalized_error(results[fraction][cancer]['J_preds'][:,o,2*N], cts2N) for o in range(results[fraction][cancer]['J_preds'].shape[1])])
        error_dictionary[fraction][cancer]['GT_error_2N'] = np.array([absolute_normalized_error(results[fraction][cancer]['GT_preds'][:, a, 0, 2*N], cts2N) for a in range(results[fraction][cancer]['GT_preds'].shape[1])])

        # ERROR AT NlogN EXTRAPOLATION 

        error_dictionary[fraction][cancer]['GD_error_NlogN'] = absolute_normalized_error(results[fraction][cancer]['GD_preds'][:,NlogN], ctsNlogN)
        error_dictionary[fraction][cancer]['IBP_error_NlogN'] = absolute_normalized_error(results[fraction][cancer]['IBP_preds'][:,NlogN], ctsNlogN)
        error_dictionary[fraction][cancer]['LP_error_NlogN'] = absolute_normalized_error(results[fraction][cancer]['LP_preds'][:,NlogN], ctsNlogN)
        error_dictionary[fraction][cancer]['J_error_NlogN'] = np.array([absolute_normalized_error(results[fraction][cancer]['J_preds'][:,o,NlogN], ctsNlogN) for o in range(results[fraction][cancer]['J_preds'].shape[1])])
        error_dictionary[fraction][cancer]['GT_error_NlogN'] = np.array([absolute_normalized_error(results[fraction][cancer]['GT_preds'][:, a, 0, NlogN], ctsNlogN) for a in range(results[fraction][cancer]['GT_preds'].shape[1])])

        error_dictionary[fraction][cancer]['GD_isin_all'] = np.zeros([num_checks, num_train])
        error_dictionary[fraction][cancer]['IBP_isin_all'] = np.zeros([num_checks, num_train])

        error_dictionary[fraction][cancer]['GD_isin_2N'] = np.zeros([num_checks, num_train])
        error_dictionary[fraction][cancer]['IBP_isin_2N'] = np.zeros([num_checks, num_train])

        error_dictionary[fraction][cancer]['GD_isin_NlogN'] = np.zeros([num_checks, num_train])
        error_dictionary[fraction][cancer]['IBP_isin_NlogN'] = np.zeros([num_checks, num_train])


        for p, percentage in enumerate(percentage_checks):

            GD_lo, GD_hi = np.array([gd.credible_interval(N, M, K[_], GD_param, percentage) for _, GD_param in enumerate(results[fraction][cancer]['GD_params'])]).swapaxes(0,1)
            IBP_lo, IBP_hi = np.array([ibp.credible_interval(N, M, IBP_param, percentage) for _, IBP_param in enumerate(results[fraction][cancer]['IBP_params'])]).swapaxes(0,1) 

            GD_all_lo, GD_2N_lo, GD_NlogN_lo = K+GD_lo[:, [-1, N, NlogN-N-1]].T
            GD_all_hi, GD_2N_hi, GD_NlogN_hi = K+GD_hi[:, [-1, N, NlogN-N-1]].T

            IBP_all_lo, IBP_2N_lo, IBP_NlogN_lo = K+IBP_lo[:, [-1, N, NlogN-N-1]].T
            IBP_all_hi, IBP_2N_hi, IBP_NlogN_hi = K+IBP_hi[:, [-1, N, NlogN-N-1]].T

            error_dictionary[fraction][cancer]['GD_isin_all'][p] = (GD_all_lo<=cts)*(cts<=GD_all_hi)
            error_dictionary[fraction][cancer]['IBP_isin_all'][p] = (IBP_all_lo<=cts)*(cts<=IBP_all_hi)

            error_dictionary[fraction][cancer]['GD_isin_2N'][p] = (GD_2N_lo<=cts2N)*(cts2N<=GD_2N_hi) 
            error_dictionary[fraction][cancer]['IBP_isin_2N'][p] = (IBP_2N_lo<=cts2N)*(cts2N<=IBP_2N_hi)

            error_dictionary[fraction][cancer]['GD_isin_NlogN'][p] = (GD_NlogN_lo<=ctsNlogN)*(ctsNlogN<=GD_NlogN_hi) 
            error_dictionary[fraction][cancer]['IBP_isin_NlogN'][p] = (IBP_NlogN_lo<=ctsNlogN)*(ctsNlogN<=IBP_NlogN_hi)
            
        print(' Completed! \n')

    
    np.save('results/paper_error_cancer_types', error_dictionary)
    
for fraction in results.keys():

    error_dictionary['credible_intervals'][fraction] = {}
    
    error_dictionary['credible_intervals'][fraction]['GD_isin_all'] = np.array([error_dictionary[fraction][cancer]['GD_isin_all'] for cancer in results[fraction]]).T
    error_dictionary['credible_intervals'][fraction]['IBP_isin_all'] = np.array([error_dictionary[fraction][cancer]['IBP_isin_all'] for cancer in results[fraction]]).T
    
    error_dictionary['credible_intervals'][fraction]['GD_isin_2N'] = np.array([error_dictionary[fraction][cancer]['GD_isin_2N'] for cancer in results[fraction]]).T
    error_dictionary['credible_intervals'][fraction]['IBP_isin_2N'] = np.array([error_dictionary[fraction][cancer]['IBP_isin_2N'] for cancer in results[fraction]]).T
    
    error_dictionary['credible_intervals'][fraction]['GD_isin_NlogN'] = np.array([error_dictionary[fraction][cancer]['GD_isin_NlogN'] for cancer in results[fraction]]).T
    error_dictionary['credible_intervals'][fraction]['IBP_isin_NlogN'] = np.array([error_dictionary[fraction][cancer]['IBP_isin_NlogN'] for cancer in results[fraction]]).T


    cancer_ls = results[fraction].keys()
    lc = len(cancer_ls)

    error_dictionary['error_across_cancers'][fraction] = {}
    
    error_dictionary['error_across_cancers'][fraction]['J_error'] = np.zeros([lc, num_train, 4])
    error_dictionary['error_across_cancers'][fraction]['GT_error'] = np.zeros([lc, num_train, 2])
    error_dictionary['error_across_cancers'][fraction]['LP_error'] = np.array([error_dictionary[fraction][cancer]['LP_error'] for cancer in results[fraction]])
    error_dictionary['error_across_cancers'][fraction]['GD_error'] = np.array([error_dictionary[fraction][cancer]['GD_error'] for cancer in results[fraction]])
    error_dictionary['error_across_cancers'][fraction]['IBP_error'] = np.array([error_dictionary[fraction][cancer]['IBP_error'] for cancer in results[fraction]])
    
    for c, cancer in enumerate(cancer_ls):
        error_dictionary['error_across_cancers'][fraction]['J_error'][c] = error_dictionary[fraction][cancer]['J_error'].T
        error_dictionary['error_across_cancers'][fraction]['GT_error'][c] = error_dictionary[fraction][cancer]['GT_error'].T
    
    
    error_dictionary['error_across_cancers'][fraction]['J_error_2N'] = np.zeros([lc, num_train, 4])
    error_dictionary['error_across_cancers'][fraction]['GT_error_2N'] = np.zeros([lc, num_train, 2])
    error_dictionary['error_across_cancers'][fraction]['LP_error_2N'] = np.array([error_dictionary[fraction][cancer]['LP_error_2N'] for cancer in results[fraction]])
    error_dictionary['error_across_cancers'][fraction]['GD_error_2N'] = np.array([error_dictionary[fraction][cancer]['GD_error_2N'] for cancer in results[fraction]])
    error_dictionary['error_across_cancers'][fraction]['IBP_error_2N'] = np.array([error_dictionary[fraction][cancer]['IBP_error_2N'] for cancer in results[fraction]])
    
    for c, cancer in enumerate(cancer_ls):
        error_dictionary['error_across_cancers'][fraction]['J_error_2N'][c] = error_dictionary[fraction][cancer]['J_error_2N'].T
        error_dictionary['error_across_cancers'][fraction]['GT_error_2N'][c] = error_dictionary[fraction][cancer]['GT_error_2N'].T
        
    error_dictionary['error_across_cancers'][fraction]['J_error_NlogN'] = np.zeros([lc, num_train, 4])
    error_dictionary['error_across_cancers'][fraction]['GT_error_NlogN'] = np.zeros([lc, num_train, 2])
    error_dictionary['error_across_cancers'][fraction]['LP_error_NlogN'] = np.array([error_dictionary[fraction][cancer]['LP_error_NlogN'] for cancer in results[fraction]])
    error_dictionary['error_across_cancers'][fraction]['GD_error_NlogN'] = np.array([error_dictionary[fraction][cancer]['GD_error_NlogN'] for cancer in results[fraction]])
    error_dictionary['error_across_cancers'][fraction]['IBP_error_NlogN'] = np.array([error_dictionary[fraction][cancer]['IBP_error_NlogN'] for cancer in results[fraction]])
    
    for c, cancer in enumerate(cancer_ls):
        error_dictionary['error_across_cancers'][fraction]['J_error_NlogN'][c] = error_dictionary[fraction][cancer]['J_error_NlogN'].T
        error_dictionary['error_across_cancers'][fraction]['GT_error_NlogN'][c] = error_dictionary[fraction][cancer]['GT_error_NlogN'].T


np.save('results/paper_error_cancer_types', error_dictionary)

# %% [code]
N_ls = [5,10,20]
num_splits = 1000
num_its = 5
status = False
width = .99
kappa = .5

res = {}
# res = np.load('')
cancer_types = list(tcga.Cancer_Code.unique())
cancer_types.pop(-4)

gd = GD()
ibp = IBP()

other_results = np.load('results/paper_cancer_types.npy', allow_pickle=1).item()
sample_sizes = {}
for cancer_type in other_results[.05]:
    sample_sizes[cancer_type] = other_results[.05][cancer_type]['M']+other_results[.05][cancer_type]['N']
sample_sizes = {k: v for k, v in sorted(sample_sizes.items(), key=lambda item: -item[1])} 


st0 = time.time()
for n_, N in enumerate(N_ls): 
    stf = time.time()
    print('N : ', N)
    res[N] = {}
    for c_, cancer_type in tqdm_notebook(enumerate(list(sample_sizes.keys())[:10])): #enumerate(cancer_types)):

        stc = time.time()
        Z = np.load('Data/TCGA/'+cancer_type+'_targeted.npy', allow_pickle=1)
        N_tot = len(Z)
        M = N_tot-N
      
        print('\tStarting ', cancer_type, '; N = ', N, '; M = ', M, '; Progress : ', 100*(c_+1)/4, ' %', sep=' ', end='', flush=True)  
        res[N][cancer_type] = {}  
        res[N][cancer_type]['N'] = N
        res[N][cancer_type]['M'] = M
        res[N][cancer_type]['cts'] = np.zeros([num_splits, N_tot+1])
        res[N][cancer_type]['fa'] = []
        res[N][cancer_type]['sfs'] = []
        res[N][cancer_type]['K'] = []
        cts = np.concatenate(([0],np.count_nonzero(Z.cumsum(axis = 0), axis = 1)))

        ### IBP

        res[N][cancer_type]['IBP_params'] = np.zeros([num_splits, 3])
        res[N][cancer_type]['IBP_preds'] = np.zeros([num_splits, N_tot+1])
        res[N][cancer_type]['IBP_lo'], res[N][cancer_type]['IBP_hi'] = np.zeros([num_splits, N_tot+1]), np.zeros([num_splits, N_tot+1])

        ### GD

        res[N][cancer_type]['GD_params'] = np.zeros([num_splits, 3])
        res[N][cancer_type]['GD_preds'] = np.zeros([num_splits, N_tot+1])
        res[N][cancer_type]['GD_lo'], res[N][cancer_type]['GD_hi'] = np.zeros([num_splits, N_tot+1]), np.zeros([num_splits, N_tot+1])

        ### JACK

        res[N][cancer_type]['J_preds'] = np.zeros([num_splits, 4, N_tot+1])


        ### GT

        res[N][cancer_type]['GT_preds'] = np.zeros([num_splits, 2, 2, N_tot+1])

        ## LP

        res[N][cancer_type]['LP_preds'] = np.zeros([num_splits, N+M+1])

        for j in tqdm_notebook(range(num_splits)):

            rand_seed = j+1
            np.random.seed(rand_seed)
            random_order_of_rows = np.random.choice(np.arange(N_tot), size=N_tot, p = 1/N_tot*np.ones(N_tot), replace=False)
            Z_test = Z[random_order_of_rows]     
            sfs = np.bincount(Z_test[:N].sum(axis = 0))[1:]
            cts = np.concatenate(([0],np.count_nonzero(Z_test.cumsum(axis = 0), axis = 1)))
            train_counts = cts[:N+1]
            fa = Z_test[:N].sum(axis = 0)
            fa = fa[fa>0].astype(int)
            K = len(fa)
            sfs = np.bincount(fa)[1:]
            train_counts = res[N][cancer_type]['cts'][j][:N+1]

            res[N][cancer_type]['sfs'].append(sfs)
            res[N][cancer_type]['cts'][j] = cts
            res[N][cancer_type]['fa'].append(fa)
            res[N][cancer_type]['K'].append(K)

            sfs, train_counts = res[N][cancer_type]['sfs'][j], res[N][cancer_type]['cts'][j, :N+1]


            # IBP

            IBP_params = ibp.fit_EFPF(sfs, N, num_its, status)
            IBP_preds = np.concatenate([train_counts, K + ibp.mean(N, M, IBP_params)])
            IBP_lo, IBP_hi = ibp.credible_interval(N, M, IBP_params, width) 
            IBP_lo, IBP_hi =  np.concatenate([train_counts, K + IBP_lo]), np.concatenate([train_counts, K + IBP_hi])

            res[N][cancer_type]['IBP_params'][j] = IBP_params
            res[N][cancer_type]['IBP_preds'][j] = IBP_preds
            res[N][cancer_type]['IBP_lo'][j], res[N][cancer_type]['IBP_hi'][j] = IBP_lo, IBP_hi

            # GD

            GD_params = gd.fit_EFPF(sfs, N, num_its, status)
            GD_preds = np.concatenate([train_counts, K + gd.mean(N, M, K, GD_params)]) 
            GD_lo, GD_hi = gd.credible_interval(N, M, K, GD_params, width) 
            GD_lo, GD_hi =  np.concatenate([train_counts, K + GD_lo]), np.concatenate([train_counts, K + GD_hi])

            res[N][cancer_type]['GD_params'][j] = GD_params
            res[N][cancer_type]['GD_preds'][j] = GD_preds
            res[N][cancer_type]['GD_lo'][j], res[N][cancer_type]['GD_hi'][j] = GD_lo, GD_hi


            # JACKKNIFE

            for order in [1,2,3,4]:
                res[N][cancer_type]['J_preds'][j, order-1] = predict_jack(N, M, sfs, train_counts, order)


            # GOOD-TOULMIN

            res[N][cancer_type]['GT_preds'][j,0] = predict_gt(N, M, sfs, train_counts, 0)
            res[N][cancer_type]['GT_preds'][j,1] = predict_gt(N, M, sfs, train_counts, 1)

            # LP


            res[N][cancer_type]['LP_preds'][j] = pred_counts_unseen(sfs, kappa, N, M)

        np.save('results/small_N_cancer_types', res)
        print('\tCompleted; Elapsed time : ', time.time()-stc)
    print('\n N completed; Total Elapsed time ', time.time()-stf, '\n')
print('\n\n Completed ; Total training time ', time.time()-st0)

# %% [code]
# create the error dictionary for cancers (rare variants)
gd, ibp = GD(), IBP()
results = np.load('results/small_N_cancer_types.npy', allow_pickle=1).item()
results_rare_variants = {}
num_freqs = 5
percentage_checks = np.concatenate([np.linspace(.1, .9, 9), [.95, .99]])
num_checks = len(percentage_checks)
for n_, N in enumerate(results.keys()):

    print('N : ', N)
    
    for c_, cancer_type in enumerate(results[N].keys()):
        results_rare_variants[N][cancer_type] = {}
            
        num_splits = results[N][cancer_type]['GD_preds'].shape[0]
        N, M = results[N][cancer_type]['N'], results[N][cancer_type]['M']
        K = results[N][cancer_type]['K']
        results_rare_variants[N][cancer_type]['cts'] = np.zeros([num_freqs, num_splits, N+M+1])
        N_tot = N+M
            
        print('\t',cancer_type,'; N = ',N,'; M = ', M)

        stc = time.time()

        Z = np.load('DataTCGA/'+cancer_type+'_targeted.npy', allow_pickle=1)

        print('\tStarting ', cancer_type, '; N = ', N, '; M = ', M, '; Progress : ', 100*(c_+1)/len(results_rare_variants[N]), ' %', sep=' ', end='', flush=True)        

        for j in tqdm_notebook(range(num_splits)):

            rand_seed = j+1
            np.random.seed(rand_seed)
            random_order_on_rows = np.random.choice(np.arange(N_tot), size=N_tot, p = 1/N_tot*np.ones(N_tot), replace=False)
            Z_test = Z[random_order_on_rows]     
            for r in range(1,num_freqs+1):
                results_rare_variants[N][cancer_type]['cts'][r-1, j, N+1:] = count_new_freq(Z_test, N, M, r)


        GD_parameters = results[N][cancer_type]['GD_params']
        IBP_parameters = results[N][cancer_type]['IBP_params']
        LP_sfs = results[N][cancer_type]['LP_sfs']

        results_rare_variants[N][cancer_type]['GD_preds'] = np.zeros([num_freqs, GD_parameters.shape[0], N+M+1])
        results_rare_variants[N][cancer_type]['IBP_preds'] = np.zeros([num_freqs, IBP_parameters.shape[0], N+M+1])
        results_rare_variants[N][cancer_type]['LP_preds'] = np.zeros([num_freqs, len(LP_sfs), N+M+1])

        results_rare_variants[N][cancer_type]['GD_error'] = np.zeros([num_freqs, GD_parameters.shape[0]])
        results_rare_variants[N][cancer_type]['IBP_error'] = np.zeros([num_freqs, IBP_parameters.shape[0]])
        results_rare_variants[N][cancer_type]['LP_error'] = np.zeros([num_freqs, len(LP_sfs)])

            
        for r in np.arange(1,num_freqs+1, dtype = int):


            results_rare_variants[N][cancer_type]['GD_preds'][r-1,:,N+1:] = np.array([gd.mean_freq(N, M, r, K[_], param) for _, param in enumerate(GD_parameters)])
            results_rare_variants[N][cancer_type]['IBP_preds'][r-1,:,N+1:] = np.array([ibp.mean_freq(N, M, r, param) for param in IBP_parameters])
                
                
            results_rare_variants[N][cancer_type]['LP_preds'][r-1] = np.array([new_variants_with_frequency_unseen(LP_sfs[t][0], LP_sfs[t][1], N, M, r)  for t in range(len(LP_sfs))])


            true = results_rare_variants[N][cancer_type]['cts'][r-1,:,-1]

            results_rare_variants[N][cancer_type]['GD_error'][r-1] = np.clip(np.abs(results_rare_variants[N][cancer_type]['GD_preds'][r-1,:,-1] - true)/true, 0, 1)
            results_rare_variants[N][cancer_type]['IBP_error'][r-1] = np.clip(np.abs(results_rare_variants[N][cancer_type]['IBP_preds'][r-1,:,-1] - true)/true, 0, 1)  
            results_rare_variants[N][cancer_type]['LP_error'][r-1] = np.clip(np.abs(results_rare_variants[N][cancer_type]['LP_preds'][r-1,:,-1] - true)/true, 0, 1)  
            print('\n')
    np.save('results/small_N_paper_cancer_types_rare_variants.npy', results_rare_variants)     

# %% [code]
res = {}
num_runs = 12
# cv_folds = 10000
st0 = time.time()
for n_, N in enumerate([10]): #,10,20]): 
    
    stf = time.time()
    print('N : ', n_)
    res[N] = {}

    for c_, cancer_type in enumerate(cancer_types):
                
        res[N][cancer_type] = {}
        stc = time.time()
        Z = np.load('Data/TCGA/'+cancer_type+'_targeted.npy', allow_pickle=1)
        N_tot = len(Z)
        M = N_tot - N
        cv_folds =  N+1
        
        # LEAVE ONE OUT
        
        N_fold = N-1

        res[N][cancer_type]['N'], res[N][cancer_type]['N_fold'], res[N][cancer_type]['M'] = N, N_fold, M
        res[N][cancer_type]['K'], res[N][cancer_type]['cts'] = np.zeros(num_runs), np.zeros([num_runs, N_tot+1])
        
        print('\n\tStarting ', cancer_type, '; N = ', N, '; M = ', M, '; Progress : ', 100*(c_+1)/len(cancer_types), ' %', sep=' ', end='', flush=True)  


        ### IBP

        res[N][cancer_type]['IBP_params'] = np.zeros([num_runs, cv_folds+1, 3])
        res[N][cancer_type]['IBP_preds'] = np.zeros([num_runs, cv_folds+1, N_tot+1])
        res[N][cancer_type]['IBP_lo'], res[N][cancer_type]['IBP_hi'] = np.zeros([num_runs, cv_folds+1, N_tot+1]), np.zeros([num_runs, cv_folds+1, N_tot+1])

        ### GD

        res[N][cancer_type]['GD_params'] = np.zeros([num_runs, cv_folds+1, 3])
        res[N][cancer_type]['GD_preds'] = np.zeros([num_runs, cv_folds+1, N_tot+1])
        res[N][cancer_type]['GD_lo'], res[N][cancer_type]['GD_hi'] = np.zeros([num_runs, cv_folds+1, N_tot+1]), np.zeros([num_runs, cv_folds+1, N_tot+1])
        
        ### JACK

        res[N][cancer_type]['J_preds'] = np.zeros([num_runs, cv_folds+1, 4, N_tot+1])

        ### GT

        res[N][cancer_type]['GT_preds'] = np.zeros([num_runs, cv_folds+1, 2, 2, N_tot+1])

        ## LP

        res[N][cancer_type]['LP_preds'] = np.zeros([num_runs, cv_folds+1, N_tot+1])
        res[N][cancer_type]['LP_sfs'] = []
        full_sfs = []
        
        
        # FIRST FIT WITH FULL SAMPLE
        
        for i in range(num_runs):
                
            j = 0
            np.random.seed(i)
            Z = np.load('Data/TCGA/'+cancer_type+'_targeted.npy', allow_pickle=1)
            np.random.shuffle(Z)
            fa = Z[:N].sum(axis = 0) 
            fa = fa[fa>0].astype(int)
            M = N_tot-N
            K = len(fa)
            sfs = np.bincount(fa)[1:]
            cts = np.concatenate(([0],np.count_nonzero(Z.cumsum(axis = 0), axis = 1)))
            train_counts = cts[:N+1]
            K = train_counts[-1]
            res[N][cancer_type]['K'][i] = K
            res[N][cancer_type]['cts'][i] = cts

            # IBP

            IBP_params = ibp.fit_EFPF(sfs, N, num_its, status)
            IBP_preds = np.concatenate([train_counts, K + ibp.mean(N, M, IBP_params)])
            IBP_lo, IBP_hi = ibp.credible_interval(N, M, IBP_params, width) 
            IBP_lo, IBP_hi =  np.concatenate([train_counts, K + IBP_lo]), np.concatenate([train_counts, K + IBP_hi])

            res[N][cancer_type]['IBP_params'][i,j] = IBP_params
            res[N][cancer_type]['IBP_preds'][i,j] = IBP_preds
            res[N][cancer_type]['IBP_lo'][i,j], res[N][cancer_type]['IBP_hi'][i,j] = IBP_lo, IBP_hi

            # GD

            GD_params = gd.fit_EFPF(sfs, N, num_its, status)
            GD_preds = np.concatenate([train_counts, K + gd.mean(N, M, K, GD_params)]) 
            GD_lo, GD_hi = gd.credible_interval(N, M, K, GD_params, width) 
            GD_lo, GD_hi =  np.concatenate([train_counts, K + GD_lo]), np.concatenate([train_counts, K + GD_hi])

            res[N][cancer_type]['GD_params'][i,j] = GD_params
            res[N][cancer_type]['GD_preds'][i,j] = GD_preds
            res[N][cancer_type]['GD_lo'][i,j], res[N][cancer_type]['GD_hi'][i,j] = GD_lo, GD_hi
    
            # JACKKNIFE

            for order in [1,2,3,4]:
                res[N][cancer_type]['J_preds'][i,j, order-1] = predict_jack(N, M, sfs, train_counts, order)

            # GOOD-TOULMIN

            res[N][cancer_type]['GT_preds'][i,j,0] = predict_gt(N, M, sfs, train_counts, 0)
            res[N][cancer_type]['GT_preds'][i,j,1] = predict_gt(N, M, sfs, train_counts, 1)

            # LP

            rare_position = int(N*kappa) 
            unseen_est_h, unseen_est_x = unseen_est(N, sfs, kappa)
            res[N][cancer_type]['LP_preds'][i,j] = pred_counts_unseen(sfs, kappa, N, M)
            emp_h = sfs[rare_position:]
            emp_x = np.asarray([x/N for x in range(rare_position, len(sfs))])
            x_tr, h_tr = np.concatenate((unseen_est_x, emp_x)), np.concatenate((unseen_est_h, emp_h))
            full_sfs.append([x_tr, h_tr])

            train_counts = cts[:N_fold+1]
            M += 1

            for j in tqdm_notebook(range(1,cv_folds+1)):

                rand_seed = j+1
                np.random.seed(rand_seed)


                fa = Z[:N].sum(axis = 0) -  Z[j]
                fa = fa[fa>0].astype(int)
                K = len(fa)
                sfs = np.bincount(fa)[1:]

                # IBP

                IBP_params = ibp.fit_EFPF(sfs, N_fold, num_its, status)
                IBP_preds = np.concatenate([train_counts, K + ibp.mean(N_fold, M, IBP_params)])
                IBP_lo, IBP_hi = ibp.credible_interval(N_fold, M, IBP_params, width) 
                IBP_lo, IBP_hi =  np.concatenate([train_counts, K + IBP_lo]), np.concatenate([train_counts, K + IBP_hi])

                res[N][cancer_type]['IBP_params'][i,j] = IBP_params
                res[N][cancer_type]['IBP_preds'][i,j] = IBP_preds
                res[N][cancer_type]['IBP_lo'][i,j], res[N][cancer_type]['IBP_hi'][i,j] = IBP_lo, IBP_hi

                # GD

                GD_params = gd.fit_EFPF(sfs, N_fold, num_its, status)
                GD_preds = np.concatenate([train_counts, K + gd.mean(N_fold, M, K, GD_params)]) 
                GD_lo, GD_hi = gd.credible_interval(N_fold, M, K, GD_params, width) 
                GD_lo, GD_hi =  np.concatenate([train_counts, K + GD_lo]), np.concatenate([train_counts, K + GD_hi])

                res[N][cancer_type]['GD_params'][i,j] = GD_params
                res[N][cancer_type]['GD_preds'][i,j] = GD_preds
                res[N][cancer_type]['GD_lo'][i,j], res[N][cancer_type]['GD_hi'][i,j] = GD_lo, GD_hi

                # JACKKNIFE

                for order in [1,2,3,4]:
                    res[N][cancer_type]['J_preds'][i,j, order-1] = predict_jack(N_fold, M, sfs, train_counts, order)

                # GOOD-TOULMIN

                res[N][cancer_type]['GT_preds'][i,j,0] = predict_gt(N_fold, M, sfs, train_counts, 0)
                res[N][cancer_type]['GT_preds'][i,j,1] = predict_gt(N_fold, M, sfs, train_counts, 1)

                # LP
                rare_position = int(N*kappa) 
                unseen_est_h, unseen_est_x = unseen_est(N_fold, sfs, kappa)
                res[N][cancer_type]['LP_preds'][i,j] = pred_counts_unseen(sfs, kappa, N_fold, M)
                emp_h = sfs[rare_position:]
                emp_x = np.asarray([x/N_fold for x in range(rare_position, len(sfs))])
                x_tr, h_tr = np.concatenate((unseen_est_x, emp_x)), np.concatenate((unseen_est_h, emp_h))
                full_sfs.append([x_tr, h_tr])

            res[N][cancer_type]['LP_sfs'].append(full_sfs)
        np.save('results/folds_small_N_LOO_paper_cancer_types', res)
        print('\tCompleted; Elapsed time : ', time.time()-stc)
    print('\n N completed; Total Elapsed time ', time.time()-stf, '\n')
print('\n\n Completed ; Total training time ', time.time()-st0)
