# Supplementary material for: Scaled Process Priors for Bayesian Nonparametric Estimation of the Unseen Genetic Variation
Source: J Am Stat Assoc. 2022 Sep 29;119(545):320–31. doi: 10.1080/01621459.2022.2115918 (PMC11073059; doi:10.1080/01621459.2022.2115918)
Supplement: Supplemental Material [file UASA_A_2115918_SM5205.zip › supplementary_files/ScaledProcesses/utils_folder/utils_plots.py]

import matplotlib.pyplot as plt

def set_box_color(bp, color):
    plt.setp(bp['boxes'], color=color)
    plt.setp(bp['whiskers'], color=color)
    plt.setp(bp['caps'], color=color)
    plt.setp(bp['medians'], color=color)
    
def make_color_dict(color):
    
    dict_ = {'patch_artist': True,
             'boxprops': dict(color=color, facecolor='w'),
             'capprops': dict(color=color),
             'flierprops': dict(color=color, markeredgecolor=color),
             'medianprops': dict(color='k'),
             'whiskerprops': dict(color=color)}
    
    return dict_
