# Supplementary material for: Scaled Process Priors for Bayesian Nonparametric Estimation of the Unseen Genetic Variation
Source: J Am Stat Assoc. 2022 Sep 29;119(545):320–31. doi: 10.1080/01621459.2022.2115918 (PMC11073059; doi:10.1080/01621459.2022.2115918)
Supplement: Supplemental Material [file UASA_A_2115918_SM5205.zip › supplementary_files/ScaledProcesses/utils_folder/utils_IBP.py]

import numpy as np
import scipy.stats as spst
from scipy.special import beta as spb
from scipy import optimize
from scipy.special import gammaln as gln
from scipy.special import betaln as bln
from scipy.special import binom as spbinom
from tqdm import tqdm_notebook
import time

'''

    IBP DRAW FROM THE PRIOR

'''

def log_poch(x,n):
    '''
    Input :
        x : <float>
        n : <int>
    Output :
        log_poch<float> log of Pochammer symbol of x of order n, i.e. ln(Gamma(x+n)/Gamma(x)) 
    Further details:
        http://mathworld.wolfram.com/PochhammerSymbol.html
    '''
    return gln(x+n) - gln(x)


class IBP():
    
    def __init__(self):
        
        return
    
    def instantiate_IBP(self, alpha, c, sigma, N, seed=0, store_matrix = False):
        
        self.alpha = alpha
        self.c = c
        self.sigma = sigma
        self.N = N
        if store_matrix == True:
            self.counts, self.unseen, self.fa, self.sfs, self.bin_mat = self.draw_IBP(alpha, c, sigma, seed, True)
        else:
            self.counts, self.unseen, self.fa, self.sfs = self.draw_IBP(alpha, c, sigma, seed)
            
            
    def draw_IBP(self, alpha, c, sigma, seed = 0, store_matrix = False):
        
        np.random.seed(seed)
        unseen = np.zeros(1+self.N, dtype = int) # number of news per step
        for n in range(1,self.N+1):
            p = self.parameter_new(alpha,c,sigma,n)
            newz = np.random.poisson(p)
            unseen[n] = newz

        counts = unseen.cumsum().astype(int) # cumulative sum of news
        fa = np.zeros(counts[-1], dtype = int)
        low = counts[1]
        fa[:low] = 1    
    
        if store_matrix ==  True:
            bin_mat = np.zeros([self.N, counts[-1]], dtype = int)
            bin_mat[0,:low] = 1
            
        for n in range(1,self.N):
            hi = counts[n+1]
            biases_0 = fa[:low]-sigma
            biases_1 = n-fa[:low]+c+sigma
            J_old = np.random.beta(biases_0, biases_1)
            xnk_old = np.random.binomial(n=1, p=J_old)
            fa[:low] += xnk_old
            fa[low:hi]=1
            
            if store_matrix == True:
                bin_mat[n, :low] = xnk_old
                bin_mat[n,low:hi] = 1
                
            low = hi
        
        sfs = np.bincount(fa.astype(int))[1:]
        
        if store_matrix ==  True: 
            return counts, unseen, fa.astype(int), sfs, bin_mat
        
        return counts, unseen, fa.astype(int), sfs
        


    def parameter_new(self, alpha, c, sigma,n):
        '''
        Input:
            alpha, c, sigma:parameters of 3 BP
            n <int> 
        Output:
            expected number of  new variants that n-th sample is displaying
        '''
        assert alpha>0 and c>-sigma and sigma>=0 and sigma <1
        return alpha * np.exp(log_poch(c+sigma, n-1) - log_poch(c+1, n-1))

 
    def mean(self, N, M, params):
        alpha, c, sigma = params
        return alpha * np.exp(log_poch(c+sigma, np.arange(N, N+M)) - log_poch(c+1, np.arange(N, N+M))).cumsum()
    
    def mean_freq(self, N, M, r, params):
        
        alpha, c, sigma = params
        return alpha*spbinom(M, r) * np.exp(log_poch(1-sigma, r-1) + log_poch(c+sigma, N+np.arange(1,M+1)-r) - log_poch(c+1, N+np.arange(1,M+1)-1))
    
    def credible_interval(self, N, M, parameters, width):
        '''
        Input :
            
            N <int> number of samples you've seen so far
            M <int> number of additional samples;
            K : number of features seen so far
            parameters <array> alpha, c, sigma
            width : % coverage of credible interval
        Output :
            preds : <array> len(N+M) ;  
                preds[N+m] : predicted number of variants seen up to step N+m; 
                preds[n] coincides with train_counts[n] for n <= N
        '''


        news = self.mean(N = N, M = M, params = parameters) # has length M   
        lo, hi = spst.poisson.interval(alpha = width, mu = news)

        return lo, hi
    
    def credible_interval_freq(self, N, M, r, parameters, width):
        '''
        Input :
            
            N <int> number of samples you've seen so far
            M <int> number of additional samples;
            K : number of features seen so far
            parameters <array> alpha, c, sigma
            width : % coverage of credible interval
        Output :
            preds : <array> len(N+M) ;  
                preds[N+m] : predicted number of variants seen up to step N+m; 
                preds[n] coincides with train_counts[n] for n <= N
        '''


        news = self.mean_freq(N = N, M = M, r = r, params = parameters) # has length M   
        lo, hi = spst.poisson.interval(alpha = width, mu = news)

        return lo, hi
    

    '''

        IBP OPTIMIZE

    '''
    
    
#     def fit_EFPF(self, feature_allocation, N, num_its=10, num_boots_correction=0, status=False):
        
#         opt_p = self.optimize_EFPF_bootstrap_correction(feature_allocation, N, num_its, num_boots_correction, status)
#         return opt_p
    
#     def make_EFPF(self, feature_allocation, N):
#         '''
#         Input : 
#             feature_allocation < array of ints, len K > true distinct counts 
#             N < int > total number of observation; no entry in FA can have value above N
#         Output :
#             cost_function <function>; this is Eqn (***); cost function from using norm on true_cts with n_lo = from_ and n_hi = up_to
#                 Input : params sigma, c
#                 Output : scalar loss
#         '''
#         feature_allocation = np.asarray(feature_allocation, dtype = int)
#         sfs = np.bincount(feature_allocation)[1:]
#         K = sfs.sum()
#         def EFPF(params):
#             '''
#                 Takes as input parameters and returns discrepancy of true counts and predicted counts;
#             '''
#             alpha, c, sigma = params
#             cost = K * (np.log(alpha) - log_poch(c+1, N-1)) - alpha * np.exp(log_poch(c+sigma, np.arange(N)) - log_poch(c+1, np.arange(N))).sum() + np.inner(sfs, log_poch(1-sigma, np.arange(len(sfs)))) + np.inner(sfs, log_poch(c+sigma,np.arange(N - len(sfs), N )[::-1] ))
#             return - cost

#         return EFPF

#     def optimize_EFPF_bootstrap_correction(self, feature_allocation, N, num_its, num_boots_correction, status):
#         '''
#         Input :
#             feature_allocation < array of ints, len K > true distinct counts 
#             N < int > total number of observation; no entry in FA can have value above N
#             num_its < int > number of times to optimization is performed
#             status <bool> print status
#         Output :
#             optimal_params <array> (boot_its * num_its * 2)
#             optimal_values <array> (boot_its * num_its)
#         '''

#         bnds =  ((0,100000),(0, 1000), (.00001, .9999),) # fixed bounds of support of 3-param beta process;
#         optimal_values_, optimal_params_ = np.zeros([num_its]), np.zeros([num_its,3])
#         optimal_params_boot = np.zeros([num_boots_correction+1,3])
#         cost = self.make_EFPF(feature_allocation, N)
#         for it in range(num_its):
#             devol = optimize.differential_evolution(cost, bnds)
#             optimal_params_[it], optimal_values_[it] = devol.x, devol.fun

#         optimal_params_boot[0] = optimal_params_[np.argmin(optimal_values_)]
#         alpha_opt, c_opt, sigma_opt = optimal_params_boot[0]
#         ### now perform the bootstrap correction
#         if num_boots_correction > 0:
#             self.N = N
#             if status ==  True:
#                 for b in tqdm_notebook(range(num_boots_correction)):

#                     counts, unseen, fa = self.draw_IBP(alpha_opt, c_opt, sigma_opt, seed = b) 
#                     # draw sample of the same size as initial one
#                     cost = self.make_EFPF(fa, N)

#                     for it in range(num_its):
#                         devol = optimize.differential_evolution(cost, bnds)
#                         optimal_params_[it] = devol.x
#                         optimal_values_[it] = devol.fun
#                     optimal_params_boot[b+1] = optimal_params_[np.argmin(optimal_values_[0])]

#             if status ==  False:
#                 for b in range(num_boots_correction):

#                     counts, unseen, fa = sself.draw_IBP(alpha_opt, c_opt, sigma_opt, seed = b) 
#                     # draw sample of the same size as initial one
#                     cost = self.make_EFPF(fa, N)

#                     for it in range(num_its):
#                         devol = optimize.differential_evolution(cost, bnds)
#                         optimal_params_[it] = devol.x
#                         optimal_values_[it] = devol.fun
#                     optimal_params_boot[b+1] = optimal_params_[np.argmin(optimal_values_[0])]


#             correction = optimal_params_boot[1:].mean(axis = 0)
#             corrected_ = 2*optimal_params_boot[0] - correction
#             return corrected_
#         return optimal_params_boot[0]
    
    def fit_EFPF(self, sfs, N, num_its=10, status = False):
        
        bnds =  ((0,100000),(0, 1000), (.00001, .9999),) # fixed bounds of support of 3-param beta process;
        optimal_values_, optimal_params_ = np.zeros([num_its]), np.zeros([num_its,3])

        cost = self.make_EFPF(sfs, N)
        if status == True:
            for it in tqdm_notebook(range(num_its)):
                devol = optimize.differential_evolution(cost, bnds)
                optimal_params_[it] = devol.x
                optimal_values_[it] = devol.fun
        else:
            for it in range(num_its):
                devol = optimize.differential_evolution(cost, bnds)
                optimal_params_[it] = devol.x
                optimal_values_[it] = devol.fun
        opt_ind = np.argmin(optimal_values_)
        return optimal_params_[opt_ind]
    
    
    def make_EFPF(self, sfs, N):
        '''
        Input : 
            sfs < array of ints, len K > true distinct counts 
            N < int > total number of observation; no entry in FA can have value above N
        Output :
            cost_function <function>; this is Eqn (***); cost function from using norm on true_cts with n_lo = from_ and n_hi = up_to
                Input : params sigma, c
                Output : scalar loss
        '''

        K = sfs.sum()
        def EFPF(params):
            '''
                Takes as input parameters and returns discrepancy of true counts and predicted counts;
            '''
            alpha, c, sigma = params
            cost = K * (np.log(alpha) - log_poch(c+1, N-1)) - alpha * np.exp(log_poch(c+sigma, np.arange(N)) - log_poch(c+1, np.arange(N))).sum() + np.inner(sfs, log_poch(1-sigma, np.arange(len(sfs)))) + np.inner(sfs, log_poch(c+sigma,np.arange(N - len(sfs), N )[::-1] ))
            return - cost

        return EFPF

#     def optimize_EFPF_bootstrap_correction(self, sfs, N, num_its, num_boots_correction, status):
#         '''
#         Input :
#             sfs < array of ints, len K > true distinct counts 
#             N < int > total number of observation; no entry in FA can have value above N
#             num_its < int > number of times to optimization is performed
#             status <bool> print status
#         Output :
#             optimal_params <array> (boot_its * num_its * 2)
#             optimal_values <array> (boot_its * num_its)
#         '''

#         bnds =  ((0,100000),(0, 1000), (.00001, .9999),) # fixed bounds of support of 3-param beta process;
#         optimal_values_, optimal_params_ = np.zeros([num_its]), np.zeros([num_its,3])
#         optimal_params_boot = np.zeros([num_boots_correction+1,3])
#         cost = self.make_EFPF_sfs(sfs, N)
#         for it in range(num_its):
#             devol = optimize.differential_evolution(cost, bnds)
#             optimal_params_[it], optimal_values_[it] = devol.x, devol.fun

#         optimal_params_boot[0] = optimal_params_[np.argmin(optimal_values_)]
#         alpha_opt, c_opt, sigma_opt = optimal_params_boot[0]
#         ### now perform the bootstrap correction
#         if num_boots_correction > 0:
#             self.N = N
#             if status ==  True:
#                 for b in tqdm_notebook(range(num_boots_correction)):

#                     counts, unseen, fa = self.draw_IBP(alpha_opt, c_opt, sigma_opt, seed = b) 
#                     # draw sample of the same size as initial one
#                     sfs = np.bincount(fa)[1:]
#                     cost = self.make_EFPF_sfs(sfs, N)

#                     for it in range(num_its):
#                         devol = optimize.differential_evolution(cost, bnds)
#                         optimal_params_[it] = devol.x
#                         optimal_values_[it] = devol.fun
#                     optimal_params_boot[b+1] = optimal_params_[np.argmin(optimal_values_[0])]

#             if status ==  False:
#                 for b in range(num_boots_correction):

#                     counts, unseen, fa = self.draw_IBP(alpha_opt, c_opt, sigma_opt, seed = b) 
#                     # draw sample of the same size as initial one
#                     sfs = np.bincount(sfs)[1:]
#                     cost = self.make_EFPF_sfs(sfs, N)

#                     for it in range(num_its):
#                         devol = optimize.differential_evolution(cost, bnds)
#                         optimal_params_[it] = devol.x
#                         optimal_values_[it] = devol.fun
#                     optimal_params_boot[b+1] = optimal_params_[np.argmin(optimal_values_[0])]


#             correction = optimal_params_boot[1:].mean(axis = 0)
#             corrected_ = 2*optimal_params_boot[0] - correction
#             return corrected_
#         return optimal_params_boot[0]
    
    '''
        IBP: FITTING MEAN WITH REGRESSION
    '''
    
    def make_cost_function(self, train_counts, from_, up_to, norm):
        '''
        Input : 
            train_counts < array of ints, len N > true distinct counts 
            from_ < int 0<= from < N > index of lowest sample from which we count J_{n_{low}} with our predictions
            up_to < int ; from_ < up_to <= N> index of highest sample to which we match the count J_{n_{hi}} with our predictions
            norm = int -- norm to be used
        Output :
            cost_function <function>; this is Eqn (***); cost function from using norm on true_cts with n_lo = from_ and n_hi = up_to
                Input : params alpha, c, sigma
                Output : scalar loss
        '''
        # train_counts[0] should be 0
    
        def cost_function(params):

            '''
                Takes as input parameters and returns discrepancy of true counts and predicted counts;
            '''
            predicted = train_counts[from_] + self.mean(from_, up_to - from_, params) 
            delta = predicted - train_counts[from_:up_to]
            cost = np.linalg.norm(delta, ord = norm)
            return cost

        return cost_function


    def regression(self, train_counts, num_its, norm, status):
        '''
        Input :
            train_counts < array of ints ; len N > 
            num_its < int > number of times to optimization is performed
            norm < int > loss chosen
            status <bool> print status
        Output :
            optimal_params <array> (boot_its * num_its * 3)
            optimal_values <array> (boot_its * num_its)
        '''

        bnds =  ((10e-9,10e4), (0,10), (.00001, .99999),) 
        optimal_values_, optimal_params_ = np.zeros(num_its), np.zeros([num_its,3])
        N = len(train_counts)
        from_, up_to = int(N / 5), N # n_lo and n_hi ; different choices could be done as long as 0<=n_lo<n_hi<=N
        cost = self.make_cost_function(train_counts, from_, up_to, norm)
        if status == True:
            for it in tqdm_notebook(range(num_its)):
                devol = optimize.differential_evolution(cost, bnds)
                optimal_params_[it] = devol.x
                optimal_values_[it] = devol.fun
        else:
            for it in range(num_its):
                devol = optimize.differential_evolution(cost, bnds)
                optimal_params_[it] = devol.x
                optimal_values_[it] = devol.fun
        opt_ind = np.argmin(optimal_values_)
        return optimal_params_[opt_ind]
