# Supplementary material for: Scaled Process Priors for Bayesian Nonparametric Estimation of the Unseen Genetic Variation
Source: J Am Stat Assoc. 2022 Sep 29;119(545):320–31. doi: 10.1080/01621459.2022.2115918 (PMC11073059; doi:10.1080/01621459.2022.2115918)
Supplement: Supplemental Material [file UASA_A_2115918_SM5205.zip › supplementary_files/ScaledProcesses/utils_folder/utils_all.py]

import os
import numpy as np
from tqdm import *
import time
from scipy.special import gamma as spg
from scipy.special import beta as spb
from scipy.special import binom as spbin
from scipy.special import betaln as bln
import scipy.stats as spst
from scipy import optimize


def log_poch(x,n):
    '''
    Input :
        x : <float>
        n : <int>
    Output :
        log_poch<float> log of Pochammer symbol of x of order n, i.e. ln(Gamma(x+n)/Gamma(x)) 
    Further details:
        http://mathworld.wolfram.com/PochhammerSymbol.html
    '''
    return gln(x+n) - gln(x)

def create_folder(path):
    '''
    Input :
        path : <str>
    Output :
        if there is not folder in path, such folder is created
    '''
    
    if not os.path.exists(path):
        os.makedirs(path)
        
def generate_bin_matrix_from_freqs(thetas, N, seed = 0):
    '''
    Input:
        thetas <array> shape K; contains frequencies of variants in [0,1]
        N <int> sample size
        seed <int> seed for RNG
    Output:
        X <array> shape N, K; binary, with X[n,k] = 1(n-th individual displays k-th feature), X[n,k] ~ Bern(thetas[k])
    '''
    np.random.seed(seed)
    X = np.random.binomial(1, np.repeat(thetas, N)).reshape(len(thetas), N).T
    
    return X

def generate_cts_from_bin_mat(X):
    '''
    Input:
        X <array> shape N,K, binary valued
    Output:
        cts <array> shape N+1; n-th entry is # distinct variants observed in first n-1 individual; first entry is 0
    '''
    return np.concatenate([[0], np.count_nonzero(X.cumsum(axis=0), axis = 1)])

def count_new_freq(binary_matrix, N, M, r):
    '''
    Input:
        binary_matrix <array> shape N,K, binary valued
        N <int> train size
        M <int> extrapolation size
        r <int> frequency
    Output:
        cts <int> number of variants not observed in first N samples and appearing with frequency r in M new samples
    '''    
    assert N+M<=binary_matrix.shape[0], 'N+M <= # rows'
    # first N rows are training
    
    binary_cumsum = binary_matrix.cumsum(axis = 0)
    yet_to_be_seen =(binary_cumsum[N] == 0)
    seen_with_frequency_at_M = np.array([(binary_cumsum[N+m] == r) for m in range(M)])
    return np.sum(seen_with_frequency_at_M*yet_to_be_seen[np.newaxis,:], axis = 1)
