# Supplementary material for: Scaled Process Priors for Bayesian Nonparametric Estimation of the Unseen Genetic Variation
Source: J Am Stat Assoc. 2022 Sep 29;119(545):320–31. doi: 10.1080/01621459.2022.2115918 (PMC11073059; doi:10.1080/01621459.2022.2115918)
Supplement: Supplemental Material [file UASA_A_2115918_SM5205.zip › supplementary_files/ScaledProcesses/gnomAD/data/amr/cts/all]

0.000000000000000000e+00
4.177500000000000000e+04
6.136600000000000000e+04
7.453500000000000000e+04
8.455200000000000000e+04
9.262600000000000000e+04
9.938100000000000000e+04
1.051300000000000000e+05
1.103090000000000000e+05
1.148500000000000000e+05
1.191070000000000000e+05
1.230420000000000000e+05
1.266140000000000000e+05
1.299130000000000000e+05
1.331530000000000000e+05
1.361150000000000000e+05
1.389300000000000000e+05
1.416490000000000000e+05
1.442420000000000000e+05
1.467390000000000000e+05
1.491040000000000000e+05
1.514090000000000000e+05
1.537360000000000000e+05
1.559710000000000000e+05
1.581190000000000000e+05
1.602200000000000000e+05
1.622160000000000000e+05
1.643180000000000000e+05
1.662470000000000000e+05
1.680850000000000000e+05
1.698320000000000000e+05
1.715860000000000000e+05
1.733780000000000000e+05
1.751460000000000000e+05
1.768800000000000000e+05
1.785120000000000000e+05
1.801220000000000000e+05
1.817880000000000000e+05
1.833150000000000000e+05
1.848970000000000000e+05
1.864610000000000000e+05
1.879710000000000000e+05
1.895010000000000000e+05
1.910550000000000000e+05
1.924680000000000000e+05
1.938760000000000000e+05
1.953240000000000000e+05
1.966860000000000000e+05
1.980880000000000000e+05
1.995070000000000000e+05
2.008460000000000000e+05
2.022010000000000000e+05
2.035290000000000000e+05
2.048250000000000000e+05
2.061380000000000000e+05
2.074400000000000000e+05
2.087790000000000000e+05
2.099920000000000000e+05
2.112080000000000000e+05
2.124530000000000000e+05
2.137350000000000000e+05
2.149040000000000000e+05
2.161170000000000000e+05
2.173340000000000000e+05
2.185360000000000000e+05
2.197030000000000000e+05
2.208590000000000000e+05
2.220250000000000000e+05
2.232010000000000000e+05
2.243090000000000000e+05
2.253960000000000000e+05
2.265400000000000000e+05
2.276400000000000000e+05
2.287100000000000000e+05
2.298080000000000000e+05
2.309200000000000000e+05
2.320320000000000000e+05
2.331370000000000000e+05
2.342190000000000000e+05
2.352510000000000000e+05
2.362930000000000000e+05
2.373620000000000000e+05
2.383770000000000000e+05
2.393930000000000000e+05
2.404590000000000000e+05
2.414370000000000000e+05
2.425290000000000000e+05
2.435130000000000000e+05
2.445240000000000000e+05
2.454710000000000000e+05
2.464850000000000000e+05
2.475470000000000000e+05
2.485550000000000000e+05
2.495920000000000000e+05
2.505340000000000000e+05
2.514790000000000000e+05
2.524150000000000000e+05
2.534140000000000000e+05
2.543800000000000000e+05
2.553610000000000000e+05
2.563000000000000000e+05
2.572600000000000000e+05
2.581930000000000000e+05
2.591470000000000000e+05
2.600650000000000000e+05
2.610220000000000000e+05
2.619180000000000000e+05
2.628190000000000000e+05
2.636790000000000000e+05
2.646370000000000000e+05
2.655060000000000000e+05
2.664380000000000000e+05
2.673810000000000000e+05
2.682830000000000000e+05
2.691970000000000000e+05
2.700970000000000000e+05
2.709580000000000000e+05
2.718370000000000000e+05
2.726990000000000000e+05
2.735650000000000000e+05
2.744270000000000000e+05
2.752230000000000000e+05
2.760740000000000000e+05
2.769540000000000000e+05
2.777880000000000000e+05
2.786520000000000000e+05
2.795480000000000000e+05
2.804320000000000000e+05
2.813520000000000000e+05
2.822520000000000000e+05
2.830820000000000000e+05
2.839640000000000000e+05
2.848010000000000000e+05
2.856290000000000000e+05
2.864070000000000000e+05
2.872450000000000000e+05
2.880860000000000000e+05
2.888920000000000000e+05
2.896940000000000000e+05
2.904810000000000000e+05
2.912670000000000000e+05
2.920630000000000000e+05
2.928650000000000000e+05
2.936540000000000000e+05
2.944120000000000000e+05
2.952230000000000000e+05
2.960270000000000000e+05
2.968550000000000000e+05
2.976020000000000000e+05
2.983960000000000000e+05
2.991710000000000000e+05
2.999600000000000000e+05
3.007520000000000000e+05
3.015940000000000000e+05
3.023770000000000000e+05
3.031450000000000000e+05
3.039330000000000000e+05
3.046660000000000000e+05
3.054270000000000000e+05
3.061990000000000000e+05
3.069040000000000000e+05
3.076570000000000000e+05
3.084120000000000000e+05
3.091740000000000000e+05
3.099330000000000000e+05
3.107050000000000000e+05
3.114660000000000000e+05
3.122330000000000000e+05
3.129740000000000000e+05
3.137050000000000000e+05
3.144150000000000000e+05
3.151370000000000000e+05
3.158590000000000000e+05
3.166000000000000000e+05
3.173710000000000000e+05
3.181120000000000000e+05
3.188510000000000000e+05
3.195650000000000000e+05
3.202170000000000000e+05
3.209730000000000000e+05
3.216930000000000000e+05
3.224230000000000000e+05
3.231470000000000000e+05
3.238700000000000000e+05
3.246160000000000000e+05
3.253300000000000000e+05
3.260590000000000000e+05
3.267380000000000000e+05
3.274310000000000000e+05
3.281020000000000000e+05
3.288530000000000000e+05
3.295620000000000000e+05
3.302890000000000000e+05
3.309570000000000000e+05
3.316920000000000000e+05
3.324090000000000000e+05
3.331210000000000000e+05
3.338310000000000000e+05
3.345370000000000000e+05
3.352620000000000000e+05
3.359420000000000000e+05
3.366500000000000000e+05
3.373430000000000000e+05
3.380100000000000000e+05
3.387300000000000000e+05
3.393660000000000000e+05
3.399970000000000000e+05
3.406340000000000000e+05
3.413400000000000000e+05
3.419970000000000000e+05
3.426720000000000000e+05
3.433530000000000000e+05
3.440170000000000000e+05
3.447090000000000000e+05
3.453690000000000000e+05
3.460730000000000000e+05
3.467400000000000000e+05
3.474230000000000000e+05
3.480660000000000000e+05
3.487180000000000000e+05
3.493200000000000000e+05
3.499820000000000000e+05
3.506400000000000000e+05
3.513040000000000000e+05
3.519440000000000000e+05
3.526300000000000000e+05
3.533090000000000000e+05
3.539750000000000000e+05
3.546280000000000000e+05
3.552660000000000000e+05
3.559350000000000000e+05
3.565940000000000000e+05
3.572320000000000000e+05
3.578500000000000000e+05
3.584780000000000000e+05
3.591190000000000000e+05
3.596990000000000000e+05
3.603110000000000000e+05
3.609730000000000000e+05
3.615830000000000000e+05
3.622440000000000000e+05
3.628950000000000000e+05
3.635510000000000000e+05
3.642030000000000000e+05
3.648470000000000000e+05
3.654600000000000000e+05
3.660630000000000000e+05
3.667590000000000000e+05
3.674190000000000000e+05
3.680170000000000000e+05
3.686330000000000000e+05
3.692890000000000000e+05
3.699360000000000000e+05
3.705670000000000000e+05
3.711920000000000000e+05
3.717640000000000000e+05
3.723670000000000000e+05
3.729650000000000000e+05
3.735780000000000000e+05
3.741950000000000000e+05
3.747980000000000000e+05
3.753820000000000000e+05
3.759630000000000000e+05
3.766120000000000000e+05
3.771950000000000000e+05
3.777770000000000000e+05
3.783980000000000000e+05
3.789640000000000000e+05
3.795500000000000000e+05
3.801570000000000000e+05
3.807330000000000000e+05
3.813010000000000000e+05
3.818910000000000000e+05
3.825140000000000000e+05
3.831160000000000000e+05
3.837000000000000000e+05
3.843240000000000000e+05
3.848950000000000000e+05
3.855020000000000000e+05
3.860810000000000000e+05
3.866830000000000000e+05
3.873070000000000000e+05
3.878880000000000000e+05
3.884550000000000000e+05
3.890680000000000000e+05
3.896720000000000000e+05
3.902830000000000000e+05
3.908670000000000000e+05
3.914530000000000000e+05
3.920480000000000000e+05
3.926560000000000000e+05
3.932840000000000000e+05
3.938540000000000000e+05
3.944260000000000000e+05
3.950120000000000000e+05
3.955590000000000000e+05
3.961230000000000000e+05
3.966840000000000000e+05
3.972670000000000000e+05
3.978130000000000000e+05
3.983900000000000000e+05
3.990110000000000000e+05
3.996140000000000000e+05
4.001290000000000000e+05
4.006330000000000000e+05
4.011840000000000000e+05
4.017290000000000000e+05
4.023070000000000000e+05
4.028460000000000000e+05
4.034020000000000000e+05
4.039600000000000000e+05
4.045250000000000000e+05
4.050620000000000000e+05
4.056340000000000000e+05
4.061700000000000000e+05
4.067120000000000000e+05
4.072610000000000000e+05
4.078630000000000000e+05
4.084110000000000000e+05
4.089920000000000000e+05
4.095340000000000000e+05
4.100520000000000000e+05
4.106250000000000000e+05
4.112140000000000000e+05
4.117530000000000000e+05
4.123010000000000000e+05
4.128420000000000000e+05
4.133650000000000000e+05
4.139070000000000000e+05
4.144600000000000000e+05
4.149800000000000000e+05
4.155390000000000000e+05
4.160780000000000000e+05
4.166140000000000000e+05
4.171620000000000000e+05
4.176860000000000000e+05
4.182180000000000000e+05
4.187340000000000000e+05
4.192730000000000000e+05
4.198660000000000000e+05
4.203770000000000000e+05
4.209170000000000000e+05
4.214760000000000000e+05
4.220140000000000000e+05
4.225650000000000000e+05
4.230870000000000000e+05
4.236120000000000000e+05
4.241550000000000000e+05
4.247080000000000000e+05
4.252250000000000000e+05
4.257260000000000000e+05
4.263220000000000000e+05
4.268810000000000000e+05
4.274550000000000000e+05
4.279760000000000000e+05
4.285150000000000000e+05
4.290550000000000000e+05
4.295830000000000000e+05
4.300980000000000000e+05
4.306270000000000000e+05
4.311610000000000000e+05
4.316720000000000000e+05
4.322310000000000000e+05
4.327630000000000000e+05
4.332690000000000000e+05
4.337730000000000000e+05
4.342760000000000000e+05
4.347770000000000000e+05
4.352900000000000000e+05
4.358080000000000000e+05
4.363020000000000000e+05
4.368380000000000000e+05
4.373440000000000000e+05
4.378600000000000000e+05
4.383610000000000000e+05
4.388670000000000000e+05
4.393660000000000000e+05
4.399110000000000000e+05
4.403950000000000000e+05
4.409050000000000000e+05
4.414440000000000000e+05
4.419380000000000000e+05
4.424590000000000000e+05
4.429930000000000000e+05
4.435310000000000000e+05
4.440500000000000000e+05
4.446100000000000000e+05
4.451210000000000000e+05
4.456020000000000000e+05
4.460970000000000000e+05
4.466160000000000000e+05
4.471670000000000000e+05
4.476720000000000000e+05
4.481970000000000000e+05
4.486820000000000000e+05
4.491650000000000000e+05
4.496630000000000000e+05
4.501990000000000000e+05
4.506660000000000000e+05
4.511870000000000000e+05
4.516980000000000000e+05
4.522130000000000000e+05
4.527180000000000000e+05
4.532310000000000000e+05
4.537330000000000000e+05
4.542150000000000000e+05
4.547250000000000000e+05
4.552010000000000000e+05
4.557120000000000000e+05
4.562160000000000000e+05
4.566670000000000000e+05
4.571730000000000000e+05
4.576560000000000000e+05
4.581770000000000000e+05
4.586790000000000000e+05
4.591770000000000000e+05
4.596780000000000000e+05
4.601680000000000000e+05
4.607090000000000000e+05
4.611980000000000000e+05
4.616960000000000000e+05
4.621260000000000000e+05
4.625950000000000000e+05
4.630980000000000000e+05
4.635650000000000000e+05
4.640340000000000000e+05
4.645290000000000000e+05
4.649820000000000000e+05
4.654960000000000000e+05
4.659910000000000000e+05
4.664780000000000000e+05
4.669110000000000000e+05
4.674160000000000000e+05
4.679260000000000000e+05
4.683750000000000000e+05
4.688630000000000000e+05
4.693340000000000000e+05
4.698310000000000000e+05
4.703630000000000000e+05
4.708790000000000000e+05
4.713690000000000000e+05
4.718460000000000000e+05
4.723370000000000000e+05
4.728580000000000000e+05
4.733140000000000000e+05
4.737700000000000000e+05
4.742390000000000000e+05
4.747260000000000000e+05
4.751780000000000000e+05
4.756470000000000000e+05
4.761240000000000000e+05
4.765750000000000000e+05
4.770380000000000000e+05
4.775030000000000000e+05
4.780040000000000000e+05
4.784940000000000000e+05
4.789520000000000000e+05
4.794310000000000000e+05
4.799440000000000000e+05
4.804600000000000000e+05
4.809120000000000000e+05
4.813890000000000000e+05
4.818650000000000000e+05
4.823240000000000000e+05
4.828030000000000000e+05
4.832320000000000000e+05
4.837000000000000000e+05
4.841660000000000000e+05
4.846110000000000000e+05
4.850680000000000000e+05
4.855230000000000000e+05
4.859820000000000000e+05
4.864540000000000000e+05
4.869140000000000000e+05
4.874050000000000000e+05
4.878500000000000000e+05
4.883210000000000000e+05
4.887870000000000000e+05
4.892460000000000000e+05
4.897100000000000000e+05
4.901710000000000000e+05
4.906330000000000000e+05
4.910950000000000000e+05
4.915690000000000000e+05
4.920480000000000000e+05
4.924950000000000000e+05
4.929650000000000000e+05
4.933860000000000000e+05
4.938350000000000000e+05
4.942920000000000000e+05
4.947450000000000000e+05
4.951980000000000000e+05
4.956390000000000000e+05
4.960680000000000000e+05
4.965040000000000000e+05
4.969170000000000000e+05
4.974110000000000000e+05
4.978480000000000000e+05
4.982910000000000000e+05
4.987310000000000000e+05
4.991500000000000000e+05
4.996060000000000000e+05
5.000610000000000000e+05
5.005330000000000000e+05
5.010130000000000000e+05
5.014660000000000000e+05
5.019190000000000000e+05
5.023690000000000000e+05
5.028190000000000000e+05
5.032510000000000000e+05
5.036580000000000000e+05
5.041050000000000000e+05
5.045550000000000000e+05
5.049910000000000000e+05
5.054530000000000000e+05
5.059250000000000000e+05
5.063960000000000000e+05
5.068270000000000000e+05
5.072530000000000000e+05
5.077130000000000000e+05
5.081670000000000000e+05
5.086230000000000000e+05
5.090950000000000000e+05
5.095440000000000000e+05
5.099830000000000000e+05
5.104320000000000000e+05
5.108410000000000000e+05
5.112790000000000000e+05
5.117070000000000000e+05
5.121310000000000000e+05
5.126120000000000000e+05
5.130370000000000000e+05
5.134670000000000000e+05
5.139130000000000000e+05
5.143450000000000000e+05
5.148250000000000000e+05
5.152450000000000000e+05
5.156630000000000000e+05
5.160810000000000000e+05
5.165060000000000000e+05
5.169230000000000000e+05
5.173760000000000000e+05
5.177930000000000000e+05
5.182690000000000000e+05
5.187100000000000000e+05
5.191140000000000000e+05
5.195950000000000000e+05
5.200320000000000000e+05
5.204720000000000000e+05
5.209020000000000000e+05
5.213640000000000000e+05
5.217820000000000000e+05
5.222370000000000000e+05
5.226510000000000000e+05
5.230820000000000000e+05
5.235160000000000000e+05
5.239110000000000000e+05
5.243290000000000000e+05
5.247680000000000000e+05
5.251670000000000000e+05
5.255680000000000000e+05
5.259680000000000000e+05
5.264230000000000000e+05
5.268730000000000000e+05
5.272750000000000000e+05
5.277430000000000000e+05
5.281560000000000000e+05
5.286140000000000000e+05
5.290700000000000000e+05
5.294830000000000000e+05
5.299190000000000000e+05
5.303390000000000000e+05
5.307670000000000000e+05
5.311860000000000000e+05
5.316070000000000000e+05
5.320020000000000000e+05
5.324160000000000000e+05
5.328510000000000000e+05
5.332550000000000000e+05
5.336470000000000000e+05
5.340650000000000000e+05
5.345020000000000000e+05
5.349170000000000000e+05
5.353090000000000000e+05
5.357430000000000000e+05
5.361650000000000000e+05
5.366000000000000000e+05
5.370470000000000000e+05
5.374570000000000000e+05
5.378410000000000000e+05
5.382710000000000000e+05
5.387090000000000000e+05
5.391450000000000000e+05
5.395710000000000000e+05
5.399900000000000000e+05
5.403890000000000000e+05
5.408170000000000000e+05
5.412280000000000000e+05
5.416280000000000000e+05
5.420270000000000000e+05
5.424160000000000000e+05
5.428070000000000000e+05
5.432420000000000000e+05
5.436710000000000000e+05
5.441010000000000000e+05
5.444810000000000000e+05
5.448840000000000000e+05
5.453170000000000000e+05
5.457190000000000000e+05
5.461170000000000000e+05
5.465030000000000000e+05
5.469150000000000000e+05
5.473290000000000000e+05
5.477430000000000000e+05
5.481580000000000000e+05
5.485540000000000000e+05
5.489750000000000000e+05
5.493920000000000000e+05
5.498340000000000000e+05
5.502320000000000000e+05
5.506230000000000000e+05
5.510290000000000000e+05
5.514130000000000000e+05
5.518380000000000000e+05
5.522300000000000000e+05
5.526270000000000000e+05
5.530690000000000000e+05
5.534920000000000000e+05
5.539230000000000000e+05
5.542910000000000000e+05
5.547130000000000000e+05
5.551370000000000000e+05
5.555920000000000000e+05
5.559880000000000000e+05
5.564070000000000000e+05
5.567910000000000000e+05
5.571490000000000000e+05
5.575360000000000000e+05
5.579740000000000000e+05
5.583870000000000000e+05
5.587840000000000000e+05
5.592320000000000000e+05
5.596560000000000000e+05
5.600830000000000000e+05
5.604430000000000000e+05
5.608590000000000000e+05
5.612180000000000000e+05
5.616130000000000000e+05
5.620130000000000000e+05
5.624110000000000000e+05
5.627640000000000000e+05
5.631320000000000000e+05
5.635460000000000000e+05
5.639630000000000000e+05
5.643620000000000000e+05
5.647640000000000000e+05
5.651970000000000000e+05
5.655950000000000000e+05
5.659900000000000000e+05
5.663770000000000000e+05
5.667460000000000000e+05
5.671590000000000000e+05
5.675350000000000000e+05
5.679400000000000000e+05
5.683480000000000000e+05
5.687140000000000000e+05
5.691350000000000000e+05
5.695220000000000000e+05
5.699060000000000000e+05
5.702840000000000000e+05
5.706880000000000000e+05
5.710990000000000000e+05
5.714910000000000000e+05
5.718660000000000000e+05
5.722720000000000000e+05
5.727210000000000000e+05
5.731010000000000000e+05
5.735120000000000000e+05
5.738750000000000000e+05
5.742760000000000000e+05
5.746830000000000000e+05
5.750590000000000000e+05
5.754600000000000000e+05
5.758340000000000000e+05
5.762390000000000000e+05
5.766490000000000000e+05
5.770200000000000000e+05
5.774000000000000000e+05
5.777880000000000000e+05
5.781590000000000000e+05
5.785330000000000000e+05
5.789690000000000000e+05
5.793430000000000000e+05
5.797490000000000000e+05
5.801220000000000000e+05
5.805210000000000000e+05
5.808710000000000000e+05
5.812470000000000000e+05
5.816810000000000000e+05
5.820540000000000000e+05
5.824220000000000000e+05
5.828310000000000000e+05
5.832180000000000000e+05
5.835780000000000000e+05
5.839480000000000000e+05
5.843380000000000000e+05
5.847240000000000000e+05
5.851120000000000000e+05
5.855010000000000000e+05
5.858660000000000000e+05
5.862380000000000000e+05
5.866140000000000000e+05
5.870090000000000000e+05
5.874110000000000000e+05
5.877370000000000000e+05
5.880930000000000000e+05
5.884620000000000000e+05
5.888340000000000000e+05
5.892220000000000000e+05
5.896020000000000000e+05
5.900090000000000000e+05
5.903880000000000000e+05
5.907540000000000000e+05
5.911180000000000000e+05
5.914860000000000000e+05
5.918770000000000000e+05
5.922490000000000000e+05
5.926510000000000000e+05
5.930400000000000000e+05
5.933930000000000000e+05
5.937500000000000000e+05
5.941180000000000000e+05
5.944800000000000000e+05
5.948730000000000000e+05
5.952650000000000000e+05
5.956320000000000000e+05
5.959920000000000000e+05
5.963440000000000000e+05
5.967100000000000000e+05
5.970880000000000000e+05
5.974760000000000000e+05
5.978230000000000000e+05
5.982040000000000000e+05
5.986020000000000000e+05
5.989880000000000000e+05
5.993650000000000000e+05
5.997070000000000000e+05
6.000590000000000000e+05
6.004190000000000000e+05
6.007690000000000000e+05
6.011520000000000000e+05
6.015330000000000000e+05
6.019260000000000000e+05
6.022900000000000000e+05
6.026520000000000000e+05
6.030200000000000000e+05
6.034030000000000000e+05
6.037770000000000000e+05
6.041440000000000000e+05
6.044790000000000000e+05
6.048450000000000000e+05
6.052070000000000000e+05
6.056090000000000000e+05
6.059650000000000000e+05
6.063570000000000000e+05
6.067030000000000000e+05
6.070620000000000000e+05
6.074310000000000000e+05
6.078030000000000000e+05
6.081640000000000000e+05
6.085230000000000000e+05
6.089210000000000000e+05
6.092990000000000000e+05
6.096460000000000000e+05
6.100190000000000000e+05
6.103580000000000000e+05
6.107150000000000000e+05
6.110990000000000000e+05
6.114450000000000000e+05
6.118250000000000000e+05
6.122120000000000000e+05
6.126000000000000000e+05
6.129610000000000000e+05
6.133380000000000000e+05
6.137110000000000000e+05
6.141100000000000000e+05
6.144890000000000000e+05
6.148570000000000000e+05
6.152090000000000000e+05
6.155720000000000000e+05
6.159100000000000000e+05
6.162500000000000000e+05
6.166110000000000000e+05
6.169670000000000000e+05
6.173300000000000000e+05
6.177130000000000000e+05
6.180600000000000000e+05
6.184310000000000000e+05
6.187970000000000000e+05
6.191630000000000000e+05
6.195080000000000000e+05
6.198760000000000000e+05
6.202330000000000000e+05
6.205900000000000000e+05
6.209680000000000000e+05
6.213390000000000000e+05
6.217030000000000000e+05
6.220650000000000000e+05
6.224110000000000000e+05
6.227670000000000000e+05
6.231090000000000000e+05
6.234710000000000000e+05
6.238270000000000000e+05
6.241930000000000000e+05
6.245550000000000000e+05
6.249210000000000000e+05
6.252790000000000000e+05
6.256420000000000000e+05
6.260210000000000000e+05
6.263630000000000000e+05
6.266710000000000000e+05
6.270350000000000000e+05
6.273720000000000000e+05
6.277170000000000000e+05
6.280660000000000000e+05
6.284160000000000000e+05
6.287550000000000000e+05
6.291240000000000000e+05
6.294920000000000000e+05
6.298330000000000000e+05
6.301880000000000000e+05
6.305280000000000000e+05
6.308450000000000000e+05
6.311530000000000000e+05
6.314610000000000000e+05
6.318110000000000000e+05
6.321530000000000000e+05
6.325070000000000000e+05
6.328710000000000000e+05
6.332190000000000000e+05
6.335520000000000000e+05
6.339130000000000000e+05
6.342570000000000000e+05
6.345820000000000000e+05
6.349430000000000000e+05
6.352760000000000000e+05
6.356070000000000000e+05
6.359480000000000000e+05
6.362820000000000000e+05
6.366260000000000000e+05
6.369490000000000000e+05
6.372880000000000000e+05
6.376810000000000000e+05
6.380250000000000000e+05
6.383550000000000000e+05
6.387010000000000000e+05
6.390800000000000000e+05
6.394490000000000000e+05
6.397830000000000000e+05
6.401060000000000000e+05
6.404550000000000000e+05
6.408300000000000000e+05
6.411760000000000000e+05
6.414960000000000000e+05
6.418310000000000000e+05
6.422050000000000000e+05
6.425570000000000000e+05
6.429180000000000000e+05
6.432780000000000000e+05
6.436110000000000000e+05
6.439610000000000000e+05
6.442820000000000000e+05
6.446050000000000000e+05
6.449280000000000000e+05
6.452700000000000000e+05
6.456190000000000000e+05
6.459710000000000000e+05
6.463310000000000000e+05
6.467070000000000000e+05
6.470660000000000000e+05
6.473810000000000000e+05
6.477240000000000000e+05
6.480630000000000000e+05
6.483950000000000000e+05
6.487320000000000000e+05
6.490760000000000000e+05
6.494340000000000000e+05
6.498020000000000000e+05
6.501410000000000000e+05
6.504870000000000000e+05
6.508160000000000000e+05
6.511560000000000000e+05
6.515000000000000000e+05
6.518440000000000000e+05
6.521780000000000000e+05
6.524980000000000000e+05
6.528330000000000000e+05
6.531780000000000000e+05
6.534990000000000000e+05
6.538610000000000000e+05
6.541780000000000000e+05
6.545300000000000000e+05
6.548350000000000000e+05
6.551870000000000000e+05
6.555270000000000000e+05
6.558670000000000000e+05
6.562160000000000000e+05
6.565670000000000000e+05
6.569050000000000000e+05
6.572530000000000000e+05
6.575470000000000000e+05
6.578660000000000000e+05
6.582340000000000000e+05
6.585870000000000000e+05
6.589330000000000000e+05
6.592980000000000000e+05
6.596350000000000000e+05
6.599600000000000000e+05
6.602760000000000000e+05
6.606100000000000000e+05
6.609510000000000000e+05
6.612710000000000000e+05
6.616010000000000000e+05
6.619340000000000000e+05
6.622690000000000000e+05
6.626080000000000000e+05
6.629560000000000000e+05
6.633170000000000000e+05
6.636820000000000000e+05
6.640130000000000000e+05
6.643360000000000000e+05
6.646900000000000000e+05
6.650430000000000000e+05
6.653980000000000000e+05
6.657520000000000000e+05
6.661060000000000000e+05
6.664570000000000000e+05
6.668110000000000000e+05
6.671170000000000000e+05
6.674570000000000000e+05
6.677780000000000000e+05
6.681170000000000000e+05
6.684610000000000000e+05
6.687800000000000000e+05
6.691030000000000000e+05
6.694480000000000000e+05
6.697620000000000000e+05
6.700890000000000000e+05
6.704340000000000000e+05
6.707760000000000000e+05
6.711180000000000000e+05
6.714530000000000000e+05
6.717920000000000000e+05
6.721560000000000000e+05
6.725010000000000000e+05
6.728350000000000000e+05
6.731740000000000000e+05
6.735260000000000000e+05
6.738700000000000000e+05
6.741830000000000000e+05
6.745040000000000000e+05
6.748460000000000000e+05
6.751640000000000000e+05
6.754830000000000000e+05
6.758130000000000000e+05
6.761460000000000000e+05
6.764720000000000000e+05
6.767940000000000000e+05
6.771370000000000000e+05
6.774670000000000000e+05
6.778200000000000000e+05
6.781470000000000000e+05
6.785040000000000000e+05
6.788220000000000000e+05
6.791370000000000000e+05
6.794690000000000000e+05
6.797880000000000000e+05
6.801020000000000000e+05
6.804180000000000000e+05
6.807350000000000000e+05
6.810910000000000000e+05
6.814250000000000000e+05
6.817560000000000000e+05
6.820880000000000000e+05
6.824060000000000000e+05
6.827320000000000000e+05
6.830580000000000000e+05
6.833980000000000000e+05
6.837160000000000000e+05
6.840220000000000000e+05
6.843510000000000000e+05
6.846520000000000000e+05
6.849350000000000000e+05
6.852200000000000000e+05
6.855460000000000000e+05
6.858770000000000000e+05
6.861970000000000000e+05
6.865160000000000000e+05
6.867960000000000000e+05
6.871230000000000000e+05
6.874860000000000000e+05
6.878270000000000000e+05
6.881670000000000000e+05
6.884960000000000000e+05
6.887930000000000000e+05
6.891110000000000000e+05
6.894540000000000000e+05
6.898130000000000000e+05
6.901310000000000000e+05
6.904420000000000000e+05
6.907670000000000000e+05
6.910940000000000000e+05
6.913970000000000000e+05
6.916940000000000000e+05
6.920160000000000000e+05
6.923310000000000000e+05
6.926500000000000000e+05
6.929620000000000000e+05
6.932750000000000000e+05
6.935930000000000000e+05
6.939310000000000000e+05
6.942470000000000000e+05
6.945930000000000000e+05
6.949220000000000000e+05
6.952390000000000000e+05
6.955380000000000000e+05
6.958420000000000000e+05
6.961110000000000000e+05
6.964220000000000000e+05
6.967080000000000000e+05
6.970630000000000000e+05
6.974040000000000000e+05
6.977270000000000000e+05
6.980400000000000000e+05
6.983870000000000000e+05
6.987260000000000000e+05
6.990520000000000000e+05
6.993800000000000000e+05
6.996930000000000000e+05
7.000400000000000000e+05
7.003800000000000000e+05
7.006950000000000000e+05
7.010140000000000000e+05
7.013380000000000000e+05
7.016870000000000000e+05
7.019710000000000000e+05
7.023000000000000000e+05
7.025980000000000000e+05
7.029100000000000000e+05
7.032120000000000000e+05
7.035290000000000000e+05
7.039000000000000000e+05
7.042200000000000000e+05
7.045320000000000000e+05
7.048340000000000000e+05
7.051330000000000000e+05
7.054240000000000000e+05
7.057320000000000000e+05
7.060410000000000000e+05
7.063450000000000000e+05
7.066840000000000000e+05
7.069930000000000000e+05
7.073160000000000000e+05
7.076090000000000000e+05
7.079120000000000000e+05
7.082250000000000000e+05
7.085430000000000000e+05
7.088830000000000000e+05
7.092030000000000000e+05
7.095170000000000000e+05
7.098340000000000000e+05
7.101310000000000000e+05
7.104400000000000000e+05
7.107520000000000000e+05
7.110720000000000000e+05
7.113760000000000000e+05
7.116920000000000000e+05
7.120090000000000000e+05
7.122810000000000000e+05
7.125870000000000000e+05
7.129020000000000000e+05
7.131900000000000000e+05
7.135040000000000000e+05
7.138410000000000000e+05
7.141400000000000000e+05
7.144460000000000000e+05
7.147530000000000000e+05
7.150370000000000000e+05
7.153350000000000000e+05
7.156450000000000000e+05
7.159830000000000000e+05
7.162670000000000000e+05
7.166120000000000000e+05
7.169270000000000000e+05
7.172720000000000000e+05
7.175880000000000000e+05
7.179280000000000000e+05
7.182690000000000000e+05
7.186070000000000000e+05
7.189220000000000000e+05
7.192260000000000000e+05
7.195630000000000000e+05
7.198770000000000000e+05
7.201980000000000000e+05
7.205100000000000000e+05
7.207910000000000000e+05
7.210910000000000000e+05
7.214170000000000000e+05
7.217210000000000000e+05
7.220430000000000000e+05
7.223530000000000000e+05
7.226760000000000000e+05
7.229950000000000000e+05
7.233370000000000000e+05
7.236350000000000000e+05
7.239330000000000000e+05
7.242570000000000000e+05
7.245660000000000000e+05
7.248780000000000000e+05
7.252020000000000000e+05
7.255250000000000000e+05
7.258430000000000000e+05
7.261420000000000000e+05
7.265030000000000000e+05
7.268220000000000000e+05
7.271200000000000000e+05
7.274010000000000000e+05
7.276930000000000000e+05
7.280420000000000000e+05
7.283320000000000000e+05
7.286320000000000000e+05
7.289490000000000000e+05
7.292610000000000000e+05
7.295900000000000000e+05
7.298950000000000000e+05
7.302010000000000000e+05
7.304980000000000000e+05
7.308090000000000000e+05
7.311160000000000000e+05
7.314030000000000000e+05
7.317060000000000000e+05
7.320090000000000000e+05
7.323140000000000000e+05
7.326120000000000000e+05
7.329280000000000000e+05
7.332290000000000000e+05
7.335560000000000000e+05
7.338460000000000000e+05
7.341370000000000000e+05
7.344310000000000000e+05
7.347480000000000000e+05
7.350800000000000000e+05
7.353590000000000000e+05
7.356650000000000000e+05
7.359540000000000000e+05
7.362490000000000000e+05
7.365550000000000000e+05
7.368670000000000000e+05
7.371560000000000000e+05
7.374460000000000000e+05
7.377520000000000000e+05
7.380610000000000000e+05
7.383750000000000000e+05
7.386720000000000000e+05
7.389720000000000000e+05
7.392960000000000000e+05
7.396220000000000000e+05
7.399310000000000000e+05
7.402340000000000000e+05
7.405160000000000000e+05
7.408090000000000000e+05
7.411360000000000000e+05
7.414280000000000000e+05
7.417420000000000000e+05
7.420300000000000000e+05
7.422940000000000000e+05
7.425810000000000000e+05
7.428830000000000000e+05
7.432080000000000000e+05
7.434860000000000000e+05
7.437800000000000000e+05
7.440750000000000000e+05
7.443520000000000000e+05
7.446640000000000000e+05
7.449350000000000000e+05
7.452290000000000000e+05
7.455290000000000000e+05
7.458380000000000000e+05
7.461580000000000000e+05
7.464440000000000000e+05
7.467330000000000000e+05
7.470270000000000000e+05
7.473100000000000000e+05
7.476180000000000000e+05
7.479080000000000000e+05
7.482130000000000000e+05
7.484990000000000000e+05
7.488230000000000000e+05
7.491270000000000000e+05
7.494150000000000000e+05
7.497390000000000000e+05
7.500450000000000000e+05
7.503240000000000000e+05
7.506260000000000000e+05
7.509150000000000000e+05
7.512460000000000000e+05
7.515360000000000000e+05
7.518270000000000000e+05
7.520990000000000000e+05
7.523960000000000000e+05
7.526710000000000000e+05
7.529770000000000000e+05
7.532730000000000000e+05
7.535900000000000000e+05
7.538980000000000000e+05
7.541800000000000000e+05
7.544570000000000000e+05
7.547840000000000000e+05
7.550700000000000000e+05
7.553490000000000000e+05
7.556410000000000000e+05
7.559100000000000000e+05
7.562100000000000000e+05
7.564760000000000000e+05
7.567870000000000000e+05
7.570920000000000000e+05
7.573510000000000000e+05
7.576210000000000000e+05
7.579260000000000000e+05
7.582220000000000000e+05
7.585490000000000000e+05
7.588570000000000000e+05
7.591390000000000000e+05
7.594120000000000000e+05
7.597500000000000000e+05
7.600230000000000000e+05
7.603290000000000000e+05
7.606650000000000000e+05
7.609520000000000000e+05
7.612360000000000000e+05
7.615170000000000000e+05
7.618020000000000000e+05
7.620860000000000000e+05
7.623980000000000000e+05
7.626870000000000000e+05
7.629740000000000000e+05
7.632460000000000000e+05
7.635410000000000000e+05
7.638630000000000000e+05
7.641770000000000000e+05
7.644640000000000000e+05
7.647690000000000000e+05
7.650540000000000000e+05
7.652950000000000000e+05
7.655780000000000000e+05
7.658660000000000000e+05
7.661640000000000000e+05
7.664580000000000000e+05
7.667220000000000000e+05
7.669970000000000000e+05
7.672970000000000000e+05
7.675590000000000000e+05
7.678350000000000000e+05
7.681210000000000000e+05
7.683990000000000000e+05
7.687090000000000000e+05
7.689980000000000000e+05
7.692930000000000000e+05
7.696070000000000000e+05
7.699080000000000000e+05
7.701910000000000000e+05
7.704830000000000000e+05
7.707640000000000000e+05
7.710500000000000000e+05
7.713430000000000000e+05
7.716290000000000000e+05
7.719240000000000000e+05
7.722420000000000000e+05
7.725030000000000000e+05
7.727960000000000000e+05
7.730430000000000000e+05
7.733450000000000000e+05
7.736370000000000000e+05
7.739580000000000000e+05
7.742560000000000000e+05
7.745560000000000000e+05
7.748730000000000000e+05
7.751300000000000000e+05
7.754330000000000000e+05
7.757250000000000000e+05
7.759810000000000000e+05
7.762900000000000000e+05
7.765870000000000000e+05
7.768640000000000000e+05
7.771580000000000000e+05
7.774500000000000000e+05
7.777570000000000000e+05
7.780850000000000000e+05
7.783490000000000000e+05
7.786340000000000000e+05
7.789380000000000000e+05
7.792040000000000000e+05
7.794840000000000000e+05
7.797890000000000000e+05
7.800800000000000000e+05
7.803630000000000000e+05
7.806180000000000000e+05
7.809120000000000000e+05
7.811950000000000000e+05
7.814560000000000000e+05
7.817560000000000000e+05
7.820250000000000000e+05
7.823090000000000000e+05
7.825670000000000000e+05
7.828510000000000000e+05
7.831430000000000000e+05
7.834430000000000000e+05
7.837320000000000000e+05
7.840200000000000000e+05
7.842960000000000000e+05
7.845760000000000000e+05
7.848760000000000000e+05
7.851570000000000000e+05
7.854660000000000000e+05
7.857410000000000000e+05
7.860380000000000000e+05
7.863110000000000000e+05
7.865960000000000000e+05
7.868930000000000000e+05
7.871620000000000000e+05
7.874210000000000000e+05
7.876980000000000000e+05
7.879910000000000000e+05
7.882930000000000000e+05
7.885720000000000000e+05
7.888370000000000000e+05
7.891130000000000000e+05
7.893880000000000000e+05
7.896700000000000000e+05
7.899600000000000000e+05
7.902670000000000000e+05
7.905450000000000000e+05
7.908270000000000000e+05
7.911100000000000000e+05
7.914000000000000000e+05
7.916960000000000000e+05
7.919700000000000000e+05
7.922580000000000000e+05
7.925570000000000000e+05
7.928620000000000000e+05
7.931390000000000000e+05
7.934070000000000000e+05
7.937160000000000000e+05
7.940040000000000000e+05
7.942870000000000000e+05
7.945840000000000000e+05
7.948450000000000000e+05
7.950980000000000000e+05
7.953710000000000000e+05
7.956580000000000000e+05
7.959510000000000000e+05
7.962080000000000000e+05
7.964870000000000000e+05
7.967840000000000000e+05
7.970690000000000000e+05
7.973690000000000000e+05
7.976550000000000000e+05
7.979440000000000000e+05
7.982280000000000000e+05
7.984960000000000000e+05
7.987400000000000000e+05
7.990100000000000000e+05
7.992840000000000000e+05
7.995590000000000000e+05
7.998320000000000000e+05
8.001140000000000000e+05
8.004130000000000000e+05
8.006770000000000000e+05
8.009600000000000000e+05
8.012700000000000000e+05
8.015190000000000000e+05
8.018020000000000000e+05
8.021110000000000000e+05
8.023810000000000000e+05
8.026680000000000000e+05
8.029580000000000000e+05
8.032430000000000000e+05
8.035140000000000000e+05
8.037950000000000000e+05
8.040760000000000000e+05
8.043350000000000000e+05
8.045990000000000000e+05
8.048790000000000000e+05
8.051530000000000000e+05
8.053860000000000000e+05
8.056560000000000000e+05
8.059300000000000000e+05
8.061960000000000000e+05
8.064660000000000000e+05
8.067210000000000000e+05
8.069870000000000000e+05
8.072570000000000000e+05
8.075440000000000000e+05
8.078290000000000000e+05
8.081020000000000000e+05
8.083780000000000000e+05
8.086490000000000000e+05
8.089170000000000000e+05
8.091840000000000000e+05
8.094950000000000000e+05
8.097620000000000000e+05
8.100530000000000000e+05
8.103110000000000000e+05
8.105950000000000000e+05
8.108460000000000000e+05
8.111240000000000000e+05
8.114040000000000000e+05
8.116940000000000000e+05
8.119380000000000000e+05
8.122150000000000000e+05
8.124820000000000000e+05
8.127670000000000000e+05
8.130250000000000000e+05
8.133010000000000000e+05
8.135960000000000000e+05
8.138750000000000000e+05
8.141530000000000000e+05
8.144100000000000000e+05
8.146640000000000000e+05
8.149510000000000000e+05
8.152170000000000000e+05
8.154780000000000000e+05
8.157400000000000000e+05
8.160340000000000000e+05
8.163000000000000000e+05
8.165680000000000000e+05
8.168440000000000000e+05
8.171090000000000000e+05
8.173750000000000000e+05
8.176230000000000000e+05
8.179120000000000000e+05
8.181710000000000000e+05
8.184300000000000000e+05
8.187190000000000000e+05
8.190080000000000000e+05
8.192640000000000000e+05
8.195330000000000000e+05
8.198330000000000000e+05
8.200930000000000000e+05
8.203640000000000000e+05
8.206380000000000000e+05
8.209090000000000000e+05
8.211540000000000000e+05
8.214350000000000000e+05
8.217170000000000000e+05
8.219480000000000000e+05
8.222080000000000000e+05
8.224900000000000000e+05
8.227640000000000000e+05
8.230500000000000000e+05
8.233090000000000000e+05
8.235770000000000000e+05
8.238330000000000000e+05
8.241200000000000000e+05
8.243580000000000000e+05
8.246060000000000000e+05
8.248640000000000000e+05
8.251330000000000000e+05
8.253910000000000000e+05
8.256950000000000000e+05
8.259600000000000000e+05
8.262340000000000000e+05
8.265180000000000000e+05
8.267910000000000000e+05
8.270610000000000000e+05
8.273320000000000000e+05
8.276310000000000000e+05
8.278740000000000000e+05
8.281530000000000000e+05
8.284050000000000000e+05
8.286620000000000000e+05
8.289540000000000000e+05
8.292120000000000000e+05
8.294710000000000000e+05
8.297400000000000000e+05
8.300160000000000000e+05
8.302810000000000000e+05
8.305430000000000000e+05
8.308210000000000000e+05
8.311040000000000000e+05
8.313670000000000000e+05
8.316490000000000000e+05
8.319320000000000000e+05
8.321860000000000000e+05
8.324570000000000000e+05
8.327340000000000000e+05
8.329980000000000000e+05
8.332600000000000000e+05
8.335510000000000000e+05
8.338020000000000000e+05
8.340670000000000000e+05
8.343220000000000000e+05
8.345950000000000000e+05
8.348390000000000000e+05
8.350800000000000000e+05
8.353310000000000000e+05
8.355800000000000000e+05
8.358570000000000000e+05
8.361070000000000000e+05
8.363460000000000000e+05
8.366230000000000000e+05
8.368960000000000000e+05
8.371770000000000000e+05
8.374360000000000000e+05
8.377350000000000000e+05
8.379940000000000000e+05
8.382860000000000000e+05
8.385220000000000000e+05
8.387750000000000000e+05
8.390180000000000000e+05
8.392780000000000000e+05
8.395480000000000000e+05
8.398130000000000000e+05
8.400810000000000000e+05
8.403450000000000000e+05
8.406110000000000000e+05
8.408780000000000000e+05
8.411370000000000000e+05
8.414020000000000000e+05
8.416670000000000000e+05
8.419300000000000000e+05
8.422060000000000000e+05
8.424890000000000000e+05
8.427730000000000000e+05
8.430440000000000000e+05
8.433130000000000000e+05
8.435940000000000000e+05
8.438960000000000000e+05
8.441480000000000000e+05
8.444130000000000000e+05
8.446690000000000000e+05
8.449330000000000000e+05
8.451910000000000000e+05
8.454600000000000000e+05
8.457180000000000000e+05
8.459740000000000000e+05
8.462390000000000000e+05
8.464740000000000000e+05
8.467080000000000000e+05
8.469670000000000000e+05
8.472220000000000000e+05
8.474830000000000000e+05
8.477520000000000000e+05
8.480020000000000000e+05
8.482700000000000000e+05
8.485290000000000000e+05
8.487950000000000000e+05
8.490190000000000000e+05
8.492560000000000000e+05
8.495030000000000000e+05
8.497260000000000000e+05
8.500420000000000000e+05
8.503060000000000000e+05
8.505650000000000000e+05
8.508380000000000000e+05
8.511340000000000000e+05
8.514050000000000000e+05
8.516610000000000000e+05
8.519310000000000000e+05
8.521920000000000000e+05
8.524860000000000000e+05
8.527500000000000000e+05
8.529930000000000000e+05
8.532550000000000000e+05
8.535250000000000000e+05
8.537660000000000000e+05
8.540260000000000000e+05
8.543040000000000000e+05
8.545570000000000000e+05
8.548080000000000000e+05
8.550840000000000000e+05
8.553340000000000000e+05
8.555970000000000000e+05
8.558730000000000000e+05
8.561480000000000000e+05
8.564160000000000000e+05
8.566880000000000000e+05
8.569360000000000000e+05
8.572000000000000000e+05
8.574660000000000000e+05
8.577200000000000000e+05
8.579730000000000000e+05
8.581970000000000000e+05
8.584470000000000000e+05
8.587040000000000000e+05
8.589590000000000000e+05
8.592030000000000000e+05
8.594670000000000000e+05
8.597110000000000000e+05
8.599710000000000000e+05
8.602260000000000000e+05
8.604830000000000000e+05
8.607430000000000000e+05
8.610050000000000000e+05
8.612550000000000000e+05
8.615150000000000000e+05
8.617860000000000000e+05
8.620450000000000000e+05
8.623180000000000000e+05
8.625710000000000000e+05
8.627970000000000000e+05
8.630630000000000000e+05
8.633280000000000000e+05
8.635940000000000000e+05
8.638510000000000000e+05
8.641040000000000000e+05
8.643480000000000000e+05
8.646060000000000000e+05
8.648610000000000000e+05
8.651250000000000000e+05
8.653940000000000000e+05
8.656660000000000000e+05
8.659270000000000000e+05
8.661670000000000000e+05
8.664320000000000000e+05
8.666860000000000000e+05
8.669470000000000000e+05
8.672120000000000000e+05
8.674670000000000000e+05
8.677410000000000000e+05
8.679590000000000000e+05
8.682030000000000000e+05
8.684570000000000000e+05
8.687010000000000000e+05
8.689660000000000000e+05
8.692200000000000000e+05
8.695080000000000000e+05
8.697420000000000000e+05
8.700140000000000000e+05
8.702580000000000000e+05
8.704950000000000000e+05
8.707820000000000000e+05
8.710370000000000000e+05
8.712750000000000000e+05
8.715180000000000000e+05
8.717780000000000000e+05
8.720200000000000000e+05
8.722760000000000000e+05
8.725360000000000000e+05
8.727830000000000000e+05
8.730320000000000000e+05
8.732760000000000000e+05
8.735450000000000000e+05
8.737880000000000000e+05
8.740610000000000000e+05
8.743170000000000000e+05
8.745740000000000000e+05
8.748030000000000000e+05
8.750640000000000000e+05
8.753120000000000000e+05
8.755940000000000000e+05
8.758320000000000000e+05
8.760590000000000000e+05
8.762960000000000000e+05
8.765740000000000000e+05
8.768370000000000000e+05
8.770860000000000000e+05
8.773440000000000000e+05
8.776040000000000000e+05
8.778690000000000000e+05
8.781530000000000000e+05
8.784400000000000000e+05
8.786780000000000000e+05
8.789210000000000000e+05
8.791890000000000000e+05
8.794670000000000000e+05
8.797070000000000000e+05
8.799460000000000000e+05
8.801820000000000000e+05
8.804360000000000000e+05
8.806700000000000000e+05
8.809250000000000000e+05
8.811780000000000000e+05
8.814110000000000000e+05
8.816750000000000000e+05
8.819060000000000000e+05
8.821430000000000000e+05
8.823940000000000000e+05
8.826210000000000000e+05
8.828650000000000000e+05
8.831070000000000000e+05
8.833490000000000000e+05
8.835810000000000000e+05
8.838400000000000000e+05
8.840870000000000000e+05
8.843250000000000000e+05
8.845630000000000000e+05
8.848250000000000000e+05
8.850440000000000000e+05
8.853100000000000000e+05
8.855540000000000000e+05
8.858030000000000000e+05
8.860560000000000000e+05
8.863040000000000000e+05
8.865290000000000000e+05
8.868030000000000000e+05
8.870310000000000000e+05
8.872790000000000000e+05
8.875190000000000000e+05
8.877990000000000000e+05
8.880590000000000000e+05
8.883240000000000000e+05
8.885900000000000000e+05
8.888380000000000000e+05
8.891190000000000000e+05
8.893640000000000000e+05
8.896220000000000000e+05
8.898610000000000000e+05
8.900870000000000000e+05
8.903620000000000000e+05
8.905750000000000000e+05
8.908270000000000000e+05
8.910780000000000000e+05
8.913310000000000000e+05
8.915900000000000000e+05
8.918200000000000000e+05
8.920780000000000000e+05
8.922970000000000000e+05
8.925570000000000000e+05
8.927880000000000000e+05
8.930220000000000000e+05
8.932780000000000000e+05
8.935340000000000000e+05
8.937730000000000000e+05
8.939960000000000000e+05
8.942280000000000000e+05
8.944710000000000000e+05
8.947340000000000000e+05
8.949830000000000000e+05
8.952110000000000000e+05
8.954580000000000000e+05
8.957230000000000000e+05
8.959630000000000000e+05
8.961990000000000000e+05
8.964730000000000000e+05
8.967210000000000000e+05
8.969540000000000000e+05
8.971970000000000000e+05
8.974480000000000000e+05
8.976890000000000000e+05
8.979450000000000000e+05
8.982000000000000000e+05
8.984390000000000000e+05
8.986860000000000000e+05
8.989550000000000000e+05
8.992210000000000000e+05
8.994530000000000000e+05
8.996900000000000000e+05
8.999550000000000000e+05
9.002050000000000000e+05
9.004760000000000000e+05
9.007340000000000000e+05
9.009870000000000000e+05
9.012220000000000000e+05
9.014560000000000000e+05
9.016960000000000000e+05
9.019490000000000000e+05
9.021960000000000000e+05
9.024540000000000000e+05
9.027560000000000000e+05
9.029990000000000000e+05
9.032500000000000000e+05
9.035200000000000000e+05
9.037560000000000000e+05
9.039960000000000000e+05
9.042380000000000000e+05
9.044780000000000000e+05
9.047040000000000000e+05
9.049480000000000000e+05
9.051870000000000000e+05
9.054220000000000000e+05
9.056520000000000000e+05
9.059030000000000000e+05
9.061240000000000000e+05
9.063620000000000000e+05
9.066110000000000000e+05
9.068920000000000000e+05
9.071380000000000000e+05
9.073560000000000000e+05
9.075770000000000000e+05
9.078140000000000000e+05
9.080730000000000000e+05
9.083110000000000000e+05
9.085400000000000000e+05
9.087740000000000000e+05
9.089900000000000000e+05
9.092280000000000000e+05
9.094840000000000000e+05
9.097410000000000000e+05
9.099810000000000000e+05
9.102190000000000000e+05
9.104700000000000000e+05
9.107080000000000000e+05
9.109490000000000000e+05
9.112090000000000000e+05
9.114520000000000000e+05
9.116690000000000000e+05
9.119020000000000000e+05
9.121510000000000000e+05
9.123880000000000000e+05
9.126510000000000000e+05
9.128910000000000000e+05
9.131310000000000000e+05
9.133870000000000000e+05
9.136220000000000000e+05
9.138560000000000000e+05
9.140980000000000000e+05
9.143520000000000000e+05
9.146010000000000000e+05
9.148360000000000000e+05
9.150500000000000000e+05
9.152840000000000000e+05
9.155390000000000000e+05
9.157810000000000000e+05
9.160050000000000000e+05
9.162400000000000000e+05
9.164830000000000000e+05
9.167070000000000000e+05
9.169240000000000000e+05
9.171590000000000000e+05
9.173890000000000000e+05
9.176010000000000000e+05
9.178460000000000000e+05
9.180590000000000000e+05
9.183060000000000000e+05
9.185430000000000000e+05
9.187600000000000000e+05
9.189930000000000000e+05
9.192480000000000000e+05
9.194700000000000000e+05
9.197040000000000000e+05
9.199280000000000000e+05
9.201610000000000000e+05
9.203810000000000000e+05
9.206260000000000000e+05
9.208860000000000000e+05
9.211140000000000000e+05
9.213620000000000000e+05
9.216280000000000000e+05
9.218520000000000000e+05
9.221060000000000000e+05
9.223350000000000000e+05
9.225740000000000000e+05
9.228230000000000000e+05
9.230670000000000000e+05
9.233260000000000000e+05
9.235490000000000000e+05
9.238120000000000000e+05
9.240520000000000000e+05
9.242850000000000000e+05
9.245030000000000000e+05
9.247470000000000000e+05
9.249960000000000000e+05
9.252280000000000000e+05
9.254490000000000000e+05
9.256730000000000000e+05
9.259050000000000000e+05
9.261180000000000000e+05
9.263600000000000000e+05
9.266110000000000000e+05
9.268750000000000000e+05
9.270800000000000000e+05
9.273260000000000000e+05
9.276060000000000000e+05
9.278290000000000000e+05
9.280780000000000000e+05
9.283230000000000000e+05
9.285760000000000000e+05
9.287890000000000000e+05
9.290370000000000000e+05
9.293010000000000000e+05
9.295410000000000000e+05
9.297740000000000000e+05
9.300110000000000000e+05
9.302590000000000000e+05
9.304910000000000000e+05
9.307250000000000000e+05
9.309740000000000000e+05
9.312100000000000000e+05
9.314600000000000000e+05
9.317000000000000000e+05
9.319750000000000000e+05
9.322310000000000000e+05
9.324590000000000000e+05
9.326770000000000000e+05
9.329340000000000000e+05
9.331860000000000000e+05
9.334220000000000000e+05
9.336400000000000000e+05
9.338490000000000000e+05
9.340980000000000000e+05
9.343590000000000000e+05
9.345710000000000000e+05
9.348110000000000000e+05
9.350610000000000000e+05
9.353190000000000000e+05
9.355810000000000000e+05
9.358250000000000000e+05
9.360560000000000000e+05
9.363020000000000000e+05
9.365240000000000000e+05
9.367390000000000000e+05
9.369750000000000000e+05
9.371890000000000000e+05
9.373990000000000000e+05
9.376560000000000000e+05
9.379100000000000000e+05
9.381470000000000000e+05
9.383740000000000000e+05
9.385850000000000000e+05
9.388330000000000000e+05
9.390400000000000000e+05
9.392610000000000000e+05
9.394750000000000000e+05
9.396580000000000000e+05
9.399200000000000000e+05
9.401760000000000000e+05
9.403930000000000000e+05
9.406130000000000000e+05
9.408330000000000000e+05
9.410750000000000000e+05
9.413020000000000000e+05
9.415270000000000000e+05
9.417550000000000000e+05
9.420000000000000000e+05
9.422450000000000000e+05
9.425070000000000000e+05
9.427180000000000000e+05
9.429350000000000000e+05
9.431860000000000000e+05
9.434170000000000000e+05
9.436360000000000000e+05
9.438660000000000000e+05
9.440970000000000000e+05
9.443060000000000000e+05
9.445510000000000000e+05
9.447820000000000000e+05
9.450210000000000000e+05
9.452590000000000000e+05
9.454840000000000000e+05
9.457290000000000000e+05
9.459740000000000000e+05
9.461940000000000000e+05
9.464450000000000000e+05
9.466830000000000000e+05
9.469200000000000000e+05
9.471530000000000000e+05
9.473920000000000000e+05
9.476260000000000000e+05
9.478500000000000000e+05
9.480630000000000000e+05
9.482760000000000000e+05
9.484900000000000000e+05
9.487260000000000000e+05
9.489620000000000000e+05
9.491760000000000000e+05
9.494110000000000000e+05
9.496540000000000000e+05
9.498750000000000000e+05
9.501020000000000000e+05
9.503420000000000000e+05
9.505550000000000000e+05
9.507990000000000000e+05
9.510580000000000000e+05
9.512870000000000000e+05
9.515080000000000000e+05
9.517200000000000000e+05
9.519460000000000000e+05
9.521580000000000000e+05
9.524400000000000000e+05
9.526770000000000000e+05
9.529090000000000000e+05
9.531350000000000000e+05
9.533510000000000000e+05
9.535630000000000000e+05
9.537860000000000000e+05
9.540550000000000000e+05
9.542740000000000000e+05
9.544940000000000000e+05
9.547260000000000000e+05
9.549520000000000000e+05
9.552080000000000000e+05
9.554470000000000000e+05
9.556810000000000000e+05
9.559300000000000000e+05
9.561330000000000000e+05
9.563770000000000000e+05
9.566170000000000000e+05
9.568290000000000000e+05
9.570470000000000000e+05
9.572600000000000000e+05
9.575000000000000000e+05
9.577510000000000000e+05
9.579850000000000000e+05
9.582120000000000000e+05
9.584360000000000000e+05
9.586430000000000000e+05
9.588630000000000000e+05
9.590900000000000000e+05
9.593130000000000000e+05
9.595500000000000000e+05
9.597850000000000000e+05
9.599780000000000000e+05
9.602020000000000000e+05
9.604180000000000000e+05
9.606390000000000000e+05
9.608630000000000000e+05
9.610880000000000000e+05
9.613140000000000000e+05
9.615420000000000000e+05
9.617650000000000000e+05
9.619680000000000000e+05
9.622070000000000000e+05
9.623900000000000000e+05
9.626170000000000000e+05
9.628570000000000000e+05
9.630900000000000000e+05
9.633310000000000000e+05
9.635480000000000000e+05
9.637850000000000000e+05
9.640060000000000000e+05
9.642410000000000000e+05
9.644640000000000000e+05
9.647080000000000000e+05
9.649290000000000000e+05
9.651570000000000000e+05
9.654040000000000000e+05
9.656400000000000000e+05
9.658710000000000000e+05
9.660910000000000000e+05
9.663250000000000000e+05
9.665450000000000000e+05
9.667760000000000000e+05
9.670000000000000000e+05
9.672620000000000000e+05
9.674820000000000000e+05
9.676970000000000000e+05
9.679010000000000000e+05
9.681210000000000000e+05
9.683660000000000000e+05
9.685950000000000000e+05
9.688000000000000000e+05
9.690250000000000000e+05
9.692530000000000000e+05
9.695010000000000000e+05
9.697230000000000000e+05
9.699660000000000000e+05
9.702000000000000000e+05
9.704140000000000000e+05
9.706380000000000000e+05
9.708680000000000000e+05
9.711020000000000000e+05
9.713220000000000000e+05
9.715520000000000000e+05
9.717620000000000000e+05
9.719930000000000000e+05
9.722070000000000000e+05
9.724200000000000000e+05
9.726390000000000000e+05
9.728320000000000000e+05
9.730470000000000000e+05
9.732650000000000000e+05
9.734930000000000000e+05
9.736960000000000000e+05
9.739280000000000000e+05
9.741540000000000000e+05
9.743560000000000000e+05
9.745810000000000000e+05
9.748010000000000000e+05
9.750240000000000000e+05
9.752310000000000000e+05
9.754520000000000000e+05
9.756690000000000000e+05
9.759060000000000000e+05
9.761480000000000000e+05
9.763970000000000000e+05
9.766320000000000000e+05
9.768600000000000000e+05
9.770870000000000000e+05
9.773170000000000000e+05
9.775280000000000000e+05
9.777570000000000000e+05
9.779940000000000000e+05
9.782280000000000000e+05
9.784490000000000000e+05
9.786690000000000000e+05
9.788650000000000000e+05
9.791040000000000000e+05
9.793220000000000000e+05
9.795430000000000000e+05
9.797860000000000000e+05
9.799990000000000000e+05
9.802360000000000000e+05
9.804620000000000000e+05
9.806770000000000000e+05
9.809040000000000000e+05
9.811490000000000000e+05
9.813810000000000000e+05
9.815930000000000000e+05
9.818190000000000000e+05
9.820660000000000000e+05
9.822770000000000000e+05
9.824820000000000000e+05
9.827260000000000000e+05
9.829730000000000000e+05
9.832400000000000000e+05
9.834710000000000000e+05
9.837030000000000000e+05
9.839230000000000000e+05
9.841430000000000000e+05
9.843910000000000000e+05
9.846310000000000000e+05
9.848470000000000000e+05
9.850640000000000000e+05
9.852810000000000000e+05
9.855080000000000000e+05
9.857200000000000000e+05
9.859820000000000000e+05
9.862330000000000000e+05
9.864550000000000000e+05
9.866890000000000000e+05
9.869100000000000000e+05
9.871290000000000000e+05
9.873830000000000000e+05
9.876200000000000000e+05
9.878460000000000000e+05
9.880720000000000000e+05
9.882870000000000000e+05
9.885100000000000000e+05
9.887390000000000000e+05
9.889460000000000000e+05
9.891730000000000000e+05
9.894030000000000000e+05
9.896390000000000000e+05
9.898300000000000000e+05
9.900400000000000000e+05
9.902600000000000000e+05
9.904690000000000000e+05
9.906950000000000000e+05
9.909350000000000000e+05
9.911660000000000000e+05
9.913920000000000000e+05
9.915950000000000000e+05
9.918230000000000000e+05
9.920260000000000000e+05
9.922340000000000000e+05
9.924360000000000000e+05
9.926480000000000000e+05
9.928760000000000000e+05
9.930800000000000000e+05
9.933090000000000000e+05
9.935310000000000000e+05
9.937340000000000000e+05
9.939630000000000000e+05
9.941990000000000000e+05
9.944130000000000000e+05
9.946260000000000000e+05
9.948590000000000000e+05
9.950930000000000000e+05
9.953220000000000000e+05
9.955490000000000000e+05
9.957810000000000000e+05
9.960060000000000000e+05
9.962540000000000000e+05
9.964900000000000000e+05
9.967060000000000000e+05
9.969230000000000000e+05
9.971550000000000000e+05
9.973620000000000000e+05
9.975920000000000000e+05
9.978250000000000000e+05
9.980430000000000000e+05
9.982650000000000000e+05
9.985010000000000000e+05
9.987210000000000000e+05
9.989470000000000000e+05
9.991750000000000000e+05
9.994140000000000000e+05
9.996160000000000000e+05
9.998380000000000000e+05
1.000057000000000000e+06
1.000272000000000000e+06
1.000510000000000000e+06
1.000718000000000000e+06
1.000927000000000000e+06
1.001145000000000000e+06
1.001351000000000000e+06
1.001559000000000000e+06
1.001793000000000000e+06
1.002025000000000000e+06
1.002225000000000000e+06
1.002450000000000000e+06
1.002657000000000000e+06
1.002887000000000000e+06
1.003136000000000000e+06
1.003376000000000000e+06
1.003616000000000000e+06
1.003809000000000000e+06
1.004002000000000000e+06
1.004219000000000000e+06
1.004435000000000000e+06
1.004657000000000000e+06
1.004869000000000000e+06
1.005079000000000000e+06
1.005316000000000000e+06
1.005530000000000000e+06
1.005748000000000000e+06
1.005976000000000000e+06
1.006202000000000000e+06
1.006411000000000000e+06
1.006627000000000000e+06
1.006843000000000000e+06
1.007065000000000000e+06
1.007254000000000000e+06
1.007501000000000000e+06
1.007719000000000000e+06
1.007936000000000000e+06
1.008163000000000000e+06
1.008381000000000000e+06
1.008565000000000000e+06
1.008768000000000000e+06
1.008957000000000000e+06
1.009169000000000000e+06
1.009397000000000000e+06
1.009610000000000000e+06
1.009814000000000000e+06
1.010021000000000000e+06
1.010256000000000000e+06
1.010481000000000000e+06
1.010724000000000000e+06
1.010941000000000000e+06
1.011174000000000000e+06
1.011368000000000000e+06
1.011600000000000000e+06
1.011810000000000000e+06
1.012016000000000000e+06
1.012244000000000000e+06
1.012438000000000000e+06
1.012657000000000000e+06
1.012873000000000000e+06
1.013057000000000000e+06
1.013273000000000000e+06
1.013473000000000000e+06
1.013698000000000000e+06
1.013930000000000000e+06
1.014137000000000000e+06
1.014364000000000000e+06
1.014553000000000000e+06
1.014779000000000000e+06
1.014994000000000000e+06
1.015206000000000000e+06
1.015427000000000000e+06
1.015632000000000000e+06
1.015851000000000000e+06
1.016053000000000000e+06
1.016255000000000000e+06
1.016465000000000000e+06
1.016690000000000000e+06
1.016902000000000000e+06
1.017133000000000000e+06
1.017370000000000000e+06
1.017600000000000000e+06
1.017801000000000000e+06
1.018051000000000000e+06
1.018233000000000000e+06
1.018436000000000000e+06
1.018661000000000000e+06
1.018880000000000000e+06
1.019097000000000000e+06
1.019314000000000000e+06
1.019513000000000000e+06
1.019734000000000000e+06
1.019942000000000000e+06
1.020163000000000000e+06
1.020368000000000000e+06
1.020570000000000000e+06
1.020792000000000000e+06
1.020996000000000000e+06
1.021208000000000000e+06
1.021421000000000000e+06
1.021629000000000000e+06
1.021829000000000000e+06
1.022037000000000000e+06
1.022252000000000000e+06
1.022452000000000000e+06
1.022643000000000000e+06
1.022876000000000000e+06
1.023070000000000000e+06
1.023300000000000000e+06
1.023523000000000000e+06
1.023732000000000000e+06
1.023947000000000000e+06
1.024186000000000000e+06
1.024436000000000000e+06
1.024657000000000000e+06
1.024872000000000000e+06
1.025084000000000000e+06
1.025291000000000000e+06
1.025520000000000000e+06
1.025730000000000000e+06
1.025927000000000000e+06
1.026150000000000000e+06
1.026377000000000000e+06
1.026582000000000000e+06
1.026775000000000000e+06
1.026988000000000000e+06
1.027215000000000000e+06
1.027426000000000000e+06
1.027665000000000000e+06
1.027871000000000000e+06
1.028079000000000000e+06
1.028288000000000000e+06
1.028482000000000000e+06
1.028697000000000000e+06
1.028913000000000000e+06
1.029130000000000000e+06
1.029334000000000000e+06
1.029520000000000000e+06
1.029719000000000000e+06
1.029893000000000000e+06
1.030119000000000000e+06
1.030334000000000000e+06
1.030559000000000000e+06
1.030753000000000000e+06
1.030950000000000000e+06
1.031176000000000000e+06
1.031382000000000000e+06
1.031605000000000000e+06
1.031820000000000000e+06
1.032007000000000000e+06
1.032206000000000000e+06
1.032425000000000000e+06
1.032636000000000000e+06
1.032821000000000000e+06
1.033034000000000000e+06
1.033243000000000000e+06
1.033456000000000000e+06
1.033658000000000000e+06
1.033859000000000000e+06
1.034083000000000000e+06
1.034280000000000000e+06
1.034456000000000000e+06
1.034646000000000000e+06
1.034841000000000000e+06
1.035057000000000000e+06
1.035256000000000000e+06
1.035481000000000000e+06
1.035705000000000000e+06
1.035918000000000000e+06
1.036126000000000000e+06
1.036341000000000000e+06
1.036539000000000000e+06
1.036749000000000000e+06
1.036947000000000000e+06
1.037167000000000000e+06
1.037396000000000000e+06
1.037590000000000000e+06
1.037814000000000000e+06
1.038022000000000000e+06
1.038255000000000000e+06
1.038510000000000000e+06
1.038758000000000000e+06
1.038975000000000000e+06
1.039211000000000000e+06
1.039425000000000000e+06
1.039635000000000000e+06
1.039853000000000000e+06
1.040077000000000000e+06
1.040273000000000000e+06
1.040503000000000000e+06
1.040701000000000000e+06
1.040908000000000000e+06
1.041127000000000000e+06
1.041337000000000000e+06
1.041527000000000000e+06
1.041733000000000000e+06
1.041921000000000000e+06
1.042130000000000000e+06
1.042338000000000000e+06
1.042543000000000000e+06
1.042774000000000000e+06
1.042970000000000000e+06
1.043190000000000000e+06
1.043423000000000000e+06
1.043606000000000000e+06
1.043809000000000000e+06
1.044049000000000000e+06
1.044272000000000000e+06
1.044481000000000000e+06
1.044701000000000000e+06
1.044920000000000000e+06
1.045141000000000000e+06
1.045351000000000000e+06
1.045540000000000000e+06
1.045737000000000000e+06
1.045982000000000000e+06
1.046194000000000000e+06
1.046396000000000000e+06
1.046603000000000000e+06
1.046808000000000000e+06
1.047018000000000000e+06
1.047239000000000000e+06
1.047469000000000000e+06
1.047671000000000000e+06
1.047881000000000000e+06
1.048077000000000000e+06
1.048277000000000000e+06
1.048479000000000000e+06
1.048703000000000000e+06
1.048936000000000000e+06
1.049126000000000000e+06
1.049349000000000000e+06
1.049543000000000000e+06
1.049742000000000000e+06
1.049953000000000000e+06
1.050180000000000000e+06
1.050385000000000000e+06
1.050584000000000000e+06
1.050792000000000000e+06
1.050994000000000000e+06
1.051212000000000000e+06
1.051435000000000000e+06
1.051658000000000000e+06
1.051844000000000000e+06
1.052060000000000000e+06
1.052248000000000000e+06
1.052457000000000000e+06
1.052655000000000000e+06
1.052888000000000000e+06
1.053108000000000000e+06
1.053317000000000000e+06
1.053512000000000000e+06
1.053721000000000000e+06
1.053912000000000000e+06
1.054140000000000000e+06
1.054348000000000000e+06
1.054563000000000000e+06
1.054771000000000000e+06
1.054959000000000000e+06
1.055156000000000000e+06
1.055358000000000000e+06
1.055566000000000000e+06
1.055785000000000000e+06
1.055997000000000000e+06
1.056187000000000000e+06
1.056376000000000000e+06
1.056568000000000000e+06
1.056775000000000000e+06
1.056981000000000000e+06
1.057184000000000000e+06
1.057399000000000000e+06
1.057603000000000000e+06
1.057814000000000000e+06
1.058038000000000000e+06
1.058247000000000000e+06
1.058463000000000000e+06
1.058681000000000000e+06
1.058871000000000000e+06
1.059095000000000000e+06
1.059331000000000000e+06
1.059554000000000000e+06
1.059762000000000000e+06
1.059960000000000000e+06
1.060177000000000000e+06
1.060388000000000000e+06
1.060596000000000000e+06
1.060802000000000000e+06
1.060980000000000000e+06
1.061191000000000000e+06
1.061407000000000000e+06
1.061617000000000000e+06
1.061827000000000000e+06
1.062029000000000000e+06
1.062232000000000000e+06
1.062419000000000000e+06
1.062625000000000000e+06
1.062829000000000000e+06
1.063059000000000000e+06
1.063245000000000000e+06
1.063432000000000000e+06
1.063659000000000000e+06
1.063870000000000000e+06
1.064052000000000000e+06
1.064259000000000000e+06
1.064476000000000000e+06
1.064670000000000000e+06
1.064876000000000000e+06
1.065072000000000000e+06
1.065289000000000000e+06
1.065473000000000000e+06
1.065690000000000000e+06
1.065900000000000000e+06
1.066090000000000000e+06
1.066268000000000000e+06
1.066487000000000000e+06
1.066680000000000000e+06
1.066886000000000000e+06
1.067085000000000000e+06
1.067303000000000000e+06
1.067504000000000000e+06
1.067733000000000000e+06
1.067919000000000000e+06
1.068117000000000000e+06
1.068332000000000000e+06
1.068505000000000000e+06
1.068718000000000000e+06
1.068933000000000000e+06
1.069137000000000000e+06
1.069355000000000000e+06
1.069548000000000000e+06
1.069761000000000000e+06
1.069954000000000000e+06
1.070158000000000000e+06
1.070359000000000000e+06
1.070549000000000000e+06
1.070770000000000000e+06
1.070968000000000000e+06
1.071156000000000000e+06
1.071364000000000000e+06
1.071572000000000000e+06
1.071775000000000000e+06
1.071962000000000000e+06
1.072178000000000000e+06
1.072347000000000000e+06
1.072568000000000000e+06
1.072768000000000000e+06
1.072976000000000000e+06
1.073189000000000000e+06
1.073403000000000000e+06
1.073602000000000000e+06
1.073795000000000000e+06
1.073999000000000000e+06
1.074184000000000000e+06
1.074392000000000000e+06
1.074591000000000000e+06
1.074790000000000000e+06
1.074976000000000000e+06
1.075188000000000000e+06
1.075397000000000000e+06
1.075615000000000000e+06
1.075822000000000000e+06
1.076011000000000000e+06
1.076219000000000000e+06
1.076427000000000000e+06
1.076634000000000000e+06
1.076827000000000000e+06
1.077021000000000000e+06
1.077212000000000000e+06
1.077412000000000000e+06
1.077617000000000000e+06
1.077835000000000000e+06
1.078027000000000000e+06
1.078220000000000000e+06
1.078427000000000000e+06
1.078642000000000000e+06
1.078834000000000000e+06
1.079029000000000000e+06
1.079225000000000000e+06
1.079436000000000000e+06
1.079643000000000000e+06
1.079853000000000000e+06
1.080044000000000000e+06
1.080219000000000000e+06
1.080413000000000000e+06
1.080592000000000000e+06
1.080806000000000000e+06
1.080988000000000000e+06
1.081185000000000000e+06
1.081377000000000000e+06
1.081577000000000000e+06
1.081776000000000000e+06
1.081989000000000000e+06
1.082200000000000000e+06
1.082420000000000000e+06
1.082610000000000000e+06
1.082809000000000000e+06
1.083005000000000000e+06
1.083241000000000000e+06
1.083451000000000000e+06
1.083667000000000000e+06
1.083846000000000000e+06
1.084043000000000000e+06
1.084239000000000000e+06
1.084426000000000000e+06
1.084650000000000000e+06
1.084845000000000000e+06
1.085051000000000000e+06
1.085269000000000000e+06
1.085481000000000000e+06
1.085668000000000000e+06
1.085880000000000000e+06
1.086081000000000000e+06
1.086282000000000000e+06
1.086482000000000000e+06
1.086683000000000000e+06
1.086863000000000000e+06
1.087082000000000000e+06
1.087274000000000000e+06
1.087470000000000000e+06
1.087660000000000000e+06
1.087850000000000000e+06
1.088050000000000000e+06
1.088258000000000000e+06
1.088464000000000000e+06
1.088661000000000000e+06
1.088858000000000000e+06
1.089072000000000000e+06
1.089280000000000000e+06
1.089472000000000000e+06
1.089671000000000000e+06
1.089886000000000000e+06
1.090088000000000000e+06
1.090302000000000000e+06
1.090502000000000000e+06
1.090714000000000000e+06
1.090924000000000000e+06
1.091088000000000000e+06
1.091280000000000000e+06
1.091465000000000000e+06
1.091646000000000000e+06
1.091849000000000000e+06
1.092043000000000000e+06
1.092264000000000000e+06
1.092462000000000000e+06
1.092672000000000000e+06
1.092856000000000000e+06
1.093048000000000000e+06
1.093252000000000000e+06
1.093452000000000000e+06
1.093640000000000000e+06
1.093837000000000000e+06
1.094054000000000000e+06
1.094274000000000000e+06
1.094471000000000000e+06
1.094667000000000000e+06
1.094886000000000000e+06
1.095104000000000000e+06
1.095276000000000000e+06
1.095475000000000000e+06
1.095681000000000000e+06
1.095875000000000000e+06
1.096092000000000000e+06
1.096308000000000000e+06
1.096500000000000000e+06
1.096699000000000000e+06
1.096877000000000000e+06
1.097081000000000000e+06
1.097268000000000000e+06
1.097493000000000000e+06
1.097706000000000000e+06
1.097866000000000000e+06
1.098045000000000000e+06
1.098222000000000000e+06
1.098433000000000000e+06
1.098625000000000000e+06
1.098816000000000000e+06
1.099040000000000000e+06
1.099235000000000000e+06
1.099433000000000000e+06
1.099620000000000000e+06
1.099814000000000000e+06
1.100016000000000000e+06
1.100223000000000000e+06
1.100428000000000000e+06
1.100622000000000000e+06
1.100818000000000000e+06
1.101020000000000000e+06
1.101216000000000000e+06
1.101406000000000000e+06
1.101590000000000000e+06
1.101776000000000000e+06
1.101957000000000000e+06
1.102167000000000000e+06
1.102355000000000000e+06
1.102551000000000000e+06
1.102756000000000000e+06
1.102960000000000000e+06
1.103165000000000000e+06
1.103334000000000000e+06
1.103529000000000000e+06
1.103722000000000000e+06
1.103898000000000000e+06
1.104125000000000000e+06
1.104327000000000000e+06
1.104539000000000000e+06
1.104744000000000000e+06
1.104951000000000000e+06
1.105142000000000000e+06
1.105338000000000000e+06
1.105531000000000000e+06
1.105744000000000000e+06
1.105936000000000000e+06
1.106123000000000000e+06
1.106311000000000000e+06
1.106510000000000000e+06
1.106737000000000000e+06
1.106930000000000000e+06
1.107118000000000000e+06
1.107289000000000000e+06
1.107504000000000000e+06
1.107700000000000000e+06
1.107895000000000000e+06
1.108097000000000000e+06
1.108330000000000000e+06
1.108527000000000000e+06
1.108706000000000000e+06
1.108913000000000000e+06
1.109101000000000000e+06
1.109309000000000000e+06
1.109512000000000000e+06
1.109689000000000000e+06
1.109883000000000000e+06
1.110050000000000000e+06
1.110252000000000000e+06
1.110465000000000000e+06
1.110672000000000000e+06
1.110888000000000000e+06
1.111061000000000000e+06
1.111251000000000000e+06
1.111458000000000000e+06
1.111650000000000000e+06
1.111843000000000000e+06
1.112037000000000000e+06
1.112228000000000000e+06
1.112416000000000000e+06
1.112617000000000000e+06
1.112822000000000000e+06
1.112995000000000000e+06
1.113193000000000000e+06
1.113400000000000000e+06
1.113611000000000000e+06
1.113797000000000000e+06
1.114013000000000000e+06
1.114208000000000000e+06
1.114382000000000000e+06
1.114573000000000000e+06
1.114772000000000000e+06
1.114949000000000000e+06
1.115141000000000000e+06
1.115324000000000000e+06
1.115536000000000000e+06
1.115732000000000000e+06
1.115927000000000000e+06
1.116103000000000000e+06
1.116319000000000000e+06
1.116521000000000000e+06
1.116694000000000000e+06
1.116888000000000000e+06
1.117064000000000000e+06
1.117256000000000000e+06
1.117457000000000000e+06
1.117642000000000000e+06
1.117843000000000000e+06
1.118038000000000000e+06
1.118249000000000000e+06
1.118434000000000000e+06
1.118612000000000000e+06
1.118791000000000000e+06
1.119015000000000000e+06
1.119191000000000000e+06
1.119364000000000000e+06
1.119561000000000000e+06
1.119740000000000000e+06
1.119975000000000000e+06
1.120180000000000000e+06
1.120369000000000000e+06
1.120569000000000000e+06
1.120757000000000000e+06
1.120973000000000000e+06
1.121139000000000000e+06
1.121318000000000000e+06
1.121519000000000000e+06
1.121713000000000000e+06
1.121899000000000000e+06
1.122073000000000000e+06
1.122272000000000000e+06
1.122475000000000000e+06
1.122652000000000000e+06
1.122851000000000000e+06
1.123033000000000000e+06
1.123238000000000000e+06
1.123448000000000000e+06
1.123633000000000000e+06
1.123812000000000000e+06
1.123989000000000000e+06
1.124196000000000000e+06
1.124396000000000000e+06
1.124586000000000000e+06
1.124767000000000000e+06
1.124934000000000000e+06
1.125115000000000000e+06
1.125313000000000000e+06
1.125511000000000000e+06
1.125709000000000000e+06
1.125935000000000000e+06
1.126107000000000000e+06
1.126289000000000000e+06
1.126496000000000000e+06
1.126685000000000000e+06
1.126898000000000000e+06
1.127066000000000000e+06
1.127258000000000000e+06
1.127468000000000000e+06
1.127645000000000000e+06
1.127846000000000000e+06
1.128036000000000000e+06
1.128233000000000000e+06
1.128446000000000000e+06
1.128633000000000000e+06
1.128825000000000000e+06
1.129013000000000000e+06
1.129211000000000000e+06
1.129403000000000000e+06
1.129603000000000000e+06
1.129794000000000000e+06
1.129959000000000000e+06
1.130156000000000000e+06
1.130358000000000000e+06
1.130540000000000000e+06
1.130740000000000000e+06
1.130939000000000000e+06
1.131129000000000000e+06
1.131328000000000000e+06
1.131525000000000000e+06
1.131716000000000000e+06
1.131890000000000000e+06
1.132086000000000000e+06
1.132311000000000000e+06
1.132502000000000000e+06
1.132687000000000000e+06
1.132873000000000000e+06
1.133048000000000000e+06
1.133224000000000000e+06
1.133380000000000000e+06
1.133583000000000000e+06
1.133758000000000000e+06
1.133933000000000000e+06
1.134126000000000000e+06
1.134324000000000000e+06
1.134530000000000000e+06
1.134716000000000000e+06
1.134907000000000000e+06
1.135094000000000000e+06
1.135263000000000000e+06
1.135454000000000000e+06
1.135661000000000000e+06
1.135828000000000000e+06
1.136007000000000000e+06
1.136192000000000000e+06
1.136376000000000000e+06
1.136546000000000000e+06
1.136735000000000000e+06
1.136930000000000000e+06
1.137128000000000000e+06
1.137316000000000000e+06
1.137496000000000000e+06
1.137681000000000000e+06
1.137854000000000000e+06
1.138040000000000000e+06
1.138232000000000000e+06
1.138434000000000000e+06
1.138617000000000000e+06
1.138812000000000000e+06
1.139003000000000000e+06
1.139187000000000000e+06
1.139393000000000000e+06
1.139563000000000000e+06
1.139737000000000000e+06
1.139922000000000000e+06
1.140108000000000000e+06
1.140302000000000000e+06
1.140515000000000000e+06
1.140681000000000000e+06
1.140870000000000000e+06
1.141059000000000000e+06
1.141250000000000000e+06
1.141448000000000000e+06
1.141631000000000000e+06
1.141815000000000000e+06
1.142002000000000000e+06
1.142161000000000000e+06
1.142348000000000000e+06
1.142566000000000000e+06
1.142760000000000000e+06
1.142939000000000000e+06
1.143128000000000000e+06
1.143322000000000000e+06
1.143507000000000000e+06
1.143714000000000000e+06
1.143901000000000000e+06
1.144090000000000000e+06
1.144287000000000000e+06
1.144471000000000000e+06
1.144638000000000000e+06
1.144846000000000000e+06
1.145038000000000000e+06
1.145238000000000000e+06
1.145409000000000000e+06
1.145607000000000000e+06
1.145783000000000000e+06
1.145984000000000000e+06
1.146178000000000000e+06
1.146337000000000000e+06
1.146528000000000000e+06
1.146690000000000000e+06
1.146881000000000000e+06
1.147074000000000000e+06
1.147271000000000000e+06
1.147477000000000000e+06
1.147669000000000000e+06
1.147848000000000000e+06
1.148022000000000000e+06
1.148220000000000000e+06
1.148413000000000000e+06
1.148605000000000000e+06
1.148799000000000000e+06
1.148993000000000000e+06
1.149189000000000000e+06
1.149361000000000000e+06
1.149542000000000000e+06
1.149732000000000000e+06
1.149942000000000000e+06
1.150121000000000000e+06
1.150342000000000000e+06
1.150521000000000000e+06
1.150683000000000000e+06
1.150850000000000000e+06
1.151040000000000000e+06
1.151244000000000000e+06
1.151425000000000000e+06
1.151623000000000000e+06
1.151819000000000000e+06
1.151989000000000000e+06
1.152152000000000000e+06
1.152348000000000000e+06
1.152541000000000000e+06
1.152713000000000000e+06
1.152898000000000000e+06
1.153042000000000000e+06
1.153227000000000000e+06
1.153427000000000000e+06
1.153616000000000000e+06
1.153810000000000000e+06
1.154003000000000000e+06
1.154195000000000000e+06
1.154373000000000000e+06
1.154533000000000000e+06
1.154696000000000000e+06
1.154887000000000000e+06
1.155083000000000000e+06
1.155264000000000000e+06
1.155434000000000000e+06
1.155631000000000000e+06
1.155815000000000000e+06
1.156004000000000000e+06
1.156187000000000000e+06
1.156374000000000000e+06
1.156577000000000000e+06
1.156762000000000000e+06
1.156932000000000000e+06
1.157117000000000000e+06
1.157330000000000000e+06
1.157503000000000000e+06
1.157686000000000000e+06
1.157871000000000000e+06
1.158069000000000000e+06
1.158230000000000000e+06
1.158408000000000000e+06
1.158577000000000000e+06
1.158772000000000000e+06
1.158951000000000000e+06
1.159154000000000000e+06
1.159343000000000000e+06
1.159527000000000000e+06
1.159708000000000000e+06
1.159890000000000000e+06
1.160084000000000000e+06
1.160266000000000000e+06
1.160474000000000000e+06
1.160656000000000000e+06
1.160848000000000000e+06
1.161033000000000000e+06
1.161223000000000000e+06
1.161421000000000000e+06
1.161597000000000000e+06
1.161775000000000000e+06
1.161951000000000000e+06
1.162120000000000000e+06
1.162308000000000000e+06
1.162496000000000000e+06
1.162698000000000000e+06
1.162911000000000000e+06
1.163101000000000000e+06
1.163304000000000000e+06
1.163490000000000000e+06
1.163681000000000000e+06
1.163884000000000000e+06
1.164068000000000000e+06
1.164258000000000000e+06
1.164445000000000000e+06
1.164614000000000000e+06
1.164771000000000000e+06
1.164963000000000000e+06
1.165141000000000000e+06
1.165317000000000000e+06
1.165526000000000000e+06
1.165724000000000000e+06
1.165906000000000000e+06
1.166108000000000000e+06
1.166270000000000000e+06
1.166449000000000000e+06
1.166604000000000000e+06
1.166782000000000000e+06
1.166981000000000000e+06
1.167164000000000000e+06
1.167329000000000000e+06
1.167515000000000000e+06
1.167693000000000000e+06
1.167889000000000000e+06
1.168062000000000000e+06
1.168243000000000000e+06
1.168452000000000000e+06
1.168641000000000000e+06
1.168836000000000000e+06
1.169016000000000000e+06
1.169199000000000000e+06
1.169393000000000000e+06
1.169582000000000000e+06
1.169776000000000000e+06
1.169964000000000000e+06
1.170174000000000000e+06
1.170350000000000000e+06
1.170553000000000000e+06
1.170734000000000000e+06
1.170916000000000000e+06
1.171098000000000000e+06
1.171263000000000000e+06
1.171466000000000000e+06
1.171649000000000000e+06
1.171809000000000000e+06
1.171994000000000000e+06
1.172174000000000000e+06
1.172357000000000000e+06
1.172557000000000000e+06
1.172722000000000000e+06
1.172893000000000000e+06
1.173074000000000000e+06
1.173285000000000000e+06
1.173465000000000000e+06
1.173660000000000000e+06
1.173838000000000000e+06
1.174041000000000000e+06
1.174227000000000000e+06
1.174417000000000000e+06
1.174589000000000000e+06
1.174785000000000000e+06
1.174960000000000000e+06
1.175149000000000000e+06
1.175336000000000000e+06
1.175492000000000000e+06
1.175667000000000000e+06
1.175868000000000000e+06
1.176039000000000000e+06
1.176226000000000000e+06
1.176389000000000000e+06
1.176577000000000000e+06
1.176745000000000000e+06
1.176927000000000000e+06
1.177133000000000000e+06
1.177319000000000000e+06
1.177489000000000000e+06
1.177653000000000000e+06
1.177825000000000000e+06
1.178044000000000000e+06
1.178240000000000000e+06
1.178446000000000000e+06
1.178616000000000000e+06
1.178803000000000000e+06
1.178996000000000000e+06
1.179162000000000000e+06
1.179336000000000000e+06
1.179520000000000000e+06
1.179723000000000000e+06
1.179914000000000000e+06
1.180117000000000000e+06
1.180285000000000000e+06
1.180460000000000000e+06
1.180642000000000000e+06
1.180831000000000000e+06
1.181016000000000000e+06
1.181209000000000000e+06
1.181384000000000000e+06
1.181580000000000000e+06
1.181752000000000000e+06
1.181942000000000000e+06
1.182106000000000000e+06
1.182293000000000000e+06
1.182482000000000000e+06
1.182633000000000000e+06
1.182818000000000000e+06
1.182968000000000000e+06
1.183152000000000000e+06
1.183292000000000000e+06
1.183457000000000000e+06
1.183636000000000000e+06
1.183805000000000000e+06
1.183987000000000000e+06
1.184170000000000000e+06
1.184342000000000000e+06
1.184525000000000000e+06
1.184719000000000000e+06
1.184914000000000000e+06
1.185119000000000000e+06
1.185310000000000000e+06
1.185486000000000000e+06
1.185672000000000000e+06
1.185844000000000000e+06
1.186026000000000000e+06
1.186205000000000000e+06
1.186372000000000000e+06
1.186547000000000000e+06
1.186735000000000000e+06
1.186904000000000000e+06
1.187089000000000000e+06
1.187268000000000000e+06
1.187449000000000000e+06
1.187635000000000000e+06
1.187818000000000000e+06
1.187981000000000000e+06
1.188180000000000000e+06
1.188370000000000000e+06
1.188539000000000000e+06
1.188734000000000000e+06
1.188917000000000000e+06
1.189089000000000000e+06
1.189275000000000000e+06
1.189453000000000000e+06
1.189656000000000000e+06
1.189847000000000000e+06
1.190016000000000000e+06
1.190204000000000000e+06
1.190375000000000000e+06
1.190564000000000000e+06
1.190766000000000000e+06
1.190936000000000000e+06
1.191116000000000000e+06
1.191293000000000000e+06
1.191474000000000000e+06
1.191647000000000000e+06
1.191846000000000000e+06
1.192019000000000000e+06
1.192202000000000000e+06
1.192383000000000000e+06
1.192549000000000000e+06
1.192751000000000000e+06
1.192950000000000000e+06
1.193153000000000000e+06
1.193318000000000000e+06
1.193498000000000000e+06
1.193671000000000000e+06
1.193843000000000000e+06
1.194037000000000000e+06
1.194218000000000000e+06
1.194399000000000000e+06
1.194574000000000000e+06
1.194759000000000000e+06
1.194947000000000000e+06
1.195140000000000000e+06
1.195320000000000000e+06
1.195510000000000000e+06
1.195703000000000000e+06
1.195892000000000000e+06
1.196093000000000000e+06
1.196268000000000000e+06
1.196444000000000000e+06
1.196639000000000000e+06
1.196812000000000000e+06
1.196977000000000000e+06
1.197155000000000000e+06
1.197325000000000000e+06
1.197505000000000000e+06
1.197682000000000000e+06
1.197855000000000000e+06
1.198022000000000000e+06
1.198187000000000000e+06
1.198359000000000000e+06
1.198516000000000000e+06
1.198691000000000000e+06
1.198864000000000000e+06
1.199058000000000000e+06
1.199224000000000000e+06
1.199397000000000000e+06
1.199585000000000000e+06
1.199774000000000000e+06
1.199953000000000000e+06
1.200140000000000000e+06
1.200299000000000000e+06
1.200477000000000000e+06
1.200665000000000000e+06
1.200842000000000000e+06
1.201022000000000000e+06
1.201187000000000000e+06
1.201385000000000000e+06
1.201575000000000000e+06
1.201751000000000000e+06
1.201931000000000000e+06
1.202098000000000000e+06
1.202281000000000000e+06
1.202449000000000000e+06
1.202629000000000000e+06
1.202798000000000000e+06
1.202961000000000000e+06
1.203144000000000000e+06
1.203335000000000000e+06
1.203517000000000000e+06
1.203709000000000000e+06
1.203887000000000000e+06
1.204053000000000000e+06
1.204246000000000000e+06
1.204409000000000000e+06
1.204593000000000000e+06
1.204786000000000000e+06
1.204956000000000000e+06
1.205119000000000000e+06
1.205310000000000000e+06
1.205498000000000000e+06
1.205673000000000000e+06
1.205868000000000000e+06
1.206033000000000000e+06
1.206224000000000000e+06
1.206407000000000000e+06
1.206579000000000000e+06
1.206744000000000000e+06
1.206926000000000000e+06
1.207105000000000000e+06
1.207280000000000000e+06
1.207450000000000000e+06
1.207627000000000000e+06
1.207787000000000000e+06
1.207979000000000000e+06
1.208140000000000000e+06
1.208314000000000000e+06
1.208519000000000000e+06
1.208701000000000000e+06
1.208861000000000000e+06
1.209054000000000000e+06
1.209233000000000000e+06
1.209409000000000000e+06
1.209577000000000000e+06
1.209763000000000000e+06
1.209951000000000000e+06
1.210124000000000000e+06
1.210278000000000000e+06
1.210447000000000000e+06
1.210631000000000000e+06
1.210798000000000000e+06
1.210986000000000000e+06
1.211169000000000000e+06
1.211342000000000000e+06
1.211524000000000000e+06
1.211693000000000000e+06
1.211878000000000000e+06
1.212044000000000000e+06
1.212225000000000000e+06
1.212402000000000000e+06
1.212562000000000000e+06
1.212728000000000000e+06
1.212913000000000000e+06
1.213095000000000000e+06
1.213276000000000000e+06
1.213476000000000000e+06
1.213639000000000000e+06
1.213811000000000000e+06
1.214002000000000000e+06
1.214154000000000000e+06
1.214329000000000000e+06
1.214527000000000000e+06
1.214697000000000000e+06
1.214863000000000000e+06
1.215017000000000000e+06
1.215228000000000000e+06
1.215398000000000000e+06
1.215566000000000000e+06
1.215765000000000000e+06
1.215952000000000000e+06
1.216137000000000000e+06
1.216301000000000000e+06
1.216473000000000000e+06
1.216666000000000000e+06
1.216837000000000000e+06
1.217020000000000000e+06
1.217186000000000000e+06
1.217362000000000000e+06
1.217548000000000000e+06
1.217718000000000000e+06
1.217903000000000000e+06
1.218096000000000000e+06
1.218292000000000000e+06
1.218483000000000000e+06
1.218656000000000000e+06
1.218850000000000000e+06
1.219014000000000000e+06
1.219209000000000000e+06
1.219420000000000000e+06
1.219608000000000000e+06
1.219765000000000000e+06
1.219934000000000000e+06
1.220126000000000000e+06
1.220265000000000000e+06
1.220448000000000000e+06
1.220643000000000000e+06
1.220826000000000000e+06
1.221006000000000000e+06
1.221184000000000000e+06
1.221367000000000000e+06
1.221555000000000000e+06
1.221733000000000000e+06
1.221930000000000000e+06
1.222112000000000000e+06
1.222294000000000000e+06
1.222477000000000000e+06
1.222659000000000000e+06
1.222819000000000000e+06
1.223018000000000000e+06
1.223193000000000000e+06
1.223335000000000000e+06
1.223502000000000000e+06
1.223687000000000000e+06
1.223890000000000000e+06
1.224062000000000000e+06
1.224257000000000000e+06
1.224411000000000000e+06
1.224593000000000000e+06
1.224773000000000000e+06
1.224948000000000000e+06
1.225117000000000000e+06
1.225298000000000000e+06
1.225471000000000000e+06
1.225653000000000000e+06
1.225821000000000000e+06
1.226004000000000000e+06
1.226199000000000000e+06
1.226363000000000000e+06
1.226516000000000000e+06
1.226678000000000000e+06
1.226861000000000000e+06
1.227009000000000000e+06
1.227200000000000000e+06
1.227371000000000000e+06
1.227527000000000000e+06
1.227700000000000000e+06
1.227892000000000000e+06
1.228044000000000000e+06
1.228218000000000000e+06
1.228410000000000000e+06
1.228583000000000000e+06
1.228782000000000000e+06
1.228968000000000000e+06
1.229131000000000000e+06
1.229308000000000000e+06
1.229475000000000000e+06
1.229657000000000000e+06
1.229810000000000000e+06
1.229983000000000000e+06
1.230134000000000000e+06
1.230305000000000000e+06
1.230495000000000000e+06
1.230687000000000000e+06
1.230854000000000000e+06
1.231024000000000000e+06
1.231204000000000000e+06
1.231416000000000000e+06
1.231604000000000000e+06
1.231796000000000000e+06
1.231960000000000000e+06
1.232146000000000000e+06
1.232320000000000000e+06
1.232501000000000000e+06
1.232670000000000000e+06
1.232831000000000000e+06
1.232989000000000000e+06
1.233151000000000000e+06
1.233295000000000000e+06
1.233449000000000000e+06
1.233613000000000000e+06
1.233779000000000000e+06
1.233964000000000000e+06
1.234116000000000000e+06
1.234278000000000000e+06
1.234444000000000000e+06
1.234621000000000000e+06
1.234799000000000000e+06
1.234954000000000000e+06
1.235136000000000000e+06
1.235322000000000000e+06
1.235517000000000000e+06
1.235680000000000000e+06
1.235848000000000000e+06
1.236057000000000000e+06
1.236252000000000000e+06
1.236459000000000000e+06
1.236643000000000000e+06
1.236801000000000000e+06
1.236972000000000000e+06
1.237130000000000000e+06
1.237302000000000000e+06
1.237463000000000000e+06
1.237643000000000000e+06
1.237823000000000000e+06
1.238002000000000000e+06
1.238186000000000000e+06
1.238349000000000000e+06
1.238548000000000000e+06
1.238711000000000000e+06
1.238907000000000000e+06
1.239074000000000000e+06
1.239246000000000000e+06
1.239411000000000000e+06
1.239601000000000000e+06
1.239768000000000000e+06
1.239948000000000000e+06
1.240121000000000000e+06
1.240290000000000000e+06
1.240446000000000000e+06
1.240630000000000000e+06
1.240799000000000000e+06
1.240963000000000000e+06
1.241118000000000000e+06
1.241288000000000000e+06
1.241468000000000000e+06
1.241614000000000000e+06
1.241777000000000000e+06
1.241926000000000000e+06
1.242090000000000000e+06
1.242259000000000000e+06
1.242414000000000000e+06
1.242600000000000000e+06
1.242752000000000000e+06
1.242940000000000000e+06
1.243101000000000000e+06
1.243285000000000000e+06
1.243441000000000000e+06
1.243601000000000000e+06
1.243755000000000000e+06
1.243911000000000000e+06
1.244104000000000000e+06
1.244285000000000000e+06
1.244447000000000000e+06
1.244628000000000000e+06
1.244803000000000000e+06
1.244977000000000000e+06
1.245138000000000000e+06
1.245309000000000000e+06
1.245458000000000000e+06
1.245657000000000000e+06
1.245825000000000000e+06
1.245987000000000000e+06
1.246164000000000000e+06
1.246323000000000000e+06
1.246500000000000000e+06
1.246652000000000000e+06
1.246817000000000000e+06
1.246994000000000000e+06
1.247172000000000000e+06
1.247329000000000000e+06
1.247481000000000000e+06
1.247641000000000000e+06
1.247802000000000000e+06
1.247965000000000000e+06
1.248122000000000000e+06
1.248312000000000000e+06
1.248498000000000000e+06
1.248686000000000000e+06
1.248858000000000000e+06
1.249023000000000000e+06
1.249176000000000000e+06
1.249341000000000000e+06
1.249499000000000000e+06
1.249682000000000000e+06
1.249849000000000000e+06
1.250038000000000000e+06
1.250210000000000000e+06
1.250384000000000000e+06
1.250539000000000000e+06
1.250731000000000000e+06
1.250919000000000000e+06
1.251072000000000000e+06
1.251259000000000000e+06
1.251437000000000000e+06
1.251605000000000000e+06
1.251771000000000000e+06
1.251944000000000000e+06
1.252125000000000000e+06
1.252285000000000000e+06
1.252463000000000000e+06
1.252643000000000000e+06
1.252815000000000000e+06
1.252981000000000000e+06
1.253164000000000000e+06
1.253347000000000000e+06
1.253512000000000000e+06
1.253691000000000000e+06
1.253857000000000000e+06
1.254024000000000000e+06
1.254200000000000000e+06
1.254383000000000000e+06
1.254541000000000000e+06
1.254710000000000000e+06
1.254876000000000000e+06
1.255040000000000000e+06
1.255230000000000000e+06
1.255370000000000000e+06
1.255537000000000000e+06
1.255694000000000000e+06
1.255856000000000000e+06
1.256011000000000000e+06
1.256174000000000000e+06
1.256345000000000000e+06
1.256518000000000000e+06
1.256685000000000000e+06
1.256865000000000000e+06
1.257029000000000000e+06
1.257210000000000000e+06
1.257395000000000000e+06
1.257563000000000000e+06
1.257720000000000000e+06
1.257887000000000000e+06
1.258058000000000000e+06
1.258213000000000000e+06
1.258370000000000000e+06
1.258532000000000000e+06
1.258709000000000000e+06
1.258888000000000000e+06
1.259051000000000000e+06
1.259227000000000000e+06
1.259386000000000000e+06
1.259560000000000000e+06
1.259699000000000000e+06
1.259859000000000000e+06
1.260040000000000000e+06
1.260222000000000000e+06
1.260382000000000000e+06
1.260546000000000000e+06
1.260732000000000000e+06
1.260899000000000000e+06
1.261089000000000000e+06
1.261243000000000000e+06
1.261398000000000000e+06
1.261572000000000000e+06
1.261761000000000000e+06
1.261903000000000000e+06
1.262059000000000000e+06
1.262229000000000000e+06
1.262402000000000000e+06
1.262563000000000000e+06
1.262726000000000000e+06
1.262901000000000000e+06
1.263065000000000000e+06
1.263220000000000000e+06
1.263386000000000000e+06
1.263536000000000000e+06
1.263703000000000000e+06
1.263866000000000000e+06
1.264031000000000000e+06
1.264189000000000000e+06
1.264361000000000000e+06
1.264546000000000000e+06
1.264699000000000000e+06
1.264865000000000000e+06
1.265024000000000000e+06
1.265194000000000000e+06
1.265372000000000000e+06
1.265544000000000000e+06
1.265714000000000000e+06
1.265873000000000000e+06
1.266039000000000000e+06
1.266191000000000000e+06
1.266361000000000000e+06
1.266549000000000000e+06
1.266726000000000000e+06
1.266890000000000000e+06
1.267044000000000000e+06
1.267216000000000000e+06
1.267372000000000000e+06
1.267546000000000000e+06
1.267732000000000000e+06
1.267894000000000000e+06
1.268052000000000000e+06
1.268205000000000000e+06
1.268360000000000000e+06
1.268529000000000000e+06
1.268730000000000000e+06
1.268891000000000000e+06
1.269069000000000000e+06
1.269231000000000000e+06
1.269367000000000000e+06
1.269525000000000000e+06
1.269686000000000000e+06
1.269849000000000000e+06
1.270010000000000000e+06
1.270188000000000000e+06
1.270337000000000000e+06
1.270473000000000000e+06
1.270649000000000000e+06
1.270809000000000000e+06
1.270994000000000000e+06
1.271160000000000000e+06
1.271313000000000000e+06
1.271498000000000000e+06
1.271647000000000000e+06
1.271838000000000000e+06
1.272010000000000000e+06
1.272177000000000000e+06
1.272332000000000000e+06
1.272491000000000000e+06
1.272657000000000000e+06
1.272840000000000000e+06
1.272994000000000000e+06
1.273141000000000000e+06
1.273304000000000000e+06
1.273470000000000000e+06
1.273623000000000000e+06
1.273802000000000000e+06
1.273963000000000000e+06
1.274128000000000000e+06
1.274294000000000000e+06
1.274463000000000000e+06
1.274657000000000000e+06
1.274842000000000000e+06
1.274996000000000000e+06
1.275177000000000000e+06
1.275336000000000000e+06
1.275505000000000000e+06
1.275660000000000000e+06
1.275813000000000000e+06
1.275970000000000000e+06
1.276131000000000000e+06
1.276271000000000000e+06
1.276439000000000000e+06
1.276586000000000000e+06
1.276749000000000000e+06
1.276889000000000000e+06
1.277038000000000000e+06
1.277216000000000000e+06
1.277393000000000000e+06
1.277569000000000000e+06
1.277713000000000000e+06
1.277864000000000000e+06
1.278008000000000000e+06
1.278180000000000000e+06
1.278352000000000000e+06
1.278527000000000000e+06
1.278700000000000000e+06
1.278866000000000000e+06
1.279013000000000000e+06
1.279186000000000000e+06
1.279351000000000000e+06
1.279516000000000000e+06
1.279686000000000000e+06
1.279852000000000000e+06
1.279987000000000000e+06
1.280154000000000000e+06
1.280337000000000000e+06
1.280494000000000000e+06
1.280671000000000000e+06
1.280830000000000000e+06
1.281003000000000000e+06
1.281167000000000000e+06
1.281318000000000000e+06
1.281481000000000000e+06
1.281649000000000000e+06
1.281804000000000000e+06
1.281964000000000000e+06
1.282124000000000000e+06
1.282300000000000000e+06
1.282470000000000000e+06
1.282657000000000000e+06
1.282814000000000000e+06
1.282998000000000000e+06
1.283182000000000000e+06
1.283376000000000000e+06
1.283544000000000000e+06
1.283706000000000000e+06
1.283873000000000000e+06
1.284044000000000000e+06
1.284216000000000000e+06
1.284387000000000000e+06
1.284551000000000000e+06
1.284718000000000000e+06
1.284880000000000000e+06
1.285049000000000000e+06
1.285222000000000000e+06
1.285364000000000000e+06
1.285541000000000000e+06
1.285706000000000000e+06
1.285858000000000000e+06
1.286038000000000000e+06
1.286205000000000000e+06
1.286344000000000000e+06
1.286499000000000000e+06
1.286678000000000000e+06
1.286839000000000000e+06
1.287005000000000000e+06
1.287189000000000000e+06
1.287366000000000000e+06
1.287535000000000000e+06
1.287710000000000000e+06
1.287866000000000000e+06
1.288006000000000000e+06
1.288181000000000000e+06
1.288351000000000000e+06
1.288491000000000000e+06
1.288654000000000000e+06
1.288818000000000000e+06
1.288967000000000000e+06
1.289138000000000000e+06
1.289306000000000000e+06
1.289469000000000000e+06
1.289654000000000000e+06
1.289827000000000000e+06
1.289987000000000000e+06
1.290133000000000000e+06
1.290301000000000000e+06
1.290459000000000000e+06
1.290617000000000000e+06
1.290785000000000000e+06
1.290931000000000000e+06
1.291109000000000000e+06
1.291288000000000000e+06
1.291440000000000000e+06
1.291598000000000000e+06
1.291762000000000000e+06
1.291921000000000000e+06
1.292093000000000000e+06
1.292262000000000000e+06
1.292410000000000000e+06
1.292548000000000000e+06
1.292711000000000000e+06
1.292877000000000000e+06
1.293033000000000000e+06
1.293214000000000000e+06
1.293387000000000000e+06
1.293557000000000000e+06
1.293743000000000000e+06
1.293878000000000000e+06
1.294039000000000000e+06
1.294218000000000000e+06
1.294387000000000000e+06
1.294554000000000000e+06
1.294694000000000000e+06
1.294855000000000000e+06
1.295012000000000000e+06
1.295168000000000000e+06
1.295347000000000000e+06
1.295512000000000000e+06
1.295666000000000000e+06
1.295798000000000000e+06
1.295989000000000000e+06
1.296145000000000000e+06
1.296321000000000000e+06
1.296502000000000000e+06
1.296669000000000000e+06
1.296834000000000000e+06
1.297024000000000000e+06
1.297175000000000000e+06
1.297327000000000000e+06
1.297495000000000000e+06
1.297639000000000000e+06
1.297803000000000000e+06
1.297960000000000000e+06
1.298122000000000000e+06
1.298314000000000000e+06
1.298461000000000000e+06
1.298630000000000000e+06
1.298777000000000000e+06
1.298946000000000000e+06
1.299128000000000000e+06
1.299295000000000000e+06
1.299470000000000000e+06
1.299626000000000000e+06
1.299787000000000000e+06
1.299938000000000000e+06
1.300097000000000000e+06
1.300264000000000000e+06
1.300436000000000000e+06
1.300586000000000000e+06
1.300715000000000000e+06
1.300875000000000000e+06
1.301037000000000000e+06
1.301182000000000000e+06
1.301350000000000000e+06
1.301497000000000000e+06
1.301658000000000000e+06
1.301825000000000000e+06
1.301994000000000000e+06
1.302147000000000000e+06
1.302293000000000000e+06
1.302473000000000000e+06
1.302629000000000000e+06
1.302786000000000000e+06
1.302973000000000000e+06
1.303111000000000000e+06
1.303259000000000000e+06
1.303405000000000000e+06
1.303548000000000000e+06
1.303721000000000000e+06
1.303892000000000000e+06
1.304059000000000000e+06
1.304226000000000000e+06
1.304381000000000000e+06
1.304541000000000000e+06
1.304713000000000000e+06
1.304866000000000000e+06
1.305035000000000000e+06
1.305201000000000000e+06
1.305355000000000000e+06
1.305508000000000000e+06
1.305667000000000000e+06
1.305808000000000000e+06
1.305961000000000000e+06
1.306118000000000000e+06
1.306276000000000000e+06
1.306442000000000000e+06
1.306602000000000000e+06
1.306757000000000000e+06
1.306916000000000000e+06
1.307077000000000000e+06
1.307234000000000000e+06
1.307394000000000000e+06
1.307571000000000000e+06
1.307713000000000000e+06
1.307880000000000000e+06
1.308049000000000000e+06
1.308199000000000000e+06
1.308354000000000000e+06
1.308504000000000000e+06
1.308669000000000000e+06
1.308824000000000000e+06
1.308992000000000000e+06
1.309135000000000000e+06
1.309304000000000000e+06
1.309459000000000000e+06
1.309613000000000000e+06
1.309770000000000000e+06
1.309927000000000000e+06
1.310069000000000000e+06
1.310262000000000000e+06
1.310432000000000000e+06
1.310590000000000000e+06
1.310775000000000000e+06
1.310927000000000000e+06
1.311076000000000000e+06
1.311223000000000000e+06
1.311403000000000000e+06
1.311560000000000000e+06
1.311722000000000000e+06
1.311860000000000000e+06
1.312011000000000000e+06
1.312167000000000000e+06
1.312301000000000000e+06
1.312466000000000000e+06
1.312623000000000000e+06
1.312773000000000000e+06
1.312926000000000000e+06
1.313106000000000000e+06
1.313280000000000000e+06
1.313427000000000000e+06
1.313584000000000000e+06
1.313735000000000000e+06
1.313873000000000000e+06
1.314032000000000000e+06
1.314188000000000000e+06
1.314343000000000000e+06
1.314489000000000000e+06
1.314658000000000000e+06
1.314796000000000000e+06
1.314954000000000000e+06
1.315110000000000000e+06
1.315275000000000000e+06
1.315420000000000000e+06
1.315587000000000000e+06
1.315733000000000000e+06
1.315907000000000000e+06
1.316053000000000000e+06
1.316213000000000000e+06
1.316383000000000000e+06
1.316540000000000000e+06
1.316714000000000000e+06
1.316864000000000000e+06
1.317023000000000000e+06
1.317188000000000000e+06
1.317340000000000000e+06
1.317491000000000000e+06
1.317662000000000000e+06
1.317837000000000000e+06
1.317981000000000000e+06
1.318149000000000000e+06
1.318325000000000000e+06
1.318485000000000000e+06
1.318615000000000000e+06
1.318777000000000000e+06
1.318959000000000000e+06
1.319115000000000000e+06
1.319277000000000000e+06
1.319434000000000000e+06
1.319570000000000000e+06
1.319739000000000000e+06
1.319896000000000000e+06
1.320069000000000000e+06
1.320234000000000000e+06
1.320406000000000000e+06
1.320558000000000000e+06
1.320713000000000000e+06
1.320869000000000000e+06
1.321042000000000000e+06
1.321210000000000000e+06
1.321388000000000000e+06
1.321562000000000000e+06
1.321711000000000000e+06
1.321872000000000000e+06
1.322026000000000000e+06
1.322189000000000000e+06
1.322348000000000000e+06
1.322488000000000000e+06
1.322648000000000000e+06
1.322784000000000000e+06
1.322944000000000000e+06
1.323084000000000000e+06
1.323224000000000000e+06
1.323384000000000000e+06
1.323559000000000000e+06
1.323705000000000000e+06
1.323861000000000000e+06
1.324018000000000000e+06
1.324149000000000000e+06
1.324316000000000000e+06
1.324495000000000000e+06
1.324640000000000000e+06
1.324801000000000000e+06
1.324962000000000000e+06
1.325118000000000000e+06
1.325286000000000000e+06
1.325427000000000000e+06
1.325579000000000000e+06
1.325731000000000000e+06
1.325891000000000000e+06
1.326052000000000000e+06
1.326205000000000000e+06
1.326346000000000000e+06
1.326510000000000000e+06
1.326666000000000000e+06
1.326815000000000000e+06
1.326962000000000000e+06
1.327121000000000000e+06
1.327274000000000000e+06
1.327440000000000000e+06
1.327598000000000000e+06
1.327749000000000000e+06
1.327902000000000000e+06
1.328065000000000000e+06
1.328217000000000000e+06
1.328355000000000000e+06
1.328506000000000000e+06
1.328657000000000000e+06
1.328817000000000000e+06
1.328990000000000000e+06
1.329131000000000000e+06
1.329269000000000000e+06
1.329423000000000000e+06
1.329576000000000000e+06
1.329720000000000000e+06
1.329861000000000000e+06
1.330020000000000000e+06
1.330184000000000000e+06
1.330359000000000000e+06
1.330513000000000000e+06
1.330678000000000000e+06
1.330836000000000000e+06
1.330992000000000000e+06
1.331128000000000000e+06
1.331320000000000000e+06
1.331482000000000000e+06
1.331637000000000000e+06
1.331794000000000000e+06
1.331939000000000000e+06
1.332112000000000000e+06
1.332265000000000000e+06
1.332409000000000000e+06
1.332567000000000000e+06
1.332717000000000000e+06
1.332870000000000000e+06
1.333025000000000000e+06
1.333188000000000000e+06
1.333356000000000000e+06
1.333512000000000000e+06
1.333651000000000000e+06
1.333790000000000000e+06
1.333956000000000000e+06
1.334105000000000000e+06
1.334257000000000000e+06
1.334428000000000000e+06
1.334581000000000000e+06
1.334733000000000000e+06
1.334886000000000000e+06
1.335033000000000000e+06
1.335200000000000000e+06
1.335349000000000000e+06
1.335512000000000000e+06
1.335666000000000000e+06
1.335808000000000000e+06
1.335977000000000000e+06
1.336163000000000000e+06
1.336321000000000000e+06
1.336474000000000000e+06
1.336634000000000000e+06
1.336810000000000000e+06
1.336965000000000000e+06
1.337117000000000000e+06
1.337255000000000000e+06
1.337423000000000000e+06
1.337567000000000000e+06
1.337686000000000000e+06
1.337844000000000000e+06
1.337983000000000000e+06
1.338157000000000000e+06
1.338309000000000000e+06
1.338454000000000000e+06
1.338616000000000000e+06
1.338765000000000000e+06
1.338896000000000000e+06
1.339027000000000000e+06
1.339176000000000000e+06
1.339318000000000000e+06
1.339455000000000000e+06
1.339603000000000000e+06
1.339761000000000000e+06
1.339929000000000000e+06
1.340112000000000000e+06
1.340287000000000000e+06
1.340469000000000000e+06
1.340615000000000000e+06
1.340767000000000000e+06
1.340931000000000000e+06
1.341088000000000000e+06
1.341242000000000000e+06
1.341389000000000000e+06
1.341547000000000000e+06
1.341690000000000000e+06
1.341842000000000000e+06
1.341997000000000000e+06
1.342145000000000000e+06
1.342305000000000000e+06
1.342449000000000000e+06
1.342580000000000000e+06
1.342722000000000000e+06
1.342863000000000000e+06
1.343013000000000000e+06
1.343182000000000000e+06
1.343330000000000000e+06
1.343473000000000000e+06
1.343622000000000000e+06
1.343775000000000000e+06
1.343914000000000000e+06
1.344053000000000000e+06
1.344198000000000000e+06
1.344350000000000000e+06
1.344512000000000000e+06
1.344655000000000000e+06
1.344792000000000000e+06
1.344943000000000000e+06
1.345102000000000000e+06
1.345226000000000000e+06
1.345384000000000000e+06
1.345537000000000000e+06
1.345679000000000000e+06
1.345825000000000000e+06
1.345967000000000000e+06
1.346114000000000000e+06
1.346262000000000000e+06
1.346415000000000000e+06
1.346572000000000000e+06
1.346708000000000000e+06
1.346879000000000000e+06
1.347005000000000000e+06
1.347168000000000000e+06
1.347345000000000000e+06
1.347488000000000000e+06
1.347651000000000000e+06
1.347832000000000000e+06
1.347991000000000000e+06
1.348158000000000000e+06
1.348303000000000000e+06
1.348452000000000000e+06
1.348619000000000000e+06
1.348758000000000000e+06
1.348914000000000000e+06
1.349057000000000000e+06
1.349203000000000000e+06
1.349333000000000000e+06
1.349492000000000000e+06
1.349638000000000000e+06
1.349776000000000000e+06
1.349925000000000000e+06
1.350084000000000000e+06
1.350223000000000000e+06
1.350393000000000000e+06
1.350537000000000000e+06
1.350716000000000000e+06
1.350883000000000000e+06
1.351048000000000000e+06
1.351206000000000000e+06
1.351360000000000000e+06
1.351509000000000000e+06
1.351651000000000000e+06
1.351797000000000000e+06
1.351936000000000000e+06
1.352092000000000000e+06
1.352228000000000000e+06
1.352364000000000000e+06
1.352511000000000000e+06
1.352669000000000000e+06
1.352823000000000000e+06
1.352979000000000000e+06
1.353133000000000000e+06
1.353291000000000000e+06
1.353445000000000000e+06
1.353612000000000000e+06
1.353770000000000000e+06
1.353933000000000000e+06
1.354094000000000000e+06
1.354243000000000000e+06
1.354414000000000000e+06
1.354556000000000000e+06
1.354697000000000000e+06
1.354841000000000000e+06
1.354981000000000000e+06
1.355149000000000000e+06
1.355294000000000000e+06
1.355442000000000000e+06
1.355590000000000000e+06
1.355748000000000000e+06
1.355900000000000000e+06
1.356059000000000000e+06
1.356206000000000000e+06
1.356347000000000000e+06
1.356483000000000000e+06
1.356657000000000000e+06
1.356803000000000000e+06
1.356954000000000000e+06
1.357112000000000000e+06
1.357264000000000000e+06
1.357409000000000000e+06
1.357547000000000000e+06
1.357690000000000000e+06
1.357847000000000000e+06
1.357995000000000000e+06
1.358152000000000000e+06
1.358310000000000000e+06
1.358467000000000000e+06
1.358609000000000000e+06
1.358774000000000000e+06
1.358938000000000000e+06
1.359080000000000000e+06
1.359220000000000000e+06
1.359387000000000000e+06
1.359538000000000000e+06
1.359683000000000000e+06
1.359838000000000000e+06
1.359999000000000000e+06
1.360156000000000000e+06
1.360315000000000000e+06
1.360484000000000000e+06
1.360632000000000000e+06
1.360768000000000000e+06
1.360920000000000000e+06
1.361082000000000000e+06
1.361241000000000000e+06
1.361409000000000000e+06
1.361578000000000000e+06
1.361719000000000000e+06
1.361862000000000000e+06
1.362025000000000000e+06
1.362178000000000000e+06
1.362317000000000000e+06
1.362474000000000000e+06
1.362640000000000000e+06
1.362790000000000000e+06
1.362970000000000000e+06
1.363127000000000000e+06
1.363283000000000000e+06
1.363458000000000000e+06
1.363608000000000000e+06
1.363768000000000000e+06
1.363923000000000000e+06
1.364076000000000000e+06
1.364218000000000000e+06
1.364348000000000000e+06
1.364495000000000000e+06
1.364658000000000000e+06
1.364812000000000000e+06
1.364966000000000000e+06
1.365120000000000000e+06
1.365299000000000000e+06
1.365438000000000000e+06
1.365607000000000000e+06
1.365764000000000000e+06
1.365911000000000000e+06
1.366071000000000000e+06
1.366226000000000000e+06
1.366379000000000000e+06
1.366534000000000000e+06
1.366682000000000000e+06
1.366842000000000000e+06
1.366990000000000000e+06
1.367131000000000000e+06
1.367280000000000000e+06
1.367435000000000000e+06
1.367590000000000000e+06
1.367750000000000000e+06
1.367896000000000000e+06
1.368050000000000000e+06
1.368218000000000000e+06
1.368362000000000000e+06
1.368525000000000000e+06
1.368680000000000000e+06
1.368821000000000000e+06
1.368974000000000000e+06
1.369126000000000000e+06
1.369264000000000000e+06
1.369409000000000000e+06
1.369546000000000000e+06
1.369693000000000000e+06
1.369850000000000000e+06
1.370001000000000000e+06
1.370135000000000000e+06
1.370289000000000000e+06
1.370425000000000000e+06
1.370573000000000000e+06
1.370711000000000000e+06
1.370869000000000000e+06
1.371007000000000000e+06
1.371142000000000000e+06
1.371293000000000000e+06
1.371441000000000000e+06
1.371611000000000000e+06
1.371770000000000000e+06
1.371909000000000000e+06
1.372070000000000000e+06
1.372227000000000000e+06
1.372388000000000000e+06
1.372553000000000000e+06
1.372707000000000000e+06
1.372859000000000000e+06
1.372993000000000000e+06
1.373156000000000000e+06
1.373305000000000000e+06
1.373466000000000000e+06
1.373614000000000000e+06
1.373768000000000000e+06
1.373921000000000000e+06
1.374072000000000000e+06
1.374242000000000000e+06
1.374395000000000000e+06
1.374543000000000000e+06
1.374694000000000000e+06
1.374839000000000000e+06
1.374978000000000000e+06
1.375119000000000000e+06
1.375273000000000000e+06
1.375400000000000000e+06
1.375555000000000000e+06
1.375702000000000000e+06
1.375858000000000000e+06
1.376016000000000000e+06
1.376172000000000000e+06
1.376323000000000000e+06
1.376494000000000000e+06
1.376639000000000000e+06
1.376797000000000000e+06
1.376938000000000000e+06
1.377078000000000000e+06
1.377217000000000000e+06
1.377365000000000000e+06
1.377528000000000000e+06
1.377692000000000000e+06
1.377838000000000000e+06
1.377974000000000000e+06
1.378129000000000000e+06
1.378274000000000000e+06
1.378420000000000000e+06
1.378576000000000000e+06
1.378737000000000000e+06
1.378875000000000000e+06
1.379021000000000000e+06
1.379198000000000000e+06
1.379341000000000000e+06
1.379481000000000000e+06
1.379640000000000000e+06
1.379771000000000000e+06
1.379923000000000000e+06
1.380085000000000000e+06
1.380244000000000000e+06
1.380377000000000000e+06
1.380528000000000000e+06
1.380681000000000000e+06
1.380850000000000000e+06
1.381018000000000000e+06
1.381163000000000000e+06
1.381316000000000000e+06
1.381454000000000000e+06
1.381607000000000000e+06
1.381759000000000000e+06
1.381902000000000000e+06
1.382062000000000000e+06
1.382201000000000000e+06
1.382341000000000000e+06
1.382488000000000000e+06
1.382631000000000000e+06
1.382778000000000000e+06
1.382945000000000000e+06
1.383100000000000000e+06
1.383268000000000000e+06
1.383437000000000000e+06
1.383588000000000000e+06
1.383750000000000000e+06
1.383908000000000000e+06
1.384050000000000000e+06
1.384208000000000000e+06
1.384362000000000000e+06
1.384510000000000000e+06
1.384657000000000000e+06
1.384808000000000000e+06
1.384967000000000000e+06
1.385137000000000000e+06
1.385303000000000000e+06
1.385451000000000000e+06
1.385601000000000000e+06
1.385768000000000000e+06
1.385916000000000000e+06
1.386062000000000000e+06
1.386199000000000000e+06
1.386367000000000000e+06
1.386510000000000000e+06
1.386651000000000000e+06
1.386809000000000000e+06
1.386941000000000000e+06
1.387082000000000000e+06
1.387232000000000000e+06
1.387369000000000000e+06
1.387508000000000000e+06
1.387657000000000000e+06
1.387810000000000000e+06
1.387968000000000000e+06
1.388106000000000000e+06
1.388274000000000000e+06
1.388408000000000000e+06
1.388561000000000000e+06
1.388725000000000000e+06
1.388875000000000000e+06
1.389017000000000000e+06
1.389174000000000000e+06
1.389331000000000000e+06
1.389465000000000000e+06
1.389617000000000000e+06
1.389769000000000000e+06
1.389934000000000000e+06
1.390084000000000000e+06
1.390247000000000000e+06
1.390395000000000000e+06
1.390549000000000000e+06
1.390708000000000000e+06
1.390851000000000000e+06
1.390993000000000000e+06
1.391140000000000000e+06
1.391264000000000000e+06
1.391428000000000000e+06
1.391586000000000000e+06
1.391738000000000000e+06
1.391868000000000000e+06
1.392010000000000000e+06
1.392153000000000000e+06
1.392316000000000000e+06
1.392490000000000000e+06
1.392645000000000000e+06
1.392781000000000000e+06
1.392923000000000000e+06
1.393055000000000000e+06
1.393190000000000000e+06
1.393322000000000000e+06
1.393449000000000000e+06
1.393601000000000000e+06
1.393737000000000000e+06
1.393869000000000000e+06
1.394015000000000000e+06
1.394167000000000000e+06
1.394312000000000000e+06
1.394442000000000000e+06
1.394607000000000000e+06
1.394769000000000000e+06
1.394933000000000000e+06
1.395053000000000000e+06
1.395202000000000000e+06
1.395355000000000000e+06
1.395489000000000000e+06
1.395636000000000000e+06
1.395796000000000000e+06
1.395938000000000000e+06
1.396068000000000000e+06
1.396226000000000000e+06
1.396358000000000000e+06
1.396508000000000000e+06
1.396643000000000000e+06
1.396802000000000000e+06
1.396966000000000000e+06
1.397110000000000000e+06
1.397265000000000000e+06
1.397426000000000000e+06
1.397594000000000000e+06
1.397770000000000000e+06
1.397930000000000000e+06
1.398098000000000000e+06
1.398236000000000000e+06
1.398401000000000000e+06
1.398535000000000000e+06
1.398709000000000000e+06
1.398849000000000000e+06
1.399008000000000000e+06
1.399148000000000000e+06
1.399272000000000000e+06
1.399426000000000000e+06
1.399555000000000000e+06
1.399712000000000000e+06
1.399845000000000000e+06
1.399988000000000000e+06
1.400131000000000000e+06
1.400278000000000000e+06
1.400413000000000000e+06
1.400564000000000000e+06
1.400723000000000000e+06
1.400871000000000000e+06
1.401023000000000000e+06
1.401158000000000000e+06
1.401282000000000000e+06
1.401430000000000000e+06
1.401574000000000000e+06
1.401704000000000000e+06
1.401861000000000000e+06
1.401998000000000000e+06
1.402171000000000000e+06
1.402308000000000000e+06
1.402443000000000000e+06
1.402584000000000000e+06
1.402709000000000000e+06
1.402864000000000000e+06
1.403000000000000000e+06
1.403128000000000000e+06
1.403272000000000000e+06
1.403391000000000000e+06
1.403560000000000000e+06
1.403733000000000000e+06
1.403879000000000000e+06
1.404018000000000000e+06
1.404163000000000000e+06
1.404315000000000000e+06
1.404457000000000000e+06
1.404598000000000000e+06
1.404734000000000000e+06
1.404882000000000000e+06
1.405051000000000000e+06
1.405202000000000000e+06
1.405362000000000000e+06
1.405495000000000000e+06
1.405636000000000000e+06
1.405785000000000000e+06
1.405920000000000000e+06
1.406076000000000000e+06
1.406228000000000000e+06
1.406381000000000000e+06
1.406532000000000000e+06
1.406669000000000000e+06
1.406820000000000000e+06
1.406961000000000000e+06
1.407123000000000000e+06
1.407257000000000000e+06
1.407407000000000000e+06
1.407550000000000000e+06
1.407694000000000000e+06
1.407859000000000000e+06
1.408006000000000000e+06
1.408121000000000000e+06
1.408257000000000000e+06
1.408407000000000000e+06
1.408546000000000000e+06
1.408714000000000000e+06
1.408841000000000000e+06
1.408974000000000000e+06
1.409120000000000000e+06
1.409284000000000000e+06
1.409432000000000000e+06
1.409579000000000000e+06
1.409718000000000000e+06
1.409858000000000000e+06
1.410014000000000000e+06
1.410162000000000000e+06
1.410319000000000000e+06
1.410464000000000000e+06
1.410587000000000000e+06
1.410715000000000000e+06
1.410849000000000000e+06
1.411003000000000000e+06
1.411157000000000000e+06
1.411301000000000000e+06
1.411440000000000000e+06
1.411580000000000000e+06
1.411740000000000000e+06
1.411884000000000000e+06
1.412036000000000000e+06
1.412165000000000000e+06
1.412313000000000000e+06
1.412456000000000000e+06
1.412612000000000000e+06
1.412753000000000000e+06
1.412905000000000000e+06
1.413028000000000000e+06
1.413181000000000000e+06
1.413316000000000000e+06
1.413455000000000000e+06
1.413582000000000000e+06
1.413716000000000000e+06
1.413861000000000000e+06
1.413992000000000000e+06
1.414151000000000000e+06
1.414314000000000000e+06
1.414424000000000000e+06
1.414575000000000000e+06
1.414703000000000000e+06
1.414861000000000000e+06
1.415012000000000000e+06
1.415145000000000000e+06
1.415295000000000000e+06
1.415437000000000000e+06
1.415607000000000000e+06
1.415741000000000000e+06
1.415896000000000000e+06
1.416017000000000000e+06
1.416158000000000000e+06
1.416300000000000000e+06
1.416435000000000000e+06
1.416586000000000000e+06
1.416729000000000000e+06
1.416875000000000000e+06
1.417027000000000000e+06
1.417169000000000000e+06
1.417319000000000000e+06
1.417446000000000000e+06
1.417578000000000000e+06
1.417730000000000000e+06
1.417862000000000000e+06
1.418004000000000000e+06
1.418160000000000000e+06
1.418312000000000000e+06
1.418423000000000000e+06
1.418574000000000000e+06
1.418714000000000000e+06
1.418857000000000000e+06
1.418995000000000000e+06
1.419150000000000000e+06
1.419283000000000000e+06
1.419412000000000000e+06
1.419570000000000000e+06
1.419708000000000000e+06
1.419855000000000000e+06
1.419985000000000000e+06
1.420134000000000000e+06
1.420302000000000000e+06
1.420411000000000000e+06
1.420555000000000000e+06
1.420676000000000000e+06
1.420816000000000000e+06
1.420969000000000000e+06
1.421108000000000000e+06
1.421294000000000000e+06
1.421433000000000000e+06
1.421585000000000000e+06
1.421716000000000000e+06
1.421877000000000000e+06
1.422014000000000000e+06
1.422162000000000000e+06
1.422284000000000000e+06
1.422436000000000000e+06
1.422599000000000000e+06
1.422739000000000000e+06
1.422887000000000000e+06
1.423037000000000000e+06
1.423174000000000000e+06
1.423327000000000000e+06
1.423480000000000000e+06
1.423632000000000000e+06
1.423776000000000000e+06
1.423915000000000000e+06
1.424046000000000000e+06
1.424188000000000000e+06
1.424329000000000000e+06
1.424460000000000000e+06
1.424608000000000000e+06
1.424751000000000000e+06
1.424867000000000000e+06
1.424987000000000000e+06
1.425127000000000000e+06
1.425270000000000000e+06
1.425426000000000000e+06
1.425552000000000000e+06
1.425705000000000000e+06
1.425844000000000000e+06
1.425995000000000000e+06
1.426148000000000000e+06
1.426276000000000000e+06
1.426409000000000000e+06
1.426546000000000000e+06
1.426691000000000000e+06
1.426824000000000000e+06
1.426979000000000000e+06
1.427117000000000000e+06
1.427253000000000000e+06
1.427386000000000000e+06
1.427526000000000000e+06
1.427686000000000000e+06
1.427819000000000000e+06
1.427995000000000000e+06
1.428128000000000000e+06
1.428270000000000000e+06
1.428402000000000000e+06
1.428541000000000000e+06
1.428681000000000000e+06
1.428832000000000000e+06
1.428968000000000000e+06
1.429111000000000000e+06
1.429247000000000000e+06
1.429393000000000000e+06
1.429553000000000000e+06
1.429711000000000000e+06
1.429847000000000000e+06
1.430004000000000000e+06
1.430126000000000000e+06
1.430250000000000000e+06
1.430386000000000000e+06
1.430510000000000000e+06
1.430660000000000000e+06
1.430810000000000000e+06
1.430953000000000000e+06
1.431087000000000000e+06
1.431233000000000000e+06
1.431367000000000000e+06
1.431512000000000000e+06
1.431658000000000000e+06
1.431798000000000000e+06
1.431945000000000000e+06
1.432081000000000000e+06
1.432220000000000000e+06
1.432374000000000000e+06
1.432493000000000000e+06
1.432635000000000000e+06
1.432782000000000000e+06
1.432934000000000000e+06
1.433059000000000000e+06
1.433210000000000000e+06
1.433362000000000000e+06
1.433485000000000000e+06
1.433610000000000000e+06
1.433765000000000000e+06
1.433918000000000000e+06
1.434078000000000000e+06
1.434202000000000000e+06
1.434336000000000000e+06
1.434473000000000000e+06
1.434629000000000000e+06
1.434783000000000000e+06
1.434926000000000000e+06
1.435052000000000000e+06
1.435176000000000000e+06
1.435306000000000000e+06
1.435448000000000000e+06
1.435592000000000000e+06
1.435739000000000000e+06
1.435897000000000000e+06
1.436051000000000000e+06
1.436184000000000000e+06
1.436354000000000000e+06
1.436491000000000000e+06
1.436636000000000000e+06
1.436774000000000000e+06
1.436927000000000000e+06
1.437047000000000000e+06
1.437181000000000000e+06
1.437328000000000000e+06
1.437444000000000000e+06
1.437601000000000000e+06
1.437736000000000000e+06
1.437882000000000000e+06
1.438028000000000000e+06
1.438183000000000000e+06
1.438302000000000000e+06
1.438430000000000000e+06
1.438588000000000000e+06
1.438713000000000000e+06
1.438851000000000000e+06
1.438999000000000000e+06
1.439135000000000000e+06
1.439275000000000000e+06
1.439425000000000000e+06
1.439584000000000000e+06
1.439723000000000000e+06
1.439871000000000000e+06
1.440034000000000000e+06
1.440183000000000000e+06
1.440323000000000000e+06
1.440457000000000000e+06
1.440587000000000000e+06
1.440728000000000000e+06
1.440884000000000000e+06
1.441030000000000000e+06
1.441164000000000000e+06
1.441321000000000000e+06
1.441467000000000000e+06
1.441583000000000000e+06
1.441711000000000000e+06
1.441864000000000000e+06
1.442003000000000000e+06
1.442144000000000000e+06
1.442293000000000000e+06
1.442421000000000000e+06
1.442554000000000000e+06
1.442718000000000000e+06
1.442841000000000000e+06
1.442983000000000000e+06
1.443111000000000000e+06
1.443257000000000000e+06
1.443391000000000000e+06
1.443536000000000000e+06
1.443672000000000000e+06
1.443833000000000000e+06
1.443991000000000000e+06
1.444136000000000000e+06
1.444284000000000000e+06
1.444421000000000000e+06
1.444566000000000000e+06
1.444718000000000000e+06
1.444850000000000000e+06
1.444979000000000000e+06
1.445134000000000000e+06
1.445265000000000000e+06
1.445404000000000000e+06
1.445545000000000000e+06
1.445709000000000000e+06
1.445843000000000000e+06
1.445978000000000000e+06
1.446111000000000000e+06
1.446250000000000000e+06
1.446381000000000000e+06
1.446530000000000000e+06
1.446668000000000000e+06
1.446834000000000000e+06
1.446951000000000000e+06
1.447084000000000000e+06
1.447198000000000000e+06
1.447331000000000000e+06
1.447471000000000000e+06
1.447624000000000000e+06
1.447760000000000000e+06
1.447902000000000000e+06
1.448064000000000000e+06
1.448210000000000000e+06
1.448342000000000000e+06
1.448457000000000000e+06
1.448594000000000000e+06
1.448734000000000000e+06
1.448871000000000000e+06
1.449001000000000000e+06
1.449155000000000000e+06
1.449301000000000000e+06
1.449439000000000000e+06
1.449589000000000000e+06
1.449745000000000000e+06
1.449884000000000000e+06
1.450004000000000000e+06
1.450146000000000000e+06
1.450270000000000000e+06
1.450435000000000000e+06
1.450576000000000000e+06
1.450730000000000000e+06
1.450872000000000000e+06
1.451017000000000000e+06
1.451157000000000000e+06
1.451293000000000000e+06
1.451432000000000000e+06
1.451591000000000000e+06
1.451716000000000000e+06
1.451838000000000000e+06
1.451965000000000000e+06
1.452118000000000000e+06
1.452251000000000000e+06
1.452393000000000000e+06
1.452557000000000000e+06
1.452693000000000000e+06
1.452845000000000000e+06
1.452995000000000000e+06
1.453126000000000000e+06
1.453270000000000000e+06
1.453415000000000000e+06
1.453549000000000000e+06
1.453688000000000000e+06
1.453834000000000000e+06
1.453991000000000000e+06
1.454137000000000000e+06
1.454301000000000000e+06
1.454436000000000000e+06
1.454565000000000000e+06
1.454702000000000000e+06
1.454845000000000000e+06
1.454991000000000000e+06
1.455115000000000000e+06
1.455268000000000000e+06
1.455428000000000000e+06
1.455558000000000000e+06
1.455695000000000000e+06
1.455817000000000000e+06
1.455944000000000000e+06
1.456089000000000000e+06
1.456217000000000000e+06
1.456356000000000000e+06
1.456500000000000000e+06
1.456621000000000000e+06
1.456783000000000000e+06
1.456918000000000000e+06
1.457037000000000000e+06
1.457185000000000000e+06
1.457356000000000000e+06
1.457469000000000000e+06
1.457613000000000000e+06
1.457741000000000000e+06
1.457884000000000000e+06
1.458033000000000000e+06
1.458172000000000000e+06
1.458286000000000000e+06
1.458405000000000000e+06
1.458525000000000000e+06
1.458648000000000000e+06
1.458800000000000000e+06
1.458954000000000000e+06
1.459107000000000000e+06
1.459230000000000000e+06
1.459359000000000000e+06
1.459477000000000000e+06
1.459627000000000000e+06
1.459775000000000000e+06
1.459921000000000000e+06
1.460049000000000000e+06
1.460186000000000000e+06
1.460330000000000000e+06
1.460459000000000000e+06
1.460602000000000000e+06
1.460729000000000000e+06
1.460881000000000000e+06
1.461018000000000000e+06
1.461167000000000000e+06
1.461314000000000000e+06
1.461460000000000000e+06
1.461583000000000000e+06
1.461722000000000000e+06
1.461873000000000000e+06
1.462005000000000000e+06
1.462165000000000000e+06
1.462308000000000000e+06
1.462451000000000000e+06
1.462595000000000000e+06
1.462732000000000000e+06
1.462882000000000000e+06
1.463031000000000000e+06
1.463159000000000000e+06
1.463308000000000000e+06
1.463455000000000000e+06
1.463609000000000000e+06
1.463764000000000000e+06
1.463901000000000000e+06
1.464037000000000000e+06
1.464178000000000000e+06
1.464300000000000000e+06
1.464447000000000000e+06
1.464606000000000000e+06
1.464725000000000000e+06
1.464854000000000000e+06
1.465001000000000000e+06
1.465132000000000000e+06
1.465252000000000000e+06
1.465387000000000000e+06
1.465531000000000000e+06
1.465667000000000000e+06
1.465800000000000000e+06
1.465923000000000000e+06
1.466052000000000000e+06
1.466171000000000000e+06
1.466319000000000000e+06
1.466456000000000000e+06
1.466596000000000000e+06
1.466735000000000000e+06
1.466875000000000000e+06
1.467019000000000000e+06
1.467156000000000000e+06
1.467299000000000000e+06
1.467440000000000000e+06
1.467597000000000000e+06
1.467735000000000000e+06
1.467870000000000000e+06
1.468014000000000000e+06
1.468143000000000000e+06
1.468306000000000000e+06
1.468447000000000000e+06
1.468571000000000000e+06
1.468688000000000000e+06
1.468848000000000000e+06
1.468997000000000000e+06
1.469140000000000000e+06
1.469289000000000000e+06
1.469424000000000000e+06
1.469563000000000000e+06
1.469716000000000000e+06
1.469830000000000000e+06
1.469973000000000000e+06
1.470117000000000000e+06
1.470245000000000000e+06
1.470393000000000000e+06
1.470523000000000000e+06
1.470660000000000000e+06
1.470791000000000000e+06
1.470940000000000000e+06
1.471065000000000000e+06
1.471205000000000000e+06
1.471344000000000000e+06
1.471487000000000000e+06
1.471618000000000000e+06
1.471737000000000000e+06
1.471869000000000000e+06
1.471997000000000000e+06
1.472118000000000000e+06
1.472259000000000000e+06
1.472413000000000000e+06
1.472535000000000000e+06
1.472654000000000000e+06
1.472797000000000000e+06
1.472917000000000000e+06
1.473074000000000000e+06
1.473219000000000000e+06
1.473360000000000000e+06
1.473511000000000000e+06
1.473642000000000000e+06
1.473774000000000000e+06
1.473937000000000000e+06
1.474097000000000000e+06
1.474226000000000000e+06
1.474354000000000000e+06
1.474492000000000000e+06
1.474602000000000000e+06
1.474727000000000000e+06
1.474874000000000000e+06
1.475011000000000000e+06
1.475137000000000000e+06
1.475274000000000000e+06
1.475411000000000000e+06
1.475542000000000000e+06
1.475681000000000000e+06
1.475813000000000000e+06
1.475946000000000000e+06
1.476110000000000000e+06
1.476249000000000000e+06
1.476386000000000000e+06
1.476508000000000000e+06
1.476659000000000000e+06
1.476792000000000000e+06
1.476925000000000000e+06
1.477065000000000000e+06
1.477196000000000000e+06
1.477330000000000000e+06
1.477475000000000000e+06
1.477617000000000000e+06
1.477757000000000000e+06
1.477886000000000000e+06
1.478018000000000000e+06
1.478160000000000000e+06
1.478306000000000000e+06
1.478440000000000000e+06
1.478596000000000000e+06
1.478750000000000000e+06
1.478896000000000000e+06
1.479037000000000000e+06
1.479156000000000000e+06
1.479273000000000000e+06
1.479432000000000000e+06
1.479586000000000000e+06
1.479741000000000000e+06
1.479892000000000000e+06
1.480033000000000000e+06
1.480168000000000000e+06
1.480300000000000000e+06
1.480445000000000000e+06
1.480587000000000000e+06
1.480727000000000000e+06
1.480848000000000000e+06
1.480982000000000000e+06
1.481119000000000000e+06
1.481245000000000000e+06
1.481391000000000000e+06
1.481528000000000000e+06
1.481635000000000000e+06
1.481776000000000000e+06
1.481908000000000000e+06
1.482060000000000000e+06
1.482182000000000000e+06
1.482319000000000000e+06
1.482465000000000000e+06
1.482595000000000000e+06
1.482733000000000000e+06
1.482868000000000000e+06
1.482995000000000000e+06
1.483126000000000000e+06
1.483284000000000000e+06
1.483423000000000000e+06
1.483552000000000000e+06
1.483690000000000000e+06
1.483824000000000000e+06
1.483966000000000000e+06
1.484100000000000000e+06
1.484242000000000000e+06
1.484374000000000000e+06
1.484492000000000000e+06
1.484628000000000000e+06
1.484759000000000000e+06
1.484890000000000000e+06
1.485003000000000000e+06
1.485121000000000000e+06
1.485260000000000000e+06
1.485383000000000000e+06
1.485534000000000000e+06
1.485668000000000000e+06
1.485795000000000000e+06
1.485939000000000000e+06
1.486077000000000000e+06
1.486207000000000000e+06
1.486360000000000000e+06
1.486483000000000000e+06
1.486618000000000000e+06
1.486762000000000000e+06
1.486896000000000000e+06
1.487046000000000000e+06
1.487174000000000000e+06
1.487314000000000000e+06
1.487446000000000000e+06
1.487580000000000000e+06
1.487709000000000000e+06
1.487839000000000000e+06
1.487965000000000000e+06
1.488087000000000000e+06
1.488206000000000000e+06
1.488341000000000000e+06
1.488468000000000000e+06
1.488617000000000000e+06
1.488741000000000000e+06
1.488881000000000000e+06
1.489009000000000000e+06
1.489135000000000000e+06
1.489262000000000000e+06
1.489402000000000000e+06
1.489533000000000000e+06
1.489661000000000000e+06
1.489788000000000000e+06
1.489930000000000000e+06
1.490052000000000000e+06
1.490179000000000000e+06
1.490308000000000000e+06
1.490452000000000000e+06
1.490599000000000000e+06
1.490716000000000000e+06
1.490838000000000000e+06
1.490966000000000000e+06
1.491100000000000000e+06
1.491248000000000000e+06
1.491386000000000000e+06
1.491525000000000000e+06
1.491649000000000000e+06
1.491776000000000000e+06
1.491919000000000000e+06
1.492056000000000000e+06
1.492200000000000000e+06
1.492351000000000000e+06
1.492474000000000000e+06
1.492610000000000000e+06
1.492727000000000000e+06
1.492870000000000000e+06
1.492993000000000000e+06
1.493132000000000000e+06
1.493274000000000000e+06
1.493395000000000000e+06
1.493531000000000000e+06
1.493656000000000000e+06
1.493780000000000000e+06
1.493899000000000000e+06
1.494027000000000000e+06
1.494158000000000000e+06
1.494277000000000000e+06
1.494409000000000000e+06
1.494547000000000000e+06
1.494667000000000000e+06
1.494792000000000000e+06
1.494949000000000000e+06
1.495096000000000000e+06
1.495218000000000000e+06
1.495379000000000000e+06
1.495502000000000000e+06
1.495636000000000000e+06
1.495751000000000000e+06
1.495877000000000000e+06
1.496003000000000000e+06
1.496131000000000000e+06
1.496270000000000000e+06
1.496407000000000000e+06
1.496545000000000000e+06
1.496678000000000000e+06
1.496806000000000000e+06
1.496933000000000000e+06
1.497063000000000000e+06
1.497213000000000000e+06
1.497346000000000000e+06
1.497477000000000000e+06
1.497612000000000000e+06
1.497750000000000000e+06
1.497884000000000000e+06
1.498036000000000000e+06
1.498174000000000000e+06
1.498314000000000000e+06
1.498455000000000000e+06
1.498596000000000000e+06
1.498739000000000000e+06
1.498859000000000000e+06
1.498989000000000000e+06
1.499135000000000000e+06
1.499268000000000000e+06
1.499393000000000000e+06
1.499520000000000000e+06
1.499666000000000000e+06
1.499813000000000000e+06
1.499931000000000000e+06
1.500061000000000000e+06
1.500196000000000000e+06
1.500332000000000000e+06
1.500453000000000000e+06
1.500581000000000000e+06
1.500707000000000000e+06
1.500837000000000000e+06
1.500967000000000000e+06
1.501096000000000000e+06
1.501218000000000000e+06
1.501347000000000000e+06
1.501489000000000000e+06
1.501621000000000000e+06
1.501766000000000000e+06
1.501902000000000000e+06
1.502042000000000000e+06
1.502182000000000000e+06
1.502350000000000000e+06
1.502490000000000000e+06
1.502645000000000000e+06
1.502784000000000000e+06
1.502933000000000000e+06
1.503071000000000000e+06
1.503208000000000000e+06
1.503364000000000000e+06
1.503482000000000000e+06
1.503614000000000000e+06
1.503750000000000000e+06
1.503883000000000000e+06
1.504009000000000000e+06
1.504139000000000000e+06
1.504289000000000000e+06
1.504421000000000000e+06
1.504541000000000000e+06
1.504677000000000000e+06
1.504825000000000000e+06
1.504967000000000000e+06
1.505105000000000000e+06
1.505221000000000000e+06
1.505356000000000000e+06
1.505509000000000000e+06
1.505645000000000000e+06
1.505769000000000000e+06
1.505903000000000000e+06
1.506041000000000000e+06
1.506191000000000000e+06
1.506306000000000000e+06
1.506445000000000000e+06
1.506590000000000000e+06
1.506722000000000000e+06
1.506875000000000000e+06
1.507028000000000000e+06
1.507159000000000000e+06
1.507286000000000000e+06
1.507421000000000000e+06
1.507571000000000000e+06
1.507700000000000000e+06
1.507824000000000000e+06
1.507973000000000000e+06
1.508096000000000000e+06
1.508242000000000000e+06
1.508380000000000000e+06
1.508518000000000000e+06
1.508665000000000000e+06
1.508794000000000000e+06
1.508925000000000000e+06
1.509054000000000000e+06
1.509173000000000000e+06
1.509306000000000000e+06
1.509443000000000000e+06
1.509575000000000000e+06
1.509695000000000000e+06
1.509821000000000000e+06
1.509957000000000000e+06
1.510081000000000000e+06
1.510214000000000000e+06
1.510353000000000000e+06
1.510476000000000000e+06
1.510599000000000000e+06
1.510732000000000000e+06
1.510865000000000000e+06
1.510993000000000000e+06
1.511129000000000000e+06
1.511269000000000000e+06
1.511380000000000000e+06
1.511523000000000000e+06
1.511664000000000000e+06
1.511790000000000000e+06
1.511915000000000000e+06
1.512043000000000000e+06
1.512174000000000000e+06
1.512285000000000000e+06
1.512426000000000000e+06
1.512556000000000000e+06
1.512688000000000000e+06
1.512821000000000000e+06
1.512948000000000000e+06
1.513077000000000000e+06
1.513202000000000000e+06
1.513342000000000000e+06
1.513470000000000000e+06
1.513581000000000000e+06
1.513715000000000000e+06
1.513846000000000000e+06
1.513975000000000000e+06
1.514096000000000000e+06
1.514221000000000000e+06
1.514336000000000000e+06
1.514476000000000000e+06
1.514614000000000000e+06
1.514731000000000000e+06
1.514878000000000000e+06
1.515021000000000000e+06
1.515149000000000000e+06
1.515282000000000000e+06
1.515421000000000000e+06
1.515568000000000000e+06
1.515679000000000000e+06
1.515821000000000000e+06
1.515983000000000000e+06
1.516124000000000000e+06
1.516251000000000000e+06
1.516407000000000000e+06
1.516548000000000000e+06
1.516686000000000000e+06
1.516807000000000000e+06
1.516941000000000000e+06
1.517080000000000000e+06
1.517213000000000000e+06
1.517374000000000000e+06
1.517485000000000000e+06
1.517626000000000000e+06
1.517758000000000000e+06
1.517888000000000000e+06
1.518020000000000000e+06
1.518163000000000000e+06
1.518291000000000000e+06
1.518429000000000000e+06
1.518578000000000000e+06
1.518728000000000000e+06
1.518871000000000000e+06
1.519009000000000000e+06
1.519126000000000000e+06
1.519262000000000000e+06
1.519398000000000000e+06
1.519538000000000000e+06
1.519664000000000000e+06
1.519795000000000000e+06
1.519923000000000000e+06
1.520065000000000000e+06
1.520195000000000000e+06
1.520323000000000000e+06
1.520456000000000000e+06
1.520595000000000000e+06
1.520743000000000000e+06
1.520881000000000000e+06
1.521011000000000000e+06
1.521152000000000000e+06
1.521286000000000000e+06
1.521404000000000000e+06
1.521548000000000000e+06
1.521676000000000000e+06
1.521824000000000000e+06
1.521938000000000000e+06
1.522050000000000000e+06
1.522189000000000000e+06
1.522323000000000000e+06
1.522466000000000000e+06
1.522612000000000000e+06
1.522752000000000000e+06
1.522876000000000000e+06
1.523023000000000000e+06
1.523172000000000000e+06
1.523295000000000000e+06
1.523415000000000000e+06
1.523542000000000000e+06
1.523663000000000000e+06
1.523781000000000000e+06
1.523932000000000000e+06
1.524040000000000000e+06
1.524166000000000000e+06
1.524305000000000000e+06
1.524432000000000000e+06
1.524560000000000000e+06
1.524709000000000000e+06
1.524821000000000000e+06
1.524951000000000000e+06
1.525081000000000000e+06
1.525211000000000000e+06
1.525341000000000000e+06
1.525476000000000000e+06
1.525612000000000000e+06
1.525757000000000000e+06
1.525900000000000000e+06
1.526034000000000000e+06
1.526161000000000000e+06
1.526288000000000000e+06
1.526394000000000000e+06
1.526517000000000000e+06
1.526657000000000000e+06
1.526805000000000000e+06
1.526936000000000000e+06
1.527073000000000000e+06
1.527189000000000000e+06
1.527335000000000000e+06
1.527463000000000000e+06
1.527598000000000000e+06
1.527738000000000000e+06
1.527864000000000000e+06
1.528008000000000000e+06
1.528122000000000000e+06
1.528266000000000000e+06
1.528385000000000000e+06
1.528521000000000000e+06
1.528659000000000000e+06
1.528794000000000000e+06
1.528923000000000000e+06
1.529056000000000000e+06
1.529184000000000000e+06
1.529328000000000000e+06
1.529441000000000000e+06
1.529580000000000000e+06
1.529702000000000000e+06
1.529822000000000000e+06
1.529984000000000000e+06
1.530117000000000000e+06
1.530245000000000000e+06
1.530377000000000000e+06
1.530513000000000000e+06
1.530621000000000000e+06
1.530749000000000000e+06
1.530874000000000000e+06
1.530989000000000000e+06
1.531104000000000000e+06
1.531254000000000000e+06
1.531381000000000000e+06
1.531508000000000000e+06
1.531631000000000000e+06
1.531760000000000000e+06
1.531911000000000000e+06
1.532020000000000000e+06
1.532158000000000000e+06
1.532294000000000000e+06
1.532425000000000000e+06
1.532556000000000000e+06
1.532690000000000000e+06
1.532813000000000000e+06
1.532929000000000000e+06
1.533064000000000000e+06
1.533180000000000000e+06
1.533325000000000000e+06
1.533453000000000000e+06
1.533596000000000000e+06
1.533720000000000000e+06
1.533847000000000000e+06
1.533974000000000000e+06
1.534101000000000000e+06
1.534227000000000000e+06
1.534359000000000000e+06
1.534491000000000000e+06
1.534643000000000000e+06
1.534785000000000000e+06
1.534912000000000000e+06
1.535056000000000000e+06
1.535179000000000000e+06
1.535315000000000000e+06
1.535452000000000000e+06
1.535571000000000000e+06
1.535697000000000000e+06
1.535816000000000000e+06
1.535948000000000000e+06
1.536078000000000000e+06
1.536228000000000000e+06
1.536335000000000000e+06
1.536475000000000000e+06
1.536611000000000000e+06
1.536733000000000000e+06
1.536872000000000000e+06
1.537003000000000000e+06
1.537142000000000000e+06
1.537260000000000000e+06
1.537397000000000000e+06
1.537529000000000000e+06
1.537673000000000000e+06
1.537787000000000000e+06
1.537924000000000000e+06
1.538058000000000000e+06
1.538176000000000000e+06
1.538312000000000000e+06
1.538438000000000000e+06
1.538545000000000000e+06
1.538686000000000000e+06
1.538833000000000000e+06
1.538975000000000000e+06
1.539120000000000000e+06
1.539261000000000000e+06
1.539394000000000000e+06
1.539522000000000000e+06
1.539660000000000000e+06
1.539778000000000000e+06
1.539901000000000000e+06
1.540032000000000000e+06
1.540164000000000000e+06
1.540281000000000000e+06
1.540405000000000000e+06
1.540560000000000000e+06
1.540687000000000000e+06
1.540799000000000000e+06
1.540939000000000000e+06
1.541078000000000000e+06
1.541198000000000000e+06
1.541339000000000000e+06
1.541481000000000000e+06
1.541603000000000000e+06
1.541733000000000000e+06
1.541863000000000000e+06
1.541995000000000000e+06
1.542123000000000000e+06
1.542255000000000000e+06
1.542389000000000000e+06
1.542508000000000000e+06
1.542624000000000000e+06
1.542737000000000000e+06
1.542857000000000000e+06
1.542985000000000000e+06
1.543118000000000000e+06
1.543262000000000000e+06
1.543376000000000000e+06
1.543485000000000000e+06
1.543622000000000000e+06
1.543731000000000000e+06
1.543862000000000000e+06
1.543978000000000000e+06
1.544115000000000000e+06
1.544230000000000000e+06
1.544380000000000000e+06
1.544503000000000000e+06
1.544639000000000000e+06
1.544763000000000000e+06
1.544874000000000000e+06
1.545010000000000000e+06
1.545135000000000000e+06
1.545257000000000000e+06
1.545381000000000000e+06
1.545511000000000000e+06
1.545618000000000000e+06
1.545751000000000000e+06
1.545889000000000000e+06
1.546005000000000000e+06
1.546129000000000000e+06
1.546259000000000000e+06
1.546380000000000000e+06
1.546514000000000000e+06
1.546640000000000000e+06
1.546764000000000000e+06
1.546866000000000000e+06
1.547006000000000000e+06
1.547134000000000000e+06
1.547261000000000000e+06
1.547393000000000000e+06
1.547517000000000000e+06
1.547641000000000000e+06
1.547775000000000000e+06
1.547902000000000000e+06
1.548026000000000000e+06
1.548141000000000000e+06
1.548258000000000000e+06
1.548393000000000000e+06
1.548507000000000000e+06
1.548657000000000000e+06
1.548774000000000000e+06
1.548916000000000000e+06
1.549033000000000000e+06
1.549144000000000000e+06
1.549293000000000000e+06
1.549443000000000000e+06
1.549582000000000000e+06
1.549689000000000000e+06
1.549800000000000000e+06
1.549926000000000000e+06
1.550048000000000000e+06
1.550185000000000000e+06
1.550317000000000000e+06
1.550443000000000000e+06
1.550580000000000000e+06
1.550694000000000000e+06
1.550838000000000000e+06
1.550968000000000000e+06
1.551092000000000000e+06
1.551211000000000000e+06
1.551327000000000000e+06
1.551464000000000000e+06
1.551580000000000000e+06
1.551708000000000000e+06
1.551824000000000000e+06
1.551967000000000000e+06
1.552115000000000000e+06
1.552238000000000000e+06
1.552372000000000000e+06
1.552502000000000000e+06
1.552611000000000000e+06
1.552756000000000000e+06
1.552886000000000000e+06
1.553005000000000000e+06
1.553133000000000000e+06
1.553280000000000000e+06
1.553392000000000000e+06
1.553541000000000000e+06
1.553683000000000000e+06
1.553801000000000000e+06
1.553939000000000000e+06
1.554055000000000000e+06
1.554182000000000000e+06
1.554321000000000000e+06
1.554458000000000000e+06
1.554578000000000000e+06
1.554696000000000000e+06
1.554814000000000000e+06
1.554944000000000000e+06
1.555079000000000000e+06
1.555201000000000000e+06
1.555311000000000000e+06
1.555431000000000000e+06
1.555538000000000000e+06
1.555678000000000000e+06
1.555817000000000000e+06
1.555944000000000000e+06
1.556075000000000000e+06
1.556180000000000000e+06
1.556308000000000000e+06
1.556440000000000000e+06
1.556568000000000000e+06
1.556681000000000000e+06
1.556820000000000000e+06
1.556938000000000000e+06
1.557081000000000000e+06
1.557220000000000000e+06
1.557348000000000000e+06
1.557459000000000000e+06
1.557611000000000000e+06
1.557718000000000000e+06
1.557856000000000000e+06
1.557984000000000000e+06
1.558117000000000000e+06
1.558237000000000000e+06
1.558377000000000000e+06
1.558517000000000000e+06
1.558641000000000000e+06
1.558789000000000000e+06
1.558930000000000000e+06
1.559052000000000000e+06
1.559179000000000000e+06
1.559314000000000000e+06
1.559451000000000000e+06
1.559563000000000000e+06
1.559695000000000000e+06
1.559808000000000000e+06
1.559941000000000000e+06
1.560057000000000000e+06
1.560182000000000000e+06
1.560315000000000000e+06
1.560454000000000000e+06
1.560586000000000000e+06
1.560714000000000000e+06
1.560834000000000000e+06
1.560962000000000000e+06
1.561103000000000000e+06
1.561230000000000000e+06
1.561365000000000000e+06
1.561480000000000000e+06
1.561621000000000000e+06
1.561744000000000000e+06
1.561862000000000000e+06
1.561989000000000000e+06
1.562117000000000000e+06
1.562244000000000000e+06
1.562386000000000000e+06
1.562505000000000000e+06
1.562649000000000000e+06
1.562776000000000000e+06
1.562912000000000000e+06
1.563042000000000000e+06
1.563154000000000000e+06
1.563272000000000000e+06
1.563397000000000000e+06
1.563533000000000000e+06
1.563667000000000000e+06
1.563791000000000000e+06
1.563908000000000000e+06
1.564024000000000000e+06
1.564151000000000000e+06
1.564283000000000000e+06
1.564408000000000000e+06
1.564548000000000000e+06
1.564677000000000000e+06
1.564812000000000000e+06
1.564928000000000000e+06
1.565056000000000000e+06
1.565187000000000000e+06
1.565313000000000000e+06
1.565443000000000000e+06
1.565578000000000000e+06
1.565690000000000000e+06
1.565835000000000000e+06
1.565966000000000000e+06
1.566102000000000000e+06
1.566243000000000000e+06
1.566357000000000000e+06
1.566461000000000000e+06
1.566576000000000000e+06
1.566688000000000000e+06
1.566831000000000000e+06
1.566956000000000000e+06
1.567092000000000000e+06
1.567217000000000000e+06
1.567345000000000000e+06
1.567477000000000000e+06
1.567618000000000000e+06
1.567769000000000000e+06
1.567917000000000000e+06
1.568039000000000000e+06
1.568154000000000000e+06
1.568274000000000000e+06
1.568404000000000000e+06
1.568527000000000000e+06
1.568640000000000000e+06
1.568772000000000000e+06
1.568877000000000000e+06
1.569009000000000000e+06
1.569130000000000000e+06
1.569252000000000000e+06
1.569374000000000000e+06
1.569503000000000000e+06
1.569616000000000000e+06
1.569727000000000000e+06
1.569841000000000000e+06
1.569975000000000000e+06
1.570110000000000000e+06
1.570234000000000000e+06
1.570359000000000000e+06
1.570485000000000000e+06
1.570606000000000000e+06
1.570734000000000000e+06
1.570839000000000000e+06
1.570973000000000000e+06
1.571097000000000000e+06
1.571242000000000000e+06
1.571367000000000000e+06
1.571507000000000000e+06
1.571648000000000000e+06
1.571781000000000000e+06
1.571897000000000000e+06
1.572024000000000000e+06
1.572143000000000000e+06
1.572257000000000000e+06
1.572392000000000000e+06
1.572515000000000000e+06
1.572628000000000000e+06
1.572746000000000000e+06
1.572862000000000000e+06
1.573000000000000000e+06
1.573116000000000000e+06
1.573246000000000000e+06
1.573357000000000000e+06
1.573481000000000000e+06
1.573596000000000000e+06
1.573715000000000000e+06
1.573838000000000000e+06
1.573987000000000000e+06
1.574136000000000000e+06
1.574267000000000000e+06
1.574378000000000000e+06
1.574493000000000000e+06
1.574625000000000000e+06
1.574741000000000000e+06
1.574878000000000000e+06
1.575020000000000000e+06
1.575144000000000000e+06
1.575265000000000000e+06
1.575401000000000000e+06
1.575503000000000000e+06
1.575618000000000000e+06
1.575755000000000000e+06
1.575872000000000000e+06
1.576009000000000000e+06
1.576120000000000000e+06
1.576241000000000000e+06
1.576368000000000000e+06
1.576491000000000000e+06
1.576607000000000000e+06
1.576737000000000000e+06
1.576852000000000000e+06
1.576963000000000000e+06
1.577073000000000000e+06
1.577207000000000000e+06
1.577341000000000000e+06
1.577455000000000000e+06
1.577577000000000000e+06
1.577696000000000000e+06
1.577828000000000000e+06
1.577956000000000000e+06
1.578089000000000000e+06
1.578220000000000000e+06
1.578352000000000000e+06
1.578460000000000000e+06
1.578587000000000000e+06
1.578695000000000000e+06
1.578838000000000000e+06
1.578970000000000000e+06
1.579071000000000000e+06
1.579197000000000000e+06
1.579302000000000000e+06
1.579410000000000000e+06
1.579525000000000000e+06
1.579650000000000000e+06
1.579796000000000000e+06
1.579909000000000000e+06
1.580038000000000000e+06
1.580157000000000000e+06
1.580279000000000000e+06
1.580382000000000000e+06
1.580486000000000000e+06
1.580608000000000000e+06
1.580718000000000000e+06
1.580856000000000000e+06
1.580990000000000000e+06
1.581108000000000000e+06
1.581229000000000000e+06
1.581368000000000000e+06
1.581489000000000000e+06
1.581620000000000000e+06
1.581767000000000000e+06
1.581879000000000000e+06
1.581995000000000000e+06
1.582117000000000000e+06
1.582226000000000000e+06
1.582361000000000000e+06
1.582477000000000000e+06
1.582617000000000000e+06
1.582735000000000000e+06
1.582874000000000000e+06
1.583008000000000000e+06
1.583141000000000000e+06
1.583278000000000000e+06
1.583410000000000000e+06
1.583539000000000000e+06
1.583657000000000000e+06
1.583764000000000000e+06
1.583905000000000000e+06
1.584021000000000000e+06
1.584145000000000000e+06
1.584271000000000000e+06
1.584388000000000000e+06
1.584503000000000000e+06
1.584616000000000000e+06
1.584754000000000000e+06
1.584864000000000000e+06
1.584987000000000000e+06
1.585103000000000000e+06
1.585225000000000000e+06
1.585339000000000000e+06
1.585455000000000000e+06
1.585575000000000000e+06
1.585710000000000000e+06
1.585850000000000000e+06
1.585986000000000000e+06
1.586108000000000000e+06
1.586236000000000000e+06
1.586338000000000000e+06
1.586455000000000000e+06
1.586575000000000000e+06
1.586702000000000000e+06
1.586819000000000000e+06
1.586930000000000000e+06
1.587059000000000000e+06
1.587172000000000000e+06
1.587320000000000000e+06
1.587479000000000000e+06
1.587602000000000000e+06
1.587693000000000000e+06
1.587823000000000000e+06
1.587956000000000000e+06
1.588087000000000000e+06
1.588212000000000000e+06
1.588303000000000000e+06
1.588435000000000000e+06
1.588546000000000000e+06
1.588669000000000000e+06
1.588773000000000000e+06
1.588895000000000000e+06
1.589032000000000000e+06
1.589161000000000000e+06
1.589292000000000000e+06
1.589425000000000000e+06
1.589524000000000000e+06
1.589666000000000000e+06
1.589793000000000000e+06
1.589918000000000000e+06
1.590026000000000000e+06
1.590140000000000000e+06
1.590250000000000000e+06
1.590380000000000000e+06
1.590503000000000000e+06
1.590633000000000000e+06
1.590739000000000000e+06
1.590873000000000000e+06
1.590991000000000000e+06
1.591120000000000000e+06
1.591244000000000000e+06
1.591362000000000000e+06
1.591492000000000000e+06
1.591603000000000000e+06
1.591730000000000000e+06
1.591854000000000000e+06
1.591968000000000000e+06
1.592090000000000000e+06
1.592216000000000000e+06
1.592338000000000000e+06
1.592441000000000000e+06
1.592580000000000000e+06
1.592702000000000000e+06
1.592830000000000000e+06
1.592943000000000000e+06
1.593073000000000000e+06
1.593182000000000000e+06
1.593318000000000000e+06
1.593419000000000000e+06
1.593542000000000000e+06
1.593681000000000000e+06
1.593809000000000000e+06
1.593961000000000000e+06
1.594064000000000000e+06
1.594175000000000000e+06
1.594305000000000000e+06
1.594419000000000000e+06
1.594522000000000000e+06
1.594653000000000000e+06
1.594808000000000000e+06
1.594924000000000000e+06
1.595047000000000000e+06
1.595147000000000000e+06
1.595278000000000000e+06
1.595394000000000000e+06
1.595524000000000000e+06
1.595650000000000000e+06
1.595755000000000000e+06
1.595879000000000000e+06
1.595987000000000000e+06
1.596114000000000000e+06
1.596232000000000000e+06
1.596344000000000000e+06
1.596447000000000000e+06
1.596566000000000000e+06
1.596685000000000000e+06
1.596818000000000000e+06
1.596953000000000000e+06
1.597072000000000000e+06
1.597186000000000000e+06
1.597301000000000000e+06
1.597437000000000000e+06
1.597561000000000000e+06
1.597691000000000000e+06
1.597804000000000000e+06
1.597940000000000000e+06
1.598074000000000000e+06
1.598202000000000000e+06
1.598314000000000000e+06
1.598440000000000000e+06
1.598533000000000000e+06
1.598662000000000000e+06
1.598771000000000000e+06
1.598892000000000000e+06
1.599019000000000000e+06
1.599134000000000000e+06
1.599257000000000000e+06
1.599381000000000000e+06
1.599510000000000000e+06
1.599613000000000000e+06
1.599739000000000000e+06
1.599842000000000000e+06
1.599950000000000000e+06
1.600073000000000000e+06
1.600193000000000000e+06
1.600305000000000000e+06
1.600421000000000000e+06
1.600552000000000000e+06
1.600668000000000000e+06
1.600791000000000000e+06
1.600902000000000000e+06
1.601033000000000000e+06
1.601174000000000000e+06
1.601291000000000000e+06
1.601419000000000000e+06
1.601574000000000000e+06
1.601715000000000000e+06
1.601821000000000000e+06
1.601960000000000000e+06
1.602074000000000000e+06
1.602196000000000000e+06
1.602322000000000000e+06
1.602457000000000000e+06
1.602595000000000000e+06
1.602718000000000000e+06
1.602840000000000000e+06
1.602965000000000000e+06
1.603092000000000000e+06
1.603203000000000000e+06
1.603325000000000000e+06
1.603441000000000000e+06
1.603571000000000000e+06
1.603679000000000000e+06
1.603802000000000000e+06
1.603913000000000000e+06
1.604029000000000000e+06
1.604164000000000000e+06
1.604280000000000000e+06
1.604402000000000000e+06
1.604494000000000000e+06
1.604609000000000000e+06
1.604730000000000000e+06
1.604840000000000000e+06
1.604976000000000000e+06
1.605090000000000000e+06
1.605216000000000000e+06
1.605329000000000000e+06
1.605465000000000000e+06
1.605574000000000000e+06
1.605701000000000000e+06
1.605855000000000000e+06
1.605972000000000000e+06
1.606086000000000000e+06
1.606180000000000000e+06
1.606310000000000000e+06
1.606438000000000000e+06
1.606558000000000000e+06
1.606670000000000000e+06
1.606793000000000000e+06
1.606900000000000000e+06
1.607024000000000000e+06
1.607147000000000000e+06
1.607276000000000000e+06
1.607390000000000000e+06
1.607513000000000000e+06
1.607632000000000000e+06
1.607752000000000000e+06
1.607890000000000000e+06
1.608011000000000000e+06
1.608138000000000000e+06
1.608270000000000000e+06
1.608393000000000000e+06
1.608533000000000000e+06
1.608660000000000000e+06
1.608780000000000000e+06
1.608903000000000000e+06
1.609045000000000000e+06
1.609177000000000000e+06
1.609289000000000000e+06
1.609427000000000000e+06
1.609543000000000000e+06
1.609659000000000000e+06
1.609758000000000000e+06
1.609891000000000000e+06
1.610007000000000000e+06
1.610129000000000000e+06
1.610258000000000000e+06
1.610378000000000000e+06
1.610488000000000000e+06
1.610607000000000000e+06
1.610726000000000000e+06
1.610848000000000000e+06
1.610969000000000000e+06
1.611103000000000000e+06
1.611224000000000000e+06
1.611350000000000000e+06
1.611471000000000000e+06
1.611597000000000000e+06
1.611721000000000000e+06
1.611842000000000000e+06
1.611973000000000000e+06
1.612108000000000000e+06
1.612223000000000000e+06
1.612344000000000000e+06
1.612472000000000000e+06
1.612574000000000000e+06
1.612709000000000000e+06
1.612844000000000000e+06
1.612954000000000000e+06
1.613075000000000000e+06
1.613197000000000000e+06
1.613309000000000000e+06
1.613431000000000000e+06
1.613547000000000000e+06
1.613665000000000000e+06
1.613801000000000000e+06
1.613936000000000000e+06
1.614044000000000000e+06
1.614175000000000000e+06
1.614284000000000000e+06
1.614409000000000000e+06
1.614534000000000000e+06
1.614648000000000000e+06
1.614796000000000000e+06
1.614917000000000000e+06
1.615020000000000000e+06
1.615155000000000000e+06
1.615279000000000000e+06
1.615375000000000000e+06
1.615514000000000000e+06
1.615644000000000000e+06
1.615760000000000000e+06
1.615881000000000000e+06
1.616003000000000000e+06
1.616139000000000000e+06
1.616248000000000000e+06
1.616384000000000000e+06
1.616504000000000000e+06
1.616631000000000000e+06
1.616747000000000000e+06
1.616862000000000000e+06
1.616992000000000000e+06
1.617093000000000000e+06
1.617196000000000000e+06
1.617309000000000000e+06
1.617420000000000000e+06
1.617545000000000000e+06
1.617663000000000000e+06
1.617780000000000000e+06
1.617897000000000000e+06
1.618016000000000000e+06
1.618142000000000000e+06
1.618258000000000000e+06
1.618385000000000000e+06
1.618486000000000000e+06
1.618603000000000000e+06
1.618730000000000000e+06
1.618846000000000000e+06
1.618971000000000000e+06
1.619089000000000000e+06
1.619191000000000000e+06
1.619314000000000000e+06
1.619428000000000000e+06
1.619557000000000000e+06
1.619680000000000000e+06
1.619796000000000000e+06
1.619913000000000000e+06
1.620054000000000000e+06
1.620192000000000000e+06
1.620321000000000000e+06
1.620451000000000000e+06
1.620571000000000000e+06
1.620696000000000000e+06
1.620827000000000000e+06
1.620956000000000000e+06
1.621078000000000000e+06
1.621210000000000000e+06
1.621349000000000000e+06
1.621471000000000000e+06
1.621601000000000000e+06
1.621708000000000000e+06
1.621826000000000000e+06
1.621947000000000000e+06
1.622075000000000000e+06
1.622194000000000000e+06
1.622326000000000000e+06
1.622438000000000000e+06
1.622560000000000000e+06
1.622692000000000000e+06
1.622814000000000000e+06
1.622943000000000000e+06
1.623079000000000000e+06
1.623190000000000000e+06
1.623309000000000000e+06
1.623439000000000000e+06
1.623565000000000000e+06
1.623680000000000000e+06
1.623787000000000000e+06
1.623908000000000000e+06
1.624030000000000000e+06
1.624155000000000000e+06
1.624264000000000000e+06
1.624403000000000000e+06
1.624512000000000000e+06
1.624613000000000000e+06
1.624744000000000000e+06
1.624882000000000000e+06
1.624992000000000000e+06
1.625098000000000000e+06
1.625224000000000000e+06
1.625344000000000000e+06
1.625467000000000000e+06
1.625571000000000000e+06
1.625702000000000000e+06
1.625818000000000000e+06
1.625935000000000000e+06
1.626054000000000000e+06
1.626166000000000000e+06
1.626282000000000000e+06
1.626395000000000000e+06
1.626517000000000000e+06
1.626636000000000000e+06
1.626739000000000000e+06
1.626885000000000000e+06
1.627013000000000000e+06
1.627151000000000000e+06
1.627268000000000000e+06
1.627390000000000000e+06
1.627506000000000000e+06
1.627636000000000000e+06
1.627757000000000000e+06
1.627864000000000000e+06
1.628003000000000000e+06
1.628114000000000000e+06
1.628211000000000000e+06
1.628332000000000000e+06
1.628433000000000000e+06
1.628575000000000000e+06
1.628692000000000000e+06
1.628806000000000000e+06
1.628918000000000000e+06
1.629039000000000000e+06
1.629169000000000000e+06
1.629290000000000000e+06
1.629408000000000000e+06
1.629528000000000000e+06
1.629641000000000000e+06
1.629776000000000000e+06
1.629901000000000000e+06
1.630025000000000000e+06
1.630165000000000000e+06
1.630301000000000000e+06
1.630413000000000000e+06
1.630507000000000000e+06
1.630624000000000000e+06
1.630758000000000000e+06
1.630888000000000000e+06
1.630987000000000000e+06
1.631120000000000000e+06
1.631245000000000000e+06
1.631379000000000000e+06
1.631506000000000000e+06
1.631634000000000000e+06
1.631758000000000000e+06
1.631884000000000000e+06
1.631991000000000000e+06
1.632119000000000000e+06
1.632248000000000000e+06
1.632377000000000000e+06
1.632520000000000000e+06
1.632630000000000000e+06
1.632739000000000000e+06
1.632859000000000000e+06
1.632962000000000000e+06
1.633072000000000000e+06
1.633196000000000000e+06
1.633320000000000000e+06
1.633466000000000000e+06
1.633570000000000000e+06
1.633694000000000000e+06
1.633814000000000000e+06
1.633929000000000000e+06
1.634054000000000000e+06
1.634147000000000000e+06
1.634263000000000000e+06
1.634382000000000000e+06
1.634504000000000000e+06
1.634607000000000000e+06
1.634712000000000000e+06
1.634841000000000000e+06
1.634949000000000000e+06
1.635077000000000000e+06
1.635202000000000000e+06
1.635318000000000000e+06
1.635431000000000000e+06
1.635533000000000000e+06
1.635639000000000000e+06
1.635754000000000000e+06
1.635871000000000000e+06
1.635957000000000000e+06
1.636072000000000000e+06
1.636191000000000000e+06
1.636325000000000000e+06
1.636434000000000000e+06
1.636579000000000000e+06
1.636709000000000000e+06
1.636826000000000000e+06
1.636948000000000000e+06
1.637065000000000000e+06
1.637198000000000000e+06
1.637318000000000000e+06
1.637435000000000000e+06
1.637562000000000000e+06
1.637671000000000000e+06
1.637798000000000000e+06
1.637920000000000000e+06
1.638044000000000000e+06
1.638154000000000000e+06
1.638265000000000000e+06
1.638383000000000000e+06
1.638509000000000000e+06
1.638624000000000000e+06
1.638718000000000000e+06
1.638835000000000000e+06
1.638961000000000000e+06
1.639081000000000000e+06
1.639220000000000000e+06
1.639358000000000000e+06
1.639481000000000000e+06
1.639586000000000000e+06
1.639738000000000000e+06
1.639871000000000000e+06
1.639976000000000000e+06
1.640082000000000000e+06
1.640197000000000000e+06
1.640328000000000000e+06
1.640443000000000000e+06
1.640573000000000000e+06
1.640713000000000000e+06
1.640837000000000000e+06
1.640955000000000000e+06
1.641043000000000000e+06
1.641172000000000000e+06
1.641283000000000000e+06
1.641391000000000000e+06
1.641509000000000000e+06
1.641609000000000000e+06
1.641720000000000000e+06
1.641817000000000000e+06
1.641944000000000000e+06
1.642052000000000000e+06
1.642194000000000000e+06
1.642310000000000000e+06
1.642442000000000000e+06
1.642549000000000000e+06
1.642652000000000000e+06
1.642757000000000000e+06
1.642858000000000000e+06
1.642986000000000000e+06
1.643115000000000000e+06
1.643225000000000000e+06
1.643335000000000000e+06
1.643470000000000000e+06
1.643574000000000000e+06
1.643678000000000000e+06
1.643806000000000000e+06
1.643906000000000000e+06
1.644012000000000000e+06
1.644126000000000000e+06
1.644259000000000000e+06
1.644369000000000000e+06
1.644497000000000000e+06
1.644605000000000000e+06
1.644700000000000000e+06
1.644827000000000000e+06
1.644946000000000000e+06
1.645062000000000000e+06
1.645185000000000000e+06
1.645309000000000000e+06
1.645438000000000000e+06
1.645550000000000000e+06
1.645664000000000000e+06
1.645765000000000000e+06
1.645888000000000000e+06
1.646030000000000000e+06
1.646155000000000000e+06
1.646267000000000000e+06
1.646392000000000000e+06
1.646513000000000000e+06
1.646640000000000000e+06
1.646762000000000000e+06
1.646867000000000000e+06
1.646982000000000000e+06
1.647114000000000000e+06
1.647214000000000000e+06
1.647334000000000000e+06
1.647483000000000000e+06
1.647598000000000000e+06
1.647695000000000000e+06
1.647806000000000000e+06
1.647931000000000000e+06
1.648048000000000000e+06
1.648167000000000000e+06
1.648284000000000000e+06
1.648406000000000000e+06
1.648522000000000000e+06
1.648629000000000000e+06
1.648730000000000000e+06
1.648854000000000000e+06
1.648981000000000000e+06
1.649100000000000000e+06
1.649218000000000000e+06
1.649333000000000000e+06
1.649474000000000000e+06
1.649586000000000000e+06
1.649699000000000000e+06
1.649810000000000000e+06
1.649915000000000000e+06
1.650037000000000000e+06
1.650158000000000000e+06
1.650266000000000000e+06
1.650371000000000000e+06
1.650489000000000000e+06
1.650607000000000000e+06
1.650724000000000000e+06
1.650852000000000000e+06
1.650975000000000000e+06
1.651090000000000000e+06
1.651184000000000000e+06
1.651297000000000000e+06
1.651409000000000000e+06
1.651513000000000000e+06
1.651645000000000000e+06
1.651759000000000000e+06
1.651865000000000000e+06
1.651970000000000000e+06
1.652087000000000000e+06
1.652205000000000000e+06
1.652322000000000000e+06
1.652439000000000000e+06
1.652543000000000000e+06
1.652673000000000000e+06
1.652791000000000000e+06
1.652892000000000000e+06
1.653003000000000000e+06
1.653115000000000000e+06
1.653242000000000000e+06
1.653372000000000000e+06
1.653483000000000000e+06
1.653630000000000000e+06
1.653744000000000000e+06
1.653864000000000000e+06
1.654000000000000000e+06
1.654098000000000000e+06
1.654212000000000000e+06
1.654327000000000000e+06
1.654435000000000000e+06
1.654547000000000000e+06
1.654669000000000000e+06
1.654788000000000000e+06
1.654894000000000000e+06
1.655012000000000000e+06
1.655122000000000000e+06
1.655233000000000000e+06
1.655371000000000000e+06
1.655484000000000000e+06
1.655600000000000000e+06
1.655728000000000000e+06
1.655840000000000000e+06
1.655955000000000000e+06
1.656067000000000000e+06
1.656163000000000000e+06
1.656282000000000000e+06
1.656389000000000000e+06
1.656493000000000000e+06
1.656608000000000000e+06
1.656709000000000000e+06
1.656849000000000000e+06
1.656964000000000000e+06
1.657105000000000000e+06
1.657222000000000000e+06
1.657348000000000000e+06
1.657460000000000000e+06
1.657580000000000000e+06
1.657713000000000000e+06
1.657830000000000000e+06
1.657936000000000000e+06
1.658045000000000000e+06
1.658157000000000000e+06
1.658270000000000000e+06
1.658378000000000000e+06
1.658461000000000000e+06
1.658564000000000000e+06
1.658675000000000000e+06
1.658802000000000000e+06
1.658921000000000000e+06
1.659033000000000000e+06
1.659144000000000000e+06
1.659260000000000000e+06
1.659372000000000000e+06
1.659497000000000000e+06
1.659613000000000000e+06
1.659746000000000000e+06
1.659875000000000000e+06
1.659999000000000000e+06
1.660110000000000000e+06
1.660227000000000000e+06
1.660342000000000000e+06
1.660461000000000000e+06
1.660593000000000000e+06
1.660681000000000000e+06
1.660791000000000000e+06
1.660930000000000000e+06
1.661057000000000000e+06
1.661165000000000000e+06
1.661302000000000000e+06
1.661406000000000000e+06
1.661547000000000000e+06
1.661678000000000000e+06
1.661796000000000000e+06
1.661915000000000000e+06
1.662015000000000000e+06
1.662124000000000000e+06
1.662240000000000000e+06
1.662362000000000000e+06
1.662483000000000000e+06
1.662579000000000000e+06
1.662716000000000000e+06
1.662839000000000000e+06
1.662953000000000000e+06
1.663082000000000000e+06
1.663213000000000000e+06
1.663317000000000000e+06
1.663415000000000000e+06
1.663525000000000000e+06
1.663646000000000000e+06
1.663772000000000000e+06
1.663889000000000000e+06
1.664000000000000000e+06
1.664101000000000000e+06
1.664200000000000000e+06
1.664328000000000000e+06
1.664435000000000000e+06
1.664560000000000000e+06
1.664668000000000000e+06
1.664784000000000000e+06
1.664881000000000000e+06
1.664997000000000000e+06
1.665123000000000000e+06
1.665235000000000000e+06
1.665331000000000000e+06
1.665458000000000000e+06
1.665572000000000000e+06
1.665675000000000000e+06
1.665790000000000000e+06
1.665920000000000000e+06
1.666031000000000000e+06
1.666149000000000000e+06
1.666280000000000000e+06
1.666395000000000000e+06
1.666512000000000000e+06
1.666624000000000000e+06
1.666735000000000000e+06
1.666849000000000000e+06
1.666957000000000000e+06
1.667084000000000000e+06
1.667196000000000000e+06
1.667333000000000000e+06
1.667439000000000000e+06
1.667554000000000000e+06
1.667669000000000000e+06
1.667769000000000000e+06
1.667903000000000000e+06
1.668008000000000000e+06
1.668127000000000000e+06
1.668244000000000000e+06
1.668374000000000000e+06
1.668484000000000000e+06
1.668617000000000000e+06
1.668736000000000000e+06
1.668875000000000000e+06
1.668993000000000000e+06
1.669115000000000000e+06
1.669229000000000000e+06
1.669342000000000000e+06
1.669471000000000000e+06
1.669608000000000000e+06
1.669733000000000000e+06
1.669834000000000000e+06
1.669958000000000000e+06
1.670073000000000000e+06
1.670189000000000000e+06
1.670281000000000000e+06
1.670414000000000000e+06
1.670525000000000000e+06
1.670644000000000000e+06
1.670759000000000000e+06
1.670863000000000000e+06
1.670983000000000000e+06
1.671100000000000000e+06
1.671205000000000000e+06
1.671314000000000000e+06
1.671418000000000000e+06
1.671529000000000000e+06
1.671651000000000000e+06
1.671770000000000000e+06
1.671880000000000000e+06
1.671995000000000000e+06
1.672093000000000000e+06
1.672218000000000000e+06
1.672330000000000000e+06
1.672439000000000000e+06
1.672562000000000000e+06
1.672663000000000000e+06
1.672758000000000000e+06
1.672891000000000000e+06
1.673009000000000000e+06
1.673119000000000000e+06
1.673222000000000000e+06
1.673333000000000000e+06
1.673441000000000000e+06
1.673556000000000000e+06
1.673649000000000000e+06
1.673784000000000000e+06
1.673912000000000000e+06
1.674030000000000000e+06
1.674155000000000000e+06
1.674268000000000000e+06
1.674385000000000000e+06
1.674503000000000000e+06
1.674621000000000000e+06
1.674749000000000000e+06
1.674859000000000000e+06
1.674970000000000000e+06
1.675069000000000000e+06
1.675168000000000000e+06
1.675277000000000000e+06
1.675392000000000000e+06
1.675505000000000000e+06
1.675615000000000000e+06
1.675715000000000000e+06
1.675834000000000000e+06
1.675963000000000000e+06
1.676070000000000000e+06
1.676191000000000000e+06
1.676295000000000000e+06
1.676420000000000000e+06
1.676553000000000000e+06
1.676672000000000000e+06
1.676769000000000000e+06
1.676882000000000000e+06
1.677003000000000000e+06
1.677115000000000000e+06
1.677238000000000000e+06
1.677355000000000000e+06
1.677488000000000000e+06
1.677587000000000000e+06
1.677696000000000000e+06
1.677825000000000000e+06
1.677941000000000000e+06
1.678054000000000000e+06
1.678164000000000000e+06
1.678294000000000000e+06
1.678417000000000000e+06
1.678514000000000000e+06
1.678622000000000000e+06
1.678728000000000000e+06
1.678826000000000000e+06
1.678925000000000000e+06
1.679031000000000000e+06
1.679142000000000000e+06
1.679246000000000000e+06
1.679342000000000000e+06
1.679461000000000000e+06
1.679587000000000000e+06
1.679693000000000000e+06
1.679804000000000000e+06
1.679909000000000000e+06
1.680043000000000000e+06
1.680149000000000000e+06
1.680268000000000000e+06
1.680381000000000000e+06
1.680488000000000000e+06
1.680605000000000000e+06
1.680712000000000000e+06
1.680841000000000000e+06
1.680951000000000000e+06
1.681077000000000000e+06
1.681174000000000000e+06
1.681276000000000000e+06
1.681387000000000000e+06
1.681519000000000000e+06
1.681632000000000000e+06
1.681755000000000000e+06
1.681888000000000000e+06
1.682016000000000000e+06
1.682147000000000000e+06
1.682249000000000000e+06
1.682378000000000000e+06
1.682503000000000000e+06
1.682612000000000000e+06
1.682758000000000000e+06
1.682857000000000000e+06
1.682966000000000000e+06
1.683073000000000000e+06
1.683186000000000000e+06
1.683303000000000000e+06
1.683419000000000000e+06
1.683529000000000000e+06
1.683643000000000000e+06
1.683753000000000000e+06
1.683877000000000000e+06
1.684007000000000000e+06
1.684125000000000000e+06
1.684263000000000000e+06
1.684365000000000000e+06
1.684488000000000000e+06
1.684596000000000000e+06
1.684715000000000000e+06
1.684824000000000000e+06
1.684937000000000000e+06
1.685068000000000000e+06
1.685203000000000000e+06
1.685318000000000000e+06
1.685447000000000000e+06
1.685548000000000000e+06
1.685668000000000000e+06
1.685780000000000000e+06
1.685887000000000000e+06
1.686005000000000000e+06
1.686115000000000000e+06
1.686217000000000000e+06
1.686330000000000000e+06
1.686454000000000000e+06
1.686563000000000000e+06
1.686682000000000000e+06
1.686799000000000000e+06
1.686921000000000000e+06
1.687018000000000000e+06
1.687131000000000000e+06
1.687250000000000000e+06
1.687364000000000000e+06
1.687475000000000000e+06
1.687608000000000000e+06
1.687724000000000000e+06
1.687852000000000000e+06
1.687963000000000000e+06
1.688083000000000000e+06
1.688209000000000000e+06
1.688327000000000000e+06
1.688450000000000000e+06
1.688574000000000000e+06
1.688677000000000000e+06
1.688798000000000000e+06
1.688911000000000000e+06
1.689020000000000000e+06
1.689129000000000000e+06
1.689256000000000000e+06
1.689375000000000000e+06
1.689512000000000000e+06
1.689618000000000000e+06
1.689726000000000000e+06
1.689833000000000000e+06
1.689936000000000000e+06
1.690056000000000000e+06
1.690161000000000000e+06
1.690270000000000000e+06
1.690383000000000000e+06
1.690496000000000000e+06
1.690597000000000000e+06
1.690695000000000000e+06
1.690819000000000000e+06
1.690935000000000000e+06
1.691058000000000000e+06
1.691191000000000000e+06
1.691291000000000000e+06
1.691414000000000000e+06
1.691521000000000000e+06
1.691650000000000000e+06
1.691769000000000000e+06
1.691866000000000000e+06
1.691993000000000000e+06
1.692098000000000000e+06
1.692205000000000000e+06
1.692328000000000000e+06
1.692435000000000000e+06
1.692564000000000000e+06
1.692688000000000000e+06
1.692788000000000000e+06
1.692915000000000000e+06
1.693033000000000000e+06
1.693139000000000000e+06
1.693254000000000000e+06
1.693358000000000000e+06
1.693480000000000000e+06
1.693591000000000000e+06
1.693701000000000000e+06
1.693810000000000000e+06
1.693924000000000000e+06
1.694052000000000000e+06
1.694178000000000000e+06
1.694303000000000000e+06
1.694417000000000000e+06
1.694527000000000000e+06
1.694639000000000000e+06
1.694764000000000000e+06
1.694883000000000000e+06
1.694982000000000000e+06
1.695109000000000000e+06
1.695225000000000000e+06
1.695337000000000000e+06
1.695456000000000000e+06
1.695557000000000000e+06
1.695654000000000000e+06
1.695747000000000000e+06
1.695855000000000000e+06
1.695965000000000000e+06
1.696062000000000000e+06
1.696181000000000000e+06
1.696294000000000000e+06
1.696400000000000000e+06
1.696516000000000000e+06
1.696633000000000000e+06
1.696736000000000000e+06
1.696857000000000000e+06
1.696955000000000000e+06
1.697062000000000000e+06
1.697169000000000000e+06
1.697296000000000000e+06
1.697402000000000000e+06
1.697533000000000000e+06
1.697647000000000000e+06
1.697782000000000000e+06
1.697909000000000000e+06
1.698030000000000000e+06
1.698132000000000000e+06
1.698259000000000000e+06
1.698389000000000000e+06
1.698495000000000000e+06
1.698609000000000000e+06
1.698718000000000000e+06
1.698832000000000000e+06
1.698941000000000000e+06
1.699038000000000000e+06
1.699142000000000000e+06
1.699240000000000000e+06
1.699345000000000000e+06
1.699455000000000000e+06
1.699582000000000000e+06
1.699694000000000000e+06
1.699774000000000000e+06
1.699862000000000000e+06
1.699976000000000000e+06
1.700068000000000000e+06
1.700188000000000000e+06
1.700300000000000000e+06
1.700416000000000000e+06
1.700516000000000000e+06
1.700650000000000000e+06
1.700756000000000000e+06
1.700877000000000000e+06
1.700987000000000000e+06
1.701103000000000000e+06
1.701215000000000000e+06
1.701323000000000000e+06
1.701432000000000000e+06
1.701538000000000000e+06
1.701663000000000000e+06
1.701774000000000000e+06
1.701902000000000000e+06
1.702010000000000000e+06
1.702122000000000000e+06
1.702244000000000000e+06
1.702366000000000000e+06
1.702462000000000000e+06
1.702563000000000000e+06
1.702656000000000000e+06
1.702771000000000000e+06
1.702890000000000000e+06
1.703006000000000000e+06
1.703110000000000000e+06
1.703226000000000000e+06
1.703348000000000000e+06
1.703447000000000000e+06
1.703543000000000000e+06
1.703642000000000000e+06
1.703752000000000000e+06
1.703867000000000000e+06
1.703984000000000000e+06
1.704107000000000000e+06
1.704238000000000000e+06
1.704344000000000000e+06
1.704442000000000000e+06
1.704554000000000000e+06
1.704667000000000000e+06
1.704766000000000000e+06
1.704885000000000000e+06
1.704987000000000000e+06
1.705079000000000000e+06
1.705178000000000000e+06
1.705262000000000000e+06
1.705388000000000000e+06
1.705517000000000000e+06
1.705631000000000000e+06
1.705736000000000000e+06
1.705858000000000000e+06
1.705972000000000000e+06
1.706082000000000000e+06
1.706194000000000000e+06
1.706307000000000000e+06
1.706436000000000000e+06
1.706528000000000000e+06
1.706639000000000000e+06
1.706766000000000000e+06
1.706894000000000000e+06
1.707009000000000000e+06
1.707110000000000000e+06
1.707227000000000000e+06
1.707325000000000000e+06
1.707442000000000000e+06
1.707564000000000000e+06
1.707679000000000000e+06
1.707763000000000000e+06
1.707889000000000000e+06
1.707993000000000000e+06
1.708095000000000000e+06
1.708207000000000000e+06
1.708313000000000000e+06
1.708423000000000000e+06
1.708552000000000000e+06
1.708672000000000000e+06
1.708796000000000000e+06
1.708904000000000000e+06
1.709015000000000000e+06
1.709111000000000000e+06
1.709227000000000000e+06
1.709333000000000000e+06
1.709435000000000000e+06
1.709546000000000000e+06
1.709642000000000000e+06
1.709754000000000000e+06
1.709864000000000000e+06
1.709977000000000000e+06
1.710085000000000000e+06
1.710196000000000000e+06
1.710310000000000000e+06
1.710414000000000000e+06
1.710531000000000000e+06
1.710639000000000000e+06
1.710749000000000000e+06
1.710849000000000000e+06
1.710958000000000000e+06
1.711067000000000000e+06
1.711170000000000000e+06
1.711284000000000000e+06
1.711370000000000000e+06
1.711479000000000000e+06
1.711586000000000000e+06
1.711724000000000000e+06
1.711831000000000000e+06
1.711934000000000000e+06
1.712049000000000000e+06
1.712166000000000000e+06
1.712291000000000000e+06
1.712411000000000000e+06
1.712516000000000000e+06
1.712649000000000000e+06
1.712750000000000000e+06
1.712847000000000000e+06
1.712939000000000000e+06
1.713059000000000000e+06
1.713169000000000000e+06
1.713266000000000000e+06
1.713407000000000000e+06
1.713525000000000000e+06
1.713622000000000000e+06
1.713735000000000000e+06
1.713844000000000000e+06
1.713943000000000000e+06
1.714036000000000000e+06
1.714160000000000000e+06
1.714270000000000000e+06
1.714380000000000000e+06
1.714483000000000000e+06
1.714591000000000000e+06
1.714695000000000000e+06
1.714817000000000000e+06
1.714922000000000000e+06
1.715037000000000000e+06
1.715138000000000000e+06
1.715245000000000000e+06
1.715362000000000000e+06
1.715466000000000000e+06
1.715568000000000000e+06
1.715676000000000000e+06
1.715797000000000000e+06
1.715920000000000000e+06
1.716027000000000000e+06
1.716142000000000000e+06
1.716256000000000000e+06
1.716363000000000000e+06
1.716469000000000000e+06
1.716576000000000000e+06
1.716683000000000000e+06
1.716807000000000000e+06
1.716912000000000000e+06
1.717019000000000000e+06
1.717138000000000000e+06
1.717250000000000000e+06
1.717364000000000000e+06
1.717479000000000000e+06
1.717583000000000000e+06
1.717694000000000000e+06
1.717812000000000000e+06
1.717953000000000000e+06
1.718068000000000000e+06
1.718185000000000000e+06
1.718287000000000000e+06
1.718393000000000000e+06
1.718517000000000000e+06
1.718627000000000000e+06
1.718734000000000000e+06
1.718852000000000000e+06
1.718966000000000000e+06
1.719070000000000000e+06
1.719183000000000000e+06
1.719275000000000000e+06
1.719409000000000000e+06
1.719518000000000000e+06
1.719630000000000000e+06
1.719721000000000000e+06
1.719822000000000000e+06
1.719947000000000000e+06
1.720061000000000000e+06
1.720186000000000000e+06
1.720293000000000000e+06
1.720398000000000000e+06
1.720524000000000000e+06
1.720632000000000000e+06
1.720748000000000000e+06
1.720868000000000000e+06
1.720976000000000000e+06
1.721102000000000000e+06
1.721215000000000000e+06
1.721337000000000000e+06
1.721440000000000000e+06
1.721542000000000000e+06
1.721647000000000000e+06
1.721752000000000000e+06
1.721872000000000000e+06
1.721972000000000000e+06
1.722069000000000000e+06
1.722170000000000000e+06
1.722296000000000000e+06
1.722401000000000000e+06
1.722506000000000000e+06
1.722619000000000000e+06
1.722734000000000000e+06
1.722851000000000000e+06
1.722969000000000000e+06
1.723083000000000000e+06
1.723187000000000000e+06
1.723305000000000000e+06
1.723426000000000000e+06
1.723523000000000000e+06
1.723622000000000000e+06
1.723732000000000000e+06
1.723839000000000000e+06
1.723941000000000000e+06
1.724061000000000000e+06
1.724177000000000000e+06
1.724278000000000000e+06
1.724395000000000000e+06
1.724509000000000000e+06
1.724612000000000000e+06
1.724745000000000000e+06
1.724843000000000000e+06
1.724965000000000000e+06
1.725058000000000000e+06
1.725169000000000000e+06
1.725272000000000000e+06
1.725383000000000000e+06
1.725487000000000000e+06
1.725587000000000000e+06
1.725708000000000000e+06
1.725810000000000000e+06
1.725931000000000000e+06
1.726045000000000000e+06
1.726136000000000000e+06
1.726228000000000000e+06
1.726332000000000000e+06
1.726441000000000000e+06
1.726545000000000000e+06
1.726656000000000000e+06
1.726753000000000000e+06
1.726868000000000000e+06
1.726997000000000000e+06
1.727074000000000000e+06
1.727174000000000000e+06
1.727288000000000000e+06
1.727412000000000000e+06
1.727537000000000000e+06
1.727635000000000000e+06
1.727750000000000000e+06
1.727856000000000000e+06
1.727967000000000000e+06
1.728075000000000000e+06
1.728187000000000000e+06
1.728296000000000000e+06
1.728416000000000000e+06
1.728549000000000000e+06
1.728673000000000000e+06
1.728768000000000000e+06
1.728874000000000000e+06
1.728991000000000000e+06
1.729094000000000000e+06
1.729189000000000000e+06
1.729302000000000000e+06
1.729402000000000000e+06
1.729511000000000000e+06
1.729617000000000000e+06
1.729732000000000000e+06
1.729860000000000000e+06
1.729975000000000000e+06
1.730087000000000000e+06
1.730197000000000000e+06
1.730291000000000000e+06
1.730405000000000000e+06
1.730508000000000000e+06
1.730629000000000000e+06
1.730727000000000000e+06
1.730851000000000000e+06
1.730963000000000000e+06
1.731091000000000000e+06
1.731201000000000000e+06
1.731313000000000000e+06
1.731413000000000000e+06
1.731514000000000000e+06
1.731614000000000000e+06
1.731709000000000000e+06
1.731821000000000000e+06
1.731923000000000000e+06
1.732043000000000000e+06
1.732152000000000000e+06
1.732268000000000000e+06
1.732381000000000000e+06
1.732505000000000000e+06
1.732606000000000000e+06
1.732702000000000000e+06
1.732803000000000000e+06
1.732906000000000000e+06
1.732994000000000000e+06
1.733089000000000000e+06
1.733223000000000000e+06
1.733327000000000000e+06
1.733430000000000000e+06
1.733531000000000000e+06
1.733642000000000000e+06
1.733741000000000000e+06
1.733839000000000000e+06
1.733951000000000000e+06
1.734042000000000000e+06
1.734154000000000000e+06
1.734268000000000000e+06
1.734381000000000000e+06
1.734492000000000000e+06
1.734588000000000000e+06
1.734701000000000000e+06
1.734816000000000000e+06
1.734924000000000000e+06
1.735040000000000000e+06
1.735135000000000000e+06
1.735236000000000000e+06
1.735358000000000000e+06
1.735459000000000000e+06
1.735560000000000000e+06
1.735672000000000000e+06
1.735779000000000000e+06
1.735886000000000000e+06
1.736001000000000000e+06
1.736104000000000000e+06
1.736191000000000000e+06
1.736305000000000000e+06
1.736410000000000000e+06
1.736517000000000000e+06
1.736623000000000000e+06
1.736767000000000000e+06
1.736865000000000000e+06
1.736982000000000000e+06
1.737088000000000000e+06
1.737206000000000000e+06
1.737318000000000000e+06
1.737430000000000000e+06
1.737543000000000000e+06
1.737656000000000000e+06
1.737750000000000000e+06
1.737867000000000000e+06
1.737972000000000000e+06
1.738083000000000000e+06
1.738197000000000000e+06
1.738295000000000000e+06
1.738395000000000000e+06
1.738496000000000000e+06
1.738611000000000000e+06
1.738719000000000000e+06
1.738837000000000000e+06
1.738938000000000000e+06
1.739044000000000000e+06
1.739171000000000000e+06
1.739289000000000000e+06
1.739410000000000000e+06
1.739527000000000000e+06
1.739621000000000000e+06
1.739727000000000000e+06
1.739836000000000000e+06
1.739938000000000000e+06
1.740057000000000000e+06
1.740162000000000000e+06
1.740281000000000000e+06
1.740400000000000000e+06
1.740503000000000000e+06
1.740578000000000000e+06
1.740693000000000000e+06
1.740810000000000000e+06
1.740917000000000000e+06
1.741041000000000000e+06
1.741157000000000000e+06
1.741261000000000000e+06
1.741379000000000000e+06
1.741476000000000000e+06
1.741585000000000000e+06
1.741692000000000000e+06
1.741818000000000000e+06
1.741921000000000000e+06
1.742025000000000000e+06
1.742145000000000000e+06
1.742226000000000000e+06
1.742331000000000000e+06
1.742444000000000000e+06
1.742558000000000000e+06
1.742676000000000000e+06
1.742774000000000000e+06
1.742888000000000000e+06
1.743001000000000000e+06
1.743121000000000000e+06
1.743221000000000000e+06
1.743333000000000000e+06
1.743438000000000000e+06
1.743542000000000000e+06
1.743634000000000000e+06
1.743750000000000000e+06
1.743863000000000000e+06
1.743971000000000000e+06
1.744087000000000000e+06
1.744202000000000000e+06
1.744306000000000000e+06
1.744405000000000000e+06
1.744515000000000000e+06
1.744627000000000000e+06
1.744727000000000000e+06
1.744827000000000000e+06
1.744935000000000000e+06
1.745038000000000000e+06
1.745139000000000000e+06
1.745241000000000000e+06
1.745337000000000000e+06
1.745436000000000000e+06
1.745543000000000000e+06
1.745672000000000000e+06
1.745780000000000000e+06
1.745874000000000000e+06
1.745979000000000000e+06
1.746099000000000000e+06
1.746215000000000000e+06
1.746324000000000000e+06
1.746432000000000000e+06
1.746535000000000000e+06
1.746645000000000000e+06
1.746747000000000000e+06
1.746837000000000000e+06
1.746957000000000000e+06
1.747076000000000000e+06
1.747197000000000000e+06
1.747303000000000000e+06
1.747436000000000000e+06
1.747537000000000000e+06
1.747627000000000000e+06
1.747742000000000000e+06
1.747859000000000000e+06
1.747976000000000000e+06
1.748091000000000000e+06
1.748199000000000000e+06
1.748308000000000000e+06
1.748414000000000000e+06
1.748517000000000000e+06
1.748621000000000000e+06
1.748738000000000000e+06
1.748831000000000000e+06
1.748934000000000000e+06
1.749052000000000000e+06
1.749158000000000000e+06
1.749266000000000000e+06
1.749377000000000000e+06
1.749488000000000000e+06
1.749595000000000000e+06
1.749703000000000000e+06
1.749804000000000000e+06
1.749931000000000000e+06
1.750030000000000000e+06
1.750148000000000000e+06
1.750261000000000000e+06
1.750360000000000000e+06
1.750478000000000000e+06
1.750578000000000000e+06
1.750688000000000000e+06
1.750782000000000000e+06
1.750876000000000000e+06
1.750975000000000000e+06
1.751093000000000000e+06
1.751193000000000000e+06
1.751299000000000000e+06
1.751407000000000000e+06
1.751510000000000000e+06
1.751595000000000000e+06
1.751707000000000000e+06
1.751808000000000000e+06
1.751911000000000000e+06
1.752008000000000000e+06
1.752118000000000000e+06
1.752228000000000000e+06
1.752326000000000000e+06
1.752436000000000000e+06
1.752529000000000000e+06
1.752642000000000000e+06
1.752768000000000000e+06
1.752871000000000000e+06
1.752972000000000000e+06
1.753074000000000000e+06
1.753192000000000000e+06
1.753289000000000000e+06
1.753380000000000000e+06
1.753490000000000000e+06
1.753587000000000000e+06
1.753697000000000000e+06
1.753807000000000000e+06
1.753917000000000000e+06
1.754027000000000000e+06
1.754155000000000000e+06
1.754256000000000000e+06
1.754362000000000000e+06
1.754466000000000000e+06
1.754582000000000000e+06
1.754696000000000000e+06
1.754792000000000000e+06
1.754883000000000000e+06
1.754986000000000000e+06
1.755095000000000000e+06
1.755212000000000000e+06
1.755331000000000000e+06
1.755456000000000000e+06
1.755558000000000000e+06
1.755651000000000000e+06
1.755752000000000000e+06
1.755868000000000000e+06
1.755959000000000000e+06
1.756062000000000000e+06
1.756167000000000000e+06
1.756279000000000000e+06
1.756393000000000000e+06
1.756493000000000000e+06
1.756583000000000000e+06
1.756691000000000000e+06
1.756804000000000000e+06
1.756902000000000000e+06
1.757013000000000000e+06
1.757120000000000000e+06
1.757228000000000000e+06
1.757332000000000000e+06
1.757434000000000000e+06
1.757531000000000000e+06
1.757641000000000000e+06
1.757737000000000000e+06
1.757840000000000000e+06
1.757934000000000000e+06
1.758038000000000000e+06
1.758129000000000000e+06
1.758246000000000000e+06
1.758344000000000000e+06
1.758454000000000000e+06
1.758544000000000000e+06
1.758659000000000000e+06
1.758800000000000000e+06
1.758898000000000000e+06
1.758991000000000000e+06
1.759108000000000000e+06
1.759205000000000000e+06
1.759317000000000000e+06
1.759427000000000000e+06
1.759554000000000000e+06
1.759684000000000000e+06
1.759804000000000000e+06
1.759901000000000000e+06
1.760002000000000000e+06
1.760084000000000000e+06
1.760196000000000000e+06
1.760297000000000000e+06
1.760391000000000000e+06
1.760508000000000000e+06
1.760604000000000000e+06
1.760708000000000000e+06
1.760790000000000000e+06
1.760894000000000000e+06
1.761006000000000000e+06
1.761106000000000000e+06
1.761211000000000000e+06
1.761318000000000000e+06
1.761427000000000000e+06
1.761542000000000000e+06
1.761666000000000000e+06
1.761786000000000000e+06
1.761914000000000000e+06
1.762016000000000000e+06
1.762138000000000000e+06
1.762241000000000000e+06
1.762346000000000000e+06
1.762438000000000000e+06
1.762547000000000000e+06
1.762632000000000000e+06
1.762738000000000000e+06
1.762852000000000000e+06
1.762984000000000000e+06
1.763086000000000000e+06
1.763171000000000000e+06
1.763281000000000000e+06
1.763394000000000000e+06
1.763505000000000000e+06
1.763635000000000000e+06
1.763750000000000000e+06
1.763860000000000000e+06
1.763957000000000000e+06
1.764065000000000000e+06
1.764168000000000000e+06
1.764283000000000000e+06
1.764394000000000000e+06
1.764505000000000000e+06
1.764623000000000000e+06
1.764734000000000000e+06
1.764830000000000000e+06
1.764928000000000000e+06
1.765029000000000000e+06
1.765123000000000000e+06
1.765226000000000000e+06
1.765341000000000000e+06
1.765425000000000000e+06
1.765505000000000000e+06
1.765632000000000000e+06
1.765729000000000000e+06
1.765834000000000000e+06
1.765933000000000000e+06
1.766017000000000000e+06
1.766125000000000000e+06
1.766229000000000000e+06
1.766333000000000000e+06
1.766431000000000000e+06
1.766540000000000000e+06
1.766641000000000000e+06
1.766753000000000000e+06
1.766855000000000000e+06
1.766950000000000000e+06
1.767050000000000000e+06
1.767157000000000000e+06
1.767282000000000000e+06
1.767396000000000000e+06
1.767493000000000000e+06
1.767575000000000000e+06
1.767680000000000000e+06
1.767779000000000000e+06
1.767881000000000000e+06
1.767989000000000000e+06
1.768093000000000000e+06
1.768208000000000000e+06
1.768318000000000000e+06
1.768414000000000000e+06
1.768515000000000000e+06
1.768618000000000000e+06
1.768710000000000000e+06
1.768838000000000000e+06
1.768937000000000000e+06
1.769047000000000000e+06
1.769151000000000000e+06
1.769264000000000000e+06
1.769384000000000000e+06
1.769476000000000000e+06
1.769582000000000000e+06
1.769697000000000000e+06
1.769798000000000000e+06
1.769914000000000000e+06
1.769994000000000000e+06
1.770093000000000000e+06
1.770203000000000000e+06
1.770306000000000000e+06
1.770403000000000000e+06
1.770504000000000000e+06
1.770608000000000000e+06
1.770707000000000000e+06
1.770822000000000000e+06
1.770909000000000000e+06
1.771013000000000000e+06
1.771127000000000000e+06
1.771250000000000000e+06
1.771348000000000000e+06
1.771456000000000000e+06
1.771565000000000000e+06
1.771684000000000000e+06
1.771775000000000000e+06
1.771895000000000000e+06
1.772017000000000000e+06
1.772107000000000000e+06
1.772232000000000000e+06
1.772315000000000000e+06
1.772427000000000000e+06
1.772547000000000000e+06
1.772652000000000000e+06
1.772766000000000000e+06
1.772862000000000000e+06
1.772989000000000000e+06
1.773102000000000000e+06
1.773199000000000000e+06
1.773307000000000000e+06
1.773416000000000000e+06
1.773516000000000000e+06
1.773617000000000000e+06
1.773721000000000000e+06
1.773828000000000000e+06
1.773953000000000000e+06
1.774044000000000000e+06
1.774154000000000000e+06
1.774269000000000000e+06
1.774372000000000000e+06
1.774481000000000000e+06
1.774584000000000000e+06
1.774681000000000000e+06
1.774769000000000000e+06
1.774897000000000000e+06
1.774989000000000000e+06
1.775096000000000000e+06
1.775201000000000000e+06
1.775293000000000000e+06
1.775396000000000000e+06
1.775495000000000000e+06
1.775589000000000000e+06
1.775717000000000000e+06
1.775815000000000000e+06
1.775920000000000000e+06
1.776010000000000000e+06
1.776106000000000000e+06
1.776205000000000000e+06
1.776314000000000000e+06
1.776416000000000000e+06
1.776535000000000000e+06
1.776634000000000000e+06
1.776750000000000000e+06
1.776870000000000000e+06
1.776988000000000000e+06
1.777098000000000000e+06
1.777204000000000000e+06
1.777305000000000000e+06
1.777441000000000000e+06
1.777541000000000000e+06
1.777642000000000000e+06
1.777740000000000000e+06
1.777848000000000000e+06
1.777942000000000000e+06
1.778038000000000000e+06
1.778134000000000000e+06
1.778234000000000000e+06
1.778346000000000000e+06
1.778434000000000000e+06
1.778540000000000000e+06
1.778663000000000000e+06
1.778756000000000000e+06
1.778858000000000000e+06
1.778966000000000000e+06
1.779073000000000000e+06
1.779176000000000000e+06
1.779300000000000000e+06
1.779407000000000000e+06
1.779499000000000000e+06
1.779603000000000000e+06
1.779715000000000000e+06
1.779839000000000000e+06
1.779953000000000000e+06
1.780061000000000000e+06
1.780162000000000000e+06
1.780260000000000000e+06
1.780375000000000000e+06
1.780476000000000000e+06
1.780575000000000000e+06
1.780685000000000000e+06
1.780787000000000000e+06
1.780866000000000000e+06
1.780973000000000000e+06
1.781078000000000000e+06
1.781175000000000000e+06
1.781272000000000000e+06
1.781363000000000000e+06
1.781460000000000000e+06
1.781578000000000000e+06
1.781678000000000000e+06
1.781781000000000000e+06
1.781880000000000000e+06
1.781991000000000000e+06
1.782098000000000000e+06
1.782205000000000000e+06
1.782281000000000000e+06
1.782380000000000000e+06
1.782474000000000000e+06
1.782589000000000000e+06
1.782690000000000000e+06
1.782777000000000000e+06
1.782882000000000000e+06
1.782998000000000000e+06
1.783098000000000000e+06
1.783185000000000000e+06
1.783281000000000000e+06
1.783384000000000000e+06
1.783477000000000000e+06
1.783584000000000000e+06
1.783681000000000000e+06
1.783810000000000000e+06
1.783916000000000000e+06
1.783997000000000000e+06
1.784100000000000000e+06
1.784195000000000000e+06
1.784303000000000000e+06
1.784401000000000000e+06
1.784494000000000000e+06
1.784599000000000000e+06
1.784704000000000000e+06
1.784812000000000000e+06
1.784920000000000000e+06
1.785019000000000000e+06
1.785113000000000000e+06
1.785213000000000000e+06
1.785319000000000000e+06
1.785417000000000000e+06
1.785509000000000000e+06
1.785623000000000000e+06
1.785718000000000000e+06
1.785817000000000000e+06
1.785917000000000000e+06
1.786012000000000000e+06
1.786119000000000000e+06
1.786218000000000000e+06
1.786338000000000000e+06
1.786431000000000000e+06
1.786538000000000000e+06
1.786631000000000000e+06
1.786720000000000000e+06
1.786820000000000000e+06
1.786922000000000000e+06
1.787033000000000000e+06
1.787133000000000000e+06
1.787230000000000000e+06
1.787353000000000000e+06
1.787460000000000000e+06
1.787571000000000000e+06
1.787670000000000000e+06
1.787769000000000000e+06
1.787866000000000000e+06
1.787963000000000000e+06
1.788078000000000000e+06
1.788188000000000000e+06
1.788304000000000000e+06
1.788402000000000000e+06
1.788498000000000000e+06
1.788616000000000000e+06
1.788714000000000000e+06
1.788819000000000000e+06
1.788914000000000000e+06
1.789014000000000000e+06
1.789114000000000000e+06
1.789218000000000000e+06
1.789316000000000000e+06
1.789421000000000000e+06
1.789518000000000000e+06
1.789625000000000000e+06
1.789723000000000000e+06
1.789818000000000000e+06
1.789937000000000000e+06
1.790032000000000000e+06
1.790123000000000000e+06
1.790216000000000000e+06
1.790322000000000000e+06
1.790431000000000000e+06
1.790522000000000000e+06
1.790627000000000000e+06
1.790731000000000000e+06
1.790819000000000000e+06
1.790926000000000000e+06
1.791028000000000000e+06
1.791133000000000000e+06
1.791240000000000000e+06
1.791358000000000000e+06
1.791455000000000000e+06
1.791560000000000000e+06
1.791658000000000000e+06
1.791767000000000000e+06
1.791882000000000000e+06
1.791984000000000000e+06
1.792082000000000000e+06
1.792204000000000000e+06
1.792298000000000000e+06
1.792393000000000000e+06
1.792500000000000000e+06
1.792594000000000000e+06
1.792713000000000000e+06
1.792818000000000000e+06
1.792923000000000000e+06
1.793039000000000000e+06
1.793135000000000000e+06
1.793240000000000000e+06
1.793338000000000000e+06
1.793445000000000000e+06
1.793533000000000000e+06
1.793645000000000000e+06
1.793772000000000000e+06
1.793878000000000000e+06
1.793969000000000000e+06
1.794062000000000000e+06
1.794167000000000000e+06
1.794255000000000000e+06
1.794366000000000000e+06
1.794468000000000000e+06
1.794578000000000000e+06
1.794695000000000000e+06
1.794809000000000000e+06
1.794916000000000000e+06
1.795015000000000000e+06
1.795116000000000000e+06
1.795226000000000000e+06
1.795325000000000000e+06
1.795434000000000000e+06
1.795538000000000000e+06
1.795643000000000000e+06
1.795752000000000000e+06
1.795842000000000000e+06
1.795932000000000000e+06
1.796036000000000000e+06
1.796135000000000000e+06
1.796260000000000000e+06
1.796389000000000000e+06
1.796488000000000000e+06
1.796592000000000000e+06
1.796682000000000000e+06
1.796792000000000000e+06
1.796899000000000000e+06
1.797007000000000000e+06
1.797096000000000000e+06
1.797210000000000000e+06
1.797304000000000000e+06
1.797403000000000000e+06
1.797514000000000000e+06
1.797616000000000000e+06
1.797721000000000000e+06
1.797803000000000000e+06
1.797905000000000000e+06
1.797989000000000000e+06
1.798078000000000000e+06
1.798188000000000000e+06
1.798305000000000000e+06
1.798405000000000000e+06
1.798518000000000000e+06
1.798614000000000000e+06
1.798728000000000000e+06
1.798827000000000000e+06
1.798929000000000000e+06
1.799029000000000000e+06
1.799141000000000000e+06
1.799245000000000000e+06
1.799342000000000000e+06
1.799446000000000000e+06
1.799553000000000000e+06
1.799665000000000000e+06
1.799757000000000000e+06
1.799854000000000000e+06
1.799952000000000000e+06
1.800057000000000000e+06
1.800166000000000000e+06
1.800265000000000000e+06
1.800372000000000000e+06
1.800470000000000000e+06
1.800581000000000000e+06
1.800674000000000000e+06
1.800785000000000000e+06
1.800908000000000000e+06
1.801021000000000000e+06
1.801115000000000000e+06
1.801220000000000000e+06
1.801316000000000000e+06
1.801402000000000000e+06
1.801510000000000000e+06
1.801607000000000000e+06
1.801720000000000000e+06
1.801836000000000000e+06
1.801933000000000000e+06
1.802032000000000000e+06
1.802127000000000000e+06
1.802216000000000000e+06
1.802317000000000000e+06
1.802421000000000000e+06
1.802526000000000000e+06
1.802614000000000000e+06
1.802750000000000000e+06
1.802854000000000000e+06
1.802944000000000000e+06
1.803040000000000000e+06
1.803152000000000000e+06
1.803240000000000000e+06
1.803347000000000000e+06
1.803455000000000000e+06
1.803543000000000000e+06
1.803651000000000000e+06
1.803740000000000000e+06
1.803852000000000000e+06
1.803955000000000000e+06
1.804046000000000000e+06
1.804125000000000000e+06
1.804235000000000000e+06
1.804323000000000000e+06
1.804439000000000000e+06
1.804554000000000000e+06
1.804656000000000000e+06
1.804776000000000000e+06
1.804876000000000000e+06
1.804977000000000000e+06
1.805078000000000000e+06
1.805188000000000000e+06
1.805292000000000000e+06
1.805399000000000000e+06
1.805513000000000000e+06
1.805599000000000000e+06
1.805697000000000000e+06
1.805792000000000000e+06
1.805896000000000000e+06
1.805991000000000000e+06
1.806095000000000000e+06
1.806203000000000000e+06
1.806301000000000000e+06
1.806432000000000000e+06
1.806556000000000000e+06
1.806655000000000000e+06
1.806758000000000000e+06
1.806844000000000000e+06
1.806935000000000000e+06
1.807030000000000000e+06
1.807141000000000000e+06
1.807241000000000000e+06
1.807352000000000000e+06
1.807468000000000000e+06
1.807583000000000000e+06
1.807672000000000000e+06
1.807779000000000000e+06
1.807882000000000000e+06
1.807986000000000000e+06
1.808078000000000000e+06
1.808176000000000000e+06
1.808270000000000000e+06
1.808351000000000000e+06
1.808467000000000000e+06
1.808574000000000000e+06
1.808687000000000000e+06
1.808795000000000000e+06
1.808890000000000000e+06
1.808996000000000000e+06
1.809099000000000000e+06
1.809196000000000000e+06
1.809286000000000000e+06
1.809391000000000000e+06
1.809503000000000000e+06
1.809599000000000000e+06
1.809691000000000000e+06
1.809781000000000000e+06
1.809878000000000000e+06
1.809996000000000000e+06
1.810097000000000000e+06
1.810189000000000000e+06
1.810269000000000000e+06
1.810388000000000000e+06
1.810463000000000000e+06
1.810587000000000000e+06
1.810692000000000000e+06
1.810783000000000000e+06
1.810886000000000000e+06
1.810998000000000000e+06
1.811100000000000000e+06
1.811201000000000000e+06
1.811308000000000000e+06
1.811425000000000000e+06
1.811523000000000000e+06
1.811620000000000000e+06
1.811716000000000000e+06
1.811827000000000000e+06
1.811921000000000000e+06
1.812028000000000000e+06
1.812148000000000000e+06
1.812269000000000000e+06
1.812377000000000000e+06
1.812483000000000000e+06
1.812578000000000000e+06
1.812689000000000000e+06
1.812803000000000000e+06
1.812897000000000000e+06
1.812997000000000000e+06
1.813103000000000000e+06
1.813197000000000000e+06
1.813288000000000000e+06
1.813393000000000000e+06
1.813490000000000000e+06
1.813591000000000000e+06
1.813675000000000000e+06
1.813775000000000000e+06
1.813874000000000000e+06
1.813962000000000000e+06
1.814068000000000000e+06
1.814172000000000000e+06
1.814265000000000000e+06
1.814370000000000000e+06
1.814476000000000000e+06
1.814580000000000000e+06
1.814670000000000000e+06
1.814763000000000000e+06
1.814867000000000000e+06
1.814973000000000000e+06
1.815059000000000000e+06
1.815172000000000000e+06
1.815282000000000000e+06
1.815381000000000000e+06
1.815479000000000000e+06
1.815579000000000000e+06
1.815684000000000000e+06
1.815791000000000000e+06
1.815869000000000000e+06
1.815963000000000000e+06
1.816065000000000000e+06
1.816161000000000000e+06
1.816250000000000000e+06
1.816345000000000000e+06
1.816440000000000000e+06
1.816534000000000000e+06
1.816630000000000000e+06
1.816734000000000000e+06
1.816840000000000000e+06
1.816937000000000000e+06
1.817035000000000000e+06
1.817133000000000000e+06
1.817230000000000000e+06
1.817329000000000000e+06
1.817408000000000000e+06
1.817519000000000000e+06
1.817625000000000000e+06
1.817731000000000000e+06
1.817830000000000000e+06
1.817927000000000000e+06
1.818045000000000000e+06
1.818150000000000000e+06
1.818256000000000000e+06
1.818359000000000000e+06
1.818474000000000000e+06
1.818573000000000000e+06
1.818671000000000000e+06
1.818769000000000000e+06
1.818856000000000000e+06
1.818969000000000000e+06
1.819061000000000000e+06
1.819162000000000000e+06
1.819268000000000000e+06
1.819382000000000000e+06
1.819483000000000000e+06
1.819600000000000000e+06
1.819699000000000000e+06
1.819803000000000000e+06
1.819919000000000000e+06
1.820022000000000000e+06
1.820123000000000000e+06
1.820236000000000000e+06
1.820344000000000000e+06
1.820446000000000000e+06
1.820540000000000000e+06
1.820662000000000000e+06
1.820760000000000000e+06
1.820842000000000000e+06
1.820950000000000000e+06
1.821047000000000000e+06
1.821142000000000000e+06
1.821243000000000000e+06
1.821340000000000000e+06
1.821447000000000000e+06
1.821533000000000000e+06
1.821633000000000000e+06
1.821753000000000000e+06
1.821850000000000000e+06
1.821940000000000000e+06
1.822047000000000000e+06
1.822134000000000000e+06
1.822234000000000000e+06
1.822342000000000000e+06
1.822437000000000000e+06
1.822529000000000000e+06
1.822652000000000000e+06
1.822747000000000000e+06
1.822842000000000000e+06
1.822938000000000000e+06
1.823036000000000000e+06
1.823131000000000000e+06
1.823232000000000000e+06
1.823335000000000000e+06
1.823424000000000000e+06
1.823524000000000000e+06
1.823628000000000000e+06
1.823724000000000000e+06
1.823833000000000000e+06
1.823930000000000000e+06
1.824032000000000000e+06
1.824138000000000000e+06
1.824227000000000000e+06
1.824322000000000000e+06
1.824406000000000000e+06
1.824503000000000000e+06
1.824606000000000000e+06
1.824715000000000000e+06
1.824821000000000000e+06
1.824900000000000000e+06
1.824995000000000000e+06
1.825086000000000000e+06
1.825200000000000000e+06
1.825297000000000000e+06
1.825411000000000000e+06
1.825498000000000000e+06
1.825603000000000000e+06
1.825711000000000000e+06
1.825813000000000000e+06
1.825907000000000000e+06
1.826017000000000000e+06
1.826122000000000000e+06
1.826236000000000000e+06
1.826339000000000000e+06
1.826456000000000000e+06
1.826552000000000000e+06
1.826644000000000000e+06
1.826738000000000000e+06
1.826841000000000000e+06
1.826929000000000000e+06
1.827039000000000000e+06
1.827112000000000000e+06
1.827216000000000000e+06
1.827320000000000000e+06
1.827404000000000000e+06
1.827514000000000000e+06
1.827617000000000000e+06
1.827710000000000000e+06
1.827819000000000000e+06
1.827920000000000000e+06
1.828006000000000000e+06
1.828113000000000000e+06
1.828232000000000000e+06
1.828329000000000000e+06
1.828436000000000000e+06
1.828541000000000000e+06
1.828635000000000000e+06
1.828727000000000000e+06
1.828827000000000000e+06
1.828927000000000000e+06
1.829014000000000000e+06
1.829106000000000000e+06
1.829205000000000000e+06
1.829313000000000000e+06
1.829425000000000000e+06
1.829505000000000000e+06
1.829619000000000000e+06
1.829704000000000000e+06
1.829817000000000000e+06
1.829931000000000000e+06
1.830018000000000000e+06
1.830139000000000000e+06
1.830243000000000000e+06
1.830352000000000000e+06
1.830450000000000000e+06
1.830553000000000000e+06
1.830666000000000000e+06
1.830764000000000000e+06
1.830872000000000000e+06
1.830977000000000000e+06
1.831083000000000000e+06
1.831182000000000000e+06
1.831281000000000000e+06
1.831378000000000000e+06
1.831474000000000000e+06
1.831567000000000000e+06
1.831660000000000000e+06
1.831771000000000000e+06
1.831880000000000000e+06
1.831991000000000000e+06
1.832082000000000000e+06
1.832198000000000000e+06
1.832313000000000000e+06
1.832398000000000000e+06
1.832478000000000000e+06
1.832563000000000000e+06
1.832670000000000000e+06
1.832746000000000000e+06
1.832851000000000000e+06
1.832952000000000000e+06
1.833047000000000000e+06
1.833122000000000000e+06
1.833210000000000000e+06
1.833290000000000000e+06
1.833388000000000000e+06
1.833505000000000000e+06
1.833601000000000000e+06
1.833702000000000000e+06
1.833800000000000000e+06
1.833888000000000000e+06
1.833997000000000000e+06
1.834104000000000000e+06
1.834193000000000000e+06
1.834280000000000000e+06
1.834384000000000000e+06
1.834478000000000000e+06
1.834558000000000000e+06
1.834649000000000000e+06
1.834735000000000000e+06
1.834839000000000000e+06
1.834931000000000000e+06
1.835037000000000000e+06
1.835141000000000000e+06
1.835252000000000000e+06
1.835351000000000000e+06
1.835450000000000000e+06
1.835570000000000000e+06
1.835686000000000000e+06
1.835782000000000000e+06
1.835884000000000000e+06
1.835975000000000000e+06
1.836067000000000000e+06
1.836165000000000000e+06
1.836280000000000000e+06
1.836389000000000000e+06
1.836486000000000000e+06
1.836574000000000000e+06
1.836664000000000000e+06
1.836767000000000000e+06
1.836857000000000000e+06
1.836969000000000000e+06
1.837064000000000000e+06
1.837166000000000000e+06
1.837263000000000000e+06
1.837364000000000000e+06
1.837449000000000000e+06
1.837531000000000000e+06
1.837606000000000000e+06
1.837716000000000000e+06
1.837811000000000000e+06
1.837909000000000000e+06
1.837999000000000000e+06
1.838119000000000000e+06
1.838216000000000000e+06
1.838319000000000000e+06
1.838430000000000000e+06
1.838518000000000000e+06
1.838633000000000000e+06
1.838736000000000000e+06
1.838839000000000000e+06
1.838934000000000000e+06
1.839038000000000000e+06
1.839127000000000000e+06
1.839244000000000000e+06
1.839354000000000000e+06
1.839456000000000000e+06
1.839561000000000000e+06
1.839665000000000000e+06
1.839765000000000000e+06
1.839874000000000000e+06
1.839968000000000000e+06
1.840054000000000000e+06
1.840154000000000000e+06
1.840278000000000000e+06
1.840364000000000000e+06
1.840454000000000000e+06
1.840542000000000000e+06
1.840627000000000000e+06
1.840739000000000000e+06
1.840821000000000000e+06
1.840918000000000000e+06
1.841008000000000000e+06
1.841115000000000000e+06
1.841212000000000000e+06
1.841286000000000000e+06
1.841384000000000000e+06
1.841477000000000000e+06
1.841572000000000000e+06
1.841666000000000000e+06
1.841761000000000000e+06
1.841880000000000000e+06
1.841965000000000000e+06
1.842075000000000000e+06
1.842184000000000000e+06
1.842276000000000000e+06
1.842374000000000000e+06
1.842462000000000000e+06
1.842547000000000000e+06
1.842658000000000000e+06
1.842750000000000000e+06
1.842835000000000000e+06
1.842939000000000000e+06
1.843020000000000000e+06
1.843139000000000000e+06
1.843230000000000000e+06
1.843331000000000000e+06
1.843413000000000000e+06
1.843524000000000000e+06
1.843599000000000000e+06
1.843694000000000000e+06
1.843801000000000000e+06
1.843892000000000000e+06
1.843989000000000000e+06
1.844081000000000000e+06
1.844194000000000000e+06
1.844288000000000000e+06
1.844383000000000000e+06
1.844490000000000000e+06
1.844602000000000000e+06
1.844691000000000000e+06
1.844770000000000000e+06
1.844867000000000000e+06
1.844974000000000000e+06
1.845075000000000000e+06
1.845188000000000000e+06
1.845272000000000000e+06
1.845373000000000000e+06
1.845467000000000000e+06
1.845553000000000000e+06
1.845654000000000000e+06
1.845739000000000000e+06
1.845858000000000000e+06
1.845954000000000000e+06
1.846065000000000000e+06
1.846161000000000000e+06
1.846256000000000000e+06
1.846354000000000000e+06
1.846461000000000000e+06
1.846567000000000000e+06
1.846661000000000000e+06
1.846759000000000000e+06
1.846856000000000000e+06
1.846953000000000000e+06
1.847050000000000000e+06
1.847157000000000000e+06
1.847250000000000000e+06
1.847336000000000000e+06
1.847431000000000000e+06
1.847551000000000000e+06
1.847651000000000000e+06
1.847734000000000000e+06
1.847834000000000000e+06
1.847931000000000000e+06
1.848035000000000000e+06
1.848157000000000000e+06
1.848247000000000000e+06
1.848347000000000000e+06
1.848434000000000000e+06
1.848523000000000000e+06
1.848609000000000000e+06
1.848692000000000000e+06
1.848799000000000000e+06
1.848898000000000000e+06
1.849012000000000000e+06
1.849103000000000000e+06
1.849194000000000000e+06
1.849296000000000000e+06
1.849386000000000000e+06
1.849522000000000000e+06
1.849625000000000000e+06
1.849739000000000000e+06
1.849821000000000000e+06
1.849922000000000000e+06
1.850003000000000000e+06
1.850114000000000000e+06
1.850218000000000000e+06
1.850302000000000000e+06
1.850389000000000000e+06
1.850496000000000000e+06
1.850589000000000000e+06
1.850678000000000000e+06
1.850781000000000000e+06
1.850904000000000000e+06
1.850996000000000000e+06
1.851083000000000000e+06
1.851185000000000000e+06
1.851280000000000000e+06
1.851367000000000000e+06
1.851467000000000000e+06
1.851564000000000000e+06
1.851657000000000000e+06
1.851745000000000000e+06
1.851851000000000000e+06
1.851938000000000000e+06
1.852061000000000000e+06
1.852165000000000000e+06
1.852262000000000000e+06
1.852374000000000000e+06
1.852482000000000000e+06
1.852580000000000000e+06
1.852667000000000000e+06
1.852774000000000000e+06
1.852877000000000000e+06
1.852972000000000000e+06
1.853064000000000000e+06
1.853171000000000000e+06
1.853277000000000000e+06
1.853362000000000000e+06
1.853461000000000000e+06
1.853552000000000000e+06
1.853674000000000000e+06
1.853760000000000000e+06
1.853836000000000000e+06
1.853935000000000000e+06
1.854032000000000000e+06
1.854109000000000000e+06
1.854199000000000000e+06
1.854289000000000000e+06
1.854404000000000000e+06
1.854514000000000000e+06
1.854622000000000000e+06
1.854733000000000000e+06
1.854831000000000000e+06
1.854917000000000000e+06
1.855021000000000000e+06
1.855124000000000000e+06
1.855220000000000000e+06
1.855317000000000000e+06
1.855413000000000000e+06
1.855513000000000000e+06
1.855604000000000000e+06
1.855712000000000000e+06
1.855823000000000000e+06
1.855923000000000000e+06
1.856018000000000000e+06
1.856127000000000000e+06
1.856218000000000000e+06
1.856323000000000000e+06
1.856422000000000000e+06
1.856532000000000000e+06
1.856652000000000000e+06
1.856756000000000000e+06
1.856871000000000000e+06
1.856978000000000000e+06
1.857074000000000000e+06
1.857176000000000000e+06
1.857277000000000000e+06
1.857367000000000000e+06
1.857460000000000000e+06
1.857564000000000000e+06
1.857690000000000000e+06
1.857794000000000000e+06
1.857898000000000000e+06
1.857977000000000000e+06
1.858083000000000000e+06
1.858177000000000000e+06
1.858268000000000000e+06
1.858363000000000000e+06
1.858470000000000000e+06
1.858573000000000000e+06
1.858675000000000000e+06
1.858776000000000000e+06
1.858861000000000000e+06
1.858957000000000000e+06
1.859077000000000000e+06
1.859168000000000000e+06
1.859289000000000000e+06
1.859389000000000000e+06
1.859481000000000000e+06
1.859577000000000000e+06
1.859664000000000000e+06
1.859767000000000000e+06
1.859859000000000000e+06
1.859951000000000000e+06
1.860034000000000000e+06
1.860120000000000000e+06
1.860215000000000000e+06
1.860311000000000000e+06
1.860396000000000000e+06
1.860490000000000000e+06
1.860574000000000000e+06
1.860661000000000000e+06
1.860752000000000000e+06
1.860841000000000000e+06
1.860921000000000000e+06
1.861016000000000000e+06
1.861112000000000000e+06
1.861209000000000000e+06
1.861286000000000000e+06
1.861387000000000000e+06
1.861477000000000000e+06
1.861572000000000000e+06
1.861666000000000000e+06
1.861771000000000000e+06
1.861854000000000000e+06
1.861963000000000000e+06
1.862065000000000000e+06
1.862160000000000000e+06
1.862264000000000000e+06
1.862342000000000000e+06
1.862445000000000000e+06
1.862552000000000000e+06
1.862637000000000000e+06
1.862754000000000000e+06
1.862833000000000000e+06
1.862949000000000000e+06
1.863031000000000000e+06
1.863125000000000000e+06
1.863209000000000000e+06
1.863308000000000000e+06
1.863411000000000000e+06
1.863512000000000000e+06
1.863588000000000000e+06
1.863684000000000000e+06
1.863794000000000000e+06
1.863885000000000000e+06
1.863989000000000000e+06
1.864089000000000000e+06
1.864184000000000000e+06
1.864275000000000000e+06
1.864368000000000000e+06
1.864470000000000000e+06
1.864554000000000000e+06
1.864653000000000000e+06
1.864753000000000000e+06
1.864859000000000000e+06
1.864951000000000000e+06
1.865055000000000000e+06
1.865156000000000000e+06
1.865250000000000000e+06
1.865357000000000000e+06
1.865455000000000000e+06
1.865556000000000000e+06
1.865650000000000000e+06
1.865739000000000000e+06
1.865829000000000000e+06
1.865922000000000000e+06
1.866012000000000000e+06
1.866088000000000000e+06
1.866193000000000000e+06
1.866298000000000000e+06
1.866384000000000000e+06
1.866485000000000000e+06
1.866586000000000000e+06
1.866685000000000000e+06
1.866769000000000000e+06
1.866848000000000000e+06
1.866945000000000000e+06
1.867051000000000000e+06
1.867131000000000000e+06
1.867227000000000000e+06
1.867319000000000000e+06
1.867413000000000000e+06
1.867534000000000000e+06
1.867641000000000000e+06
1.867733000000000000e+06
1.867820000000000000e+06
1.867907000000000000e+06
1.867997000000000000e+06
1.868099000000000000e+06
1.868193000000000000e+06
1.868292000000000000e+06
1.868390000000000000e+06
1.868486000000000000e+06
1.868584000000000000e+06
1.868676000000000000e+06
1.868776000000000000e+06
1.868872000000000000e+06
1.868973000000000000e+06
1.869070000000000000e+06
1.869169000000000000e+06
1.869271000000000000e+06
1.869356000000000000e+06
1.869439000000000000e+06
1.869543000000000000e+06
1.869634000000000000e+06
1.869726000000000000e+06
1.869818000000000000e+06
1.869900000000000000e+06
1.869993000000000000e+06
1.870080000000000000e+06
1.870180000000000000e+06
1.870277000000000000e+06
1.870355000000000000e+06
1.870448000000000000e+06
1.870555000000000000e+06
1.870651000000000000e+06
1.870735000000000000e+06
1.870840000000000000e+06
1.870928000000000000e+06
1.871027000000000000e+06
1.871134000000000000e+06
1.871251000000000000e+06
1.871329000000000000e+06
1.871420000000000000e+06
1.871516000000000000e+06
1.871613000000000000e+06
1.871717000000000000e+06
1.871799000000000000e+06
1.871904000000000000e+06
1.871999000000000000e+06
1.872099000000000000e+06
1.872196000000000000e+06
1.872288000000000000e+06
1.872363000000000000e+06
1.872452000000000000e+06
1.872531000000000000e+06
1.872632000000000000e+06
1.872712000000000000e+06
1.872812000000000000e+06
1.872905000000000000e+06
1.873008000000000000e+06
1.873107000000000000e+06
1.873215000000000000e+06
1.873313000000000000e+06
1.873404000000000000e+06
1.873495000000000000e+06
1.873595000000000000e+06
1.873695000000000000e+06
1.873785000000000000e+06
1.873876000000000000e+06
1.873980000000000000e+06
1.874084000000000000e+06
1.874181000000000000e+06
1.874299000000000000e+06
1.874399000000000000e+06
1.874497000000000000e+06
1.874576000000000000e+06
1.874673000000000000e+06
1.874768000000000000e+06
1.874875000000000000e+06
1.874976000000000000e+06
1.875068000000000000e+06
1.875175000000000000e+06
1.875281000000000000e+06
1.875386000000000000e+06
1.875481000000000000e+06
1.875593000000000000e+06
1.875685000000000000e+06
1.875806000000000000e+06
1.875899000000000000e+06
1.875984000000000000e+06
1.876094000000000000e+06
1.876190000000000000e+06
1.876272000000000000e+06
1.876348000000000000e+06
1.876441000000000000e+06
1.876523000000000000e+06
1.876625000000000000e+06
1.876738000000000000e+06
1.876821000000000000e+06
1.876913000000000000e+06
1.877000000000000000e+06
1.877085000000000000e+06
1.877182000000000000e+06
1.877276000000000000e+06
1.877365000000000000e+06
1.877468000000000000e+06
1.877547000000000000e+06
1.877651000000000000e+06
1.877742000000000000e+06
1.877836000000000000e+06
1.877934000000000000e+06
1.878026000000000000e+06
1.878130000000000000e+06
1.878210000000000000e+06
1.878288000000000000e+06
1.878375000000000000e+06
1.878471000000000000e+06
1.878583000000000000e+06
1.878690000000000000e+06
1.878801000000000000e+06
1.878901000000000000e+06
1.879005000000000000e+06
1.879116000000000000e+06
1.879216000000000000e+06
1.879308000000000000e+06
1.879406000000000000e+06
1.879510000000000000e+06
1.879615000000000000e+06
1.879713000000000000e+06
1.879825000000000000e+06
1.879918000000000000e+06
1.880005000000000000e+06
1.880109000000000000e+06
1.880196000000000000e+06
1.880293000000000000e+06
1.880395000000000000e+06
1.880491000000000000e+06
1.880579000000000000e+06
1.880690000000000000e+06
1.880794000000000000e+06
1.880899000000000000e+06
1.881004000000000000e+06
1.881123000000000000e+06
1.881204000000000000e+06
1.881299000000000000e+06
1.881382000000000000e+06
1.881464000000000000e+06
1.881547000000000000e+06
1.881644000000000000e+06
1.881744000000000000e+06
1.881838000000000000e+06
1.881928000000000000e+06
1.882022000000000000e+06
1.882125000000000000e+06
1.882243000000000000e+06
1.882336000000000000e+06
1.882424000000000000e+06
1.882528000000000000e+06
1.882608000000000000e+06
1.882721000000000000e+06
1.882825000000000000e+06
1.882925000000000000e+06
1.883007000000000000e+06
1.883099000000000000e+06
1.883187000000000000e+06
1.883290000000000000e+06
1.883382000000000000e+06
1.883474000000000000e+06
1.883584000000000000e+06
1.883675000000000000e+06
1.883762000000000000e+06
1.883862000000000000e+06
1.883950000000000000e+06
1.884038000000000000e+06
1.884126000000000000e+06
1.884221000000000000e+06
1.884316000000000000e+06
1.884397000000000000e+06
1.884505000000000000e+06
1.884618000000000000e+06
1.884714000000000000e+06
1.884826000000000000e+06
1.884912000000000000e+06
1.885008000000000000e+06
1.885096000000000000e+06
1.885179000000000000e+06
1.885266000000000000e+06
1.885342000000000000e+06
1.885445000000000000e+06
1.885547000000000000e+06
1.885621000000000000e+06
1.885714000000000000e+06
1.885821000000000000e+06
1.885920000000000000e+06
1.886020000000000000e+06
1.886102000000000000e+06
1.886209000000000000e+06
1.886295000000000000e+06
1.886382000000000000e+06
1.886479000000000000e+06
1.886568000000000000e+06
1.886653000000000000e+06
1.886747000000000000e+06
1.886843000000000000e+06
1.886941000000000000e+06
1.887028000000000000e+06
1.887122000000000000e+06
1.887221000000000000e+06
1.887307000000000000e+06
1.887395000000000000e+06
1.887476000000000000e+06
1.887560000000000000e+06
1.887654000000000000e+06
1.887754000000000000e+06
1.887864000000000000e+06
1.887954000000000000e+06
1.888031000000000000e+06
1.888138000000000000e+06
1.888244000000000000e+06
1.888341000000000000e+06
1.888429000000000000e+06
1.888532000000000000e+06
1.888634000000000000e+06
1.888722000000000000e+06
1.888818000000000000e+06
1.888919000000000000e+06
1.889021000000000000e+06
1.889117000000000000e+06
1.889209000000000000e+06
1.889313000000000000e+06
1.889422000000000000e+06
1.889511000000000000e+06
1.889608000000000000e+06
1.889703000000000000e+06
1.889796000000000000e+06
1.889886000000000000e+06
1.889994000000000000e+06
1.890081000000000000e+06
1.890174000000000000e+06
1.890265000000000000e+06
1.890351000000000000e+06
1.890467000000000000e+06
1.890545000000000000e+06
1.890635000000000000e+06
1.890743000000000000e+06
1.890847000000000000e+06
1.890948000000000000e+06
1.891037000000000000e+06
1.891135000000000000e+06
1.891223000000000000e+06
1.891322000000000000e+06
1.891407000000000000e+06
1.891495000000000000e+06
1.891577000000000000e+06
1.891682000000000000e+06
1.891775000000000000e+06
1.891878000000000000e+06
1.891989000000000000e+06
1.892063000000000000e+06
1.892155000000000000e+06
1.892232000000000000e+06
1.892306000000000000e+06
1.892398000000000000e+06
1.892483000000000000e+06
1.892582000000000000e+06
1.892675000000000000e+06
1.892769000000000000e+06
1.892854000000000000e+06
1.892944000000000000e+06
1.893049000000000000e+06
1.893135000000000000e+06
1.893211000000000000e+06
1.893288000000000000e+06
1.893391000000000000e+06
1.893489000000000000e+06
1.893604000000000000e+06
1.893696000000000000e+06
1.893803000000000000e+06
1.893905000000000000e+06
1.894006000000000000e+06
1.894094000000000000e+06
1.894213000000000000e+06
1.894297000000000000e+06
1.894375000000000000e+06
1.894470000000000000e+06
1.894569000000000000e+06
1.894659000000000000e+06
1.894747000000000000e+06
1.894848000000000000e+06
1.894952000000000000e+06
1.895048000000000000e+06
1.895143000000000000e+06
1.895232000000000000e+06
1.895325000000000000e+06
1.895411000000000000e+06
1.895507000000000000e+06
1.895609000000000000e+06
1.895708000000000000e+06
1.895803000000000000e+06
1.895889000000000000e+06
1.895983000000000000e+06
1.896084000000000000e+06
1.896174000000000000e+06
1.896266000000000000e+06
1.896339000000000000e+06
1.896442000000000000e+06
1.896523000000000000e+06
1.896624000000000000e+06
1.896723000000000000e+06
1.896826000000000000e+06
1.896915000000000000e+06
1.897003000000000000e+06
1.897101000000000000e+06
1.897187000000000000e+06
1.897281000000000000e+06
1.897368000000000000e+06
1.897460000000000000e+06
1.897551000000000000e+06
1.897642000000000000e+06
1.897744000000000000e+06
1.897836000000000000e+06
1.897929000000000000e+06
1.898015000000000000e+06
1.898113000000000000e+06
1.898200000000000000e+06
1.898300000000000000e+06
1.898384000000000000e+06
1.898484000000000000e+06
1.898566000000000000e+06
1.898671000000000000e+06
1.898780000000000000e+06
1.898872000000000000e+06
1.898960000000000000e+06
1.899041000000000000e+06
1.899143000000000000e+06
1.899251000000000000e+06
1.899349000000000000e+06
1.899451000000000000e+06
1.899535000000000000e+06
1.899616000000000000e+06
1.899739000000000000e+06
1.899848000000000000e+06
1.899937000000000000e+06
1.900025000000000000e+06
1.900111000000000000e+06
1.900199000000000000e+06
1.900288000000000000e+06
1.900377000000000000e+06
1.900472000000000000e+06
1.900568000000000000e+06
1.900669000000000000e+06
1.900771000000000000e+06
1.900858000000000000e+06
1.900969000000000000e+06
1.901066000000000000e+06
1.901169000000000000e+06
1.901263000000000000e+06
1.901355000000000000e+06
1.901452000000000000e+06
1.901550000000000000e+06
1.901639000000000000e+06
1.901740000000000000e+06
1.901835000000000000e+06
1.901922000000000000e+06
1.902041000000000000e+06
1.902140000000000000e+06
1.902230000000000000e+06
1.902324000000000000e+06
1.902423000000000000e+06
1.902531000000000000e+06
1.902613000000000000e+06
1.902701000000000000e+06
1.902790000000000000e+06
1.902894000000000000e+06
1.902972000000000000e+06
1.903059000000000000e+06
1.903160000000000000e+06
1.903235000000000000e+06
1.903325000000000000e+06
1.903405000000000000e+06
1.903517000000000000e+06
1.903609000000000000e+06
1.903711000000000000e+06
1.903808000000000000e+06
1.903891000000000000e+06
1.903994000000000000e+06
1.904087000000000000e+06
1.904170000000000000e+06
1.904258000000000000e+06
1.904347000000000000e+06
1.904433000000000000e+06
1.904527000000000000e+06
1.904618000000000000e+06
1.904694000000000000e+06
1.904779000000000000e+06
1.904867000000000000e+06
1.904942000000000000e+06
1.905045000000000000e+06
1.905135000000000000e+06
1.905230000000000000e+06
1.905330000000000000e+06
1.905432000000000000e+06
1.905541000000000000e+06
1.905641000000000000e+06
1.905739000000000000e+06
1.905831000000000000e+06
1.905923000000000000e+06
1.906012000000000000e+06
1.906122000000000000e+06
1.906214000000000000e+06
1.906311000000000000e+06
1.906392000000000000e+06
1.906499000000000000e+06
1.906593000000000000e+06
1.906683000000000000e+06
1.906778000000000000e+06
1.906885000000000000e+06
1.906983000000000000e+06
1.907077000000000000e+06
1.907174000000000000e+06
1.907260000000000000e+06
1.907355000000000000e+06
1.907462000000000000e+06
1.907558000000000000e+06
1.907654000000000000e+06
1.907745000000000000e+06
1.907852000000000000e+06
1.907943000000000000e+06
1.908044000000000000e+06
1.908147000000000000e+06
1.908228000000000000e+06
1.908326000000000000e+06
1.908423000000000000e+06
1.908530000000000000e+06
1.908635000000000000e+06
1.908728000000000000e+06
1.908817000000000000e+06
1.908901000000000000e+06
1.908987000000000000e+06
1.909079000000000000e+06
1.909183000000000000e+06
1.909290000000000000e+06
1.909380000000000000e+06
1.909484000000000000e+06
1.909569000000000000e+06
1.909661000000000000e+06
1.909758000000000000e+06
1.909867000000000000e+06
1.909950000000000000e+06
1.910042000000000000e+06
1.910126000000000000e+06
1.910217000000000000e+06
1.910307000000000000e+06
1.910392000000000000e+06
1.910477000000000000e+06
1.910570000000000000e+06
1.910676000000000000e+06
1.910772000000000000e+06
1.910876000000000000e+06
1.910982000000000000e+06
1.911072000000000000e+06
1.911172000000000000e+06
1.911273000000000000e+06
1.911353000000000000e+06
1.911432000000000000e+06
1.911533000000000000e+06
1.911628000000000000e+06
1.911718000000000000e+06
1.911807000000000000e+06
1.911903000000000000e+06
1.912011000000000000e+06
1.912109000000000000e+06
1.912197000000000000e+06
1.912289000000000000e+06
1.912392000000000000e+06
1.912489000000000000e+06
1.912586000000000000e+06
1.912684000000000000e+06
1.912783000000000000e+06
1.912865000000000000e+06
1.912942000000000000e+06
1.913017000000000000e+06
1.913130000000000000e+06
1.913226000000000000e+06
1.913309000000000000e+06
1.913393000000000000e+06
1.913503000000000000e+06
1.913584000000000000e+06
1.913694000000000000e+06
1.913786000000000000e+06
1.913893000000000000e+06
1.913987000000000000e+06
1.914071000000000000e+06
1.914161000000000000e+06
1.914262000000000000e+06
1.914353000000000000e+06
1.914455000000000000e+06
1.914545000000000000e+06
1.914618000000000000e+06
1.914714000000000000e+06
1.914809000000000000e+06
1.914913000000000000e+06
1.914998000000000000e+06
1.915089000000000000e+06
1.915185000000000000e+06
1.915283000000000000e+06
1.915377000000000000e+06
1.915462000000000000e+06
1.915556000000000000e+06
1.915642000000000000e+06
1.915728000000000000e+06
1.915788000000000000e+06
1.915877000000000000e+06
1.915966000000000000e+06
1.916066000000000000e+06
1.916168000000000000e+06
1.916249000000000000e+06
1.916348000000000000e+06
1.916453000000000000e+06
1.916557000000000000e+06
1.916657000000000000e+06
1.916744000000000000e+06
1.916838000000000000e+06
1.916942000000000000e+06
1.917031000000000000e+06
1.917137000000000000e+06
1.917239000000000000e+06
1.917327000000000000e+06
1.917414000000000000e+06
1.917502000000000000e+06
1.917576000000000000e+06
1.917663000000000000e+06
1.917743000000000000e+06
1.917848000000000000e+06
1.917938000000000000e+06
1.918027000000000000e+06
1.918114000000000000e+06
1.918210000000000000e+06
1.918317000000000000e+06
1.918413000000000000e+06
1.918510000000000000e+06
1.918611000000000000e+06
1.918708000000000000e+06
1.918822000000000000e+06
1.918918000000000000e+06
1.919012000000000000e+06
1.919091000000000000e+06
1.919189000000000000e+06
1.919265000000000000e+06
1.919349000000000000e+06
1.919446000000000000e+06
1.919527000000000000e+06
1.919620000000000000e+06
1.919721000000000000e+06
1.919821000000000000e+06
1.919926000000000000e+06
1.920019000000000000e+06
1.920138000000000000e+06
1.920230000000000000e+06
1.920311000000000000e+06
1.920407000000000000e+06
1.920501000000000000e+06
1.920588000000000000e+06
1.920677000000000000e+06
1.920770000000000000e+06
1.920863000000000000e+06
1.920955000000000000e+06
1.921057000000000000e+06
1.921144000000000000e+06
1.921244000000000000e+06
1.921338000000000000e+06
1.921450000000000000e+06
1.921527000000000000e+06
1.921619000000000000e+06
1.921698000000000000e+06
1.921805000000000000e+06
1.921883000000000000e+06
1.921984000000000000e+06
1.922084000000000000e+06
1.922179000000000000e+06
1.922267000000000000e+06
1.922358000000000000e+06
1.922454000000000000e+06
1.922556000000000000e+06
1.922654000000000000e+06
1.922734000000000000e+06
1.922833000000000000e+06
1.922921000000000000e+06
1.923012000000000000e+06
1.923092000000000000e+06
1.923184000000000000e+06
1.923292000000000000e+06
1.923378000000000000e+06
1.923463000000000000e+06
1.923559000000000000e+06
1.923645000000000000e+06
1.923740000000000000e+06
1.923832000000000000e+06
1.923935000000000000e+06
1.924011000000000000e+06
1.924105000000000000e+06
1.924192000000000000e+06
1.924279000000000000e+06
1.924360000000000000e+06
1.924454000000000000e+06
1.924547000000000000e+06
1.924649000000000000e+06
1.924741000000000000e+06
1.924843000000000000e+06
1.924936000000000000e+06
1.925015000000000000e+06
1.925097000000000000e+06
1.925199000000000000e+06
1.925292000000000000e+06
1.925367000000000000e+06
1.925460000000000000e+06
1.925549000000000000e+06
1.925649000000000000e+06
1.925736000000000000e+06
1.925819000000000000e+06
1.925914000000000000e+06
1.926030000000000000e+06
1.926122000000000000e+06
1.926215000000000000e+06
1.926317000000000000e+06
1.926411000000000000e+06
1.926513000000000000e+06
1.926608000000000000e+06
1.926695000000000000e+06
1.926780000000000000e+06
1.926864000000000000e+06
1.926958000000000000e+06
1.927031000000000000e+06
1.927121000000000000e+06
1.927210000000000000e+06
1.927295000000000000e+06
1.927379000000000000e+06
1.927461000000000000e+06
1.927540000000000000e+06
1.927629000000000000e+06
1.927721000000000000e+06
1.927813000000000000e+06
1.927913000000000000e+06
1.927985000000000000e+06
1.928069000000000000e+06
1.928159000000000000e+06
1.928241000000000000e+06
1.928325000000000000e+06
1.928404000000000000e+06
1.928496000000000000e+06
1.928578000000000000e+06
1.928664000000000000e+06
1.928765000000000000e+06
1.928852000000000000e+06
1.928937000000000000e+06
1.929025000000000000e+06
1.929112000000000000e+06
1.929215000000000000e+06
1.929307000000000000e+06
1.929387000000000000e+06
1.929474000000000000e+06
1.929560000000000000e+06
1.929657000000000000e+06
1.929738000000000000e+06
1.929837000000000000e+06
1.929932000000000000e+06
1.930032000000000000e+06
1.930131000000000000e+06
1.930212000000000000e+06
1.930300000000000000e+06
1.930390000000000000e+06
1.930483000000000000e+06
1.930572000000000000e+06
1.930660000000000000e+06
1.930749000000000000e+06
1.930833000000000000e+06
1.930918000000000000e+06
1.931015000000000000e+06
1.931114000000000000e+06
1.931226000000000000e+06
1.931314000000000000e+06
1.931402000000000000e+06
1.931501000000000000e+06
1.931597000000000000e+06
1.931693000000000000e+06
1.931789000000000000e+06
1.931862000000000000e+06
1.931938000000000000e+06
1.932023000000000000e+06
1.932115000000000000e+06
1.932214000000000000e+06
1.932303000000000000e+06
1.932395000000000000e+06
1.932493000000000000e+06
1.932580000000000000e+06
1.932668000000000000e+06
1.932765000000000000e+06
1.932854000000000000e+06
1.932935000000000000e+06
1.933024000000000000e+06
1.933130000000000000e+06
1.933236000000000000e+06
1.933320000000000000e+06
1.933413000000000000e+06
1.933512000000000000e+06
1.933602000000000000e+06
1.933701000000000000e+06
1.933788000000000000e+06
1.933886000000000000e+06
1.933976000000000000e+06
1.934094000000000000e+06
1.934203000000000000e+06
1.934305000000000000e+06
1.934397000000000000e+06
1.934478000000000000e+06
1.934576000000000000e+06
1.934667000000000000e+06
1.934754000000000000e+06
1.934852000000000000e+06
1.934940000000000000e+06
1.935031000000000000e+06
1.935127000000000000e+06
1.935222000000000000e+06
1.935307000000000000e+06
1.935387000000000000e+06
1.935473000000000000e+06
1.935558000000000000e+06
1.935652000000000000e+06
1.935739000000000000e+06
1.935845000000000000e+06
1.935931000000000000e+06
1.936024000000000000e+06
1.936120000000000000e+06
1.936208000000000000e+06
1.936289000000000000e+06
1.936393000000000000e+06
1.936484000000000000e+06
1.936574000000000000e+06
1.936663000000000000e+06
1.936754000000000000e+06
1.936855000000000000e+06
1.936953000000000000e+06
1.937036000000000000e+06
1.937130000000000000e+06
1.937230000000000000e+06
1.937330000000000000e+06
1.937420000000000000e+06
1.937509000000000000e+06
1.937603000000000000e+06
1.937684000000000000e+06
1.937779000000000000e+06
1.937867000000000000e+06
1.937965000000000000e+06
1.938065000000000000e+06
1.938171000000000000e+06
1.938264000000000000e+06
1.938349000000000000e+06
1.938449000000000000e+06
1.938532000000000000e+06
1.938603000000000000e+06
1.938699000000000000e+06
1.938791000000000000e+06
1.938891000000000000e+06
1.938988000000000000e+06
1.939089000000000000e+06
1.939185000000000000e+06
1.939281000000000000e+06
1.939376000000000000e+06
1.939462000000000000e+06
1.939549000000000000e+06
1.939635000000000000e+06
1.939725000000000000e+06
1.939815000000000000e+06
1.939923000000000000e+06
1.940014000000000000e+06
1.940096000000000000e+06
1.940188000000000000e+06
1.940283000000000000e+06
1.940362000000000000e+06
1.940453000000000000e+06
1.940562000000000000e+06
1.940642000000000000e+06
1.940729000000000000e+06
1.940809000000000000e+06
1.940893000000000000e+06
1.940990000000000000e+06
1.941101000000000000e+06
1.941173000000000000e+06
1.941266000000000000e+06
1.941371000000000000e+06
1.941469000000000000e+06
1.941533000000000000e+06
1.941628000000000000e+06
1.941717000000000000e+06
1.941796000000000000e+06
1.941881000000000000e+06
1.941975000000000000e+06
1.942070000000000000e+06
1.942157000000000000e+06
1.942259000000000000e+06
1.942353000000000000e+06
1.942442000000000000e+06
1.942534000000000000e+06
1.942636000000000000e+06
1.942735000000000000e+06
1.942822000000000000e+06
1.942901000000000000e+06
1.942999000000000000e+06
1.943088000000000000e+06
1.943170000000000000e+06
1.943250000000000000e+06
1.943344000000000000e+06
1.943426000000000000e+06
1.943512000000000000e+06
1.943613000000000000e+06
1.943712000000000000e+06
1.943814000000000000e+06
1.943915000000000000e+06
1.943998000000000000e+06
1.944094000000000000e+06
1.944190000000000000e+06
1.944282000000000000e+06
1.944372000000000000e+06
1.944479000000000000e+06
1.944571000000000000e+06
1.944663000000000000e+06
1.944744000000000000e+06
1.944829000000000000e+06
1.944925000000000000e+06
1.945006000000000000e+06
1.945094000000000000e+06
1.945180000000000000e+06
1.945262000000000000e+06
1.945352000000000000e+06
1.945440000000000000e+06
1.945537000000000000e+06
1.945636000000000000e+06
1.945739000000000000e+06
1.945821000000000000e+06
1.945909000000000000e+06
1.946008000000000000e+06
1.946109000000000000e+06
1.946202000000000000e+06
1.946290000000000000e+06
1.946363000000000000e+06
1.946453000000000000e+06
1.946554000000000000e+06
1.946635000000000000e+06
1.946734000000000000e+06
1.946822000000000000e+06
1.946895000000000000e+06
1.946989000000000000e+06
1.947081000000000000e+06
1.947169000000000000e+06
1.947252000000000000e+06
1.947350000000000000e+06
1.947437000000000000e+06
1.947529000000000000e+06
1.947628000000000000e+06
1.947740000000000000e+06
1.947817000000000000e+06
1.947898000000000000e+06
1.948002000000000000e+06
1.948125000000000000e+06
1.948219000000000000e+06
1.948317000000000000e+06
1.948405000000000000e+06
1.948483000000000000e+06
1.948571000000000000e+06
1.948658000000000000e+06
1.948754000000000000e+06
1.948844000000000000e+06
1.948914000000000000e+06
1.948994000000000000e+06
1.949088000000000000e+06
1.949190000000000000e+06
1.949273000000000000e+06
1.949385000000000000e+06
1.949479000000000000e+06
1.949571000000000000e+06
1.949663000000000000e+06
1.949760000000000000e+06
1.949835000000000000e+06
1.949926000000000000e+06
1.950006000000000000e+06
1.950114000000000000e+06
1.950207000000000000e+06
1.950301000000000000e+06
1.950394000000000000e+06
1.950494000000000000e+06
1.950593000000000000e+06
1.950678000000000000e+06
1.950752000000000000e+06
1.950868000000000000e+06
1.950927000000000000e+06
1.951015000000000000e+06
1.951111000000000000e+06
1.951194000000000000e+06
1.951283000000000000e+06
1.951369000000000000e+06
1.951465000000000000e+06
1.951547000000000000e+06
1.951631000000000000e+06
1.951730000000000000e+06
1.951825000000000000e+06
1.951910000000000000e+06
1.951999000000000000e+06
1.952101000000000000e+06
1.952191000000000000e+06
1.952268000000000000e+06
1.952369000000000000e+06
1.952461000000000000e+06
1.952545000000000000e+06
1.952631000000000000e+06
1.952723000000000000e+06
1.952826000000000000e+06
1.952929000000000000e+06
1.953032000000000000e+06
1.953122000000000000e+06
1.953220000000000000e+06
1.953307000000000000e+06
1.953397000000000000e+06
1.953499000000000000e+06
1.953592000000000000e+06
1.953690000000000000e+06
1.953787000000000000e+06
1.953869000000000000e+06
1.953964000000000000e+06
1.954061000000000000e+06
1.954147000000000000e+06
1.954233000000000000e+06
1.954323000000000000e+06
1.954421000000000000e+06
1.954508000000000000e+06
1.954593000000000000e+06
1.954671000000000000e+06
1.954751000000000000e+06
1.954832000000000000e+06
1.954924000000000000e+06
1.955019000000000000e+06
1.955115000000000000e+06
1.955182000000000000e+06
1.955265000000000000e+06
1.955342000000000000e+06
1.955435000000000000e+06
1.955520000000000000e+06
1.955598000000000000e+06
1.955698000000000000e+06
1.955778000000000000e+06
1.955851000000000000e+06
1.955929000000000000e+06
1.956008000000000000e+06
1.956103000000000000e+06
1.956199000000000000e+06
1.956267000000000000e+06
1.956347000000000000e+06
1.956441000000000000e+06
1.956534000000000000e+06
1.956626000000000000e+06
1.956732000000000000e+06
1.956830000000000000e+06
1.956904000000000000e+06
1.956999000000000000e+06
1.957096000000000000e+06
1.957194000000000000e+06
1.957277000000000000e+06
1.957364000000000000e+06
1.957448000000000000e+06
1.957551000000000000e+06
1.957644000000000000e+06
1.957733000000000000e+06
1.957826000000000000e+06
1.957914000000000000e+06
1.958013000000000000e+06
1.958097000000000000e+06
1.958177000000000000e+06
1.958275000000000000e+06
1.958380000000000000e+06
1.958466000000000000e+06
1.958541000000000000e+06
1.958624000000000000e+06
1.958725000000000000e+06
1.958824000000000000e+06
1.958908000000000000e+06
1.959004000000000000e+06
1.959106000000000000e+06
1.959197000000000000e+06
1.959263000000000000e+06
1.959351000000000000e+06
1.959429000000000000e+06
1.959519000000000000e+06
1.959615000000000000e+06
1.959702000000000000e+06
1.959798000000000000e+06
1.959896000000000000e+06
1.959979000000000000e+06
1.960048000000000000e+06
1.960146000000000000e+06
1.960236000000000000e+06
1.960313000000000000e+06
1.960408000000000000e+06
1.960495000000000000e+06
1.960572000000000000e+06
1.960673000000000000e+06
1.960770000000000000e+06
1.960856000000000000e+06
1.960959000000000000e+06
1.961028000000000000e+06
1.961124000000000000e+06
1.961227000000000000e+06
1.961322000000000000e+06
1.961412000000000000e+06
1.961523000000000000e+06
1.961604000000000000e+06
1.961680000000000000e+06
1.961771000000000000e+06
1.961847000000000000e+06
1.961940000000000000e+06
1.962027000000000000e+06
1.962125000000000000e+06
1.962203000000000000e+06
1.962306000000000000e+06
1.962382000000000000e+06
1.962459000000000000e+06
1.962560000000000000e+06
1.962643000000000000e+06
1.962731000000000000e+06
1.962827000000000000e+06
1.962922000000000000e+06
1.963010000000000000e+06
1.963083000000000000e+06
1.963188000000000000e+06
1.963279000000000000e+06
1.963353000000000000e+06
1.963432000000000000e+06
1.963515000000000000e+06
1.963613000000000000e+06
1.963691000000000000e+06
1.963782000000000000e+06
1.963884000000000000e+06
1.963976000000000000e+06
1.964060000000000000e+06
1.964131000000000000e+06
1.964199000000000000e+06
1.964284000000000000e+06
1.964360000000000000e+06
1.964443000000000000e+06
1.964545000000000000e+06
1.964629000000000000e+06
1.964716000000000000e+06
1.964811000000000000e+06
1.964895000000000000e+06
1.965003000000000000e+06
1.965103000000000000e+06
1.965197000000000000e+06
1.965289000000000000e+06
1.965375000000000000e+06
1.965473000000000000e+06
1.965550000000000000e+06
1.965641000000000000e+06
1.965720000000000000e+06
1.965813000000000000e+06
1.965886000000000000e+06
1.965978000000000000e+06
1.966063000000000000e+06
1.966154000000000000e+06
1.966246000000000000e+06
1.966339000000000000e+06
1.966438000000000000e+06
1.966532000000000000e+06
1.966598000000000000e+06
1.966679000000000000e+06
1.966765000000000000e+06
1.966851000000000000e+06
1.966937000000000000e+06
1.967043000000000000e+06
1.967126000000000000e+06
1.967222000000000000e+06
1.967313000000000000e+06
1.967395000000000000e+06
1.967478000000000000e+06
1.967564000000000000e+06
1.967668000000000000e+06
1.967759000000000000e+06
1.967849000000000000e+06
1.967922000000000000e+06
1.968029000000000000e+06
1.968115000000000000e+06
1.968196000000000000e+06
1.968298000000000000e+06
1.968378000000000000e+06
1.968470000000000000e+06
1.968551000000000000e+06
1.968639000000000000e+06
1.968718000000000000e+06
1.968819000000000000e+06
1.968908000000000000e+06
1.969009000000000000e+06
1.969099000000000000e+06
1.969202000000000000e+06
1.969291000000000000e+06
1.969385000000000000e+06
1.969472000000000000e+06
1.969570000000000000e+06
1.969646000000000000e+06
1.969730000000000000e+06
1.969827000000000000e+06
1.969922000000000000e+06
1.970007000000000000e+06
1.970094000000000000e+06
1.970180000000000000e+06
1.970280000000000000e+06
1.970363000000000000e+06
1.970451000000000000e+06
1.970528000000000000e+06
1.970610000000000000e+06
1.970711000000000000e+06
1.970799000000000000e+06
1.970876000000000000e+06
1.970979000000000000e+06
1.971062000000000000e+06
1.971158000000000000e+06
1.971253000000000000e+06
1.971345000000000000e+06
1.971441000000000000e+06
1.971521000000000000e+06
1.971618000000000000e+06
1.971707000000000000e+06
1.971792000000000000e+06
1.971888000000000000e+06
1.971965000000000000e+06
1.972041000000000000e+06
1.972138000000000000e+06
1.972224000000000000e+06
1.972303000000000000e+06
1.972383000000000000e+06
1.972468000000000000e+06
1.972580000000000000e+06
1.972654000000000000e+06
1.972738000000000000e+06
1.972835000000000000e+06
1.972920000000000000e+06
1.973011000000000000e+06
1.973100000000000000e+06
1.973173000000000000e+06
1.973260000000000000e+06
1.973346000000000000e+06
1.973432000000000000e+06
1.973521000000000000e+06
1.973606000000000000e+06
1.973706000000000000e+06
1.973800000000000000e+06
1.973884000000000000e+06
1.973968000000000000e+06
1.974049000000000000e+06
1.974152000000000000e+06
1.974217000000000000e+06
1.974318000000000000e+06
1.974405000000000000e+06
1.974484000000000000e+06
1.974568000000000000e+06
1.974646000000000000e+06
1.974728000000000000e+06
1.974817000000000000e+06
1.974886000000000000e+06
1.974971000000000000e+06
1.975050000000000000e+06
1.975147000000000000e+06
1.975229000000000000e+06
1.975325000000000000e+06
1.975418000000000000e+06
1.975517000000000000e+06
1.975603000000000000e+06
1.975684000000000000e+06
1.975759000000000000e+06
1.975845000000000000e+06
1.975966000000000000e+06
1.976038000000000000e+06
1.976123000000000000e+06
1.976205000000000000e+06
1.976304000000000000e+06
1.976384000000000000e+06
1.976459000000000000e+06
1.976554000000000000e+06
1.976636000000000000e+06
1.976729000000000000e+06
1.976803000000000000e+06
1.976911000000000000e+06
1.977009000000000000e+06
1.977076000000000000e+06
1.977171000000000000e+06
1.977252000000000000e+06
1.977337000000000000e+06
1.977414000000000000e+06
1.977502000000000000e+06
1.977603000000000000e+06
1.977685000000000000e+06
1.977777000000000000e+06
1.977882000000000000e+06
1.977960000000000000e+06
1.978042000000000000e+06
1.978127000000000000e+06
1.978206000000000000e+06
1.978291000000000000e+06
1.978383000000000000e+06
1.978465000000000000e+06
1.978545000000000000e+06
1.978622000000000000e+06
1.978718000000000000e+06
1.978814000000000000e+06
1.978907000000000000e+06
1.978990000000000000e+06
1.979069000000000000e+06
1.979160000000000000e+06
1.979248000000000000e+06
1.979343000000000000e+06
1.979428000000000000e+06
1.979498000000000000e+06
1.979579000000000000e+06
1.979666000000000000e+06
1.979757000000000000e+06
1.979863000000000000e+06
1.979934000000000000e+06
1.980026000000000000e+06
1.980108000000000000e+06
1.980187000000000000e+06
1.980271000000000000e+06
1.980352000000000000e+06
1.980431000000000000e+06
1.980522000000000000e+06
1.980607000000000000e+06
1.980685000000000000e+06
1.980786000000000000e+06
1.980864000000000000e+06
1.980945000000000000e+06
1.981036000000000000e+06
1.981129000000000000e+06
1.981207000000000000e+06
1.981301000000000000e+06
1.981382000000000000e+06
1.981469000000000000e+06
1.981566000000000000e+06
1.981649000000000000e+06
1.981726000000000000e+06
1.981814000000000000e+06
1.981908000000000000e+06
1.981996000000000000e+06
1.982080000000000000e+06
1.982170000000000000e+06
1.982262000000000000e+06
1.982332000000000000e+06
1.982412000000000000e+06
1.982511000000000000e+06
1.982600000000000000e+06
1.982689000000000000e+06
1.982774000000000000e+06
1.982863000000000000e+06
1.982959000000000000e+06
1.983046000000000000e+06
1.983130000000000000e+06
1.983232000000000000e+06
1.983337000000000000e+06
1.983428000000000000e+06
1.983525000000000000e+06
1.983606000000000000e+06
1.983687000000000000e+06
1.983761000000000000e+06
1.983838000000000000e+06
1.983919000000000000e+06
1.984008000000000000e+06
1.984090000000000000e+06
1.984196000000000000e+06
1.984254000000000000e+06
1.984336000000000000e+06
1.984412000000000000e+06
1.984502000000000000e+06
1.984586000000000000e+06
1.984672000000000000e+06
1.984754000000000000e+06
1.984838000000000000e+06
1.984907000000000000e+06
1.984990000000000000e+06
1.985067000000000000e+06
1.985141000000000000e+06
1.985233000000000000e+06
1.985322000000000000e+06
1.985412000000000000e+06
1.985494000000000000e+06
1.985575000000000000e+06
1.985675000000000000e+06
1.985778000000000000e+06
1.985868000000000000e+06
1.985951000000000000e+06
1.986049000000000000e+06
1.986128000000000000e+06
1.986214000000000000e+06
1.986294000000000000e+06
1.986378000000000000e+06
1.986468000000000000e+06
1.986560000000000000e+06
1.986638000000000000e+06
1.986740000000000000e+06
1.986832000000000000e+06
1.986922000000000000e+06
1.987012000000000000e+06
1.987100000000000000e+06
1.987189000000000000e+06
1.987263000000000000e+06
1.987329000000000000e+06
1.987416000000000000e+06
1.987497000000000000e+06
1.987574000000000000e+06
1.987661000000000000e+06
1.987743000000000000e+06
1.987827000000000000e+06
1.987917000000000000e+06
1.988004000000000000e+06
1.988101000000000000e+06
1.988175000000000000e+06
1.988258000000000000e+06
1.988345000000000000e+06
1.988425000000000000e+06
1.988525000000000000e+06
1.988624000000000000e+06
1.988718000000000000e+06
1.988783000000000000e+06
1.988876000000000000e+06
1.988972000000000000e+06
1.989040000000000000e+06
1.989136000000000000e+06
1.989230000000000000e+06
1.989322000000000000e+06
1.989398000000000000e+06
1.989506000000000000e+06
1.989592000000000000e+06
1.989681000000000000e+06
1.989778000000000000e+06
1.989865000000000000e+06
1.989967000000000000e+06
1.990050000000000000e+06
1.990143000000000000e+06
1.990214000000000000e+06
1.990297000000000000e+06
1.990394000000000000e+06
1.990474000000000000e+06
1.990555000000000000e+06
1.990631000000000000e+06
1.990718000000000000e+06
1.990805000000000000e+06
1.990886000000000000e+06
1.990983000000000000e+06
1.991060000000000000e+06
1.991149000000000000e+06
1.991238000000000000e+06
1.991303000000000000e+06
1.991388000000000000e+06
1.991486000000000000e+06
1.991563000000000000e+06
1.991659000000000000e+06
1.991744000000000000e+06
1.991827000000000000e+06
1.991917000000000000e+06
1.992000000000000000e+06
1.992093000000000000e+06
1.992176000000000000e+06
1.992263000000000000e+06
1.992362000000000000e+06
1.992455000000000000e+06
1.992544000000000000e+06
1.992635000000000000e+06
1.992714000000000000e+06
1.992812000000000000e+06
1.992894000000000000e+06
1.992975000000000000e+06
1.993062000000000000e+06
1.993158000000000000e+06
1.993253000000000000e+06
1.993331000000000000e+06
1.993416000000000000e+06
1.993497000000000000e+06
1.993597000000000000e+06
1.993688000000000000e+06
1.993775000000000000e+06
1.993856000000000000e+06
1.993949000000000000e+06
1.994032000000000000e+06
1.994108000000000000e+06
1.994198000000000000e+06
1.994289000000000000e+06
1.994374000000000000e+06
1.994466000000000000e+06
1.994550000000000000e+06
1.994647000000000000e+06
1.994744000000000000e+06
1.994844000000000000e+06
1.994921000000000000e+06
1.995007000000000000e+06
1.995095000000000000e+06
1.995181000000000000e+06
1.995271000000000000e+06
1.995365000000000000e+06
1.995436000000000000e+06
1.995518000000000000e+06
1.995604000000000000e+06
1.995676000000000000e+06
1.995756000000000000e+06
1.995845000000000000e+06
1.995933000000000000e+06
1.996010000000000000e+06
1.996085000000000000e+06
1.996175000000000000e+06
1.996251000000000000e+06
1.996343000000000000e+06
1.996426000000000000e+06
1.996503000000000000e+06
1.996587000000000000e+06
1.996676000000000000e+06
1.996764000000000000e+06
1.996859000000000000e+06
1.996936000000000000e+06
1.997013000000000000e+06
1.997117000000000000e+06
1.997177000000000000e+06
1.997251000000000000e+06
1.997349000000000000e+06
1.997431000000000000e+06
1.997530000000000000e+06
1.997613000000000000e+06
1.997703000000000000e+06
1.997788000000000000e+06
1.997883000000000000e+06
1.997966000000000000e+06
1.998060000000000000e+06
1.998145000000000000e+06
1.998233000000000000e+06
1.998308000000000000e+06
1.998394000000000000e+06
1.998466000000000000e+06
1.998547000000000000e+06
1.998631000000000000e+06
1.998721000000000000e+06
1.998826000000000000e+06
1.998916000000000000e+06
1.998996000000000000e+06
1.999091000000000000e+06
1.999185000000000000e+06
1.999286000000000000e+06
1.999366000000000000e+06
1.999452000000000000e+06
1.999534000000000000e+06
1.999640000000000000e+06
1.999725000000000000e+06
1.999809000000000000e+06
1.999883000000000000e+06
1.999951000000000000e+06
2.000034000000000000e+06
2.000099000000000000e+06
2.000185000000000000e+06
2.000282000000000000e+06
2.000355000000000000e+06
2.000433000000000000e+06
2.000526000000000000e+06
2.000606000000000000e+06
2.000681000000000000e+06
2.000771000000000000e+06
2.000868000000000000e+06
2.000954000000000000e+06
2.001029000000000000e+06
2.001131000000000000e+06
2.001209000000000000e+06
2.001280000000000000e+06
2.001359000000000000e+06
2.001437000000000000e+06
2.001529000000000000e+06
2.001614000000000000e+06
2.001711000000000000e+06
2.001781000000000000e+06
2.001858000000000000e+06
2.001950000000000000e+06
2.002028000000000000e+06
2.002120000000000000e+06
2.002197000000000000e+06
2.002278000000000000e+06
2.002367000000000000e+06
2.002445000000000000e+06
2.002509000000000000e+06
2.002586000000000000e+06
2.002680000000000000e+06
2.002765000000000000e+06
2.002874000000000000e+06
2.002964000000000000e+06
2.003045000000000000e+06
2.003133000000000000e+06
2.003215000000000000e+06
2.003303000000000000e+06
2.003391000000000000e+06
2.003467000000000000e+06
2.003560000000000000e+06
2.003651000000000000e+06
2.003754000000000000e+06
2.003831000000000000e+06
2.003912000000000000e+06
2.003998000000000000e+06
2.004088000000000000e+06
2.004170000000000000e+06
2.004260000000000000e+06
2.004354000000000000e+06
2.004450000000000000e+06
2.004546000000000000e+06
2.004623000000000000e+06
2.004717000000000000e+06
2.004808000000000000e+06
2.004896000000000000e+06
2.004974000000000000e+06
2.005079000000000000e+06
2.005154000000000000e+06
2.005245000000000000e+06
2.005353000000000000e+06
2.005438000000000000e+06
2.005518000000000000e+06
2.005603000000000000e+06
2.005697000000000000e+06
2.005774000000000000e+06
2.005862000000000000e+06
2.005945000000000000e+06
2.006031000000000000e+06
2.006108000000000000e+06
2.006187000000000000e+06
2.006269000000000000e+06
2.006338000000000000e+06
2.006435000000000000e+06
2.006514000000000000e+06
2.006594000000000000e+06
2.006680000000000000e+06
2.006752000000000000e+06
2.006826000000000000e+06
2.006919000000000000e+06
2.007005000000000000e+06
2.007094000000000000e+06
2.007183000000000000e+06
2.007265000000000000e+06
2.007351000000000000e+06
2.007433000000000000e+06
2.007520000000000000e+06
2.007602000000000000e+06
2.007687000000000000e+06
2.007772000000000000e+06
2.007846000000000000e+06
2.007930000000000000e+06
2.008020000000000000e+06
2.008090000000000000e+06
2.008166000000000000e+06
2.008250000000000000e+06
2.008334000000000000e+06
2.008422000000000000e+06
2.008514000000000000e+06
2.008599000000000000e+06
2.008687000000000000e+06
2.008766000000000000e+06
2.008856000000000000e+06
2.008929000000000000e+06
2.009009000000000000e+06
2.009090000000000000e+06
2.009176000000000000e+06
2.009256000000000000e+06
2.009325000000000000e+06
2.009401000000000000e+06
2.009499000000000000e+06
2.009591000000000000e+06
2.009680000000000000e+06
2.009775000000000000e+06
2.009861000000000000e+06
2.009949000000000000e+06
2.010049000000000000e+06
2.010140000000000000e+06
2.010221000000000000e+06
2.010299000000000000e+06
2.010383000000000000e+06
2.010466000000000000e+06
2.010546000000000000e+06
2.010635000000000000e+06
2.010725000000000000e+06
2.010796000000000000e+06
2.010887000000000000e+06
2.010987000000000000e+06
2.011075000000000000e+06
2.011151000000000000e+06
2.011218000000000000e+06
2.011304000000000000e+06
2.011380000000000000e+06
2.011469000000000000e+06
2.011554000000000000e+06
2.011635000000000000e+06
2.011719000000000000e+06
2.011794000000000000e+06
2.011869000000000000e+06
2.011954000000000000e+06
2.012028000000000000e+06
2.012110000000000000e+06
2.012199000000000000e+06
2.012282000000000000e+06
2.012361000000000000e+06
2.012435000000000000e+06
2.012519000000000000e+06
2.012615000000000000e+06
2.012686000000000000e+06
2.012786000000000000e+06
2.012854000000000000e+06
2.012950000000000000e+06
2.013038000000000000e+06
2.013116000000000000e+06
2.013198000000000000e+06
2.013278000000000000e+06
2.013374000000000000e+06
2.013455000000000000e+06
2.013544000000000000e+06
2.013640000000000000e+06
2.013723000000000000e+06
2.013802000000000000e+06
2.013886000000000000e+06
2.013963000000000000e+06
2.014048000000000000e+06
2.014131000000000000e+06
2.014229000000000000e+06
2.014310000000000000e+06
2.014401000000000000e+06
2.014488000000000000e+06
2.014568000000000000e+06
2.014661000000000000e+06
2.014738000000000000e+06
2.014833000000000000e+06
2.014916000000000000e+06
2.015010000000000000e+06
2.015092000000000000e+06
2.015171000000000000e+06
2.015245000000000000e+06
2.015325000000000000e+06
2.015426000000000000e+06
2.015498000000000000e+06
2.015572000000000000e+06
2.015650000000000000e+06
2.015739000000000000e+06
2.015822000000000000e+06
2.015907000000000000e+06
2.015987000000000000e+06
2.016082000000000000e+06
2.016161000000000000e+06
2.016227000000000000e+06
2.016312000000000000e+06
2.016391000000000000e+06
2.016465000000000000e+06
2.016541000000000000e+06
2.016604000000000000e+06
2.016692000000000000e+06
2.016785000000000000e+06
2.016858000000000000e+06
2.016939000000000000e+06
2.017032000000000000e+06
2.017105000000000000e+06
2.017193000000000000e+06
2.017274000000000000e+06
2.017344000000000000e+06
2.017435000000000000e+06
2.017534000000000000e+06
2.017613000000000000e+06
2.017706000000000000e+06
2.017792000000000000e+06
2.017887000000000000e+06
2.017973000000000000e+06
2.018053000000000000e+06
2.018149000000000000e+06
2.018242000000000000e+06
2.018322000000000000e+06
2.018398000000000000e+06
2.018484000000000000e+06
2.018570000000000000e+06
2.018643000000000000e+06
2.018713000000000000e+06
2.018783000000000000e+06
2.018859000000000000e+06
2.018946000000000000e+06
2.019013000000000000e+06
2.019096000000000000e+06
2.019174000000000000e+06
2.019253000000000000e+06
2.019340000000000000e+06
2.019418000000000000e+06
2.019508000000000000e+06
2.019589000000000000e+06
2.019677000000000000e+06
2.019759000000000000e+06
2.019844000000000000e+06
2.019906000000000000e+06
2.019975000000000000e+06
2.020064000000000000e+06
2.020140000000000000e+06
2.020220000000000000e+06
2.020309000000000000e+06
2.020393000000000000e+06
2.020484000000000000e+06
2.020554000000000000e+06
2.020629000000000000e+06
2.020729000000000000e+06
2.020810000000000000e+06
2.020886000000000000e+06
2.020973000000000000e+06
2.021051000000000000e+06
2.021134000000000000e+06
2.021218000000000000e+06
2.021305000000000000e+06
2.021383000000000000e+06
2.021473000000000000e+06
2.021567000000000000e+06
2.021637000000000000e+06
2.021711000000000000e+06
2.021798000000000000e+06
2.021886000000000000e+06
2.021956000000000000e+06
2.022042000000000000e+06
2.022131000000000000e+06
2.022221000000000000e+06
2.022322000000000000e+06
2.022414000000000000e+06
2.022506000000000000e+06
2.022606000000000000e+06
2.022687000000000000e+06
2.022784000000000000e+06
2.022858000000000000e+06
2.022933000000000000e+06
2.023016000000000000e+06
2.023106000000000000e+06
2.023186000000000000e+06
2.023262000000000000e+06
2.023339000000000000e+06
2.023418000000000000e+06
2.023493000000000000e+06
2.023576000000000000e+06
2.023653000000000000e+06
2.023737000000000000e+06
2.023821000000000000e+06
2.023901000000000000e+06
2.023988000000000000e+06
2.024080000000000000e+06
2.024165000000000000e+06
2.024247000000000000e+06
2.024343000000000000e+06
2.024426000000000000e+06
2.024501000000000000e+06
2.024573000000000000e+06
2.024657000000000000e+06
2.024732000000000000e+06
2.024819000000000000e+06
2.024903000000000000e+06
2.024988000000000000e+06
2.025058000000000000e+06
2.025155000000000000e+06
2.025246000000000000e+06
2.025337000000000000e+06
2.025420000000000000e+06
2.025485000000000000e+06
2.025568000000000000e+06
2.025653000000000000e+06
2.025719000000000000e+06
2.025791000000000000e+06
2.025871000000000000e+06
2.025953000000000000e+06
2.026030000000000000e+06
2.026132000000000000e+06
2.026211000000000000e+06
2.026300000000000000e+06
2.026382000000000000e+06
2.026460000000000000e+06
2.026537000000000000e+06
2.026613000000000000e+06
2.026676000000000000e+06
2.026760000000000000e+06
2.026840000000000000e+06
2.026922000000000000e+06
2.027017000000000000e+06
2.027108000000000000e+06
2.027204000000000000e+06
2.027289000000000000e+06
2.027369000000000000e+06
2.027441000000000000e+06
2.027525000000000000e+06
2.027607000000000000e+06
2.027704000000000000e+06
2.027784000000000000e+06
2.027855000000000000e+06
2.027936000000000000e+06
2.028014000000000000e+06
2.028089000000000000e+06
2.028166000000000000e+06
2.028237000000000000e+06
2.028327000000000000e+06
2.028399000000000000e+06
2.028480000000000000e+06
2.028570000000000000e+06
2.028657000000000000e+06
2.028738000000000000e+06
2.028816000000000000e+06
2.028900000000000000e+06
2.028996000000000000e+06
2.029069000000000000e+06
2.029129000000000000e+06
2.029221000000000000e+06
2.029322000000000000e+06
2.029408000000000000e+06
2.029502000000000000e+06
2.029591000000000000e+06
2.029656000000000000e+06
2.029750000000000000e+06
2.029826000000000000e+06
2.029914000000000000e+06
2.029991000000000000e+06
2.030076000000000000e+06
2.030151000000000000e+06
2.030229000000000000e+06
2.030322000000000000e+06
2.030400000000000000e+06
2.030475000000000000e+06
2.030561000000000000e+06
2.030635000000000000e+06
2.030726000000000000e+06
2.030798000000000000e+06
2.030882000000000000e+06
2.030968000000000000e+06
2.031053000000000000e+06
2.031119000000000000e+06
2.031202000000000000e+06
2.031289000000000000e+06
2.031370000000000000e+06
2.031455000000000000e+06
2.031548000000000000e+06
2.031631000000000000e+06
2.031707000000000000e+06
2.031791000000000000e+06
2.031875000000000000e+06
2.031942000000000000e+06
2.032043000000000000e+06
2.032120000000000000e+06
2.032215000000000000e+06
2.032293000000000000e+06
2.032379000000000000e+06
2.032481000000000000e+06
2.032568000000000000e+06
2.032657000000000000e+06
2.032753000000000000e+06
2.032836000000000000e+06
2.032911000000000000e+06
2.033003000000000000e+06
2.033089000000000000e+06
2.033180000000000000e+06
2.033258000000000000e+06
2.033349000000000000e+06
2.033421000000000000e+06
2.033515000000000000e+06
2.033597000000000000e+06
2.033688000000000000e+06
2.033771000000000000e+06
2.033862000000000000e+06
2.033925000000000000e+06
2.034026000000000000e+06
2.034117000000000000e+06
2.034207000000000000e+06
2.034299000000000000e+06
2.034371000000000000e+06
2.034443000000000000e+06
2.034517000000000000e+06
2.034621000000000000e+06
2.034709000000000000e+06
2.034795000000000000e+06
2.034863000000000000e+06
2.034943000000000000e+06
2.035026000000000000e+06
2.035113000000000000e+06
2.035189000000000000e+06
2.035272000000000000e+06
2.035341000000000000e+06
2.035431000000000000e+06
2.035520000000000000e+06
2.035609000000000000e+06
2.035701000000000000e+06
2.035800000000000000e+06
2.035889000000000000e+06
2.035968000000000000e+06
2.036062000000000000e+06
2.036146000000000000e+06
2.036239000000000000e+06
2.036309000000000000e+06
2.036398000000000000e+06
2.036502000000000000e+06
2.036587000000000000e+06
2.036670000000000000e+06
2.036744000000000000e+06
2.036844000000000000e+06
2.036918000000000000e+06
2.037001000000000000e+06
2.037067000000000000e+06
2.037149000000000000e+06
2.037221000000000000e+06
2.037320000000000000e+06
2.037390000000000000e+06
2.037480000000000000e+06
2.037563000000000000e+06
2.037641000000000000e+06
2.037704000000000000e+06
2.037787000000000000e+06
2.037876000000000000e+06
2.037960000000000000e+06
2.038043000000000000e+06
2.038128000000000000e+06
2.038211000000000000e+06
2.038297000000000000e+06
2.038373000000000000e+06
2.038442000000000000e+06
2.038537000000000000e+06
2.038626000000000000e+06
2.038694000000000000e+06
2.038804000000000000e+06
2.038869000000000000e+06
2.038959000000000000e+06
2.039039000000000000e+06
2.039120000000000000e+06
2.039202000000000000e+06
2.039294000000000000e+06
2.039388000000000000e+06
2.039488000000000000e+06
2.039576000000000000e+06
2.039663000000000000e+06
2.039746000000000000e+06
2.039823000000000000e+06
2.039900000000000000e+06
2.039982000000000000e+06
2.040045000000000000e+06
2.040135000000000000e+06
2.040220000000000000e+06
2.040289000000000000e+06
2.040366000000000000e+06
2.040442000000000000e+06
2.040520000000000000e+06
2.040600000000000000e+06
2.040679000000000000e+06
2.040760000000000000e+06
2.040842000000000000e+06
2.040920000000000000e+06
2.041025000000000000e+06
2.041098000000000000e+06
2.041197000000000000e+06
2.041261000000000000e+06
2.041359000000000000e+06
2.041429000000000000e+06
2.041511000000000000e+06
2.041585000000000000e+06
2.041663000000000000e+06
2.041753000000000000e+06
2.041848000000000000e+06
2.041925000000000000e+06
2.042008000000000000e+06
2.042074000000000000e+06
2.042147000000000000e+06
2.042238000000000000e+06
2.042303000000000000e+06
2.042383000000000000e+06
2.042472000000000000e+06
2.042558000000000000e+06
2.042655000000000000e+06
2.042730000000000000e+06
2.042800000000000000e+06
2.042892000000000000e+06
2.042968000000000000e+06
2.043061000000000000e+06
2.043144000000000000e+06
2.043226000000000000e+06
2.043297000000000000e+06
2.043379000000000000e+06
2.043459000000000000e+06
2.043534000000000000e+06
2.043612000000000000e+06
2.043692000000000000e+06
2.043777000000000000e+06
2.043868000000000000e+06
2.043961000000000000e+06
2.044040000000000000e+06
2.044123000000000000e+06
2.044212000000000000e+06
2.044287000000000000e+06
2.044387000000000000e+06
2.044468000000000000e+06
2.044544000000000000e+06
2.044621000000000000e+06
2.044694000000000000e+06
2.044781000000000000e+06
2.044866000000000000e+06
2.044960000000000000e+06
2.045057000000000000e+06
2.045129000000000000e+06
2.045221000000000000e+06
2.045313000000000000e+06
2.045389000000000000e+06
2.045467000000000000e+06
2.045556000000000000e+06
2.045663000000000000e+06
2.045752000000000000e+06
2.045854000000000000e+06
2.045943000000000000e+06
2.046022000000000000e+06
2.046113000000000000e+06
2.046201000000000000e+06
2.046310000000000000e+06
2.046397000000000000e+06
2.046491000000000000e+06
2.046576000000000000e+06
2.046656000000000000e+06
2.046739000000000000e+06
2.046815000000000000e+06
2.046909000000000000e+06
2.046992000000000000e+06
2.047066000000000000e+06
2.047153000000000000e+06
2.047244000000000000e+06
2.047345000000000000e+06
2.047418000000000000e+06
2.047486000000000000e+06
2.047564000000000000e+06
2.047634000000000000e+06
2.047712000000000000e+06
2.047800000000000000e+06
2.047869000000000000e+06
2.047938000000000000e+06
2.048021000000000000e+06
2.048105000000000000e+06
2.048204000000000000e+06
2.048290000000000000e+06
2.048367000000000000e+06
2.048445000000000000e+06
2.048526000000000000e+06
2.048617000000000000e+06
2.048698000000000000e+06
2.048798000000000000e+06
2.048882000000000000e+06
2.048976000000000000e+06
2.049060000000000000e+06
2.049136000000000000e+06
2.049215000000000000e+06
2.049296000000000000e+06
2.049379000000000000e+06
2.049467000000000000e+06
2.049548000000000000e+06
2.049638000000000000e+06
2.049713000000000000e+06
2.049789000000000000e+06
2.049869000000000000e+06
2.049933000000000000e+06
2.050014000000000000e+06
2.050095000000000000e+06
2.050176000000000000e+06
2.050270000000000000e+06
2.050353000000000000e+06
2.050430000000000000e+06
2.050507000000000000e+06
2.050578000000000000e+06
2.050669000000000000e+06
2.050765000000000000e+06
2.050843000000000000e+06
2.050929000000000000e+06
2.051007000000000000e+06
2.051095000000000000e+06
2.051165000000000000e+06
2.051237000000000000e+06
2.051310000000000000e+06
2.051397000000000000e+06
2.051484000000000000e+06
2.051557000000000000e+06
2.051655000000000000e+06
2.051737000000000000e+06
2.051814000000000000e+06
2.051905000000000000e+06
2.051985000000000000e+06
2.052064000000000000e+06
2.052152000000000000e+06
2.052241000000000000e+06
2.052316000000000000e+06
2.052394000000000000e+06
2.052473000000000000e+06
2.052553000000000000e+06
2.052620000000000000e+06
2.052706000000000000e+06
2.052781000000000000e+06
2.052860000000000000e+06
2.052942000000000000e+06
2.053030000000000000e+06
2.053120000000000000e+06
2.053198000000000000e+06
2.053289000000000000e+06
2.053363000000000000e+06
2.053434000000000000e+06
2.053515000000000000e+06
2.053599000000000000e+06
2.053686000000000000e+06
2.053768000000000000e+06
2.053835000000000000e+06
2.053926000000000000e+06
2.054013000000000000e+06
2.054080000000000000e+06
2.054158000000000000e+06
2.054246000000000000e+06
2.054325000000000000e+06
2.054413000000000000e+06
2.054509000000000000e+06
2.054594000000000000e+06
2.054671000000000000e+06
2.054748000000000000e+06
2.054833000000000000e+06
2.054905000000000000e+06
2.054983000000000000e+06
2.055068000000000000e+06
2.055154000000000000e+06
2.055244000000000000e+06
2.055338000000000000e+06
2.055408000000000000e+06
2.055474000000000000e+06
2.055551000000000000e+06
2.055646000000000000e+06
2.055733000000000000e+06
2.055826000000000000e+06
2.055914000000000000e+06
2.056005000000000000e+06
2.056090000000000000e+06
2.056164000000000000e+06
2.056239000000000000e+06
2.056330000000000000e+06
2.056417000000000000e+06
2.056495000000000000e+06
2.056563000000000000e+06
2.056642000000000000e+06
2.056704000000000000e+06
2.056788000000000000e+06
2.056869000000000000e+06
2.056940000000000000e+06
2.057015000000000000e+06
2.057096000000000000e+06
2.057172000000000000e+06
2.057249000000000000e+06
2.057331000000000000e+06
2.057424000000000000e+06
2.057504000000000000e+06
2.057603000000000000e+06
2.057687000000000000e+06
2.057766000000000000e+06
2.057858000000000000e+06
2.057936000000000000e+06
2.058018000000000000e+06
2.058112000000000000e+06
2.058187000000000000e+06
2.058259000000000000e+06
2.058349000000000000e+06
2.058440000000000000e+06
2.058523000000000000e+06
2.058602000000000000e+06
2.058679000000000000e+06
2.058761000000000000e+06
2.058841000000000000e+06
2.058917000000000000e+06
2.058986000000000000e+06
2.059062000000000000e+06
2.059135000000000000e+06
2.059213000000000000e+06
2.059285000000000000e+06
2.059357000000000000e+06
2.059427000000000000e+06
2.059509000000000000e+06
2.059591000000000000e+06
2.059659000000000000e+06
2.059734000000000000e+06
2.059804000000000000e+06
2.059891000000000000e+06
2.059982000000000000e+06
2.060053000000000000e+06
2.060124000000000000e+06
2.060206000000000000e+06
2.060279000000000000e+06
2.060359000000000000e+06
2.060429000000000000e+06
2.060523000000000000e+06
2.060605000000000000e+06
2.060693000000000000e+06
2.060771000000000000e+06
2.060845000000000000e+06
2.060916000000000000e+06
2.060993000000000000e+06
2.061079000000000000e+06
2.061166000000000000e+06
2.061249000000000000e+06
2.061326000000000000e+06
2.061393000000000000e+06
2.061470000000000000e+06
2.061547000000000000e+06
2.061637000000000000e+06
2.061719000000000000e+06
2.061792000000000000e+06
2.061898000000000000e+06
2.061975000000000000e+06
2.062048000000000000e+06
2.062124000000000000e+06
2.062196000000000000e+06
2.062271000000000000e+06
2.062355000000000000e+06
2.062427000000000000e+06
2.062513000000000000e+06
2.062592000000000000e+06
2.062687000000000000e+06
2.062780000000000000e+06
2.062853000000000000e+06
2.062911000000000000e+06
2.062982000000000000e+06
2.063067000000000000e+06
2.063152000000000000e+06
2.063229000000000000e+06
2.063314000000000000e+06
2.063391000000000000e+06
2.063470000000000000e+06
2.063567000000000000e+06
2.063637000000000000e+06
2.063738000000000000e+06
2.063820000000000000e+06
2.063895000000000000e+06
2.063973000000000000e+06
2.064070000000000000e+06
2.064153000000000000e+06
2.064229000000000000e+06
2.064325000000000000e+06
2.064404000000000000e+06
2.064489000000000000e+06
2.064569000000000000e+06
2.064634000000000000e+06
2.064716000000000000e+06
2.064796000000000000e+06
2.064864000000000000e+06
2.064973000000000000e+06
2.065064000000000000e+06
2.065141000000000000e+06
2.065222000000000000e+06
2.065318000000000000e+06
2.065410000000000000e+06
2.065474000000000000e+06
2.065547000000000000e+06
2.065620000000000000e+06
2.065684000000000000e+06
2.065761000000000000e+06
2.065825000000000000e+06
2.065919000000000000e+06
2.065983000000000000e+06
2.066055000000000000e+06
2.066126000000000000e+06
2.066202000000000000e+06
2.066294000000000000e+06
2.066373000000000000e+06
2.066465000000000000e+06
2.066554000000000000e+06
2.066631000000000000e+06
2.066698000000000000e+06
2.066782000000000000e+06
2.066856000000000000e+06
2.066912000000000000e+06
2.066990000000000000e+06
2.067073000000000000e+06
2.067171000000000000e+06
2.067249000000000000e+06
2.067336000000000000e+06
2.067408000000000000e+06
2.067484000000000000e+06
2.067557000000000000e+06
2.067654000000000000e+06
2.067730000000000000e+06
2.067803000000000000e+06
2.067880000000000000e+06
2.067979000000000000e+06
2.068051000000000000e+06
2.068119000000000000e+06
2.068194000000000000e+06
2.068284000000000000e+06
2.068372000000000000e+06
2.068458000000000000e+06
2.068518000000000000e+06
2.068603000000000000e+06
2.068687000000000000e+06
2.068759000000000000e+06
2.068829000000000000e+06
2.068898000000000000e+06
2.068968000000000000e+06
2.069043000000000000e+06
2.069131000000000000e+06
2.069208000000000000e+06
2.069281000000000000e+06
2.069353000000000000e+06
2.069431000000000000e+06
2.069506000000000000e+06
2.069571000000000000e+06
2.069651000000000000e+06
2.069741000000000000e+06
2.069826000000000000e+06
2.069912000000000000e+06
2.070020000000000000e+06
2.070099000000000000e+06
2.070157000000000000e+06
2.070247000000000000e+06
2.070333000000000000e+06
2.070424000000000000e+06
2.070522000000000000e+06
2.070614000000000000e+06
2.070705000000000000e+06
2.070791000000000000e+06
2.070876000000000000e+06
2.070949000000000000e+06
2.071029000000000000e+06
2.071095000000000000e+06
2.071190000000000000e+06
2.071265000000000000e+06
2.071336000000000000e+06
2.071435000000000000e+06
2.071518000000000000e+06
2.071596000000000000e+06
2.071684000000000000e+06
2.071747000000000000e+06
2.071814000000000000e+06
2.071890000000000000e+06
2.071967000000000000e+06
2.072053000000000000e+06
2.072141000000000000e+06
2.072210000000000000e+06
2.072293000000000000e+06
2.072370000000000000e+06
2.072455000000000000e+06
2.072536000000000000e+06
2.072620000000000000e+06
2.072694000000000000e+06
2.072771000000000000e+06
2.072850000000000000e+06
2.072942000000000000e+06
2.073012000000000000e+06
2.073090000000000000e+06
2.073174000000000000e+06
2.073248000000000000e+06
2.073335000000000000e+06
2.073410000000000000e+06
2.073478000000000000e+06
2.073563000000000000e+06
2.073641000000000000e+06
2.073735000000000000e+06
2.073818000000000000e+06
2.073911000000000000e+06
2.074002000000000000e+06
2.074080000000000000e+06
2.074158000000000000e+06
2.074245000000000000e+06
2.074346000000000000e+06
2.074425000000000000e+06
2.074506000000000000e+06
2.074570000000000000e+06
2.074645000000000000e+06
2.074732000000000000e+06
2.074811000000000000e+06
2.074898000000000000e+06
2.074990000000000000e+06
2.075079000000000000e+06
2.075162000000000000e+06
2.075243000000000000e+06
2.075331000000000000e+06
2.075423000000000000e+06
2.075511000000000000e+06
2.075589000000000000e+06
2.075663000000000000e+06
2.075742000000000000e+06
2.075820000000000000e+06
2.075890000000000000e+06
2.075969000000000000e+06
2.076040000000000000e+06
2.076123000000000000e+06
2.076208000000000000e+06
2.076286000000000000e+06
2.076359000000000000e+06
2.076439000000000000e+06
2.076525000000000000e+06
2.076610000000000000e+06
2.076684000000000000e+06
2.076774000000000000e+06
2.076855000000000000e+06
2.076936000000000000e+06
2.077002000000000000e+06
2.077081000000000000e+06
2.077178000000000000e+06
2.077260000000000000e+06
2.077338000000000000e+06
2.077417000000000000e+06
2.077496000000000000e+06
2.077588000000000000e+06
2.077670000000000000e+06
2.077758000000000000e+06
2.077861000000000000e+06
2.077944000000000000e+06
2.078028000000000000e+06
2.078110000000000000e+06
2.078190000000000000e+06
2.078283000000000000e+06
2.078358000000000000e+06
2.078425000000000000e+06
2.078504000000000000e+06
2.078583000000000000e+06
2.078653000000000000e+06
2.078732000000000000e+06
2.078816000000000000e+06
2.078905000000000000e+06
2.078974000000000000e+06
2.079044000000000000e+06
2.079124000000000000e+06
2.079200000000000000e+06
2.079280000000000000e+06
2.079369000000000000e+06
2.079457000000000000e+06
2.079529000000000000e+06
2.079614000000000000e+06
2.079682000000000000e+06
2.079761000000000000e+06
2.079841000000000000e+06
2.079915000000000000e+06
2.079999000000000000e+06
2.080071000000000000e+06
2.080154000000000000e+06
2.080239000000000000e+06
2.080311000000000000e+06
2.080366000000000000e+06
2.080435000000000000e+06
2.080519000000000000e+06
2.080596000000000000e+06
2.080682000000000000e+06
2.080756000000000000e+06
2.080831000000000000e+06
2.080923000000000000e+06
2.080996000000000000e+06
2.081068000000000000e+06
2.081161000000000000e+06
2.081234000000000000e+06
2.081306000000000000e+06
2.081391000000000000e+06
2.081480000000000000e+06
2.081548000000000000e+06
2.081624000000000000e+06
2.081701000000000000e+06
2.081774000000000000e+06
2.081866000000000000e+06
2.081960000000000000e+06
2.082042000000000000e+06
2.082116000000000000e+06
2.082190000000000000e+06
2.082260000000000000e+06
2.082334000000000000e+06
2.082406000000000000e+06
2.082466000000000000e+06
2.082540000000000000e+06
2.082625000000000000e+06
2.082704000000000000e+06
2.082790000000000000e+06
2.082868000000000000e+06
2.082940000000000000e+06
2.083018000000000000e+06
2.083085000000000000e+06
2.083158000000000000e+06
2.083237000000000000e+06
2.083290000000000000e+06
2.083382000000000000e+06
2.083467000000000000e+06
2.083542000000000000e+06
2.083628000000000000e+06
2.083711000000000000e+06
2.083785000000000000e+06
2.083868000000000000e+06
2.083946000000000000e+06
2.084011000000000000e+06
2.084102000000000000e+06
2.084194000000000000e+06
2.084269000000000000e+06
2.084341000000000000e+06
2.084410000000000000e+06
2.084489000000000000e+06
2.084573000000000000e+06
2.084652000000000000e+06
2.084738000000000000e+06
2.084822000000000000e+06
2.084896000000000000e+06
2.084973000000000000e+06
2.085061000000000000e+06
2.085144000000000000e+06
2.085227000000000000e+06
2.085299000000000000e+06
2.085368000000000000e+06
2.085442000000000000e+06
2.085548000000000000e+06
2.085616000000000000e+06
2.085696000000000000e+06
2.085773000000000000e+06
2.085852000000000000e+06
2.085911000000000000e+06
2.085994000000000000e+06
2.086068000000000000e+06
2.086135000000000000e+06
2.086214000000000000e+06
2.086302000000000000e+06
2.086376000000000000e+06
2.086467000000000000e+06
2.086544000000000000e+06
2.086619000000000000e+06
2.086688000000000000e+06
2.086768000000000000e+06
2.086841000000000000e+06
2.086926000000000000e+06
2.086997000000000000e+06
2.087100000000000000e+06
2.087173000000000000e+06
2.087262000000000000e+06
2.087329000000000000e+06
2.087422000000000000e+06
2.087493000000000000e+06
2.087574000000000000e+06
2.087644000000000000e+06
2.087723000000000000e+06
2.087799000000000000e+06
2.087874000000000000e+06
2.087953000000000000e+06
2.088030000000000000e+06
2.088116000000000000e+06
2.088201000000000000e+06
2.088280000000000000e+06
2.088353000000000000e+06
2.088422000000000000e+06
2.088509000000000000e+06
2.088610000000000000e+06
2.088693000000000000e+06
2.088773000000000000e+06
2.088865000000000000e+06
2.088945000000000000e+06
2.089017000000000000e+06
2.089099000000000000e+06
2.089166000000000000e+06
2.089252000000000000e+06
2.089315000000000000e+06
2.089400000000000000e+06
2.089485000000000000e+06
2.089551000000000000e+06
2.089631000000000000e+06
2.089708000000000000e+06
2.089772000000000000e+06
2.089846000000000000e+06
2.089930000000000000e+06
2.090006000000000000e+06
2.090083000000000000e+06
2.090159000000000000e+06
2.090241000000000000e+06
2.090327000000000000e+06
2.090409000000000000e+06
2.090494000000000000e+06
2.090552000000000000e+06
2.090626000000000000e+06
2.090694000000000000e+06
2.090775000000000000e+06
2.090854000000000000e+06
2.090934000000000000e+06
2.091015000000000000e+06
2.091102000000000000e+06
2.091184000000000000e+06
2.091258000000000000e+06
2.091335000000000000e+06
2.091420000000000000e+06
2.091504000000000000e+06
2.091608000000000000e+06
2.091691000000000000e+06
2.091765000000000000e+06
2.091852000000000000e+06
2.091938000000000000e+06
2.092009000000000000e+06
2.092100000000000000e+06
2.092183000000000000e+06
2.092265000000000000e+06
2.092341000000000000e+06
2.092407000000000000e+06
2.092493000000000000e+06
2.092564000000000000e+06
2.092629000000000000e+06
2.092713000000000000e+06
2.092791000000000000e+06
2.092871000000000000e+06
2.092950000000000000e+06
2.093035000000000000e+06
2.093114000000000000e+06
2.093203000000000000e+06
2.093279000000000000e+06
2.093341000000000000e+06
2.093419000000000000e+06
2.093500000000000000e+06
2.093594000000000000e+06
2.093677000000000000e+06
2.093741000000000000e+06
2.093830000000000000e+06
2.093898000000000000e+06
2.093971000000000000e+06
2.094045000000000000e+06
2.094125000000000000e+06
2.094220000000000000e+06
2.094304000000000000e+06
2.094378000000000000e+06
2.094458000000000000e+06
2.094547000000000000e+06
2.094650000000000000e+06
2.094741000000000000e+06
2.094826000000000000e+06
2.094907000000000000e+06
2.094980000000000000e+06
2.095055000000000000e+06
2.095155000000000000e+06
2.095240000000000000e+06
2.095317000000000000e+06
2.095404000000000000e+06
2.095480000000000000e+06
2.095561000000000000e+06
2.095643000000000000e+06
2.095729000000000000e+06
2.095813000000000000e+06
2.095886000000000000e+06
2.095964000000000000e+06
2.096043000000000000e+06
2.096126000000000000e+06
2.096209000000000000e+06
2.096282000000000000e+06
2.096350000000000000e+06
2.096420000000000000e+06
2.096484000000000000e+06
2.096543000000000000e+06
2.096626000000000000e+06
2.096688000000000000e+06
2.096770000000000000e+06
2.096847000000000000e+06
2.096930000000000000e+06
2.096997000000000000e+06
2.097084000000000000e+06
2.097175000000000000e+06
2.097253000000000000e+06
2.097335000000000000e+06
2.097405000000000000e+06
2.097478000000000000e+06
2.097558000000000000e+06
2.097618000000000000e+06
2.097703000000000000e+06
2.097781000000000000e+06
2.097854000000000000e+06
2.097942000000000000e+06
2.098006000000000000e+06
2.098083000000000000e+06
2.098158000000000000e+06
2.098235000000000000e+06
2.098328000000000000e+06
2.098412000000000000e+06
2.098505000000000000e+06
2.098581000000000000e+06
2.098656000000000000e+06
2.098741000000000000e+06
2.098820000000000000e+06
2.098887000000000000e+06
2.098968000000000000e+06
2.099041000000000000e+06
2.099119000000000000e+06
2.099198000000000000e+06
2.099295000000000000e+06
2.099377000000000000e+06
2.099457000000000000e+06
2.099543000000000000e+06
2.099632000000000000e+06
2.099710000000000000e+06
2.099795000000000000e+06
2.099858000000000000e+06
2.099929000000000000e+06
2.100011000000000000e+06
2.100099000000000000e+06
2.100156000000000000e+06
2.100247000000000000e+06
2.100327000000000000e+06
2.100397000000000000e+06
2.100462000000000000e+06
2.100536000000000000e+06
2.100608000000000000e+06
2.100671000000000000e+06
2.100751000000000000e+06
2.100844000000000000e+06
2.100912000000000000e+06
2.100999000000000000e+06
2.101077000000000000e+06
2.101158000000000000e+06
2.101237000000000000e+06
2.101314000000000000e+06
2.101378000000000000e+06
2.101460000000000000e+06
2.101539000000000000e+06
2.101610000000000000e+06
2.101693000000000000e+06
2.101784000000000000e+06
2.101879000000000000e+06
2.101950000000000000e+06
2.102035000000000000e+06
2.102116000000000000e+06
2.102199000000000000e+06
2.102271000000000000e+06
2.102333000000000000e+06
2.102416000000000000e+06
2.102488000000000000e+06
2.102587000000000000e+06
2.102649000000000000e+06
2.102725000000000000e+06
2.102816000000000000e+06
2.102899000000000000e+06
2.102973000000000000e+06
2.103055000000000000e+06
2.103137000000000000e+06
2.103211000000000000e+06
2.103289000000000000e+06
2.103365000000000000e+06
2.103444000000000000e+06
2.103529000000000000e+06
2.103605000000000000e+06
2.103674000000000000e+06
2.103738000000000000e+06
2.103822000000000000e+06
2.103903000000000000e+06
2.103984000000000000e+06
2.104064000000000000e+06
2.104144000000000000e+06
2.104220000000000000e+06
2.104286000000000000e+06
2.104351000000000000e+06
2.104436000000000000e+06
2.104505000000000000e+06
2.104585000000000000e+06
2.104654000000000000e+06
2.104727000000000000e+06
2.104814000000000000e+06
2.104901000000000000e+06
2.104982000000000000e+06
2.105063000000000000e+06
2.105140000000000000e+06
2.105226000000000000e+06
2.105308000000000000e+06
2.105390000000000000e+06
2.105457000000000000e+06
2.105520000000000000e+06
2.105613000000000000e+06
2.105686000000000000e+06
2.105756000000000000e+06
2.105823000000000000e+06
2.105895000000000000e+06
2.105975000000000000e+06
2.106049000000000000e+06
2.106132000000000000e+06
2.106211000000000000e+06
2.106297000000000000e+06
2.106359000000000000e+06
2.106446000000000000e+06
2.106533000000000000e+06
2.106622000000000000e+06
2.106703000000000000e+06
2.106781000000000000e+06
2.106846000000000000e+06
2.106917000000000000e+06
2.107009000000000000e+06
2.107084000000000000e+06
2.107165000000000000e+06
2.107241000000000000e+06
2.107311000000000000e+06
2.107393000000000000e+06
2.107469000000000000e+06
2.107534000000000000e+06
2.107621000000000000e+06
2.107707000000000000e+06
2.107792000000000000e+06
2.107873000000000000e+06
2.107952000000000000e+06
2.108024000000000000e+06
2.108104000000000000e+06
2.108175000000000000e+06
2.108248000000000000e+06
2.108320000000000000e+06
2.108382000000000000e+06
2.108461000000000000e+06
2.108534000000000000e+06
2.108621000000000000e+06
2.108682000000000000e+06
2.108767000000000000e+06
2.108849000000000000e+06
2.108924000000000000e+06
2.109002000000000000e+06
2.109073000000000000e+06
2.109149000000000000e+06
2.109204000000000000e+06
2.109267000000000000e+06
2.109339000000000000e+06
2.109416000000000000e+06
2.109504000000000000e+06
2.109582000000000000e+06
2.109658000000000000e+06
2.109732000000000000e+06
2.109812000000000000e+06
2.109898000000000000e+06
2.109974000000000000e+06
2.110051000000000000e+06
2.110115000000000000e+06
2.110203000000000000e+06
2.110282000000000000e+06
2.110364000000000000e+06
2.110439000000000000e+06
2.110516000000000000e+06
2.110591000000000000e+06
2.110689000000000000e+06
2.110769000000000000e+06
2.110859000000000000e+06
2.110938000000000000e+06
2.111003000000000000e+06
2.111079000000000000e+06
2.111154000000000000e+06
2.111236000000000000e+06
2.111299000000000000e+06
2.111387000000000000e+06
2.111478000000000000e+06
2.111558000000000000e+06
2.111642000000000000e+06
2.111711000000000000e+06
2.111789000000000000e+06
2.111864000000000000e+06
2.111944000000000000e+06
2.112018000000000000e+06
2.112080000000000000e+06
2.112161000000000000e+06
2.112247000000000000e+06
2.112318000000000000e+06
2.112418000000000000e+06
2.112500000000000000e+06
2.112562000000000000e+06
2.112644000000000000e+06
2.112727000000000000e+06
2.112810000000000000e+06
2.112881000000000000e+06
2.112972000000000000e+06
2.113047000000000000e+06
2.113122000000000000e+06
2.113203000000000000e+06
2.113285000000000000e+06
2.113366000000000000e+06
2.113447000000000000e+06
2.113507000000000000e+06
2.113586000000000000e+06
2.113671000000000000e+06
2.113756000000000000e+06
2.113847000000000000e+06
2.113932000000000000e+06
2.114026000000000000e+06
2.114104000000000000e+06
2.114193000000000000e+06
2.114261000000000000e+06
2.114337000000000000e+06
2.114414000000000000e+06
2.114486000000000000e+06
2.114561000000000000e+06
2.114637000000000000e+06
2.114721000000000000e+06
2.114802000000000000e+06
2.114882000000000000e+06
2.114955000000000000e+06
2.115019000000000000e+06
2.115103000000000000e+06
2.115195000000000000e+06
2.115273000000000000e+06
2.115345000000000000e+06
2.115433000000000000e+06
2.115522000000000000e+06
2.115603000000000000e+06
2.115656000000000000e+06
2.115738000000000000e+06
2.115809000000000000e+06
2.115877000000000000e+06
2.115949000000000000e+06
2.116019000000000000e+06
2.116103000000000000e+06
2.116190000000000000e+06
2.116266000000000000e+06
2.116363000000000000e+06
2.116446000000000000e+06
2.116533000000000000e+06
2.116610000000000000e+06
2.116690000000000000e+06
2.116774000000000000e+06
2.116848000000000000e+06
2.116935000000000000e+06
2.117008000000000000e+06
2.117084000000000000e+06
2.117159000000000000e+06
2.117233000000000000e+06
2.117310000000000000e+06
2.117401000000000000e+06
2.117455000000000000e+06
2.117527000000000000e+06
2.117600000000000000e+06
2.117673000000000000e+06
2.117747000000000000e+06
2.117822000000000000e+06
2.117893000000000000e+06
2.117972000000000000e+06
2.118055000000000000e+06
2.118125000000000000e+06
2.118197000000000000e+06
2.118273000000000000e+06
2.118359000000000000e+06
2.118450000000000000e+06
2.118513000000000000e+06
2.118591000000000000e+06
2.118678000000000000e+06
2.118758000000000000e+06
2.118823000000000000e+06
2.118890000000000000e+06
2.118956000000000000e+06
2.119031000000000000e+06
2.119109000000000000e+06
2.119182000000000000e+06
2.119264000000000000e+06
2.119333000000000000e+06
2.119424000000000000e+06
2.119498000000000000e+06
2.119583000000000000e+06
2.119668000000000000e+06
2.119750000000000000e+06
2.119834000000000000e+06
2.119906000000000000e+06
2.119990000000000000e+06
2.120074000000000000e+06
2.120152000000000000e+06
2.120232000000000000e+06
2.120304000000000000e+06
2.120381000000000000e+06
2.120447000000000000e+06
2.120512000000000000e+06
2.120582000000000000e+06
2.120639000000000000e+06
2.120714000000000000e+06
2.120800000000000000e+06
2.120884000000000000e+06
2.120964000000000000e+06
2.121047000000000000e+06
2.121123000000000000e+06
2.121204000000000000e+06
2.121265000000000000e+06
2.121341000000000000e+06
2.121417000000000000e+06
2.121482000000000000e+06
2.121554000000000000e+06
2.121618000000000000e+06
2.121704000000000000e+06
2.121788000000000000e+06
2.121862000000000000e+06
2.121934000000000000e+06
2.122016000000000000e+06
2.122101000000000000e+06
2.122188000000000000e+06
2.122253000000000000e+06
2.122342000000000000e+06
2.122423000000000000e+06
2.122496000000000000e+06
2.122572000000000000e+06
2.122628000000000000e+06
2.122704000000000000e+06
2.122783000000000000e+06
2.122861000000000000e+06
2.122934000000000000e+06
2.123008000000000000e+06
2.123078000000000000e+06
2.123169000000000000e+06
2.123239000000000000e+06
2.123306000000000000e+06
2.123384000000000000e+06
2.123461000000000000e+06
2.123532000000000000e+06
2.123611000000000000e+06
2.123698000000000000e+06
2.123776000000000000e+06
2.123859000000000000e+06
2.123938000000000000e+06
2.124022000000000000e+06
2.124096000000000000e+06
2.124160000000000000e+06
2.124232000000000000e+06
2.124303000000000000e+06
2.124380000000000000e+06
2.124469000000000000e+06
2.124551000000000000e+06
2.124621000000000000e+06
2.124708000000000000e+06
2.124789000000000000e+06
2.124860000000000000e+06
2.124944000000000000e+06
2.125010000000000000e+06
2.125090000000000000e+06
2.125166000000000000e+06
2.125244000000000000e+06
2.125316000000000000e+06
2.125375000000000000e+06
2.125463000000000000e+06
2.125536000000000000e+06
2.125613000000000000e+06
2.125692000000000000e+06
2.125771000000000000e+06
2.125849000000000000e+06
2.125927000000000000e+06
2.126015000000000000e+06
2.126106000000000000e+06
2.126181000000000000e+06
2.126249000000000000e+06
2.126330000000000000e+06
2.126407000000000000e+06
2.126495000000000000e+06
2.126572000000000000e+06
2.126654000000000000e+06
2.126730000000000000e+06
2.126797000000000000e+06
2.126880000000000000e+06
2.126958000000000000e+06
2.127035000000000000e+06
2.127102000000000000e+06
2.127181000000000000e+06
2.127264000000000000e+06
2.127334000000000000e+06
2.127406000000000000e+06
2.127479000000000000e+06
2.127558000000000000e+06
2.127634000000000000e+06
2.127707000000000000e+06
2.127774000000000000e+06
2.127846000000000000e+06
2.127918000000000000e+06
2.127993000000000000e+06
2.128077000000000000e+06
2.128144000000000000e+06
2.128222000000000000e+06
2.128285000000000000e+06
2.128366000000000000e+06
2.128456000000000000e+06
2.128532000000000000e+06
2.128606000000000000e+06
2.128687000000000000e+06
2.128775000000000000e+06
2.128841000000000000e+06
2.128910000000000000e+06
2.128987000000000000e+06
2.129059000000000000e+06
2.129139000000000000e+06
2.129216000000000000e+06
2.129290000000000000e+06
2.129361000000000000e+06
2.129443000000000000e+06
2.129517000000000000e+06
2.129599000000000000e+06
2.129680000000000000e+06
2.129751000000000000e+06
2.129828000000000000e+06
2.129916000000000000e+06
2.129995000000000000e+06
2.130074000000000000e+06
2.130163000000000000e+06
2.130238000000000000e+06
2.130323000000000000e+06
2.130397000000000000e+06
2.130467000000000000e+06
2.130539000000000000e+06
2.130615000000000000e+06
2.130679000000000000e+06
2.130755000000000000e+06
2.130832000000000000e+06
2.130926000000000000e+06
2.131014000000000000e+06
2.131079000000000000e+06
2.131163000000000000e+06
2.131234000000000000e+06
2.131308000000000000e+06
2.131382000000000000e+06
2.131453000000000000e+06
2.131520000000000000e+06
2.131601000000000000e+06
2.131672000000000000e+06
2.131746000000000000e+06
2.131840000000000000e+06
2.131910000000000000e+06
2.131994000000000000e+06
2.132081000000000000e+06
2.132153000000000000e+06
2.132231000000000000e+06
2.132318000000000000e+06
2.132414000000000000e+06
2.132494000000000000e+06
2.132570000000000000e+06
2.132646000000000000e+06
2.132719000000000000e+06
2.132794000000000000e+06
2.132867000000000000e+06
2.132960000000000000e+06
2.133030000000000000e+06
2.133101000000000000e+06
2.133174000000000000e+06
2.133244000000000000e+06
2.133326000000000000e+06
2.133401000000000000e+06
2.133471000000000000e+06
2.133546000000000000e+06
2.133619000000000000e+06
2.133692000000000000e+06
2.133763000000000000e+06
2.133839000000000000e+06
2.133914000000000000e+06
2.133976000000000000e+06
2.134043000000000000e+06
2.134097000000000000e+06
2.134163000000000000e+06
2.134234000000000000e+06
2.134309000000000000e+06
2.134386000000000000e+06
2.134441000000000000e+06
2.134511000000000000e+06
2.134601000000000000e+06
2.134675000000000000e+06
2.134749000000000000e+06
2.134833000000000000e+06
2.134907000000000000e+06
2.134976000000000000e+06
2.135068000000000000e+06
2.135136000000000000e+06
2.135192000000000000e+06
2.135268000000000000e+06
2.135344000000000000e+06
2.135405000000000000e+06
2.135494000000000000e+06
2.135561000000000000e+06
2.135628000000000000e+06
2.135701000000000000e+06
2.135788000000000000e+06
2.135866000000000000e+06
2.135944000000000000e+06
2.136030000000000000e+06
2.136121000000000000e+06
2.136204000000000000e+06
2.136270000000000000e+06
2.136335000000000000e+06
2.136410000000000000e+06
2.136488000000000000e+06
2.136575000000000000e+06
2.136654000000000000e+06
2.136732000000000000e+06
2.136805000000000000e+06
2.136888000000000000e+06
2.136955000000000000e+06
2.137044000000000000e+06
2.137120000000000000e+06
2.137197000000000000e+06
2.137271000000000000e+06
2.137357000000000000e+06
2.137442000000000000e+06
2.137529000000000000e+06
2.137598000000000000e+06
2.137669000000000000e+06
2.137742000000000000e+06
2.137807000000000000e+06
2.137879000000000000e+06
2.137956000000000000e+06
2.138007000000000000e+06
2.138090000000000000e+06
2.138162000000000000e+06
2.138228000000000000e+06
2.138306000000000000e+06
2.138372000000000000e+06
2.138449000000000000e+06
2.138534000000000000e+06
2.138622000000000000e+06
2.138698000000000000e+06
2.138773000000000000e+06
2.138857000000000000e+06
2.138938000000000000e+06
2.139018000000000000e+06
2.139074000000000000e+06
2.139143000000000000e+06
2.139208000000000000e+06
2.139278000000000000e+06
2.139350000000000000e+06
2.139423000000000000e+06
2.139497000000000000e+06
2.139581000000000000e+06
2.139664000000000000e+06
2.139745000000000000e+06
2.139825000000000000e+06
2.139901000000000000e+06
2.139969000000000000e+06
2.140038000000000000e+06
2.140125000000000000e+06
2.140200000000000000e+06
2.140279000000000000e+06
2.140351000000000000e+06
2.140444000000000000e+06
2.140526000000000000e+06
2.140606000000000000e+06
2.140688000000000000e+06
2.140766000000000000e+06
2.140838000000000000e+06
2.140895000000000000e+06
2.140966000000000000e+06
2.141048000000000000e+06
2.141107000000000000e+06
2.141205000000000000e+06
2.141274000000000000e+06
2.141352000000000000e+06
2.141424000000000000e+06
2.141513000000000000e+06
2.141589000000000000e+06
2.141659000000000000e+06
2.141741000000000000e+06
2.141822000000000000e+06
2.141906000000000000e+06
2.141981000000000000e+06
2.142045000000000000e+06
2.142115000000000000e+06
2.142185000000000000e+06
2.142257000000000000e+06
2.142318000000000000e+06
2.142398000000000000e+06
2.142474000000000000e+06
2.142557000000000000e+06
2.142625000000000000e+06
2.142688000000000000e+06
2.142763000000000000e+06
2.142826000000000000e+06
2.142912000000000000e+06
2.142987000000000000e+06
2.143080000000000000e+06
2.143153000000000000e+06
2.143232000000000000e+06
2.143328000000000000e+06
2.143392000000000000e+06
2.143478000000000000e+06
2.143557000000000000e+06
2.143616000000000000e+06
2.143677000000000000e+06
2.143749000000000000e+06
2.143827000000000000e+06
2.143892000000000000e+06
2.143955000000000000e+06
2.144036000000000000e+06
2.144108000000000000e+06
2.144186000000000000e+06
2.144244000000000000e+06
2.144330000000000000e+06
2.144391000000000000e+06
2.144469000000000000e+06
2.144548000000000000e+06
2.144628000000000000e+06
2.144714000000000000e+06
2.144780000000000000e+06
2.144863000000000000e+06
2.144947000000000000e+06
2.145018000000000000e+06
2.145116000000000000e+06
2.145192000000000000e+06
2.145271000000000000e+06
2.145355000000000000e+06
2.145429000000000000e+06
2.145501000000000000e+06
2.145577000000000000e+06
2.145650000000000000e+06
2.145724000000000000e+06
2.145793000000000000e+06
2.145863000000000000e+06
2.145921000000000000e+06
2.145993000000000000e+06
2.146065000000000000e+06
2.146143000000000000e+06
2.146222000000000000e+06
2.146276000000000000e+06
2.146362000000000000e+06
2.146426000000000000e+06
2.146499000000000000e+06
2.146571000000000000e+06
2.146644000000000000e+06
2.146718000000000000e+06
2.146793000000000000e+06
2.146851000000000000e+06
2.146930000000000000e+06
2.147002000000000000e+06
2.147075000000000000e+06
2.147162000000000000e+06
2.147238000000000000e+06
2.147314000000000000e+06
2.147393000000000000e+06
2.147465000000000000e+06
2.147534000000000000e+06
2.147595000000000000e+06
2.147667000000000000e+06
2.147744000000000000e+06
2.147817000000000000e+06
2.147885000000000000e+06
2.147938000000000000e+06
2.148007000000000000e+06
2.148093000000000000e+06
2.148176000000000000e+06
2.148237000000000000e+06
2.148316000000000000e+06
2.148398000000000000e+06
2.148477000000000000e+06
2.148550000000000000e+06
2.148629000000000000e+06
2.148708000000000000e+06
2.148771000000000000e+06
2.148845000000000000e+06
2.148894000000000000e+06
2.148956000000000000e+06
2.149036000000000000e+06
2.149108000000000000e+06
2.149183000000000000e+06
2.149274000000000000e+06
2.149351000000000000e+06
2.149425000000000000e+06
2.149498000000000000e+06
2.149579000000000000e+06
2.149656000000000000e+06
2.149730000000000000e+06
2.149809000000000000e+06
2.149867000000000000e+06
2.149937000000000000e+06
2.150012000000000000e+06
2.150082000000000000e+06
2.150168000000000000e+06
2.150237000000000000e+06
2.150320000000000000e+06
2.150386000000000000e+06
2.150455000000000000e+06
2.150534000000000000e+06
2.150616000000000000e+06
2.150684000000000000e+06
2.150761000000000000e+06
2.150860000000000000e+06
2.150926000000000000e+06
2.150994000000000000e+06
2.151070000000000000e+06
2.151150000000000000e+06
2.151228000000000000e+06
2.151308000000000000e+06
2.151363000000000000e+06
2.151434000000000000e+06
2.151507000000000000e+06
2.151571000000000000e+06
2.151639000000000000e+06
2.151719000000000000e+06
2.151791000000000000e+06
2.151879000000000000e+06
2.151955000000000000e+06
2.152027000000000000e+06
2.152088000000000000e+06
2.152162000000000000e+06
2.152251000000000000e+06
2.152316000000000000e+06
2.152405000000000000e+06
2.152478000000000000e+06
2.152562000000000000e+06
2.152629000000000000e+06
2.152705000000000000e+06
2.152782000000000000e+06
2.152853000000000000e+06
2.152917000000000000e+06
2.152990000000000000e+06
2.153069000000000000e+06
2.153146000000000000e+06
2.153203000000000000e+06
2.153282000000000000e+06
2.153360000000000000e+06
2.153427000000000000e+06
2.153509000000000000e+06
2.153570000000000000e+06
2.153642000000000000e+06
2.153702000000000000e+06
2.153770000000000000e+06
2.153845000000000000e+06
2.153907000000000000e+06
2.153999000000000000e+06
2.154072000000000000e+06
2.154144000000000000e+06
2.154221000000000000e+06
2.154304000000000000e+06
2.154395000000000000e+06
2.154476000000000000e+06
2.154544000000000000e+06
2.154607000000000000e+06
2.154696000000000000e+06
2.154774000000000000e+06
2.154849000000000000e+06
2.154923000000000000e+06
2.154990000000000000e+06
2.155068000000000000e+06
2.155146000000000000e+06
2.155223000000000000e+06
2.155294000000000000e+06
2.155363000000000000e+06
2.155442000000000000e+06
2.155507000000000000e+06
2.155578000000000000e+06
2.155652000000000000e+06
2.155716000000000000e+06
2.155797000000000000e+06
2.155876000000000000e+06
2.155945000000000000e+06
2.156028000000000000e+06
2.156088000000000000e+06
2.156160000000000000e+06
2.156223000000000000e+06
2.156297000000000000e+06
2.156373000000000000e+06
2.156441000000000000e+06
2.156519000000000000e+06
2.156598000000000000e+06
2.156671000000000000e+06
2.156740000000000000e+06
2.156825000000000000e+06
2.156908000000000000e+06
2.156980000000000000e+06
2.157057000000000000e+06
2.157124000000000000e+06
2.157189000000000000e+06
2.157275000000000000e+06
2.157355000000000000e+06
2.157435000000000000e+06
2.157500000000000000e+06
2.157565000000000000e+06
2.157647000000000000e+06
2.157725000000000000e+06
2.157790000000000000e+06
2.157864000000000000e+06
2.157936000000000000e+06
2.157994000000000000e+06
2.158068000000000000e+06
2.158145000000000000e+06
2.158215000000000000e+06
2.158294000000000000e+06
2.158361000000000000e+06
2.158424000000000000e+06
2.158496000000000000e+06
2.158565000000000000e+06
2.158642000000000000e+06
2.158713000000000000e+06
2.158779000000000000e+06
2.158847000000000000e+06
2.158900000000000000e+06
2.158972000000000000e+06
2.159044000000000000e+06
2.159127000000000000e+06
2.159219000000000000e+06
2.159278000000000000e+06
2.159344000000000000e+06
2.159406000000000000e+06
2.159487000000000000e+06
2.159577000000000000e+06
2.159652000000000000e+06
2.159737000000000000e+06
2.159823000000000000e+06
2.159906000000000000e+06
2.159984000000000000e+06
2.160049000000000000e+06
2.160134000000000000e+06
2.160209000000000000e+06
2.160295000000000000e+06
2.160367000000000000e+06
2.160445000000000000e+06
2.160536000000000000e+06
2.160624000000000000e+06
2.160684000000000000e+06
2.160767000000000000e+06
2.160827000000000000e+06
2.160899000000000000e+06
2.160983000000000000e+06
2.161049000000000000e+06
2.161119000000000000e+06
2.161193000000000000e+06
2.161266000000000000e+06
2.161343000000000000e+06
2.161430000000000000e+06
2.161505000000000000e+06
2.161569000000000000e+06
2.161644000000000000e+06
2.161728000000000000e+06
2.161817000000000000e+06
2.161874000000000000e+06
2.161950000000000000e+06
2.162005000000000000e+06
2.162086000000000000e+06
2.162161000000000000e+06
2.162245000000000000e+06
2.162317000000000000e+06
2.162410000000000000e+06
2.162484000000000000e+06
2.162556000000000000e+06
2.162622000000000000e+06
2.162693000000000000e+06
2.162756000000000000e+06
2.162822000000000000e+06
2.162903000000000000e+06
2.162972000000000000e+06
2.163056000000000000e+06
2.163137000000000000e+06
2.163213000000000000e+06
2.163276000000000000e+06
2.163338000000000000e+06
2.163411000000000000e+06
2.163479000000000000e+06
2.163556000000000000e+06
2.163621000000000000e+06
2.163684000000000000e+06
2.163752000000000000e+06
2.163830000000000000e+06
2.163903000000000000e+06
2.163991000000000000e+06
2.164070000000000000e+06
2.164153000000000000e+06
2.164225000000000000e+06
2.164296000000000000e+06
2.164370000000000000e+06
2.164445000000000000e+06
2.164517000000000000e+06
2.164591000000000000e+06
2.164662000000000000e+06
2.164720000000000000e+06
2.164791000000000000e+06
2.164880000000000000e+06
2.164948000000000000e+06
2.165038000000000000e+06
2.165107000000000000e+06
2.165182000000000000e+06
2.165265000000000000e+06
2.165339000000000000e+06
2.165420000000000000e+06
2.165502000000000000e+06
2.165579000000000000e+06
2.165665000000000000e+06
2.165747000000000000e+06
2.165831000000000000e+06
2.165893000000000000e+06
2.165968000000000000e+06
2.166044000000000000e+06
2.166135000000000000e+06
2.166215000000000000e+06
2.166280000000000000e+06
2.166349000000000000e+06
2.166419000000000000e+06
2.166489000000000000e+06
2.166563000000000000e+06
2.166639000000000000e+06
2.166718000000000000e+06
2.166797000000000000e+06
2.166880000000000000e+06
2.166945000000000000e+06
2.167019000000000000e+06
2.167091000000000000e+06
2.167162000000000000e+06
2.167234000000000000e+06
2.167306000000000000e+06
2.167372000000000000e+06
2.167440000000000000e+06
2.167521000000000000e+06
2.167609000000000000e+06
2.167685000000000000e+06
2.167760000000000000e+06
2.167813000000000000e+06
2.167873000000000000e+06
2.167949000000000000e+06
2.168023000000000000e+06
2.168100000000000000e+06
2.168168000000000000e+06
2.168247000000000000e+06
2.168322000000000000e+06
2.168387000000000000e+06
2.168451000000000000e+06
2.168517000000000000e+06
2.168595000000000000e+06
2.168685000000000000e+06
2.168746000000000000e+06
2.168826000000000000e+06
2.168889000000000000e+06
2.168958000000000000e+06
2.169040000000000000e+06
2.169120000000000000e+06
2.169193000000000000e+06
2.169255000000000000e+06
2.169324000000000000e+06
2.169418000000000000e+06
2.169496000000000000e+06
2.169578000000000000e+06
2.169655000000000000e+06
2.169733000000000000e+06
2.169803000000000000e+06
2.169875000000000000e+06
2.169948000000000000e+06
2.170031000000000000e+06
2.170110000000000000e+06
2.170178000000000000e+06
2.170257000000000000e+06
2.170336000000000000e+06
2.170418000000000000e+06
2.170496000000000000e+06
2.170579000000000000e+06
2.170648000000000000e+06
2.170719000000000000e+06
2.170795000000000000e+06
2.170871000000000000e+06
2.170949000000000000e+06
2.171020000000000000e+06
2.171089000000000000e+06
2.171161000000000000e+06
2.171231000000000000e+06
2.171298000000000000e+06
2.171354000000000000e+06
2.171430000000000000e+06
2.171488000000000000e+06
2.171579000000000000e+06
2.171645000000000000e+06
2.171715000000000000e+06
2.171793000000000000e+06
2.171862000000000000e+06
2.171933000000000000e+06
2.172000000000000000e+06
2.172073000000000000e+06
2.172149000000000000e+06
2.172219000000000000e+06
2.172290000000000000e+06
2.172364000000000000e+06
2.172442000000000000e+06
2.172513000000000000e+06
2.172575000000000000e+06
2.172629000000000000e+06
2.172703000000000000e+06
2.172787000000000000e+06
2.172852000000000000e+06
2.172918000000000000e+06
2.172986000000000000e+06
2.173052000000000000e+06
2.173107000000000000e+06
2.173187000000000000e+06
2.173256000000000000e+06
2.173320000000000000e+06
2.173400000000000000e+06
2.173476000000000000e+06
2.173536000000000000e+06
2.173621000000000000e+06
2.173694000000000000e+06
2.173755000000000000e+06
2.173836000000000000e+06
2.173907000000000000e+06
2.173995000000000000e+06
2.174060000000000000e+06
2.174128000000000000e+06
2.174201000000000000e+06
2.174291000000000000e+06
2.174360000000000000e+06
2.174434000000000000e+06
2.174507000000000000e+06
2.174578000000000000e+06
2.174664000000000000e+06
2.174733000000000000e+06
2.174798000000000000e+06
2.174867000000000000e+06
2.174955000000000000e+06
2.175025000000000000e+06
2.175118000000000000e+06
2.175179000000000000e+06
2.175252000000000000e+06
2.175332000000000000e+06
2.175408000000000000e+06
2.175486000000000000e+06
2.175546000000000000e+06
2.175618000000000000e+06
2.175704000000000000e+06
2.175780000000000000e+06
2.175849000000000000e+06
2.175941000000000000e+06
2.176010000000000000e+06
2.176082000000000000e+06
2.176165000000000000e+06
2.176239000000000000e+06
2.176319000000000000e+06
2.176390000000000000e+06
2.176462000000000000e+06
2.176535000000000000e+06
2.176602000000000000e+06
2.176660000000000000e+06
2.176732000000000000e+06
2.176799000000000000e+06
2.176875000000000000e+06
2.176941000000000000e+06
2.177014000000000000e+06
2.177092000000000000e+06
2.177168000000000000e+06
2.177238000000000000e+06
2.177301000000000000e+06
2.177380000000000000e+06
2.177429000000000000e+06
2.177509000000000000e+06
2.177585000000000000e+06
2.177668000000000000e+06
2.177736000000000000e+06
2.177813000000000000e+06
2.177872000000000000e+06
2.177934000000000000e+06
2.177997000000000000e+06
2.178068000000000000e+06
2.178129000000000000e+06
2.178196000000000000e+06
2.178267000000000000e+06
2.178342000000000000e+06
2.178408000000000000e+06
2.178481000000000000e+06
2.178554000000000000e+06
2.178629000000000000e+06
2.178701000000000000e+06
2.178770000000000000e+06
2.178846000000000000e+06
2.178915000000000000e+06
2.178978000000000000e+06
2.179065000000000000e+06
2.179139000000000000e+06
2.179210000000000000e+06
2.179272000000000000e+06
2.179342000000000000e+06
2.179411000000000000e+06
2.179486000000000000e+06
2.179556000000000000e+06
2.179623000000000000e+06
2.179691000000000000e+06
2.179763000000000000e+06
2.179827000000000000e+06
2.179902000000000000e+06
2.179967000000000000e+06
2.180043000000000000e+06
2.180114000000000000e+06
2.180181000000000000e+06
2.180254000000000000e+06
2.180333000000000000e+06
2.180406000000000000e+06
2.180483000000000000e+06
2.180564000000000000e+06
2.180633000000000000e+06
2.180710000000000000e+06
2.180796000000000000e+06
2.180866000000000000e+06
2.180947000000000000e+06
2.181014000000000000e+06
2.181080000000000000e+06
2.181154000000000000e+06
2.181218000000000000e+06
2.181296000000000000e+06
2.181362000000000000e+06
2.181424000000000000e+06
2.181489000000000000e+06
2.181562000000000000e+06
2.181643000000000000e+06
2.181712000000000000e+06
2.181781000000000000e+06
2.181831000000000000e+06
2.181902000000000000e+06
2.181985000000000000e+06
2.182053000000000000e+06
2.182126000000000000e+06
2.182190000000000000e+06
2.182262000000000000e+06
2.182333000000000000e+06
2.182421000000000000e+06
2.182496000000000000e+06
2.182551000000000000e+06
2.182618000000000000e+06
2.182691000000000000e+06
2.182766000000000000e+06
2.182844000000000000e+06
2.182912000000000000e+06
2.182982000000000000e+06
2.183069000000000000e+06
2.183145000000000000e+06
2.183216000000000000e+06
2.183288000000000000e+06
2.183349000000000000e+06
2.183432000000000000e+06
2.183512000000000000e+06
2.183580000000000000e+06
2.183647000000000000e+06
2.183717000000000000e+06
2.183806000000000000e+06
2.183877000000000000e+06
2.183959000000000000e+06
2.184050000000000000e+06
2.184122000000000000e+06
2.184176000000000000e+06
2.184245000000000000e+06
2.184318000000000000e+06
2.184389000000000000e+06
2.184451000000000000e+06
2.184521000000000000e+06
2.184590000000000000e+06
2.184647000000000000e+06
2.184714000000000000e+06
2.184798000000000000e+06
2.184860000000000000e+06
2.184928000000000000e+06
2.185001000000000000e+06
2.185088000000000000e+06
2.185147000000000000e+06
2.185230000000000000e+06
2.185319000000000000e+06
2.185397000000000000e+06
2.185462000000000000e+06
2.185533000000000000e+06
2.185610000000000000e+06
2.185685000000000000e+06
2.185760000000000000e+06
2.185846000000000000e+06
2.185929000000000000e+06
2.186003000000000000e+06
2.186081000000000000e+06
2.186153000000000000e+06
2.186227000000000000e+06
2.186290000000000000e+06
2.186353000000000000e+06
2.186435000000000000e+06
2.186515000000000000e+06
2.186576000000000000e+06
2.186645000000000000e+06
2.186720000000000000e+06
2.186795000000000000e+06
2.186864000000000000e+06
2.186925000000000000e+06
2.186987000000000000e+06
2.187050000000000000e+06
2.187109000000000000e+06
2.187175000000000000e+06
2.187263000000000000e+06
2.187335000000000000e+06
2.187408000000000000e+06
2.187467000000000000e+06
2.187529000000000000e+06
2.187595000000000000e+06
2.187670000000000000e+06
2.187736000000000000e+06
2.187805000000000000e+06
2.187887000000000000e+06
2.187961000000000000e+06
2.188030000000000000e+06
2.188101000000000000e+06
2.188168000000000000e+06
2.188232000000000000e+06
2.188315000000000000e+06
2.188380000000000000e+06
2.188439000000000000e+06
2.188500000000000000e+06
2.188584000000000000e+06
2.188654000000000000e+06
2.188723000000000000e+06
2.188802000000000000e+06
2.188876000000000000e+06
2.188961000000000000e+06
2.189047000000000000e+06
2.189119000000000000e+06
2.189196000000000000e+06
2.189262000000000000e+06
2.189325000000000000e+06
2.189417000000000000e+06
2.189487000000000000e+06
2.189566000000000000e+06
2.189634000000000000e+06
2.189705000000000000e+06
2.189805000000000000e+06
2.189874000000000000e+06
2.189950000000000000e+06
2.190021000000000000e+06
2.190081000000000000e+06
2.190151000000000000e+06
2.190229000000000000e+06
2.190284000000000000e+06
2.190358000000000000e+06
2.190414000000000000e+06
2.190477000000000000e+06
2.190556000000000000e+06
2.190623000000000000e+06
2.190684000000000000e+06
2.190751000000000000e+06
2.190828000000000000e+06
2.190903000000000000e+06
2.190976000000000000e+06
2.191048000000000000e+06
2.191136000000000000e+06
2.191223000000000000e+06
2.191293000000000000e+06
2.191360000000000000e+06
2.191439000000000000e+06
2.191518000000000000e+06
2.191575000000000000e+06
2.191652000000000000e+06
2.191714000000000000e+06
2.191805000000000000e+06
2.191858000000000000e+06
2.191951000000000000e+06
2.192021000000000000e+06
2.192093000000000000e+06
2.192163000000000000e+06
2.192235000000000000e+06
2.192310000000000000e+06
2.192380000000000000e+06
2.192456000000000000e+06
2.192526000000000000e+06
2.192591000000000000e+06
2.192664000000000000e+06
2.192741000000000000e+06
2.192816000000000000e+06
2.192903000000000000e+06
2.192979000000000000e+06
2.193056000000000000e+06
2.193126000000000000e+06
2.193212000000000000e+06
2.193292000000000000e+06
2.193362000000000000e+06
2.193428000000000000e+06
2.193500000000000000e+06
2.193573000000000000e+06
2.193646000000000000e+06
2.193717000000000000e+06
2.193796000000000000e+06
2.193864000000000000e+06
2.193932000000000000e+06
2.193998000000000000e+06
2.194081000000000000e+06
2.194153000000000000e+06
2.194226000000000000e+06
2.194291000000000000e+06
2.194373000000000000e+06
2.194434000000000000e+06
2.194496000000000000e+06
2.194567000000000000e+06
2.194630000000000000e+06
2.194694000000000000e+06
2.194755000000000000e+06
2.194827000000000000e+06
2.194893000000000000e+06
2.194951000000000000e+06
2.195030000000000000e+06
2.195095000000000000e+06
2.195152000000000000e+06
2.195226000000000000e+06
2.195316000000000000e+06
2.195380000000000000e+06
2.195431000000000000e+06
2.195493000000000000e+06
2.195584000000000000e+06
2.195653000000000000e+06
2.195736000000000000e+06
2.195810000000000000e+06
2.195891000000000000e+06
2.195976000000000000e+06
2.196060000000000000e+06
2.196135000000000000e+06
2.196224000000000000e+06
2.196301000000000000e+06
2.196383000000000000e+06
2.196447000000000000e+06
2.196519000000000000e+06
2.196593000000000000e+06
2.196661000000000000e+06
2.196725000000000000e+06
2.196798000000000000e+06
2.196865000000000000e+06
2.196941000000000000e+06
2.197010000000000000e+06
2.197083000000000000e+06
2.197165000000000000e+06
2.197247000000000000e+06
2.197318000000000000e+06
2.197377000000000000e+06
2.197442000000000000e+06
2.197514000000000000e+06
2.197588000000000000e+06
2.197654000000000000e+06
2.197707000000000000e+06
2.197771000000000000e+06
2.197855000000000000e+06
2.197921000000000000e+06
2.197996000000000000e+06
2.198066000000000000e+06
2.198146000000000000e+06
2.198218000000000000e+06
2.198288000000000000e+06
2.198364000000000000e+06
2.198448000000000000e+06
2.198521000000000000e+06
2.198606000000000000e+06
2.198682000000000000e+06
2.198752000000000000e+06
2.198819000000000000e+06
2.198872000000000000e+06
2.198934000000000000e+06
2.199005000000000000e+06
2.199086000000000000e+06
2.199159000000000000e+06
2.199235000000000000e+06
2.199305000000000000e+06
2.199381000000000000e+06
2.199444000000000000e+06
2.199527000000000000e+06
2.199588000000000000e+06
2.199682000000000000e+06
2.199758000000000000e+06
2.199824000000000000e+06
2.199899000000000000e+06
2.199962000000000000e+06
2.200021000000000000e+06
2.200082000000000000e+06
2.200157000000000000e+06
2.200226000000000000e+06
2.200292000000000000e+06
2.200356000000000000e+06
2.200423000000000000e+06
2.200495000000000000e+06
2.200563000000000000e+06
2.200618000000000000e+06
2.200687000000000000e+06
2.200749000000000000e+06
2.200834000000000000e+06
2.200913000000000000e+06
2.200982000000000000e+06
2.201045000000000000e+06
2.201115000000000000e+06
2.201186000000000000e+06
2.201272000000000000e+06
2.201338000000000000e+06
2.201414000000000000e+06
2.201481000000000000e+06
2.201559000000000000e+06
2.201634000000000000e+06
2.201721000000000000e+06
2.201799000000000000e+06
2.201883000000000000e+06
2.201960000000000000e+06
2.202035000000000000e+06
2.202106000000000000e+06
2.202174000000000000e+06
2.202234000000000000e+06
2.202302000000000000e+06
2.202373000000000000e+06
2.202438000000000000e+06
2.202511000000000000e+06
2.202583000000000000e+06
2.202659000000000000e+06
2.202717000000000000e+06
2.202790000000000000e+06
2.202870000000000000e+06
2.202946000000000000e+06
2.203018000000000000e+06
2.203091000000000000e+06
2.203163000000000000e+06
2.203228000000000000e+06
2.203291000000000000e+06
2.203341000000000000e+06
2.203401000000000000e+06
2.203478000000000000e+06
2.203549000000000000e+06
2.203602000000000000e+06
2.203671000000000000e+06
2.203751000000000000e+06
2.203826000000000000e+06
2.203890000000000000e+06
2.203960000000000000e+06
2.204022000000000000e+06
2.204095000000000000e+06
2.204166000000000000e+06
2.204227000000000000e+06
2.204285000000000000e+06
2.204346000000000000e+06
2.204413000000000000e+06
2.204497000000000000e+06
2.204572000000000000e+06
2.204646000000000000e+06
2.204715000000000000e+06
2.204785000000000000e+06
2.204840000000000000e+06
2.204917000000000000e+06
2.204990000000000000e+06
2.205059000000000000e+06
2.205133000000000000e+06
2.205210000000000000e+06
2.205283000000000000e+06
2.205358000000000000e+06
2.205420000000000000e+06
2.205484000000000000e+06
2.205555000000000000e+06
2.205622000000000000e+06
2.205698000000000000e+06
2.205759000000000000e+06
2.205841000000000000e+06
2.205921000000000000e+06
2.205986000000000000e+06
2.206066000000000000e+06
2.206139000000000000e+06
2.206220000000000000e+06
2.206295000000000000e+06
2.206357000000000000e+06
2.206404000000000000e+06
2.206483000000000000e+06
2.206559000000000000e+06
2.206636000000000000e+06
2.206688000000000000e+06
2.206766000000000000e+06
2.206843000000000000e+06
2.206908000000000000e+06
2.206973000000000000e+06
2.207037000000000000e+06
2.207101000000000000e+06
2.207178000000000000e+06
2.207245000000000000e+06
2.207307000000000000e+06
2.207377000000000000e+06
2.207448000000000000e+06
2.207523000000000000e+06
2.207591000000000000e+06
2.207673000000000000e+06
2.207748000000000000e+06
2.207806000000000000e+06
2.207871000000000000e+06
2.207939000000000000e+06
2.207996000000000000e+06
2.208070000000000000e+06
2.208144000000000000e+06
2.208201000000000000e+06
2.208283000000000000e+06
2.208350000000000000e+06
2.208422000000000000e+06
2.208491000000000000e+06
2.208558000000000000e+06
2.208625000000000000e+06
2.208691000000000000e+06
2.208783000000000000e+06
2.208838000000000000e+06
2.208908000000000000e+06
2.208976000000000000e+06
2.209049000000000000e+06
2.209129000000000000e+06
2.209201000000000000e+06
2.209287000000000000e+06
2.209380000000000000e+06
2.209455000000000000e+06
2.209527000000000000e+06
2.209606000000000000e+06
2.209689000000000000e+06
2.209757000000000000e+06
2.209838000000000000e+06
2.209912000000000000e+06
2.209995000000000000e+06
2.210065000000000000e+06
2.210128000000000000e+06
2.210202000000000000e+06
2.210268000000000000e+06
2.210339000000000000e+06
2.210425000000000000e+06
2.210498000000000000e+06
2.210584000000000000e+06
2.210654000000000000e+06
2.210725000000000000e+06
2.210815000000000000e+06
2.210889000000000000e+06
2.210973000000000000e+06
2.211024000000000000e+06
2.211088000000000000e+06
2.211149000000000000e+06
2.211215000000000000e+06
2.211294000000000000e+06
2.211360000000000000e+06
2.211422000000000000e+06
2.211507000000000000e+06
2.211570000000000000e+06
2.211635000000000000e+06
2.211701000000000000e+06
2.211758000000000000e+06
2.211842000000000000e+06
2.211906000000000000e+06
2.211972000000000000e+06
2.212041000000000000e+06
2.212109000000000000e+06
2.212198000000000000e+06
2.212272000000000000e+06
2.212338000000000000e+06
2.212393000000000000e+06
2.212471000000000000e+06
2.212550000000000000e+06
2.212627000000000000e+06
2.212689000000000000e+06
2.212757000000000000e+06
2.212826000000000000e+06
2.212907000000000000e+06
2.212977000000000000e+06
2.213037000000000000e+06
2.213111000000000000e+06
2.213181000000000000e+06
2.213258000000000000e+06
2.213322000000000000e+06
2.213390000000000000e+06
2.213455000000000000e+06
2.213508000000000000e+06
2.213577000000000000e+06
2.213639000000000000e+06
2.213701000000000000e+06
2.213766000000000000e+06
2.213838000000000000e+06
2.213901000000000000e+06
2.213964000000000000e+06
2.214024000000000000e+06
2.214090000000000000e+06
2.214160000000000000e+06
2.214224000000000000e+06
2.214316000000000000e+06
2.214373000000000000e+06
2.214450000000000000e+06
2.214526000000000000e+06
2.214596000000000000e+06
2.214676000000000000e+06
2.214745000000000000e+06
2.214809000000000000e+06
2.214872000000000000e+06
2.214940000000000000e+06
2.215013000000000000e+06
2.215080000000000000e+06
2.215149000000000000e+06
2.215216000000000000e+06
2.215277000000000000e+06
2.215349000000000000e+06
2.215424000000000000e+06
2.215503000000000000e+06
2.215570000000000000e+06
2.215639000000000000e+06
2.215718000000000000e+06
2.215778000000000000e+06
2.215849000000000000e+06
2.215915000000000000e+06
2.215993000000000000e+06
2.216069000000000000e+06
2.216140000000000000e+06
2.216209000000000000e+06
2.216296000000000000e+06
2.216358000000000000e+06
2.216425000000000000e+06
2.216502000000000000e+06
2.216571000000000000e+06
2.216640000000000000e+06
2.216694000000000000e+06
2.216776000000000000e+06
2.216857000000000000e+06
2.216933000000000000e+06
2.217008000000000000e+06
2.217081000000000000e+06
2.217158000000000000e+06
2.217222000000000000e+06
2.217305000000000000e+06
2.217369000000000000e+06
2.217438000000000000e+06
2.217503000000000000e+06
2.217571000000000000e+06
2.217644000000000000e+06
2.217705000000000000e+06
2.217780000000000000e+06
2.217854000000000000e+06
2.217927000000000000e+06
2.217999000000000000e+06
2.218058000000000000e+06
2.218135000000000000e+06
2.218214000000000000e+06
2.218292000000000000e+06
2.218376000000000000e+06
2.218453000000000000e+06
2.218527000000000000e+06
2.218586000000000000e+06
2.218651000000000000e+06
2.218714000000000000e+06
2.218781000000000000e+06
2.218859000000000000e+06
2.218921000000000000e+06
2.218998000000000000e+06
2.219059000000000000e+06
2.219114000000000000e+06
2.219186000000000000e+06
2.219254000000000000e+06
2.219334000000000000e+06
2.219411000000000000e+06
2.219464000000000000e+06
2.219540000000000000e+06
2.219620000000000000e+06
2.219685000000000000e+06
2.219756000000000000e+06
2.219822000000000000e+06
2.219897000000000000e+06
2.219974000000000000e+06
2.220027000000000000e+06
2.220087000000000000e+06
2.220155000000000000e+06
2.220220000000000000e+06
2.220283000000000000e+06
2.220365000000000000e+06
2.220445000000000000e+06
2.220525000000000000e+06
2.220590000000000000e+06
2.220665000000000000e+06
2.220727000000000000e+06
2.220796000000000000e+06
2.220878000000000000e+06
2.220945000000000000e+06
2.221017000000000000e+06
2.221080000000000000e+06
2.221143000000000000e+06
2.221209000000000000e+06
2.221285000000000000e+06
2.221357000000000000e+06
2.221429000000000000e+06
2.221518000000000000e+06
2.221592000000000000e+06
2.221679000000000000e+06
2.221765000000000000e+06
2.221835000000000000e+06
2.221909000000000000e+06
2.221979000000000000e+06
2.222054000000000000e+06
2.222130000000000000e+06
2.222199000000000000e+06
2.222275000000000000e+06
2.222353000000000000e+06
2.222414000000000000e+06
2.222471000000000000e+06
2.222546000000000000e+06
2.222611000000000000e+06
2.222674000000000000e+06
2.222745000000000000e+06
2.222820000000000000e+06
2.222890000000000000e+06
2.222949000000000000e+06
2.223023000000000000e+06
2.223085000000000000e+06
2.223142000000000000e+06
2.223198000000000000e+06
2.223267000000000000e+06
2.223361000000000000e+06
2.223443000000000000e+06
2.223523000000000000e+06
2.223598000000000000e+06
2.223671000000000000e+06
2.223749000000000000e+06
2.223810000000000000e+06
2.223887000000000000e+06
2.223948000000000000e+06
2.224004000000000000e+06
2.224061000000000000e+06
2.224139000000000000e+06
2.224217000000000000e+06
2.224290000000000000e+06
2.224359000000000000e+06
2.224444000000000000e+06
2.224517000000000000e+06
2.224593000000000000e+06
2.224659000000000000e+06
2.224743000000000000e+06
2.224797000000000000e+06
2.224873000000000000e+06
2.224955000000000000e+06
2.225022000000000000e+06
2.225086000000000000e+06
2.225160000000000000e+06
2.225242000000000000e+06
2.225314000000000000e+06
2.225392000000000000e+06
2.225479000000000000e+06
2.225550000000000000e+06
2.225624000000000000e+06
2.225698000000000000e+06
2.225791000000000000e+06
2.225852000000000000e+06
2.225928000000000000e+06
2.225996000000000000e+06
2.226069000000000000e+06
2.226142000000000000e+06
2.226213000000000000e+06
2.226282000000000000e+06
2.226349000000000000e+06
2.226411000000000000e+06
2.226482000000000000e+06
2.226543000000000000e+06
2.226611000000000000e+06
2.226674000000000000e+06
2.226746000000000000e+06
2.226817000000000000e+06
2.226891000000000000e+06
2.226950000000000000e+06
2.227017000000000000e+06
2.227073000000000000e+06
2.227143000000000000e+06
2.227211000000000000e+06
2.227287000000000000e+06
2.227361000000000000e+06
2.227440000000000000e+06
2.227506000000000000e+06
2.227573000000000000e+06
2.227636000000000000e+06
2.227703000000000000e+06
2.227787000000000000e+06
2.227856000000000000e+06
2.227941000000000000e+06
2.228015000000000000e+06
2.228088000000000000e+06
2.228154000000000000e+06
2.228234000000000000e+06
2.228304000000000000e+06
2.228353000000000000e+06
2.228408000000000000e+06
2.228471000000000000e+06
2.228553000000000000e+06
2.228632000000000000e+06
2.228697000000000000e+06
2.228751000000000000e+06
2.228821000000000000e+06
2.228876000000000000e+06
2.228966000000000000e+06
2.229030000000000000e+06
2.229104000000000000e+06
2.229171000000000000e+06
2.229238000000000000e+06
2.229316000000000000e+06
2.229385000000000000e+06
2.229441000000000000e+06
2.229510000000000000e+06
2.229582000000000000e+06
2.229660000000000000e+06
2.229724000000000000e+06
2.229810000000000000e+06
2.229892000000000000e+06
2.229963000000000000e+06
2.230032000000000000e+06
2.230102000000000000e+06
2.230167000000000000e+06
2.230241000000000000e+06
2.230310000000000000e+06
2.230384000000000000e+06
2.230466000000000000e+06
2.230531000000000000e+06
2.230608000000000000e+06
2.230662000000000000e+06
2.230727000000000000e+06
2.230802000000000000e+06
2.230880000000000000e+06
2.230948000000000000e+06
2.231024000000000000e+06
2.231100000000000000e+06
2.231178000000000000e+06
2.231249000000000000e+06
2.231312000000000000e+06
2.231386000000000000e+06
2.231447000000000000e+06
2.231515000000000000e+06
2.231590000000000000e+06
2.231668000000000000e+06
2.231734000000000000e+06
2.231793000000000000e+06
2.231868000000000000e+06
2.231937000000000000e+06
2.231997000000000000e+06
2.232075000000000000e+06
2.232154000000000000e+06
2.232214000000000000e+06
2.232295000000000000e+06
2.232354000000000000e+06
2.232418000000000000e+06
2.232486000000000000e+06
2.232560000000000000e+06
2.232618000000000000e+06
2.232686000000000000e+06
2.232752000000000000e+06
2.232817000000000000e+06
2.232884000000000000e+06
2.232947000000000000e+06
2.233034000000000000e+06
2.233109000000000000e+06
2.233181000000000000e+06
2.233245000000000000e+06
2.233319000000000000e+06
2.233403000000000000e+06
2.233472000000000000e+06
2.233536000000000000e+06
2.233596000000000000e+06
2.233666000000000000e+06
2.233732000000000000e+06
2.233787000000000000e+06
2.233840000000000000e+06
2.233898000000000000e+06
2.233960000000000000e+06
2.234039000000000000e+06
2.234113000000000000e+06
2.234187000000000000e+06
2.234241000000000000e+06
2.234318000000000000e+06
2.234381000000000000e+06
2.234442000000000000e+06
2.234514000000000000e+06
2.234594000000000000e+06
2.234663000000000000e+06
2.234746000000000000e+06
2.234806000000000000e+06
2.234879000000000000e+06
2.234932000000000000e+06
2.234987000000000000e+06
2.235056000000000000e+06
2.235149000000000000e+06
2.235219000000000000e+06
2.235288000000000000e+06
2.235358000000000000e+06
2.235438000000000000e+06
2.235524000000000000e+06
2.235599000000000000e+06
2.235660000000000000e+06
2.235725000000000000e+06
2.235789000000000000e+06
2.235852000000000000e+06
2.235932000000000000e+06
2.235986000000000000e+06
2.236048000000000000e+06
2.236128000000000000e+06
2.236202000000000000e+06
2.236277000000000000e+06
2.236338000000000000e+06
2.236411000000000000e+06
2.236479000000000000e+06
2.236537000000000000e+06
2.236610000000000000e+06
2.236699000000000000e+06
2.236766000000000000e+06
2.236827000000000000e+06
2.236891000000000000e+06
2.236965000000000000e+06
2.237032000000000000e+06
2.237113000000000000e+06
2.237169000000000000e+06
2.237232000000000000e+06
2.237294000000000000e+06
2.237360000000000000e+06
2.237434000000000000e+06
2.237510000000000000e+06
2.237587000000000000e+06
2.237660000000000000e+06
2.237727000000000000e+06
2.237815000000000000e+06
2.237901000000000000e+06
2.237962000000000000e+06
2.238019000000000000e+06
2.238082000000000000e+06
2.238125000000000000e+06
2.238197000000000000e+06
2.238266000000000000e+06
2.238332000000000000e+06
2.238394000000000000e+06
2.238464000000000000e+06
2.238515000000000000e+06
2.238586000000000000e+06
2.238672000000000000e+06
2.238745000000000000e+06
2.238820000000000000e+06
2.238878000000000000e+06
2.238945000000000000e+06
2.239011000000000000e+06
2.239078000000000000e+06
2.239154000000000000e+06
2.239227000000000000e+06
2.239294000000000000e+06
2.239362000000000000e+06
2.239438000000000000e+06
2.239519000000000000e+06
2.239585000000000000e+06
2.239659000000000000e+06
2.239738000000000000e+06
2.239802000000000000e+06
2.239875000000000000e+06
2.239936000000000000e+06
2.240000000000000000e+06
2.240072000000000000e+06
2.240133000000000000e+06
2.240197000000000000e+06
2.240264000000000000e+06
2.240328000000000000e+06
2.240400000000000000e+06
2.240459000000000000e+06
2.240527000000000000e+06
2.240603000000000000e+06
2.240687000000000000e+06
2.240752000000000000e+06
2.240836000000000000e+06
2.240900000000000000e+06
2.240974000000000000e+06
2.241055000000000000e+06
2.241131000000000000e+06
2.241198000000000000e+06
2.241265000000000000e+06
2.241342000000000000e+06
2.241411000000000000e+06
2.241493000000000000e+06
2.241567000000000000e+06
2.241636000000000000e+06
2.241698000000000000e+06
2.241762000000000000e+06
2.241841000000000000e+06
2.241906000000000000e+06
2.241967000000000000e+06
2.242019000000000000e+06
2.242077000000000000e+06
2.242151000000000000e+06
2.242231000000000000e+06
2.242306000000000000e+06
2.242377000000000000e+06
2.242439000000000000e+06
2.242512000000000000e+06
2.242582000000000000e+06
2.242650000000000000e+06
2.242724000000000000e+06
2.242799000000000000e+06
2.242864000000000000e+06
2.242927000000000000e+06
2.242984000000000000e+06
2.243071000000000000e+06
2.243144000000000000e+06
2.243214000000000000e+06
2.243280000000000000e+06
2.243339000000000000e+06
2.243410000000000000e+06
2.243489000000000000e+06
2.243562000000000000e+06
2.243616000000000000e+06
2.243680000000000000e+06
2.243762000000000000e+06
2.243828000000000000e+06
2.243895000000000000e+06
2.243967000000000000e+06
2.244040000000000000e+06
2.244105000000000000e+06
2.244177000000000000e+06
2.244223000000000000e+06
2.244296000000000000e+06
2.244371000000000000e+06
2.244435000000000000e+06
2.244491000000000000e+06
2.244562000000000000e+06
2.244631000000000000e+06
2.244712000000000000e+06
2.244785000000000000e+06
2.244853000000000000e+06
2.244919000000000000e+06
2.244985000000000000e+06
2.245052000000000000e+06
2.245120000000000000e+06
2.245187000000000000e+06
2.245255000000000000e+06
2.245329000000000000e+06
2.245394000000000000e+06
2.245462000000000000e+06
2.245513000000000000e+06
2.245582000000000000e+06
2.245661000000000000e+06
2.245725000000000000e+06
2.245788000000000000e+06
2.245858000000000000e+06
2.245921000000000000e+06
2.245983000000000000e+06
2.246040000000000000e+06
2.246113000000000000e+06
2.246174000000000000e+06
2.246247000000000000e+06
2.246320000000000000e+06
2.246387000000000000e+06
2.246473000000000000e+06
2.246539000000000000e+06
2.246601000000000000e+06
2.246667000000000000e+06
2.246736000000000000e+06
2.246815000000000000e+06
2.246883000000000000e+06
2.246961000000000000e+06
2.247019000000000000e+06
2.247091000000000000e+06
2.247168000000000000e+06
2.247243000000000000e+06
2.247313000000000000e+06
2.247381000000000000e+06
2.247443000000000000e+06
2.247514000000000000e+06
2.247594000000000000e+06
2.247655000000000000e+06
2.247714000000000000e+06
2.247779000000000000e+06
2.247862000000000000e+06
2.247924000000000000e+06
2.247993000000000000e+06
2.248065000000000000e+06
2.248129000000000000e+06
2.248202000000000000e+06
2.248279000000000000e+06
2.248350000000000000e+06
2.248426000000000000e+06
2.248492000000000000e+06
2.248567000000000000e+06
2.248644000000000000e+06
2.248713000000000000e+06
2.248772000000000000e+06
2.248839000000000000e+06
2.248914000000000000e+06
2.248976000000000000e+06
2.249048000000000000e+06
2.249106000000000000e+06
2.249168000000000000e+06
2.249230000000000000e+06
2.249302000000000000e+06
2.249375000000000000e+06
2.249446000000000000e+06
2.249498000000000000e+06
2.249573000000000000e+06
2.249648000000000000e+06
2.249716000000000000e+06
2.249771000000000000e+06
2.249829000000000000e+06
2.249892000000000000e+06
2.249955000000000000e+06
2.250030000000000000e+06
2.250105000000000000e+06
2.250166000000000000e+06
2.250224000000000000e+06
2.250286000000000000e+06
2.250352000000000000e+06
2.250422000000000000e+06
2.250473000000000000e+06
2.250544000000000000e+06
2.250604000000000000e+06
2.250667000000000000e+06
2.250725000000000000e+06
2.250809000000000000e+06
2.250876000000000000e+06
2.250930000000000000e+06
2.250982000000000000e+06
2.251050000000000000e+06
2.251117000000000000e+06
2.251173000000000000e+06
2.251225000000000000e+06
2.251285000000000000e+06
2.251356000000000000e+06
2.251423000000000000e+06
2.251492000000000000e+06
2.251557000000000000e+06
2.251643000000000000e+06
2.251704000000000000e+06
2.251769000000000000e+06
2.251839000000000000e+06
2.251905000000000000e+06
2.251974000000000000e+06
2.252034000000000000e+06
2.252095000000000000e+06
2.252157000000000000e+06
2.252215000000000000e+06
2.252285000000000000e+06
2.252355000000000000e+06
2.252429000000000000e+06
2.252497000000000000e+06
2.252577000000000000e+06
2.252645000000000000e+06
2.252706000000000000e+06
2.252786000000000000e+06
2.252860000000000000e+06
2.252933000000000000e+06
2.253004000000000000e+06
2.253080000000000000e+06
2.253146000000000000e+06
2.253225000000000000e+06
2.253282000000000000e+06
2.253347000000000000e+06
2.253419000000000000e+06
2.253490000000000000e+06
2.253544000000000000e+06
2.253612000000000000e+06
2.253689000000000000e+06
2.253757000000000000e+06
2.253814000000000000e+06
2.253882000000000000e+06
2.253946000000000000e+06
2.254018000000000000e+06
2.254079000000000000e+06
2.254148000000000000e+06
2.254193000000000000e+06
2.254252000000000000e+06
2.254344000000000000e+06
2.254419000000000000e+06
2.254488000000000000e+06
2.254573000000000000e+06
2.254645000000000000e+06
2.254719000000000000e+06
2.254783000000000000e+06
2.254837000000000000e+06
2.254898000000000000e+06
2.254966000000000000e+06
2.255037000000000000e+06
2.255106000000000000e+06
2.255175000000000000e+06
2.255227000000000000e+06
2.255291000000000000e+06
2.255355000000000000e+06
2.255417000000000000e+06
2.255487000000000000e+06
2.255560000000000000e+06
2.255631000000000000e+06
2.255706000000000000e+06
2.255776000000000000e+06
2.255848000000000000e+06
2.255913000000000000e+06
2.255989000000000000e+06
2.256051000000000000e+06
2.256118000000000000e+06
2.256184000000000000e+06
2.256245000000000000e+06
2.256320000000000000e+06
2.256393000000000000e+06
2.256469000000000000e+06
2.256539000000000000e+06
2.256594000000000000e+06
2.256664000000000000e+06
2.256747000000000000e+06
2.256806000000000000e+06
2.256877000000000000e+06
2.256936000000000000e+06
2.256992000000000000e+06
2.257061000000000000e+06
2.257128000000000000e+06
2.257190000000000000e+06
2.257256000000000000e+06
2.257327000000000000e+06
2.257390000000000000e+06
2.257461000000000000e+06
2.257531000000000000e+06
2.257598000000000000e+06
2.257655000000000000e+06
2.257727000000000000e+06
2.257788000000000000e+06
2.257847000000000000e+06
2.257906000000000000e+06
2.257968000000000000e+06
2.258034000000000000e+06
2.258116000000000000e+06
2.258176000000000000e+06
2.258244000000000000e+06
2.258315000000000000e+06
2.258358000000000000e+06
2.258428000000000000e+06
2.258497000000000000e+06
2.258560000000000000e+06
2.258622000000000000e+06
2.258687000000000000e+06
2.258758000000000000e+06
2.258818000000000000e+06
2.258884000000000000e+06
2.258954000000000000e+06
2.259021000000000000e+06
2.259089000000000000e+06
2.259171000000000000e+06
2.259227000000000000e+06
2.259282000000000000e+06
2.259364000000000000e+06
2.259421000000000000e+06
2.259487000000000000e+06
2.259559000000000000e+06
2.259634000000000000e+06
2.259696000000000000e+06
2.259762000000000000e+06
2.259831000000000000e+06
2.259893000000000000e+06
2.259948000000000000e+06
2.260017000000000000e+06
2.260077000000000000e+06
2.260149000000000000e+06
2.260224000000000000e+06
2.260300000000000000e+06
2.260362000000000000e+06
2.260431000000000000e+06
2.260497000000000000e+06
2.260563000000000000e+06
2.260619000000000000e+06
2.260684000000000000e+06
2.260754000000000000e+06
2.260833000000000000e+06
2.260906000000000000e+06
2.260970000000000000e+06
2.261041000000000000e+06
2.261101000000000000e+06
2.261164000000000000e+06
2.261245000000000000e+06
2.261313000000000000e+06
2.261393000000000000e+06
2.261461000000000000e+06
2.261545000000000000e+06
2.261603000000000000e+06
2.261662000000000000e+06
2.261735000000000000e+06
2.261796000000000000e+06
2.261868000000000000e+06
2.261944000000000000e+06
2.262025000000000000e+06
2.262078000000000000e+06
2.262147000000000000e+06
2.262224000000000000e+06
2.262299000000000000e+06
2.262369000000000000e+06
2.262446000000000000e+06
2.262505000000000000e+06
2.262562000000000000e+06
2.262637000000000000e+06
2.262705000000000000e+06
2.262768000000000000e+06
2.262833000000000000e+06
2.262898000000000000e+06
2.262964000000000000e+06
2.263038000000000000e+06
2.263097000000000000e+06
2.263164000000000000e+06
2.263231000000000000e+06
2.263297000000000000e+06
2.263367000000000000e+06
2.263435000000000000e+06
2.263500000000000000e+06
2.263560000000000000e+06
2.263628000000000000e+06
2.263693000000000000e+06
2.263754000000000000e+06
2.263833000000000000e+06
2.263904000000000000e+06
2.263971000000000000e+06
2.264043000000000000e+06
2.264124000000000000e+06
2.264188000000000000e+06
2.264256000000000000e+06
2.264325000000000000e+06
2.264394000000000000e+06
2.264449000000000000e+06
2.264519000000000000e+06
2.264588000000000000e+06
2.264664000000000000e+06
2.264735000000000000e+06
2.264792000000000000e+06
2.264863000000000000e+06
2.264948000000000000e+06
2.265027000000000000e+06
2.265087000000000000e+06
2.265170000000000000e+06
2.265238000000000000e+06
2.265311000000000000e+06
2.265372000000000000e+06
2.265429000000000000e+06
2.265495000000000000e+06
2.265561000000000000e+06
2.265631000000000000e+06
2.265690000000000000e+06
2.265751000000000000e+06
2.265811000000000000e+06
2.265879000000000000e+06
2.265932000000000000e+06
2.265999000000000000e+06
2.266051000000000000e+06
2.266119000000000000e+06
2.266196000000000000e+06
2.266261000000000000e+06
2.266322000000000000e+06
2.266390000000000000e+06
2.266456000000000000e+06
2.266522000000000000e+06
2.266596000000000000e+06
2.266657000000000000e+06
2.266727000000000000e+06
2.266812000000000000e+06
2.266883000000000000e+06
2.266948000000000000e+06
2.267008000000000000e+06
2.267080000000000000e+06
2.267143000000000000e+06
2.267214000000000000e+06
2.267289000000000000e+06
2.267373000000000000e+06
2.267459000000000000e+06
2.267527000000000000e+06
2.267585000000000000e+06
2.267652000000000000e+06
2.267725000000000000e+06
2.267788000000000000e+06
2.267867000000000000e+06
2.267934000000000000e+06
2.268011000000000000e+06
2.268078000000000000e+06
2.268154000000000000e+06
2.268222000000000000e+06
2.268283000000000000e+06
2.268347000000000000e+06
2.268415000000000000e+06
2.268471000000000000e+06
2.268536000000000000e+06
2.268615000000000000e+06
2.268680000000000000e+06
2.268748000000000000e+06
2.268809000000000000e+06
2.268875000000000000e+06
2.268936000000000000e+06
2.269016000000000000e+06
2.269093000000000000e+06
2.269145000000000000e+06
2.269200000000000000e+06
2.269284000000000000e+06
2.269347000000000000e+06
2.269409000000000000e+06
2.269467000000000000e+06
2.269533000000000000e+06
2.269592000000000000e+06
2.269642000000000000e+06
2.269709000000000000e+06
2.269776000000000000e+06
2.269833000000000000e+06
2.269898000000000000e+06
2.269966000000000000e+06
2.270039000000000000e+06
2.270106000000000000e+06
2.270165000000000000e+06
2.270220000000000000e+06
2.270273000000000000e+06
2.270331000000000000e+06
2.270394000000000000e+06
2.270458000000000000e+06
2.270533000000000000e+06
2.270591000000000000e+06
2.270654000000000000e+06
2.270725000000000000e+06
2.270784000000000000e+06
2.270859000000000000e+06
2.270929000000000000e+06
2.270983000000000000e+06
2.271047000000000000e+06
2.271109000000000000e+06
2.271171000000000000e+06
2.271237000000000000e+06
2.271292000000000000e+06
2.271353000000000000e+06
2.271415000000000000e+06
2.271490000000000000e+06
2.271558000000000000e+06
2.271625000000000000e+06
2.271692000000000000e+06
2.271755000000000000e+06
2.271842000000000000e+06
2.271918000000000000e+06
2.271987000000000000e+06
2.272051000000000000e+06
2.272112000000000000e+06
2.272183000000000000e+06
2.272247000000000000e+06
2.272317000000000000e+06
2.272387000000000000e+06
2.272453000000000000e+06
2.272514000000000000e+06
2.272586000000000000e+06
2.272649000000000000e+06
2.272701000000000000e+06
2.272774000000000000e+06
2.272834000000000000e+06
2.272906000000000000e+06
2.272971000000000000e+06
2.273034000000000000e+06
2.273098000000000000e+06
2.273163000000000000e+06
2.273236000000000000e+06
2.273284000000000000e+06
2.273360000000000000e+06
2.273428000000000000e+06
2.273488000000000000e+06
2.273556000000000000e+06
2.273629000000000000e+06
2.273706000000000000e+06
2.273786000000000000e+06
2.273844000000000000e+06
2.273910000000000000e+06
2.273968000000000000e+06
2.274032000000000000e+06
2.274090000000000000e+06
2.274153000000000000e+06
2.274219000000000000e+06
2.274280000000000000e+06
2.274343000000000000e+06
2.274403000000000000e+06
2.274464000000000000e+06
2.274537000000000000e+06
2.274616000000000000e+06
2.274679000000000000e+06
2.274738000000000000e+06
2.274820000000000000e+06
2.274884000000000000e+06
2.274950000000000000e+06
2.275013000000000000e+06
2.275081000000000000e+06
2.275145000000000000e+06
2.275207000000000000e+06
2.275259000000000000e+06
2.275322000000000000e+06
2.275390000000000000e+06
2.275457000000000000e+06
2.275512000000000000e+06
2.275573000000000000e+06
2.275624000000000000e+06
2.275677000000000000e+06
2.275747000000000000e+06
2.275807000000000000e+06
2.275880000000000000e+06
2.275954000000000000e+06
2.276025000000000000e+06
2.276089000000000000e+06
2.276147000000000000e+06
2.276210000000000000e+06
2.276271000000000000e+06
2.276324000000000000e+06
2.276394000000000000e+06
2.276462000000000000e+06
2.276544000000000000e+06
2.276604000000000000e+06
2.276641000000000000e+06
2.276712000000000000e+06
2.276766000000000000e+06
2.276839000000000000e+06
2.276914000000000000e+06
2.276986000000000000e+06
2.277052000000000000e+06
2.277115000000000000e+06
2.277178000000000000e+06
2.277236000000000000e+06
2.277305000000000000e+06
2.277371000000000000e+06
2.277439000000000000e+06
2.277497000000000000e+06
2.277550000000000000e+06
2.277611000000000000e+06
2.277680000000000000e+06
2.277756000000000000e+06
2.277808000000000000e+06
2.277876000000000000e+06
2.277946000000000000e+06
2.278022000000000000e+06
2.278095000000000000e+06
2.278169000000000000e+06
2.278229000000000000e+06
2.278281000000000000e+06
2.278351000000000000e+06
2.278401000000000000e+06
2.278473000000000000e+06
2.278553000000000000e+06
2.278610000000000000e+06
2.278674000000000000e+06
2.278733000000000000e+06
2.278788000000000000e+06
2.278846000000000000e+06
2.278909000000000000e+06
2.278976000000000000e+06
2.279034000000000000e+06
2.279100000000000000e+06
2.279175000000000000e+06
2.279254000000000000e+06
2.279310000000000000e+06
2.279369000000000000e+06
2.279437000000000000e+06
2.279508000000000000e+06
2.279575000000000000e+06
2.279638000000000000e+06
2.279705000000000000e+06
2.279776000000000000e+06
2.279837000000000000e+06
2.279899000000000000e+06
2.279952000000000000e+06
2.280015000000000000e+06
2.280098000000000000e+06
2.280166000000000000e+06
2.280237000000000000e+06
2.280293000000000000e+06
2.280343000000000000e+06
2.280405000000000000e+06
2.280471000000000000e+06
2.280534000000000000e+06
2.280597000000000000e+06
2.280661000000000000e+06
2.280737000000000000e+06
2.280798000000000000e+06
2.280857000000000000e+06
2.280935000000000000e+06
2.280980000000000000e+06
2.281044000000000000e+06
2.281115000000000000e+06
2.281182000000000000e+06
2.281248000000000000e+06
2.281320000000000000e+06
2.281389000000000000e+06
2.281438000000000000e+06
2.281503000000000000e+06
2.281574000000000000e+06
2.281636000000000000e+06
2.281705000000000000e+06
2.281774000000000000e+06
2.281841000000000000e+06
2.281914000000000000e+06
2.281975000000000000e+06
2.282040000000000000e+06
2.282100000000000000e+06
2.282157000000000000e+06
2.282217000000000000e+06
2.282277000000000000e+06
2.282345000000000000e+06
2.282417000000000000e+06
2.282498000000000000e+06
2.282565000000000000e+06
2.282633000000000000e+06
2.282710000000000000e+06
2.282777000000000000e+06
2.282841000000000000e+06
2.282895000000000000e+06
2.282947000000000000e+06
2.283022000000000000e+06
2.283076000000000000e+06
2.283152000000000000e+06
2.283219000000000000e+06
2.283290000000000000e+06
2.283356000000000000e+06
2.283437000000000000e+06
2.283512000000000000e+06
2.283586000000000000e+06
2.283668000000000000e+06
2.283741000000000000e+06
2.283808000000000000e+06
2.283851000000000000e+06
2.283913000000000000e+06
2.283990000000000000e+06
2.284053000000000000e+06
2.284114000000000000e+06
2.284173000000000000e+06
2.284242000000000000e+06
2.284314000000000000e+06
2.284379000000000000e+06
2.284438000000000000e+06
2.284497000000000000e+06
2.284565000000000000e+06
2.284628000000000000e+06
2.284693000000000000e+06
2.284756000000000000e+06
2.284825000000000000e+06
2.284885000000000000e+06
2.284950000000000000e+06
2.285011000000000000e+06
2.285067000000000000e+06
2.285131000000000000e+06
2.285186000000000000e+06
2.285261000000000000e+06
2.285315000000000000e+06
2.285373000000000000e+06
2.285446000000000000e+06
2.285526000000000000e+06
2.285605000000000000e+06
2.285677000000000000e+06
2.285750000000000000e+06
2.285811000000000000e+06
2.285871000000000000e+06
2.285930000000000000e+06
2.285997000000000000e+06
2.286062000000000000e+06
2.286131000000000000e+06
2.286200000000000000e+06
2.286257000000000000e+06
2.286323000000000000e+06
2.286385000000000000e+06
2.286461000000000000e+06
2.286535000000000000e+06
2.286596000000000000e+06
2.286669000000000000e+06
2.286737000000000000e+06
2.286804000000000000e+06
2.286867000000000000e+06
2.286931000000000000e+06
2.287001000000000000e+06
2.287061000000000000e+06
2.287134000000000000e+06
2.287203000000000000e+06
2.287258000000000000e+06
2.287319000000000000e+06
2.287371000000000000e+06
2.287453000000000000e+06
2.287505000000000000e+06
2.287567000000000000e+06
2.287633000000000000e+06
2.287690000000000000e+06
2.287743000000000000e+06
2.287809000000000000e+06
2.287884000000000000e+06
2.287949000000000000e+06
2.288003000000000000e+06
2.288068000000000000e+06
2.288121000000000000e+06
2.288173000000000000e+06
2.288242000000000000e+06
2.288303000000000000e+06
2.288378000000000000e+06
2.288444000000000000e+06
2.288520000000000000e+06
2.288583000000000000e+06
2.288657000000000000e+06
2.288721000000000000e+06
2.288795000000000000e+06
2.288857000000000000e+06
2.288903000000000000e+06
2.288973000000000000e+06
2.289032000000000000e+06
2.289093000000000000e+06
2.289147000000000000e+06
2.289212000000000000e+06
2.289284000000000000e+06
2.289338000000000000e+06
2.289416000000000000e+06
2.289473000000000000e+06
2.289535000000000000e+06
2.289596000000000000e+06
2.289652000000000000e+06
2.289714000000000000e+06
2.289774000000000000e+06
2.289839000000000000e+06
2.289918000000000000e+06
2.289986000000000000e+06
2.290040000000000000e+06
2.290103000000000000e+06
2.290169000000000000e+06
2.290226000000000000e+06
2.290292000000000000e+06
2.290361000000000000e+06
2.290421000000000000e+06
2.290490000000000000e+06
2.290549000000000000e+06
2.290623000000000000e+06
2.290688000000000000e+06
2.290759000000000000e+06
2.290823000000000000e+06
2.290894000000000000e+06
2.290952000000000000e+06
2.291020000000000000e+06
2.291092000000000000e+06
2.291158000000000000e+06
2.291230000000000000e+06
2.291302000000000000e+06
2.291367000000000000e+06
2.291439000000000000e+06
2.291496000000000000e+06
2.291564000000000000e+06
2.291628000000000000e+06
2.291680000000000000e+06
2.291739000000000000e+06
2.291803000000000000e+06
2.291872000000000000e+06
2.291937000000000000e+06
2.291993000000000000e+06
2.292054000000000000e+06
2.292108000000000000e+06
2.292182000000000000e+06
2.292240000000000000e+06
2.292297000000000000e+06
2.292376000000000000e+06
2.292449000000000000e+06
2.292498000000000000e+06
2.292566000000000000e+06
2.292643000000000000e+06
2.292707000000000000e+06
2.292785000000000000e+06
2.292842000000000000e+06
2.292913000000000000e+06
2.292974000000000000e+06
2.293030000000000000e+06
2.293101000000000000e+06
2.293182000000000000e+06
2.293260000000000000e+06
2.293314000000000000e+06
2.293386000000000000e+06
2.293441000000000000e+06
2.293496000000000000e+06
2.293544000000000000e+06
2.293598000000000000e+06
2.293666000000000000e+06
2.293728000000000000e+06
2.293787000000000000e+06
2.293855000000000000e+06
2.293909000000000000e+06
2.293971000000000000e+06
2.294029000000000000e+06
2.294095000000000000e+06
2.294167000000000000e+06
2.294222000000000000e+06
2.294290000000000000e+06
2.294361000000000000e+06
2.294428000000000000e+06
2.294488000000000000e+06
2.294555000000000000e+06
2.294626000000000000e+06
2.294696000000000000e+06
2.294761000000000000e+06
2.294824000000000000e+06
2.294884000000000000e+06
2.294957000000000000e+06
2.295012000000000000e+06
2.295081000000000000e+06
2.295157000000000000e+06
2.295213000000000000e+06
2.295291000000000000e+06
2.295364000000000000e+06
2.295421000000000000e+06
2.295485000000000000e+06
2.295557000000000000e+06
2.295615000000000000e+06
2.295685000000000000e+06
2.295749000000000000e+06
2.295816000000000000e+06
2.295871000000000000e+06
2.295933000000000000e+06
2.295993000000000000e+06
2.296036000000000000e+06
2.296102000000000000e+06
2.296153000000000000e+06
2.296222000000000000e+06
2.296292000000000000e+06
2.296341000000000000e+06
2.296397000000000000e+06
2.296449000000000000e+06
2.296511000000000000e+06
2.296580000000000000e+06
2.296656000000000000e+06
2.296699000000000000e+06
2.296760000000000000e+06
2.296845000000000000e+06
2.296906000000000000e+06
2.296958000000000000e+06
2.297018000000000000e+06
2.297089000000000000e+06
2.297150000000000000e+06
2.297230000000000000e+06
2.297293000000000000e+06
2.297359000000000000e+06
2.297432000000000000e+06
2.297488000000000000e+06
2.297550000000000000e+06
2.297613000000000000e+06
2.297671000000000000e+06
2.297737000000000000e+06
2.297790000000000000e+06
2.297855000000000000e+06
2.297925000000000000e+06
2.297980000000000000e+06
2.298054000000000000e+06
2.298110000000000000e+06
2.298167000000000000e+06
2.298228000000000000e+06
2.298282000000000000e+06
2.298348000000000000e+06
2.298411000000000000e+06
2.298473000000000000e+06
2.298545000000000000e+06
2.298599000000000000e+06
2.298667000000000000e+06
2.298732000000000000e+06
2.298806000000000000e+06
2.298870000000000000e+06
2.298934000000000000e+06
2.298999000000000000e+06
2.299064000000000000e+06
2.299146000000000000e+06
2.299205000000000000e+06
2.299289000000000000e+06
2.299351000000000000e+06
2.299422000000000000e+06
2.299488000000000000e+06
2.299555000000000000e+06
2.299624000000000000e+06
2.299700000000000000e+06
2.299761000000000000e+06
2.299824000000000000e+06
2.299884000000000000e+06
2.299941000000000000e+06
2.300008000000000000e+06
2.300076000000000000e+06
2.300157000000000000e+06
2.300221000000000000e+06
2.300289000000000000e+06
2.300348000000000000e+06
2.300419000000000000e+06
2.300478000000000000e+06
2.300537000000000000e+06
2.300612000000000000e+06
2.300679000000000000e+06
2.300735000000000000e+06
2.300805000000000000e+06
2.300867000000000000e+06
2.300932000000000000e+06
2.301008000000000000e+06
2.301071000000000000e+06
2.301142000000000000e+06
2.301212000000000000e+06
2.301275000000000000e+06
2.301331000000000000e+06
2.301397000000000000e+06
2.301456000000000000e+06
2.301516000000000000e+06
2.301589000000000000e+06
2.301645000000000000e+06
2.301703000000000000e+06
2.301771000000000000e+06
2.301832000000000000e+06
2.301908000000000000e+06
2.301963000000000000e+06
2.302024000000000000e+06
2.302085000000000000e+06
2.302134000000000000e+06
2.302203000000000000e+06
2.302270000000000000e+06
2.302326000000000000e+06
2.302388000000000000e+06
2.302460000000000000e+06
2.302526000000000000e+06
2.302589000000000000e+06
2.302659000000000000e+06
2.302726000000000000e+06
2.302799000000000000e+06
2.302870000000000000e+06
2.302938000000000000e+06
2.303009000000000000e+06
2.303081000000000000e+06
2.303150000000000000e+06
2.303217000000000000e+06
2.303266000000000000e+06
2.303328000000000000e+06
2.303394000000000000e+06
2.303460000000000000e+06
2.303523000000000000e+06
2.303598000000000000e+06
2.303662000000000000e+06
2.303722000000000000e+06
2.303792000000000000e+06
2.303843000000000000e+06
2.303912000000000000e+06
2.303985000000000000e+06
2.304051000000000000e+06
2.304130000000000000e+06
2.304204000000000000e+06
2.304270000000000000e+06
2.304341000000000000e+06
2.304402000000000000e+06
2.304480000000000000e+06
2.304539000000000000e+06
2.304602000000000000e+06
2.304661000000000000e+06
2.304717000000000000e+06
2.304785000000000000e+06
2.304860000000000000e+06
2.304921000000000000e+06
2.304980000000000000e+06
2.305049000000000000e+06
2.305117000000000000e+06
2.305192000000000000e+06
2.305253000000000000e+06
2.305314000000000000e+06
2.305384000000000000e+06
2.305443000000000000e+06
2.305503000000000000e+06
2.305563000000000000e+06
2.305636000000000000e+06
2.305709000000000000e+06
2.305777000000000000e+06
2.305829000000000000e+06
2.305887000000000000e+06
2.305952000000000000e+06
2.306030000000000000e+06
2.306096000000000000e+06
2.306169000000000000e+06
2.306230000000000000e+06
2.306294000000000000e+06
2.306362000000000000e+06
2.306421000000000000e+06
2.306467000000000000e+06
2.306531000000000000e+06
2.306601000000000000e+06
2.306665000000000000e+06
2.306715000000000000e+06
2.306787000000000000e+06
2.306838000000000000e+06
2.306902000000000000e+06
2.306963000000000000e+06
2.307027000000000000e+06
2.307096000000000000e+06
2.307148000000000000e+06
2.307205000000000000e+06
2.307269000000000000e+06
2.307327000000000000e+06
2.307379000000000000e+06
2.307441000000000000e+06
2.307508000000000000e+06
2.307579000000000000e+06
2.307648000000000000e+06
2.307700000000000000e+06
2.307768000000000000e+06
2.307836000000000000e+06
2.307893000000000000e+06
2.307946000000000000e+06
2.308010000000000000e+06
2.308064000000000000e+06
2.308123000000000000e+06
2.308193000000000000e+06
2.308251000000000000e+06
2.308326000000000000e+06
2.308399000000000000e+06
2.308471000000000000e+06
2.308541000000000000e+06
2.308591000000000000e+06
2.308658000000000000e+06
2.308726000000000000e+06
2.308787000000000000e+06
2.308854000000000000e+06
2.308918000000000000e+06
2.308987000000000000e+06
2.309055000000000000e+06
2.309104000000000000e+06
2.309184000000000000e+06
2.309253000000000000e+06
2.309318000000000000e+06
2.309379000000000000e+06
2.309439000000000000e+06
2.309503000000000000e+06
2.309566000000000000e+06
2.309629000000000000e+06
2.309678000000000000e+06
2.309737000000000000e+06
2.309815000000000000e+06
2.309873000000000000e+06
2.309932000000000000e+06
2.309998000000000000e+06
2.310057000000000000e+06
2.310114000000000000e+06
2.310183000000000000e+06
2.310237000000000000e+06
2.310295000000000000e+06
2.310363000000000000e+06
2.310434000000000000e+06
2.310514000000000000e+06
2.310580000000000000e+06
2.310632000000000000e+06
2.310693000000000000e+06
2.310762000000000000e+06
2.310822000000000000e+06
2.310877000000000000e+06
2.310944000000000000e+06
2.311006000000000000e+06
2.311051000000000000e+06
2.311117000000000000e+06
2.311187000000000000e+06
2.311240000000000000e+06
2.311315000000000000e+06
2.311381000000000000e+06
2.311447000000000000e+06
2.311515000000000000e+06
2.311571000000000000e+06
2.311628000000000000e+06
2.311699000000000000e+06
2.311772000000000000e+06
2.311851000000000000e+06
2.311913000000000000e+06
2.311972000000000000e+06
2.312026000000000000e+06
2.312095000000000000e+06
2.312163000000000000e+06
2.312225000000000000e+06
2.312289000000000000e+06
2.312364000000000000e+06
2.312426000000000000e+06
2.312485000000000000e+06
2.312541000000000000e+06
2.312600000000000000e+06
2.312656000000000000e+06
2.312724000000000000e+06
2.312792000000000000e+06
2.312848000000000000e+06
2.312896000000000000e+06
2.312960000000000000e+06
2.313012000000000000e+06
2.313084000000000000e+06
2.313151000000000000e+06
2.313217000000000000e+06
2.313282000000000000e+06
2.313341000000000000e+06
2.313421000000000000e+06
2.313479000000000000e+06
2.313545000000000000e+06
2.313601000000000000e+06
2.313652000000000000e+06
2.313710000000000000e+06
2.313768000000000000e+06
2.313826000000000000e+06
2.313899000000000000e+06
2.313956000000000000e+06
2.314013000000000000e+06
2.314077000000000000e+06
2.314147000000000000e+06
2.314206000000000000e+06
2.314268000000000000e+06
2.314313000000000000e+06
2.314389000000000000e+06
2.314451000000000000e+06
2.314529000000000000e+06
2.314594000000000000e+06
2.314663000000000000e+06
2.314718000000000000e+06
2.314781000000000000e+06
2.314840000000000000e+06
2.314891000000000000e+06
2.314955000000000000e+06
2.315011000000000000e+06
2.315071000000000000e+06
2.315137000000000000e+06
2.315196000000000000e+06
2.315263000000000000e+06
2.315333000000000000e+06
2.315385000000000000e+06
2.315447000000000000e+06
2.315505000000000000e+06
2.315569000000000000e+06
2.315641000000000000e+06
2.315716000000000000e+06
2.315785000000000000e+06
2.315845000000000000e+06
2.315905000000000000e+06
2.315967000000000000e+06
2.316031000000000000e+06
2.316091000000000000e+06
2.316148000000000000e+06
2.316217000000000000e+06
2.316270000000000000e+06
2.316337000000000000e+06
2.316399000000000000e+06
2.316452000000000000e+06
2.316521000000000000e+06
2.316575000000000000e+06
2.316637000000000000e+06
2.316695000000000000e+06
2.316762000000000000e+06
2.316820000000000000e+06
2.316883000000000000e+06
2.316946000000000000e+06
2.317014000000000000e+06
2.317080000000000000e+06
2.317162000000000000e+06
2.317236000000000000e+06
2.317300000000000000e+06
2.317359000000000000e+06
2.317436000000000000e+06
2.317500000000000000e+06
2.317560000000000000e+06
2.317616000000000000e+06
2.317672000000000000e+06
2.317731000000000000e+06
2.317785000000000000e+06
2.317840000000000000e+06
2.317906000000000000e+06
2.317971000000000000e+06
2.318024000000000000e+06
2.318085000000000000e+06
2.318148000000000000e+06
2.318210000000000000e+06
2.318268000000000000e+06
2.318329000000000000e+06
2.318384000000000000e+06
2.318440000000000000e+06
2.318508000000000000e+06
2.318561000000000000e+06
2.318636000000000000e+06
2.318692000000000000e+06
2.318739000000000000e+06
2.318812000000000000e+06
2.318868000000000000e+06
2.318936000000000000e+06
2.319001000000000000e+06
2.319078000000000000e+06
2.319142000000000000e+06
2.319199000000000000e+06
2.319273000000000000e+06
2.319353000000000000e+06
2.319429000000000000e+06
2.319490000000000000e+06
2.319547000000000000e+06
2.319609000000000000e+06
2.319663000000000000e+06
2.319744000000000000e+06
2.319785000000000000e+06
2.319845000000000000e+06
2.319909000000000000e+06
2.319949000000000000e+06
2.320015000000000000e+06
2.320073000000000000e+06
2.320118000000000000e+06
2.320171000000000000e+06
2.320246000000000000e+06
2.320306000000000000e+06
2.320380000000000000e+06
2.320442000000000000e+06
2.320502000000000000e+06
2.320561000000000000e+06
2.320627000000000000e+06
2.320691000000000000e+06
2.320747000000000000e+06
2.320803000000000000e+06
2.320867000000000000e+06
2.320944000000000000e+06
2.321010000000000000e+06
2.321083000000000000e+06
2.321151000000000000e+06
2.321216000000000000e+06
2.321262000000000000e+06
2.321326000000000000e+06
2.321407000000000000e+06
2.321462000000000000e+06
2.321526000000000000e+06
2.321587000000000000e+06
2.321654000000000000e+06
2.321700000000000000e+06
2.321758000000000000e+06
2.321831000000000000e+06
2.321885000000000000e+06
2.321944000000000000e+06
2.322015000000000000e+06
2.322091000000000000e+06
2.322144000000000000e+06
2.322210000000000000e+06
2.322280000000000000e+06
2.322352000000000000e+06
2.322413000000000000e+06
2.322484000000000000e+06
2.322544000000000000e+06
2.322595000000000000e+06
2.322647000000000000e+06
2.322709000000000000e+06
2.322767000000000000e+06
2.322824000000000000e+06
2.322873000000000000e+06
2.322936000000000000e+06
2.322978000000000000e+06
2.323032000000000000e+06
2.323102000000000000e+06
2.323174000000000000e+06
2.323224000000000000e+06
2.323278000000000000e+06
2.323351000000000000e+06
2.323409000000000000e+06
2.323478000000000000e+06
2.323536000000000000e+06
2.323593000000000000e+06
2.323669000000000000e+06
2.323720000000000000e+06
2.323773000000000000e+06
2.323840000000000000e+06
2.323889000000000000e+06
2.323949000000000000e+06
2.324011000000000000e+06
2.324070000000000000e+06
2.324115000000000000e+06
2.324181000000000000e+06
2.324239000000000000e+06
2.324290000000000000e+06
2.324345000000000000e+06
2.324404000000000000e+06
2.324470000000000000e+06
2.324535000000000000e+06
2.324607000000000000e+06
2.324680000000000000e+06
2.324742000000000000e+06
2.324811000000000000e+06
2.324879000000000000e+06
2.324938000000000000e+06
2.325008000000000000e+06
2.325069000000000000e+06
2.325130000000000000e+06
2.325201000000000000e+06
2.325261000000000000e+06
2.325332000000000000e+06
2.325388000000000000e+06
2.325433000000000000e+06
2.325497000000000000e+06
2.325571000000000000e+06
2.325622000000000000e+06
2.325678000000000000e+06
2.325740000000000000e+06
2.325797000000000000e+06
2.325862000000000000e+06
2.325924000000000000e+06
2.325997000000000000e+06
2.326054000000000000e+06
2.326121000000000000e+06
2.326181000000000000e+06
2.326235000000000000e+06
2.326294000000000000e+06
2.326349000000000000e+06
2.326412000000000000e+06
2.326485000000000000e+06
2.326542000000000000e+06
2.326607000000000000e+06
2.326685000000000000e+06
2.326745000000000000e+06
2.326813000000000000e+06
2.326891000000000000e+06
2.326954000000000000e+06
2.327008000000000000e+06
2.327073000000000000e+06
2.327146000000000000e+06
2.327201000000000000e+06
2.327270000000000000e+06
2.327327000000000000e+06
2.327392000000000000e+06
2.327462000000000000e+06
2.327529000000000000e+06
2.327581000000000000e+06
2.327638000000000000e+06
2.327718000000000000e+06
2.327775000000000000e+06
2.327836000000000000e+06
2.327898000000000000e+06
2.327964000000000000e+06
2.328017000000000000e+06
2.328098000000000000e+06
2.328159000000000000e+06
2.328228000000000000e+06
2.328286000000000000e+06
2.328338000000000000e+06
2.328398000000000000e+06
2.328478000000000000e+06
2.328528000000000000e+06
2.328592000000000000e+06
2.328647000000000000e+06
2.328711000000000000e+06
2.328776000000000000e+06
2.328839000000000000e+06
2.328910000000000000e+06
2.328989000000000000e+06
2.329054000000000000e+06
2.329112000000000000e+06
2.329179000000000000e+06
2.329247000000000000e+06
2.329308000000000000e+06
2.329361000000000000e+06
2.329422000000000000e+06
2.329487000000000000e+06
2.329568000000000000e+06
2.329625000000000000e+06
2.329682000000000000e+06
2.329746000000000000e+06
2.329807000000000000e+06
2.329860000000000000e+06
2.329927000000000000e+06
2.329990000000000000e+06
2.330049000000000000e+06
2.330113000000000000e+06
2.330171000000000000e+06
2.330235000000000000e+06
2.330285000000000000e+06
2.330352000000000000e+06
2.330405000000000000e+06
2.330466000000000000e+06
2.330525000000000000e+06
2.330597000000000000e+06
2.330658000000000000e+06
2.330707000000000000e+06
2.330767000000000000e+06
2.330844000000000000e+06
2.330904000000000000e+06
2.330966000000000000e+06
2.331030000000000000e+06
2.331094000000000000e+06
2.331152000000000000e+06
2.331215000000000000e+06
2.331287000000000000e+06
2.331348000000000000e+06
2.331416000000000000e+06
2.331478000000000000e+06
2.331525000000000000e+06
2.331580000000000000e+06
2.331641000000000000e+06
2.331701000000000000e+06
2.331765000000000000e+06
2.331835000000000000e+06
2.331894000000000000e+06
2.331947000000000000e+06
2.332008000000000000e+06
2.332070000000000000e+06
2.332135000000000000e+06
2.332201000000000000e+06
2.332252000000000000e+06
2.332316000000000000e+06
2.332380000000000000e+06
2.332434000000000000e+06
2.332490000000000000e+06
2.332566000000000000e+06
2.332644000000000000e+06
2.332703000000000000e+06
2.332758000000000000e+06
2.332825000000000000e+06
2.332879000000000000e+06
2.332937000000000000e+06
2.333002000000000000e+06
2.333063000000000000e+06
2.333122000000000000e+06
2.333184000000000000e+06
2.333271000000000000e+06
2.333325000000000000e+06
2.333389000000000000e+06
2.333451000000000000e+06
2.333514000000000000e+06
2.333582000000000000e+06
2.333641000000000000e+06
2.333707000000000000e+06
2.333779000000000000e+06
2.333837000000000000e+06
2.333910000000000000e+06
2.333970000000000000e+06
2.334042000000000000e+06
2.334102000000000000e+06
2.334166000000000000e+06
2.334227000000000000e+06
2.334275000000000000e+06
2.334350000000000000e+06
2.334407000000000000e+06
2.334471000000000000e+06
2.334535000000000000e+06
2.334614000000000000e+06
2.334675000000000000e+06
2.334758000000000000e+06
2.334814000000000000e+06
2.334880000000000000e+06
2.334939000000000000e+06
2.335000000000000000e+06
2.335069000000000000e+06
2.335141000000000000e+06
2.335201000000000000e+06
2.335265000000000000e+06
2.335323000000000000e+06
2.335387000000000000e+06
2.335441000000000000e+06
2.335508000000000000e+06
2.335568000000000000e+06
2.335634000000000000e+06
2.335704000000000000e+06
2.335755000000000000e+06
2.335808000000000000e+06
2.335866000000000000e+06
2.335936000000000000e+06
2.335999000000000000e+06
2.336053000000000000e+06
2.336111000000000000e+06
2.336177000000000000e+06
2.336229000000000000e+06
2.336282000000000000e+06
2.336345000000000000e+06
2.336419000000000000e+06
2.336487000000000000e+06
2.336553000000000000e+06
2.336618000000000000e+06
2.336678000000000000e+06
2.336740000000000000e+06
2.336803000000000000e+06
2.336865000000000000e+06
2.336922000000000000e+06
2.336979000000000000e+06
2.337030000000000000e+06
2.337106000000000000e+06
2.337172000000000000e+06
2.337235000000000000e+06
2.337293000000000000e+06
2.337351000000000000e+06
2.337417000000000000e+06
2.337485000000000000e+06
2.337554000000000000e+06
2.337616000000000000e+06
2.337670000000000000e+06
2.337731000000000000e+06
2.337794000000000000e+06
2.337870000000000000e+06
2.337945000000000000e+06
2.338009000000000000e+06
2.338076000000000000e+06
2.338134000000000000e+06
2.338185000000000000e+06
2.338251000000000000e+06
2.338314000000000000e+06
2.338372000000000000e+06
2.338425000000000000e+06
2.338496000000000000e+06
2.338564000000000000e+06
2.338626000000000000e+06
2.338681000000000000e+06
2.338743000000000000e+06
2.338804000000000000e+06
2.338874000000000000e+06
2.338936000000000000e+06
2.339007000000000000e+06
2.339084000000000000e+06
2.339149000000000000e+06
2.339220000000000000e+06
2.339273000000000000e+06
2.339336000000000000e+06
2.339394000000000000e+06
2.339460000000000000e+06
2.339526000000000000e+06
2.339591000000000000e+06
2.339655000000000000e+06
2.339724000000000000e+06
2.339793000000000000e+06
2.339869000000000000e+06
2.339931000000000000e+06
2.340007000000000000e+06
2.340071000000000000e+06
2.340145000000000000e+06
2.340201000000000000e+06
2.340275000000000000e+06
2.340335000000000000e+06
2.340395000000000000e+06
2.340461000000000000e+06
2.340542000000000000e+06
2.340605000000000000e+06
2.340667000000000000e+06
2.340741000000000000e+06
2.340802000000000000e+06
2.340866000000000000e+06
2.340931000000000000e+06
2.340973000000000000e+06
2.341028000000000000e+06
2.341089000000000000e+06
2.341159000000000000e+06
2.341211000000000000e+06
2.341279000000000000e+06
2.341347000000000000e+06
2.341401000000000000e+06
2.341456000000000000e+06
2.341513000000000000e+06
2.341564000000000000e+06
2.341615000000000000e+06
2.341677000000000000e+06
2.341741000000000000e+06
2.341801000000000000e+06
2.341867000000000000e+06
2.341920000000000000e+06
2.341964000000000000e+06
2.342026000000000000e+06
2.342075000000000000e+06
2.342145000000000000e+06
2.342209000000000000e+06
2.342273000000000000e+06
2.342334000000000000e+06
2.342388000000000000e+06
2.342444000000000000e+06
2.342501000000000000e+06
2.342565000000000000e+06
2.342631000000000000e+06
2.342682000000000000e+06
2.342743000000000000e+06
2.342812000000000000e+06
2.342882000000000000e+06
2.342951000000000000e+06
2.343012000000000000e+06
2.343086000000000000e+06
2.343144000000000000e+06
2.343198000000000000e+06
2.343260000000000000e+06
2.343312000000000000e+06
2.343377000000000000e+06
2.343438000000000000e+06
2.343507000000000000e+06
2.343578000000000000e+06
2.343639000000000000e+06
2.343703000000000000e+06
2.343763000000000000e+06
2.343817000000000000e+06
2.343872000000000000e+06
2.343936000000000000e+06
2.343987000000000000e+06
2.344044000000000000e+06
2.344117000000000000e+06
2.344178000000000000e+06
2.344227000000000000e+06
2.344298000000000000e+06
2.344361000000000000e+06
2.344411000000000000e+06
2.344478000000000000e+06
2.344544000000000000e+06
2.344605000000000000e+06
2.344676000000000000e+06
2.344737000000000000e+06
2.344804000000000000e+06
2.344864000000000000e+06
2.344928000000000000e+06
2.344993000000000000e+06
2.345046000000000000e+06
2.345110000000000000e+06
2.345171000000000000e+06
2.345239000000000000e+06
2.345303000000000000e+06
2.345358000000000000e+06
2.345426000000000000e+06
2.345487000000000000e+06
2.345552000000000000e+06
2.345615000000000000e+06
2.345679000000000000e+06
2.345725000000000000e+06
2.345776000000000000e+06
2.345839000000000000e+06
2.345902000000000000e+06
2.345965000000000000e+06
2.346018000000000000e+06
2.346068000000000000e+06
2.346136000000000000e+06
2.346202000000000000e+06
2.346245000000000000e+06
2.346311000000000000e+06
2.346353000000000000e+06
2.346418000000000000e+06
2.346473000000000000e+06
2.346525000000000000e+06
2.346586000000000000e+06
2.346646000000000000e+06
2.346705000000000000e+06
2.346764000000000000e+06
2.346840000000000000e+06
2.346900000000000000e+06
2.346962000000000000e+06
2.347031000000000000e+06
2.347098000000000000e+06
2.347159000000000000e+06
2.347215000000000000e+06
2.347283000000000000e+06
2.347351000000000000e+06
2.347412000000000000e+06
2.347462000000000000e+06
2.347527000000000000e+06
2.347581000000000000e+06
2.347638000000000000e+06
2.347700000000000000e+06
2.347755000000000000e+06
2.347817000000000000e+06
2.347876000000000000e+06
2.347940000000000000e+06
2.348003000000000000e+06
2.348074000000000000e+06
2.348138000000000000e+06
2.348200000000000000e+06
2.348259000000000000e+06
2.348321000000000000e+06
2.348388000000000000e+06
2.348452000000000000e+06
2.348512000000000000e+06
2.348595000000000000e+06
2.348654000000000000e+06
2.348714000000000000e+06
2.348782000000000000e+06
2.348843000000000000e+06
2.348900000000000000e+06
2.348957000000000000e+06
2.349021000000000000e+06
2.349074000000000000e+06
2.349123000000000000e+06
2.349168000000000000e+06
2.349226000000000000e+06
2.349292000000000000e+06
2.349351000000000000e+06
2.349432000000000000e+06
2.349494000000000000e+06
2.349551000000000000e+06
2.349622000000000000e+06
2.349680000000000000e+06
2.349735000000000000e+06
2.349791000000000000e+06
2.349849000000000000e+06
2.349905000000000000e+06
2.349976000000000000e+06
2.350039000000000000e+06
2.350110000000000000e+06
2.350184000000000000e+06
2.350241000000000000e+06
2.350310000000000000e+06
2.350375000000000000e+06
2.350434000000000000e+06
2.350507000000000000e+06
2.350573000000000000e+06
2.350638000000000000e+06
2.350690000000000000e+06
2.350751000000000000e+06
2.350806000000000000e+06
2.350864000000000000e+06
2.350915000000000000e+06
2.350965000000000000e+06
2.351020000000000000e+06
2.351082000000000000e+06
2.351140000000000000e+06
2.351197000000000000e+06
2.351263000000000000e+06
2.351324000000000000e+06
2.351398000000000000e+06
2.351464000000000000e+06
2.351522000000000000e+06
2.351581000000000000e+06
2.351644000000000000e+06
2.351707000000000000e+06
2.351780000000000000e+06
2.351844000000000000e+06
2.351918000000000000e+06
2.351985000000000000e+06
2.352047000000000000e+06
2.352118000000000000e+06
2.352174000000000000e+06
2.352232000000000000e+06
2.352291000000000000e+06
2.352353000000000000e+06
2.352407000000000000e+06
2.352460000000000000e+06
2.352524000000000000e+06
2.352580000000000000e+06
2.352643000000000000e+06
2.352708000000000000e+06
2.352767000000000000e+06
2.352815000000000000e+06
2.352868000000000000e+06
2.352922000000000000e+06
2.352982000000000000e+06
2.353042000000000000e+06
2.353097000000000000e+06
2.353161000000000000e+06
2.353225000000000000e+06
2.353294000000000000e+06
2.353361000000000000e+06
2.353422000000000000e+06
2.353470000000000000e+06
2.353525000000000000e+06
2.353587000000000000e+06
2.353631000000000000e+06
2.353696000000000000e+06
2.353757000000000000e+06
2.353818000000000000e+06
2.353886000000000000e+06
2.353943000000000000e+06
2.354020000000000000e+06
2.354079000000000000e+06
2.354147000000000000e+06
2.354207000000000000e+06
2.354285000000000000e+06
2.354364000000000000e+06
2.354417000000000000e+06
2.354469000000000000e+06
2.354529000000000000e+06
2.354592000000000000e+06
2.354658000000000000e+06
2.354717000000000000e+06
2.354782000000000000e+06
2.354841000000000000e+06
2.354902000000000000e+06
2.354964000000000000e+06
2.355031000000000000e+06
2.355075000000000000e+06
2.355125000000000000e+06
2.355200000000000000e+06
2.355262000000000000e+06
2.355314000000000000e+06
2.355369000000000000e+06
2.355443000000000000e+06
2.355514000000000000e+06
2.355581000000000000e+06
2.355639000000000000e+06
2.355699000000000000e+06
2.355762000000000000e+06
2.355823000000000000e+06
2.355910000000000000e+06
2.355965000000000000e+06
2.356026000000000000e+06
2.356081000000000000e+06
2.356143000000000000e+06
2.356218000000000000e+06
2.356271000000000000e+06
2.356323000000000000e+06
2.356392000000000000e+06
2.356463000000000000e+06
2.356534000000000000e+06
2.356596000000000000e+06
2.356680000000000000e+06
2.356735000000000000e+06
2.356790000000000000e+06
2.356852000000000000e+06
2.356906000000000000e+06
2.356975000000000000e+06
2.357018000000000000e+06
2.357087000000000000e+06
2.357148000000000000e+06
2.357206000000000000e+06
2.357262000000000000e+06
2.357314000000000000e+06
2.357373000000000000e+06
2.357430000000000000e+06
2.357496000000000000e+06
2.357541000000000000e+06
2.357605000000000000e+06
2.357673000000000000e+06
2.357742000000000000e+06
2.357799000000000000e+06
2.357857000000000000e+06
2.357909000000000000e+06
2.357985000000000000e+06
2.358050000000000000e+06
2.358106000000000000e+06
2.358166000000000000e+06
2.358229000000000000e+06
2.358277000000000000e+06
2.358319000000000000e+06
2.358380000000000000e+06
2.358426000000000000e+06
2.358495000000000000e+06
2.358552000000000000e+06
2.358604000000000000e+06
2.358662000000000000e+06
2.358710000000000000e+06
2.358778000000000000e+06
2.358844000000000000e+06
2.358912000000000000e+06
2.358981000000000000e+06
2.359053000000000000e+06
2.359093000000000000e+06
2.359156000000000000e+06
2.359219000000000000e+06
2.359278000000000000e+06
2.359344000000000000e+06
2.359401000000000000e+06
2.359464000000000000e+06
2.359534000000000000e+06
2.359587000000000000e+06
2.359641000000000000e+06
2.359722000000000000e+06
2.359784000000000000e+06
2.359847000000000000e+06
2.359920000000000000e+06
2.359977000000000000e+06
2.360041000000000000e+06
2.360097000000000000e+06
2.360171000000000000e+06
2.360233000000000000e+06
2.360292000000000000e+06
2.360344000000000000e+06
2.360394000000000000e+06
2.360444000000000000e+06
2.360505000000000000e+06
2.360563000000000000e+06
2.360615000000000000e+06
2.360684000000000000e+06
2.360743000000000000e+06
2.360789000000000000e+06
2.360858000000000000e+06
2.360925000000000000e+06
2.360984000000000000e+06
2.361031000000000000e+06
2.361094000000000000e+06
2.361153000000000000e+06
2.361227000000000000e+06
2.361303000000000000e+06
2.361360000000000000e+06
2.361419000000000000e+06
2.361483000000000000e+06
2.361550000000000000e+06
2.361616000000000000e+06
2.361694000000000000e+06
2.361742000000000000e+06
2.361798000000000000e+06
2.361864000000000000e+06
2.361929000000000000e+06
2.361990000000000000e+06
2.362053000000000000e+06
2.362121000000000000e+06
2.362186000000000000e+06
2.362248000000000000e+06
2.362317000000000000e+06
2.362376000000000000e+06
2.362431000000000000e+06
2.362500000000000000e+06
2.362563000000000000e+06
2.362626000000000000e+06
2.362687000000000000e+06
2.362749000000000000e+06
2.362818000000000000e+06
2.362879000000000000e+06
2.362929000000000000e+06
2.362983000000000000e+06
2.363046000000000000e+06
2.363109000000000000e+06
2.363166000000000000e+06
2.363226000000000000e+06
2.363284000000000000e+06
2.363337000000000000e+06
2.363389000000000000e+06
2.363454000000000000e+06
2.363515000000000000e+06
2.363566000000000000e+06
2.363614000000000000e+06
2.363687000000000000e+06
2.363754000000000000e+06
2.363809000000000000e+06
2.363852000000000000e+06
2.363920000000000000e+06
2.363972000000000000e+06
2.364029000000000000e+06
2.364075000000000000e+06
2.364138000000000000e+06
2.364195000000000000e+06
2.364258000000000000e+06
2.364306000000000000e+06
2.364363000000000000e+06
2.364419000000000000e+06
2.364489000000000000e+06
2.364548000000000000e+06
2.364623000000000000e+06
2.364678000000000000e+06
2.364744000000000000e+06
2.364809000000000000e+06
2.364863000000000000e+06
2.364921000000000000e+06
2.364979000000000000e+06
2.365049000000000000e+06
2.365119000000000000e+06
2.365168000000000000e+06
2.365236000000000000e+06
2.365298000000000000e+06
2.365352000000000000e+06
2.365408000000000000e+06
2.365460000000000000e+06
2.365520000000000000e+06
2.365592000000000000e+06
2.365663000000000000e+06
2.365724000000000000e+06
2.365773000000000000e+06
2.365835000000000000e+06
2.365898000000000000e+06
2.365942000000000000e+06
2.365992000000000000e+06
2.366055000000000000e+06
2.366118000000000000e+06
2.366171000000000000e+06
2.366233000000000000e+06
2.366287000000000000e+06
2.366355000000000000e+06
2.366419000000000000e+06
2.366481000000000000e+06
2.366542000000000000e+06
2.366599000000000000e+06
2.366647000000000000e+06
2.366701000000000000e+06
2.366753000000000000e+06
2.366813000000000000e+06
2.366862000000000000e+06
2.366913000000000000e+06
2.366970000000000000e+06
2.367026000000000000e+06
2.367089000000000000e+06
2.367140000000000000e+06
2.367190000000000000e+06
2.367248000000000000e+06
2.367306000000000000e+06
2.367381000000000000e+06
2.367437000000000000e+06
2.367494000000000000e+06
2.367545000000000000e+06
2.367597000000000000e+06
2.367661000000000000e+06
2.367722000000000000e+06
2.367780000000000000e+06
2.367833000000000000e+06
2.367882000000000000e+06
2.367937000000000000e+06
2.367991000000000000e+06
2.368046000000000000e+06
2.368107000000000000e+06
2.368187000000000000e+06
2.368257000000000000e+06
2.368323000000000000e+06
2.368383000000000000e+06
2.368447000000000000e+06
2.368504000000000000e+06
2.368559000000000000e+06
2.368621000000000000e+06
2.368697000000000000e+06
2.368750000000000000e+06
2.368820000000000000e+06
2.368864000000000000e+06
2.368927000000000000e+06
2.368990000000000000e+06
2.369043000000000000e+06
2.369110000000000000e+06
2.369166000000000000e+06
2.369222000000000000e+06
2.369300000000000000e+06
2.369354000000000000e+06
2.369412000000000000e+06
2.369469000000000000e+06
2.369527000000000000e+06
2.369582000000000000e+06
2.369640000000000000e+06
2.369690000000000000e+06
2.369749000000000000e+06
2.369803000000000000e+06
2.369866000000000000e+06
2.369928000000000000e+06
2.369995000000000000e+06
2.370042000000000000e+06
2.370103000000000000e+06
2.370167000000000000e+06
2.370225000000000000e+06
2.370278000000000000e+06
2.370344000000000000e+06
2.370409000000000000e+06
2.370456000000000000e+06
2.370511000000000000e+06
2.370569000000000000e+06
2.370635000000000000e+06
2.370699000000000000e+06
2.370761000000000000e+06
2.370823000000000000e+06
2.370881000000000000e+06
2.370936000000000000e+06
2.370998000000000000e+06
2.371058000000000000e+06
2.371115000000000000e+06
2.371183000000000000e+06
2.371237000000000000e+06
2.371293000000000000e+06
2.371348000000000000e+06
2.371407000000000000e+06
2.371475000000000000e+06
2.371527000000000000e+06
2.371591000000000000e+06
2.371667000000000000e+06
2.371723000000000000e+06
2.371785000000000000e+06
2.371841000000000000e+06
2.371894000000000000e+06
2.371945000000000000e+06
2.372003000000000000e+06
2.372053000000000000e+06
2.372112000000000000e+06
2.372181000000000000e+06
2.372248000000000000e+06
2.372294000000000000e+06
2.372348000000000000e+06
2.372414000000000000e+06
2.372468000000000000e+06
2.372524000000000000e+06
2.372584000000000000e+06
2.372648000000000000e+06
2.372718000000000000e+06
2.372779000000000000e+06
2.372836000000000000e+06
2.372899000000000000e+06
2.372955000000000000e+06
2.373019000000000000e+06
2.373069000000000000e+06
2.373125000000000000e+06
2.373183000000000000e+06
2.373242000000000000e+06
2.373293000000000000e+06
2.373341000000000000e+06
2.373394000000000000e+06
2.373455000000000000e+06
2.373515000000000000e+06
2.373570000000000000e+06
2.373635000000000000e+06
2.373704000000000000e+06
2.373762000000000000e+06
2.373816000000000000e+06
2.373872000000000000e+06
2.373925000000000000e+06
2.373976000000000000e+06
2.374043000000000000e+06
2.374106000000000000e+06
2.374169000000000000e+06
2.374234000000000000e+06
2.374294000000000000e+06
2.374354000000000000e+06
2.374395000000000000e+06
2.374457000000000000e+06
2.374513000000000000e+06
2.374566000000000000e+06
2.374627000000000000e+06
2.374695000000000000e+06
2.374751000000000000e+06
2.374811000000000000e+06
2.374861000000000000e+06
2.374906000000000000e+06
2.374981000000000000e+06
2.375055000000000000e+06
2.375098000000000000e+06
2.375153000000000000e+06
2.375225000000000000e+06
2.375281000000000000e+06
2.375343000000000000e+06
2.375409000000000000e+06
2.375458000000000000e+06
2.375510000000000000e+06
2.375577000000000000e+06
2.375632000000000000e+06
2.375688000000000000e+06
2.375753000000000000e+06
2.375813000000000000e+06
2.375863000000000000e+06
2.375927000000000000e+06
2.375991000000000000e+06
2.376054000000000000e+06
2.376124000000000000e+06
2.376189000000000000e+06
2.376250000000000000e+06
2.376313000000000000e+06
2.376369000000000000e+06
2.376432000000000000e+06
2.376501000000000000e+06
2.376560000000000000e+06
2.376613000000000000e+06
2.376681000000000000e+06
2.376744000000000000e+06
2.376813000000000000e+06
2.376875000000000000e+06
2.376925000000000000e+06
2.376991000000000000e+06
2.377041000000000000e+06
2.377102000000000000e+06
2.377174000000000000e+06
2.377227000000000000e+06
2.377272000000000000e+06
2.377335000000000000e+06
2.377391000000000000e+06
2.377441000000000000e+06
2.377495000000000000e+06
2.377563000000000000e+06
2.377609000000000000e+06
2.377670000000000000e+06
2.377731000000000000e+06
2.377795000000000000e+06
2.377833000000000000e+06
2.377886000000000000e+06
2.377948000000000000e+06
2.377997000000000000e+06
2.378051000000000000e+06
2.378099000000000000e+06
2.378155000000000000e+06
2.378216000000000000e+06
2.378267000000000000e+06
2.378329000000000000e+06
2.378384000000000000e+06
2.378458000000000000e+06
2.378529000000000000e+06
2.378573000000000000e+06
2.378625000000000000e+06
2.378675000000000000e+06
2.378738000000000000e+06
2.378789000000000000e+06
2.378846000000000000e+06
2.378919000000000000e+06
2.378983000000000000e+06
2.379048000000000000e+06
2.379118000000000000e+06
2.379172000000000000e+06
2.379226000000000000e+06
2.379287000000000000e+06
2.379346000000000000e+06
2.379405000000000000e+06
2.379463000000000000e+06
2.379528000000000000e+06
2.379580000000000000e+06
2.379641000000000000e+06
2.379685000000000000e+06
2.379749000000000000e+06
2.379822000000000000e+06
2.379888000000000000e+06
2.379949000000000000e+06
2.380012000000000000e+06
2.380068000000000000e+06
2.380129000000000000e+06
2.380197000000000000e+06
2.380264000000000000e+06
2.380329000000000000e+06
2.380387000000000000e+06
2.380446000000000000e+06
2.380503000000000000e+06
2.380564000000000000e+06
2.380622000000000000e+06
2.380677000000000000e+06
2.380740000000000000e+06
2.380784000000000000e+06
2.380853000000000000e+06
2.380907000000000000e+06
2.380971000000000000e+06
2.381015000000000000e+06
2.381074000000000000e+06
2.381141000000000000e+06
2.381206000000000000e+06
2.381281000000000000e+06
2.381350000000000000e+06
2.381419000000000000e+06
2.381485000000000000e+06
2.381542000000000000e+06
2.381616000000000000e+06
2.381678000000000000e+06
2.381737000000000000e+06
2.381801000000000000e+06
2.381867000000000000e+06
2.381927000000000000e+06
2.381995000000000000e+06
2.382035000000000000e+06
2.382097000000000000e+06
2.382151000000000000e+06
2.382201000000000000e+06
2.382265000000000000e+06
2.382330000000000000e+06
2.382383000000000000e+06
2.382443000000000000e+06
2.382490000000000000e+06
2.382544000000000000e+06
2.382595000000000000e+06
2.382656000000000000e+06
2.382707000000000000e+06
2.382771000000000000e+06
2.382833000000000000e+06
2.382879000000000000e+06
2.382938000000000000e+06
2.382995000000000000e+06
2.383050000000000000e+06
2.383116000000000000e+06
2.383171000000000000e+06
2.383237000000000000e+06
2.383304000000000000e+06
2.383361000000000000e+06
2.383410000000000000e+06
2.383474000000000000e+06
2.383535000000000000e+06
2.383601000000000000e+06
2.383654000000000000e+06
2.383692000000000000e+06
2.383757000000000000e+06
2.383810000000000000e+06
2.383871000000000000e+06
2.383940000000000000e+06
2.384007000000000000e+06
2.384068000000000000e+06
2.384127000000000000e+06
2.384187000000000000e+06
2.384247000000000000e+06
2.384306000000000000e+06
2.384365000000000000e+06
2.384414000000000000e+06
2.384465000000000000e+06
2.384509000000000000e+06
2.384570000000000000e+06
2.384623000000000000e+06
2.384685000000000000e+06
2.384749000000000000e+06
2.384803000000000000e+06
2.384857000000000000e+06
2.384911000000000000e+06
2.384977000000000000e+06
2.385036000000000000e+06
2.385099000000000000e+06
2.385161000000000000e+06
2.385215000000000000e+06
2.385272000000000000e+06
2.385328000000000000e+06
2.385393000000000000e+06
2.385455000000000000e+06
2.385515000000000000e+06
2.385572000000000000e+06
2.385628000000000000e+06
2.385693000000000000e+06
2.385768000000000000e+06
2.385824000000000000e+06
2.385889000000000000e+06
2.385962000000000000e+06
2.386017000000000000e+06
2.386080000000000000e+06
2.386130000000000000e+06
2.386193000000000000e+06
2.386259000000000000e+06
2.386314000000000000e+06
2.386372000000000000e+06
2.386440000000000000e+06
2.386496000000000000e+06
2.386560000000000000e+06
2.386613000000000000e+06
2.386676000000000000e+06
2.386738000000000000e+06
2.386801000000000000e+06
2.386872000000000000e+06
2.386932000000000000e+06
2.386995000000000000e+06
2.387056000000000000e+06
2.387118000000000000e+06
2.387187000000000000e+06
2.387249000000000000e+06
2.387307000000000000e+06
2.387368000000000000e+06
2.387428000000000000e+06
2.387478000000000000e+06
2.387531000000000000e+06
2.387588000000000000e+06
2.387640000000000000e+06
2.387703000000000000e+06
2.387754000000000000e+06
2.387805000000000000e+06
2.387854000000000000e+06
2.387915000000000000e+06
2.387986000000000000e+06
2.388055000000000000e+06
2.388119000000000000e+06
2.388190000000000000e+06
2.388255000000000000e+06
2.388300000000000000e+06
2.388356000000000000e+06
2.388427000000000000e+06
2.388502000000000000e+06
2.388551000000000000e+06
2.388605000000000000e+06
2.388663000000000000e+06
2.388721000000000000e+06
2.388769000000000000e+06
2.388824000000000000e+06
2.388884000000000000e+06
2.388931000000000000e+06
2.388988000000000000e+06
2.389059000000000000e+06
2.389125000000000000e+06
2.389184000000000000e+06
2.389235000000000000e+06
2.389280000000000000e+06
2.389343000000000000e+06
2.389410000000000000e+06
2.389464000000000000e+06
2.389517000000000000e+06
2.389575000000000000e+06
2.389645000000000000e+06
2.389702000000000000e+06
2.389764000000000000e+06
2.389824000000000000e+06
2.389887000000000000e+06
2.389953000000000000e+06
2.390005000000000000e+06
2.390069000000000000e+06
2.390124000000000000e+06
2.390194000000000000e+06
2.390264000000000000e+06
2.390328000000000000e+06
2.390383000000000000e+06
2.390446000000000000e+06
2.390516000000000000e+06
2.390568000000000000e+06
2.390619000000000000e+06
2.390672000000000000e+06
2.390732000000000000e+06
2.390786000000000000e+06
2.390848000000000000e+06
2.390911000000000000e+06
2.390974000000000000e+06
2.391032000000000000e+06
2.391082000000000000e+06
2.391136000000000000e+06
2.391185000000000000e+06
2.391257000000000000e+06
2.391308000000000000e+06
2.391364000000000000e+06
2.391422000000000000e+06
2.391489000000000000e+06
2.391565000000000000e+06
2.391635000000000000e+06
2.391696000000000000e+06
2.391749000000000000e+06
2.391793000000000000e+06
2.391866000000000000e+06
2.391922000000000000e+06
2.391972000000000000e+06
2.392020000000000000e+06
2.392084000000000000e+06
2.392154000000000000e+06
2.392204000000000000e+06
2.392265000000000000e+06
2.392325000000000000e+06
2.392377000000000000e+06
2.392442000000000000e+06
2.392496000000000000e+06
2.392565000000000000e+06
2.392627000000000000e+06
2.392685000000000000e+06
2.392749000000000000e+06
2.392807000000000000e+06
2.392866000000000000e+06
2.392937000000000000e+06
2.393000000000000000e+06
2.393051000000000000e+06
2.393113000000000000e+06
2.393182000000000000e+06
2.393248000000000000e+06
2.393310000000000000e+06
2.393358000000000000e+06
2.393416000000000000e+06
2.393486000000000000e+06
2.393541000000000000e+06
2.393581000000000000e+06
2.393630000000000000e+06
2.393695000000000000e+06
2.393757000000000000e+06
2.393820000000000000e+06
2.393868000000000000e+06
2.393920000000000000e+06
2.393980000000000000e+06
2.394038000000000000e+06
2.394097000000000000e+06
2.394157000000000000e+06
2.394209000000000000e+06
2.394264000000000000e+06
2.394327000000000000e+06
2.394396000000000000e+06
2.394446000000000000e+06
2.394496000000000000e+06
2.394563000000000000e+06
2.394630000000000000e+06
2.394693000000000000e+06
2.394744000000000000e+06
2.394801000000000000e+06
2.394853000000000000e+06
2.394909000000000000e+06
2.394973000000000000e+06
2.395025000000000000e+06
2.395095000000000000e+06
2.395161000000000000e+06
2.395213000000000000e+06
2.395261000000000000e+06
2.395308000000000000e+06
2.395369000000000000e+06
2.395418000000000000e+06
2.395480000000000000e+06
2.395525000000000000e+06
2.395585000000000000e+06
2.395650000000000000e+06
2.395703000000000000e+06
2.395752000000000000e+06
2.395806000000000000e+06
2.395857000000000000e+06
2.395925000000000000e+06
2.395978000000000000e+06
2.396042000000000000e+06
2.396097000000000000e+06
2.396154000000000000e+06
2.396205000000000000e+06
2.396268000000000000e+06
2.396318000000000000e+06
2.396379000000000000e+06
2.396444000000000000e+06
2.396507000000000000e+06
2.396555000000000000e+06
2.396610000000000000e+06
2.396680000000000000e+06
2.396747000000000000e+06
2.396810000000000000e+06
2.396868000000000000e+06
2.396913000000000000e+06
2.396958000000000000e+06
2.397014000000000000e+06
2.397076000000000000e+06
2.397148000000000000e+06
2.397191000000000000e+06
2.397251000000000000e+06
2.397305000000000000e+06
2.397362000000000000e+06
2.397417000000000000e+06
2.397465000000000000e+06
2.397532000000000000e+06
2.397605000000000000e+06
2.397643000000000000e+06
2.397689000000000000e+06
2.397746000000000000e+06
2.397814000000000000e+06
2.397878000000000000e+06
2.397950000000000000e+06
2.398015000000000000e+06
2.398072000000000000e+06
2.398121000000000000e+06
2.398161000000000000e+06
2.398220000000000000e+06
2.398270000000000000e+06
2.398307000000000000e+06
2.398371000000000000e+06
2.398434000000000000e+06
2.398495000000000000e+06
2.398546000000000000e+06
2.398601000000000000e+06
2.398661000000000000e+06
2.398717000000000000e+06
2.398763000000000000e+06
2.398810000000000000e+06
2.398872000000000000e+06
2.398932000000000000e+06
2.398980000000000000e+06
2.399042000000000000e+06
2.399106000000000000e+06
2.399176000000000000e+06
2.399240000000000000e+06
2.399299000000000000e+06
2.399366000000000000e+06
2.399432000000000000e+06
2.399485000000000000e+06
2.399557000000000000e+06
2.399605000000000000e+06
2.399664000000000000e+06
2.399726000000000000e+06
2.399793000000000000e+06
2.399859000000000000e+06
2.399926000000000000e+06
2.399980000000000000e+06
2.400054000000000000e+06
2.400123000000000000e+06
2.400188000000000000e+06
2.400255000000000000e+06
2.400288000000000000e+06
2.400340000000000000e+06
2.400408000000000000e+06
2.400478000000000000e+06
2.400535000000000000e+06
2.400588000000000000e+06
2.400649000000000000e+06
2.400701000000000000e+06
2.400758000000000000e+06
2.400828000000000000e+06
2.400882000000000000e+06
2.400949000000000000e+06
2.401013000000000000e+06
2.401068000000000000e+06
2.401126000000000000e+06
2.401189000000000000e+06
2.401235000000000000e+06
2.401305000000000000e+06
2.401380000000000000e+06
2.401440000000000000e+06
2.401509000000000000e+06
2.401574000000000000e+06
2.401638000000000000e+06
2.401686000000000000e+06
2.401732000000000000e+06
2.401792000000000000e+06
2.401851000000000000e+06
2.401909000000000000e+06
2.401960000000000000e+06
2.402006000000000000e+06
2.402071000000000000e+06
2.402124000000000000e+06
2.402190000000000000e+06
2.402246000000000000e+06
2.402289000000000000e+06
2.402366000000000000e+06
2.402435000000000000e+06
2.402498000000000000e+06
2.402549000000000000e+06
2.402612000000000000e+06
2.402660000000000000e+06
2.402716000000000000e+06
2.402782000000000000e+06
2.402845000000000000e+06
2.402906000000000000e+06
2.402954000000000000e+06
2.403017000000000000e+06
2.403068000000000000e+06
2.403120000000000000e+06
2.403167000000000000e+06
2.403219000000000000e+06
2.403268000000000000e+06
2.403340000000000000e+06
2.403400000000000000e+06
2.403456000000000000e+06
2.403519000000000000e+06
2.403579000000000000e+06
2.403636000000000000e+06
2.403688000000000000e+06
2.403741000000000000e+06
2.403792000000000000e+06
2.403847000000000000e+06
2.403910000000000000e+06
2.403962000000000000e+06
2.404027000000000000e+06
2.404080000000000000e+06
2.404143000000000000e+06
2.404194000000000000e+06
2.404254000000000000e+06
2.404311000000000000e+06
2.404363000000000000e+06
2.404420000000000000e+06
2.404468000000000000e+06
2.404523000000000000e+06
2.404577000000000000e+06
2.404632000000000000e+06
2.404691000000000000e+06
2.404760000000000000e+06
2.404823000000000000e+06
2.404894000000000000e+06
2.404938000000000000e+06
2.404993000000000000e+06
2.405045000000000000e+06
2.405106000000000000e+06
2.405162000000000000e+06
2.405220000000000000e+06
2.405285000000000000e+06
2.405345000000000000e+06
2.405399000000000000e+06
2.405445000000000000e+06
2.405508000000000000e+06
2.405565000000000000e+06
2.405627000000000000e+06
2.405688000000000000e+06
2.405743000000000000e+06
2.405800000000000000e+06
2.405854000000000000e+06
2.405910000000000000e+06
2.405962000000000000e+06
2.406024000000000000e+06
2.406083000000000000e+06
2.406144000000000000e+06
2.406184000000000000e+06
2.406237000000000000e+06
2.406280000000000000e+06
2.406353000000000000e+06
2.406415000000000000e+06
2.406478000000000000e+06
2.406531000000000000e+06
2.406600000000000000e+06
2.406640000000000000e+06
2.406703000000000000e+06
2.406762000000000000e+06
2.406829000000000000e+06
2.406890000000000000e+06
2.406943000000000000e+06
2.407000000000000000e+06
2.407065000000000000e+06
2.407121000000000000e+06
2.407188000000000000e+06
2.407252000000000000e+06
2.407314000000000000e+06
2.407366000000000000e+06
2.407420000000000000e+06
2.407467000000000000e+06
2.407530000000000000e+06
2.407579000000000000e+06
2.407641000000000000e+06
2.407692000000000000e+06
2.407743000000000000e+06
2.407816000000000000e+06
2.407866000000000000e+06
2.407919000000000000e+06
2.407978000000000000e+06
2.408034000000000000e+06
2.408090000000000000e+06
2.408150000000000000e+06
2.408202000000000000e+06
2.408260000000000000e+06
2.408316000000000000e+06
2.408390000000000000e+06
2.408434000000000000e+06
2.408491000000000000e+06
2.408558000000000000e+06
2.408614000000000000e+06
2.408678000000000000e+06
2.408731000000000000e+06
2.408774000000000000e+06
2.408833000000000000e+06
2.408908000000000000e+06
2.408967000000000000e+06
2.409019000000000000e+06
2.409075000000000000e+06
2.409121000000000000e+06
2.409188000000000000e+06
2.409247000000000000e+06
2.409299000000000000e+06
2.409370000000000000e+06
2.409424000000000000e+06
2.409480000000000000e+06
2.409523000000000000e+06
2.409573000000000000e+06
2.409616000000000000e+06
2.409677000000000000e+06
2.409722000000000000e+06
2.409773000000000000e+06
2.409841000000000000e+06
2.409897000000000000e+06
2.409968000000000000e+06
2.410004000000000000e+06
2.410065000000000000e+06
2.410127000000000000e+06
2.410185000000000000e+06
2.410234000000000000e+06
2.410283000000000000e+06
2.410347000000000000e+06
2.410407000000000000e+06
2.410469000000000000e+06
2.410523000000000000e+06
2.410585000000000000e+06
2.410637000000000000e+06
2.410698000000000000e+06
2.410771000000000000e+06
2.410825000000000000e+06
2.410883000000000000e+06
2.410941000000000000e+06
2.410995000000000000e+06
2.411046000000000000e+06
2.411104000000000000e+06
2.411151000000000000e+06
2.411195000000000000e+06
2.411252000000000000e+06
2.411305000000000000e+06
2.411364000000000000e+06
2.411427000000000000e+06
2.411492000000000000e+06
2.411550000000000000e+06
2.411620000000000000e+06
2.411672000000000000e+06
2.411734000000000000e+06
2.411794000000000000e+06
2.411849000000000000e+06
2.411907000000000000e+06
2.411972000000000000e+06
2.412023000000000000e+06
2.412084000000000000e+06
2.412130000000000000e+06
2.412178000000000000e+06
2.412224000000000000e+06
2.412287000000000000e+06
2.412345000000000000e+06
2.412397000000000000e+06
2.412469000000000000e+06
2.412535000000000000e+06
2.412585000000000000e+06
2.412642000000000000e+06
2.412708000000000000e+06
2.412761000000000000e+06
2.412816000000000000e+06
2.412871000000000000e+06
2.412923000000000000e+06
2.412982000000000000e+06
2.413047000000000000e+06
2.413099000000000000e+06
2.413170000000000000e+06
2.413237000000000000e+06
2.413294000000000000e+06
2.413357000000000000e+06
2.413404000000000000e+06
2.413462000000000000e+06
2.413528000000000000e+06
2.413575000000000000e+06
2.413635000000000000e+06
2.413687000000000000e+06
2.413747000000000000e+06
2.413804000000000000e+06
2.413861000000000000e+06
2.413916000000000000e+06
2.413976000000000000e+06
2.414030000000000000e+06
2.414090000000000000e+06
2.414150000000000000e+06
2.414199000000000000e+06
2.414248000000000000e+06
2.414299000000000000e+06
2.414367000000000000e+06
2.414419000000000000e+06
2.414471000000000000e+06
2.414522000000000000e+06
2.414583000000000000e+06
2.414645000000000000e+06
2.414701000000000000e+06
2.414755000000000000e+06
2.414799000000000000e+06
2.414854000000000000e+06
2.414904000000000000e+06
2.414959000000000000e+06
2.415016000000000000e+06
2.415069000000000000e+06
2.415132000000000000e+06
2.415184000000000000e+06
2.415256000000000000e+06
2.415314000000000000e+06
2.415361000000000000e+06
2.415414000000000000e+06
2.415465000000000000e+06
2.415523000000000000e+06
2.415577000000000000e+06
2.415633000000000000e+06
2.415685000000000000e+06
2.415752000000000000e+06
2.415801000000000000e+06
2.415857000000000000e+06
2.415923000000000000e+06
2.415991000000000000e+06
2.416046000000000000e+06
2.416103000000000000e+06
2.416166000000000000e+06
2.416223000000000000e+06
2.416286000000000000e+06
2.416339000000000000e+06
2.416389000000000000e+06
2.416457000000000000e+06
2.416517000000000000e+06
2.416580000000000000e+06
2.416631000000000000e+06
2.416679000000000000e+06
2.416727000000000000e+06
2.416778000000000000e+06
2.416845000000000000e+06
2.416905000000000000e+06
2.416968000000000000e+06
2.417027000000000000e+06
2.417083000000000000e+06
2.417134000000000000e+06
2.417211000000000000e+06
2.417268000000000000e+06
2.417311000000000000e+06
2.417359000000000000e+06
2.417442000000000000e+06
2.417489000000000000e+06
2.417539000000000000e+06
2.417587000000000000e+06
2.417649000000000000e+06
2.417723000000000000e+06
2.417769000000000000e+06
2.417823000000000000e+06
2.417893000000000000e+06
2.417960000000000000e+06
2.418027000000000000e+06
2.418079000000000000e+06
2.418139000000000000e+06
2.418208000000000000e+06
2.418270000000000000e+06
2.418308000000000000e+06
2.418368000000000000e+06
2.418437000000000000e+06
2.418480000000000000e+06
2.418535000000000000e+06
2.418596000000000000e+06
2.418655000000000000e+06
2.418710000000000000e+06
2.418781000000000000e+06
2.418845000000000000e+06
2.418903000000000000e+06
2.418962000000000000e+06
2.419035000000000000e+06
2.419096000000000000e+06
2.419158000000000000e+06
2.419215000000000000e+06
2.419280000000000000e+06
2.419325000000000000e+06
2.419384000000000000e+06
2.419443000000000000e+06
2.419513000000000000e+06
2.419567000000000000e+06
2.419622000000000000e+06
2.419683000000000000e+06
2.419732000000000000e+06
2.419802000000000000e+06
2.419847000000000000e+06
2.419905000000000000e+06
2.419963000000000000e+06
2.420025000000000000e+06
2.420073000000000000e+06
2.420131000000000000e+06
2.420194000000000000e+06
2.420243000000000000e+06
2.420307000000000000e+06
2.420359000000000000e+06
2.420420000000000000e+06
2.420485000000000000e+06
2.420548000000000000e+06
2.420597000000000000e+06
2.420655000000000000e+06
2.420713000000000000e+06
2.420776000000000000e+06
2.420831000000000000e+06
2.420872000000000000e+06
2.420937000000000000e+06
2.420987000000000000e+06
2.421037000000000000e+06
2.421106000000000000e+06
2.421177000000000000e+06
2.421233000000000000e+06
2.421290000000000000e+06
2.421357000000000000e+06
2.421410000000000000e+06
2.421467000000000000e+06
2.421519000000000000e+06
2.421582000000000000e+06
2.421651000000000000e+06
2.421700000000000000e+06
2.421736000000000000e+06
2.421781000000000000e+06
2.421839000000000000e+06
2.421889000000000000e+06
2.421966000000000000e+06
2.422023000000000000e+06
2.422091000000000000e+06
2.422147000000000000e+06
2.422211000000000000e+06
2.422269000000000000e+06
2.422318000000000000e+06
2.422392000000000000e+06
2.422440000000000000e+06
2.422500000000000000e+06
2.422541000000000000e+06
2.422594000000000000e+06
2.422655000000000000e+06
2.422721000000000000e+06
2.422773000000000000e+06
2.422826000000000000e+06
2.422881000000000000e+06
2.422933000000000000e+06
2.422991000000000000e+06
2.423061000000000000e+06
2.423111000000000000e+06
2.423162000000000000e+06
2.423206000000000000e+06
2.423265000000000000e+06
2.423318000000000000e+06
2.423375000000000000e+06
2.423433000000000000e+06
2.423485000000000000e+06
2.423553000000000000e+06
2.423607000000000000e+06
2.423675000000000000e+06
2.423725000000000000e+06
2.423788000000000000e+06
2.423843000000000000e+06
2.423895000000000000e+06
2.423959000000000000e+06
2.424005000000000000e+06
2.424057000000000000e+06
2.424101000000000000e+06
2.424159000000000000e+06
2.424214000000000000e+06
2.424276000000000000e+06
2.424339000000000000e+06
2.424383000000000000e+06
2.424450000000000000e+06
2.424514000000000000e+06
2.424567000000000000e+06
2.424623000000000000e+06
2.424675000000000000e+06
2.424742000000000000e+06
2.424799000000000000e+06
2.424866000000000000e+06
2.424919000000000000e+06
2.424975000000000000e+06
2.425036000000000000e+06
2.425087000000000000e+06
2.425136000000000000e+06
2.425200000000000000e+06
2.425254000000000000e+06
2.425313000000000000e+06
2.425371000000000000e+06
2.425430000000000000e+06
2.425471000000000000e+06
2.425533000000000000e+06
2.425580000000000000e+06
2.425639000000000000e+06
2.425701000000000000e+06
2.425748000000000000e+06
2.425793000000000000e+06
2.425840000000000000e+06
2.425905000000000000e+06
2.425962000000000000e+06
2.426015000000000000e+06
2.426074000000000000e+06
2.426130000000000000e+06
2.426165000000000000e+06
2.426228000000000000e+06
2.426284000000000000e+06
2.426355000000000000e+06
2.426405000000000000e+06
2.426465000000000000e+06
[truncated: 30,026 more chars]
