# Supplementary material for: Scaled Process Priors for Bayesian Nonparametric Estimation of the Unseen Genetic Variation
Source: J Am Stat Assoc. 2022 Sep 29;119(545):320–31. doi: 10.1080/01621459.2022.2115918 (PMC11073059; doi:10.1080/01621459.2022.2115918)
Supplement: Supplemental Material [file UASA_A_2115918_SM5205.zip › supplementary_files/ScaledProcesses/gnomAD/data/asj/cts/all]

0.000000000000000000e+00
4.136500000000000000e+04
6.084300000000000000e+04
7.396600000000000000e+04
8.359400000000000000e+04
9.150800000000000000e+04
9.808400000000000000e+04
1.037730000000000000e+05
1.087200000000000000e+05
1.132170000000000000e+05
1.171720000000000000e+05
1.208340000000000000e+05
1.241850000000000000e+05
1.273750000000000000e+05
1.303280000000000000e+05
1.331420000000000000e+05
1.357120000000000000e+05
1.381930000000000000e+05
1.405750000000000000e+05
1.427540000000000000e+05
1.449300000000000000e+05
1.469660000000000000e+05
1.489930000000000000e+05
1.510010000000000000e+05
1.528900000000000000e+05
1.546300000000000000e+05
1.563910000000000000e+05
1.580690000000000000e+05
1.596920000000000000e+05
1.613720000000000000e+05
1.629470000000000000e+05
1.645590000000000000e+05
1.660400000000000000e+05
1.675320000000000000e+05
1.689590000000000000e+05
1.703490000000000000e+05
1.717350000000000000e+05
1.730410000000000000e+05
1.743590000000000000e+05
1.755680000000000000e+05
1.768190000000000000e+05
1.780570000000000000e+05
1.792620000000000000e+05
1.804190000000000000e+05
1.815870000000000000e+05
1.827040000000000000e+05
1.837970000000000000e+05
1.848630000000000000e+05
1.859200000000000000e+05
1.870450000000000000e+05
1.880710000000000000e+05
1.891670000000000000e+05
1.901610000000000000e+05
1.911760000000000000e+05
1.921760000000000000e+05
1.931360000000000000e+05
1.940770000000000000e+05
1.949800000000000000e+05
1.959220000000000000e+05
1.968300000000000000e+05
1.977670000000000000e+05
1.986510000000000000e+05
1.996170000000000000e+05
2.004990000000000000e+05
2.014280000000000000e+05
2.022870000000000000e+05
2.031180000000000000e+05
2.040030000000000000e+05
2.048300000000000000e+05
2.057060000000000000e+05
2.064760000000000000e+05
2.072970000000000000e+05
2.080990000000000000e+05
2.089190000000000000e+05
2.096940000000000000e+05
2.104840000000000000e+05
2.112650000000000000e+05
2.120550000000000000e+05
2.127380000000000000e+05
2.134490000000000000e+05
2.141770000000000000e+05
2.149270000000000000e+05
2.156170000000000000e+05
2.163530000000000000e+05
2.170810000000000000e+05
2.177580000000000000e+05
2.184250000000000000e+05
2.191240000000000000e+05
2.198540000000000000e+05
2.205120000000000000e+05
2.212180000000000000e+05
2.218530000000000000e+05
2.225550000000000000e+05
2.232390000000000000e+05
2.238900000000000000e+05
2.245530000000000000e+05
2.252280000000000000e+05
2.258510000000000000e+05
2.264350000000000000e+05
2.271010000000000000e+05
2.277470000000000000e+05
2.283730000000000000e+05
2.289630000000000000e+05
2.295850000000000000e+05
2.301930000000000000e+05
2.307860000000000000e+05
2.313740000000000000e+05
2.320080000000000000e+05
2.325960000000000000e+05
2.331780000000000000e+05
2.337440000000000000e+05
2.343360000000000000e+05
2.349510000000000000e+05
2.355240000000000000e+05
2.360970000000000000e+05
2.366530000000000000e+05
2.372220000000000000e+05
2.377820000000000000e+05
2.383300000000000000e+05
2.388980000000000000e+05
2.394020000000000000e+05
2.399620000000000000e+05
2.404880000000000000e+05
2.410590000000000000e+05
2.416330000000000000e+05
2.422050000000000000e+05
2.427490000000000000e+05
2.432740000000000000e+05
2.438090000000000000e+05
2.443160000000000000e+05
2.448780000000000000e+05
2.453530000000000000e+05
2.458940000000000000e+05
2.463990000000000000e+05
2.468740000000000000e+05
2.473680000000000000e+05
2.478630000000000000e+05
2.483270000000000000e+05
2.488290000000000000e+05
2.493260000000000000e+05
2.497910000000000000e+05
2.502580000000000000e+05
2.507880000000000000e+05
2.512790000000000000e+05
2.517570000000000000e+05
2.522400000000000000e+05
2.526710000000000000e+05
2.531800000000000000e+05
2.536690000000000000e+05
2.541030000000000000e+05
2.545910000000000000e+05
2.550880000000000000e+05
2.555360000000000000e+05
2.559990000000000000e+05
2.564600000000000000e+05
2.569040000000000000e+05
2.573810000000000000e+05
2.578090000000000000e+05
2.582440000000000000e+05
2.587160000000000000e+05
2.591510000000000000e+05
2.595810000000000000e+05
2.599940000000000000e+05
2.604300000000000000e+05
2.608960000000000000e+05
2.613110000000000000e+05
2.617510000000000000e+05
2.622000000000000000e+05
2.625860000000000000e+05
2.630140000000000000e+05
2.634180000000000000e+05
2.638370000000000000e+05
2.642920000000000000e+05
2.647110000000000000e+05
2.651480000000000000e+05
2.655560000000000000e+05
2.659390000000000000e+05
2.663510000000000000e+05
2.667650000000000000e+05
2.671510000000000000e+05
2.675480000000000000e+05
2.679700000000000000e+05
2.683750000000000000e+05
2.687420000000000000e+05
2.691650000000000000e+05
2.695470000000000000e+05
2.699450000000000000e+05
2.703440000000000000e+05
2.707370000000000000e+05
2.711290000000000000e+05
2.715110000000000000e+05
2.718590000000000000e+05
2.722190000000000000e+05
2.725790000000000000e+05
2.729970000000000000e+05
2.733880000000000000e+05
2.737910000000000000e+05
2.741670000000000000e+05
2.745370000000000000e+05
2.749300000000000000e+05
2.753250000000000000e+05
2.756780000000000000e+05
2.760380000000000000e+05
2.763860000000000000e+05
2.767590000000000000e+05
2.770980000000000000e+05
2.774410000000000000e+05
2.778280000000000000e+05
2.782030000000000000e+05
2.785910000000000000e+05
2.789370000000000000e+05
2.792860000000000000e+05
2.795960000000000000e+05
2.799080000000000000e+05
2.802460000000000000e+05
2.805600000000000000e+05
2.809120000000000000e+05
2.812420000000000000e+05
2.815920000000000000e+05
2.819500000000000000e+05
2.823010000000000000e+05
2.826380000000000000e+05
2.829550000000000000e+05
2.832810000000000000e+05
2.836340000000000000e+05
2.839780000000000000e+05
2.842980000000000000e+05
2.846290000000000000e+05
2.849610000000000000e+05
2.852960000000000000e+05
2.856240000000000000e+05
2.859470000000000000e+05
2.862910000000000000e+05
2.866000000000000000e+05
2.869390000000000000e+05
2.873070000000000000e+05
2.876240000000000000e+05
2.879680000000000000e+05
2.882710000000000000e+05
2.886110000000000000e+05
2.889290000000000000e+05
2.892430000000000000e+05
2.895800000000000000e+05
2.899150000000000000e+05
2.902500000000000000e+05
2.905860000000000000e+05
2.909060000000000000e+05
2.911970000000000000e+05
2.915090000000000000e+05
2.918320000000000000e+05
2.921450000000000000e+05
2.924710000000000000e+05
2.927680000000000000e+05
2.930950000000000000e+05
2.934120000000000000e+05
2.936980000000000000e+05
2.939700000000000000e+05
2.942560000000000000e+05
2.945560000000000000e+05
2.948430000000000000e+05
2.951460000000000000e+05
2.953960000000000000e+05
2.956940000000000000e+05
2.959850000000000000e+05
2.963120000000000000e+05
2.966050000000000000e+05
2.968800000000000000e+05
2.971710000000000000e+05
2.974690000000000000e+05
2.977510000000000000e+05
2.980620000000000000e+05
2.983620000000000000e+05
2.986520000000000000e+05
2.989440000000000000e+05
2.992560000000000000e+05
2.995350000000000000e+05
2.998300000000000000e+05
3.001310000000000000e+05
3.003900000000000000e+05
3.006820000000000000e+05
3.009690000000000000e+05
3.012530000000000000e+05
3.015260000000000000e+05
3.018030000000000000e+05
3.020910000000000000e+05
3.023610000000000000e+05
3.026460000000000000e+05
3.028990000000000000e+05
3.031750000000000000e+05
3.034500000000000000e+05
3.037300000000000000e+05
3.040070000000000000e+05
3.042990000000000000e+05
3.045220000000000000e+05
3.047960000000000000e+05
3.050630000000000000e+05
3.053170000000000000e+05
3.055530000000000000e+05
3.057940000000000000e+05
3.060620000000000000e+05
3.063480000000000000e+05
3.066330000000000000e+05
3.068830000000000000e+05
3.071260000000000000e+05
3.073970000000000000e+05
3.076640000000000000e+05
3.079050000000000000e+05
3.081680000000000000e+05
3.084260000000000000e+05
3.086880000000000000e+05
3.089420000000000000e+05
3.091920000000000000e+05
3.094440000000000000e+05
3.096990000000000000e+05
3.099770000000000000e+05
3.102380000000000000e+05
3.104770000000000000e+05
3.107330000000000000e+05
3.109850000000000000e+05
3.112360000000000000e+05
3.114630000000000000e+05
3.117270000000000000e+05
3.119750000000000000e+05
3.122320000000000000e+05
3.125010000000000000e+05
3.127620000000000000e+05
3.130010000000000000e+05
3.132430000000000000e+05
3.134850000000000000e+05
3.137150000000000000e+05
3.140090000000000000e+05
3.142490000000000000e+05
3.145140000000000000e+05
3.147460000000000000e+05
3.149850000000000000e+05
3.152320000000000000e+05
3.154350000000000000e+05
3.156870000000000000e+05
3.159040000000000000e+05
3.161350000000000000e+05
3.163590000000000000e+05
3.165990000000000000e+05
3.168920000000000000e+05
3.171110000000000000e+05
3.173530000000000000e+05
3.176030000000000000e+05
3.178430000000000000e+05
3.181000000000000000e+05
3.183460000000000000e+05
3.185920000000000000e+05
3.188490000000000000e+05
3.190670000000000000e+05
3.192930000000000000e+05
3.195240000000000000e+05
3.197810000000000000e+05
3.199950000000000000e+05
3.202660000000000000e+05
3.204950000000000000e+05
3.207350000000000000e+05
3.209410000000000000e+05
3.211590000000000000e+05
3.213620000000000000e+05
3.215950000000000000e+05
3.218330000000000000e+05
3.220600000000000000e+05
3.222820000000000000e+05
3.225210000000000000e+05
3.227510000000000000e+05
3.229620000000000000e+05
3.231800000000000000e+05
3.234020000000000000e+05
3.236130000000000000e+05
3.238580000000000000e+05
3.240850000000000000e+05
3.243100000000000000e+05
3.245390000000000000e+05
3.247510000000000000e+05
3.249510000000000000e+05
3.251660000000000000e+05
3.253910000000000000e+05
3.255990000000000000e+05
3.258140000000000000e+05
3.260510000000000000e+05
3.262680000000000000e+05
3.264860000000000000e+05
3.266880000000000000e+05
3.268820000000000000e+05
3.270700000000000000e+05
3.272910000000000000e+05
3.275000000000000000e+05
3.277340000000000000e+05
3.279550000000000000e+05
3.281600000000000000e+05
3.283720000000000000e+05
3.285890000000000000e+05
3.288200000000000000e+05
3.290590000000000000e+05
3.292690000000000000e+05
3.294940000000000000e+05
3.297250000000000000e+05
3.299160000000000000e+05
3.301110000000000000e+05
3.303070000000000000e+05
3.305180000000000000e+05
3.307340000000000000e+05
3.309230000000000000e+05
3.311440000000000000e+05
3.313710000000000000e+05
3.315590000000000000e+05
3.317750000000000000e+05
3.319910000000000000e+05
3.321920000000000000e+05
3.323930000000000000e+05
3.325860000000000000e+05
3.327850000000000000e+05
3.329690000000000000e+05
3.331870000000000000e+05
3.334010000000000000e+05
3.336090000000000000e+05
3.338150000000000000e+05
3.340060000000000000e+05
3.342100000000000000e+05
3.344010000000000000e+05
3.346000000000000000e+05
3.348060000000000000e+05
3.349990000000000000e+05
3.352140000000000000e+05
3.354050000000000000e+05
3.355880000000000000e+05
3.357800000000000000e+05
3.359650000000000000e+05
3.361460000000000000e+05
3.363260000000000000e+05
3.365360000000000000e+05
3.367270000000000000e+05
3.369010000000000000e+05
3.370970000000000000e+05
3.372890000000000000e+05
3.374560000000000000e+05
3.376550000000000000e+05
3.378610000000000000e+05
3.380620000000000000e+05
3.382520000000000000e+05
3.384380000000000000e+05
3.386470000000000000e+05
3.388300000000000000e+05
3.390090000000000000e+05
3.391890000000000000e+05
3.393460000000000000e+05
3.395350000000000000e+05
3.397290000000000000e+05
3.399230000000000000e+05
3.400870000000000000e+05
3.402590000000000000e+05
3.404660000000000000e+05
3.406370000000000000e+05
3.408230000000000000e+05
3.410270000000000000e+05
3.412230000000000000e+05
3.414100000000000000e+05
3.415790000000000000e+05
3.418080000000000000e+05
3.419950000000000000e+05
3.421580000000000000e+05
3.423410000000000000e+05
3.425180000000000000e+05
3.427060000000000000e+05
3.428990000000000000e+05
3.430680000000000000e+05
3.432540000000000000e+05
3.434270000000000000e+05
3.436140000000000000e+05
3.437970000000000000e+05
3.439700000000000000e+05
3.441510000000000000e+05
3.443300000000000000e+05
3.445070000000000000e+05
3.447030000000000000e+05
3.448770000000000000e+05
3.450770000000000000e+05
3.452330000000000000e+05
3.453900000000000000e+05
3.455770000000000000e+05
3.457580000000000000e+05
3.459370000000000000e+05
3.461120000000000000e+05
3.463120000000000000e+05
3.464980000000000000e+05
3.466890000000000000e+05
3.468600000000000000e+05
3.470470000000000000e+05
3.472100000000000000e+05
3.473700000000000000e+05
3.475230000000000000e+05
3.477010000000000000e+05
3.478820000000000000e+05
3.480840000000000000e+05
3.482430000000000000e+05
3.484340000000000000e+05
3.486080000000000000e+05
3.487840000000000000e+05
3.489470000000000000e+05
3.491270000000000000e+05
3.492910000000000000e+05
3.494750000000000000e+05
3.496530000000000000e+05
3.498280000000000000e+05
3.499820000000000000e+05
3.501660000000000000e+05
3.503290000000000000e+05
3.504850000000000000e+05
3.506490000000000000e+05
3.508250000000000000e+05
3.510060000000000000e+05
3.511660000000000000e+05
3.513310000000000000e+05
3.515070000000000000e+05
3.516780000000000000e+05
3.518410000000000000e+05
3.520070000000000000e+05
3.521730000000000000e+05
3.523430000000000000e+05
3.525180000000000000e+05
3.526950000000000000e+05
3.528830000000000000e+05
3.530610000000000000e+05
3.532480000000000000e+05
3.534100000000000000e+05
3.535880000000000000e+05
3.537660000000000000e+05
3.539490000000000000e+05
3.541060000000000000e+05
3.542660000000000000e+05
3.544240000000000000e+05
3.545920000000000000e+05
3.547440000000000000e+05
3.549040000000000000e+05
3.550600000000000000e+05
3.552010000000000000e+05
3.553450000000000000e+05
3.555040000000000000e+05
3.556870000000000000e+05
3.558540000000000000e+05
3.560270000000000000e+05
3.562170000000000000e+05
3.563850000000000000e+05
3.565560000000000000e+05
3.567130000000000000e+05
3.568890000000000000e+05
3.570390000000000000e+05
3.571970000000000000e+05
3.573540000000000000e+05
3.575180000000000000e+05
3.576910000000000000e+05
3.578710000000000000e+05
3.580340000000000000e+05
3.581990000000000000e+05
3.583510000000000000e+05
3.584980000000000000e+05
3.586630000000000000e+05
3.588120000000000000e+05
3.589610000000000000e+05
3.591160000000000000e+05
3.592530000000000000e+05
3.594070000000000000e+05
3.595690000000000000e+05
3.597330000000000000e+05
3.598870000000000000e+05
3.600380000000000000e+05
3.601960000000000000e+05
3.603430000000000000e+05
3.604940000000000000e+05
3.606450000000000000e+05
3.607820000000000000e+05
3.609380000000000000e+05
3.610850000000000000e+05
3.612370000000000000e+05
3.613820000000000000e+05
3.615400000000000000e+05
3.616960000000000000e+05
3.618440000000000000e+05
3.620180000000000000e+05
3.621490000000000000e+05
3.623140000000000000e+05
3.624690000000000000e+05
3.626130000000000000e+05
3.627860000000000000e+05
3.629350000000000000e+05
3.630780000000000000e+05
3.632420000000000000e+05
3.633670000000000000e+05
3.635240000000000000e+05
3.636810000000000000e+05
3.638130000000000000e+05
3.639860000000000000e+05
3.641530000000000000e+05
3.643380000000000000e+05
3.644890000000000000e+05
3.646800000000000000e+05
3.648430000000000000e+05
3.649920000000000000e+05
3.651490000000000000e+05
3.652850000000000000e+05
3.654450000000000000e+05
3.656130000000000000e+05
3.657900000000000000e+05
3.659230000000000000e+05
3.660410000000000000e+05
3.662020000000000000e+05
3.663390000000000000e+05
3.664770000000000000e+05
3.666410000000000000e+05
3.668030000000000000e+05
3.669610000000000000e+05
3.671310000000000000e+05
3.672820000000000000e+05
3.674190000000000000e+05
3.675690000000000000e+05
3.677320000000000000e+05
3.679000000000000000e+05
3.680390000000000000e+05
3.681820000000000000e+05
3.683400000000000000e+05
3.684680000000000000e+05
3.686220000000000000e+05
3.687630000000000000e+05
3.689030000000000000e+05
3.690550000000000000e+05
3.692000000000000000e+05
3.693520000000000000e+05
3.694880000000000000e+05
3.696180000000000000e+05
3.697740000000000000e+05
3.699210000000000000e+05
3.700500000000000000e+05
3.701650000000000000e+05
3.702960000000000000e+05
3.704670000000000000e+05
3.706200000000000000e+05
3.707480000000000000e+05
3.708980000000000000e+05
3.710380000000000000e+05
3.711930000000000000e+05
3.713390000000000000e+05
3.714950000000000000e+05
3.716440000000000000e+05
3.717870000000000000e+05
3.719110000000000000e+05
3.720570000000000000e+05
3.721990000000000000e+05
3.723230000000000000e+05
3.724670000000000000e+05
3.726190000000000000e+05
3.727680000000000000e+05
3.729000000000000000e+05
3.730330000000000000e+05
3.731570000000000000e+05
3.732810000000000000e+05
3.734330000000000000e+05
3.735640000000000000e+05
3.737040000000000000e+05
3.738220000000000000e+05
3.739510000000000000e+05
3.741140000000000000e+05
3.742410000000000000e+05
3.743770000000000000e+05
3.745190000000000000e+05
3.746670000000000000e+05
3.747870000000000000e+05
3.749100000000000000e+05
3.750360000000000000e+05
3.751570000000000000e+05
3.753120000000000000e+05
3.754740000000000000e+05
3.756260000000000000e+05
3.757820000000000000e+05
3.759300000000000000e+05
3.760760000000000000e+05
3.762100000000000000e+05
3.763430000000000000e+05
3.764570000000000000e+05
3.766060000000000000e+05
3.767530000000000000e+05
3.768860000000000000e+05
3.770300000000000000e+05
3.771530000000000000e+05
3.772810000000000000e+05
3.774080000000000000e+05
3.775310000000000000e+05
3.776610000000000000e+05
3.777680000000000000e+05
3.778960000000000000e+05
3.780400000000000000e+05
3.781690000000000000e+05
3.782920000000000000e+05
3.784160000000000000e+05
3.785440000000000000e+05
3.786770000000000000e+05
3.788090000000000000e+05
3.789750000000000000e+05
3.790960000000000000e+05
3.792490000000000000e+05
3.793840000000000000e+05
3.795190000000000000e+05
3.796560000000000000e+05
3.797890000000000000e+05
3.799040000000000000e+05
3.800310000000000000e+05
3.801620000000000000e+05
3.802920000000000000e+05
3.804220000000000000e+05
3.805570000000000000e+05
3.806790000000000000e+05
3.808120000000000000e+05
3.809470000000000000e+05
3.810700000000000000e+05
3.812050000000000000e+05
3.813350000000000000e+05
3.814620000000000000e+05
3.815930000000000000e+05
3.816950000000000000e+05
3.818520000000000000e+05
3.819720000000000000e+05
3.820980000000000000e+05
3.822310000000000000e+05
3.823540000000000000e+05
3.824790000000000000e+05
3.826240000000000000e+05
3.827570000000000000e+05
3.828940000000000000e+05
3.830090000000000000e+05
3.831430000000000000e+05
3.832690000000000000e+05
3.834060000000000000e+05
3.835670000000000000e+05
3.837040000000000000e+05
3.838300000000000000e+05
3.839580000000000000e+05
3.841170000000000000e+05
3.842400000000000000e+05
3.843700000000000000e+05
3.844680000000000000e+05
3.845890000000000000e+05
3.847320000000000000e+05
3.848600000000000000e+05
3.849820000000000000e+05
3.851010000000000000e+05
3.852060000000000000e+05
3.853210000000000000e+05
3.854670000000000000e+05
3.855910000000000000e+05
3.857180000000000000e+05
3.858410000000000000e+05
3.859650000000000000e+05
3.860850000000000000e+05
3.862110000000000000e+05
3.863470000000000000e+05
3.864920000000000000e+05
3.866200000000000000e+05
3.867240000000000000e+05
3.868460000000000000e+05
3.869770000000000000e+05
3.871170000000000000e+05
3.872400000000000000e+05
3.873580000000000000e+05
3.874640000000000000e+05
3.875980000000000000e+05
3.877170000000000000e+05
3.878460000000000000e+05
3.879830000000000000e+05
3.881340000000000000e+05
3.882580000000000000e+05
3.883780000000000000e+05
3.884950000000000000e+05
3.886160000000000000e+05
3.887340000000000000e+05
3.888530000000000000e+05
3.889710000000000000e+05
3.891040000000000000e+05
3.892340000000000000e+05
3.893590000000000000e+05
3.894820000000000000e+05
3.896110000000000000e+05
3.897550000000000000e+05
3.898600000000000000e+05
3.899750000000000000e+05
3.900890000000000000e+05
3.902180000000000000e+05
3.903160000000000000e+05
3.904410000000000000e+05
3.905470000000000000e+05
3.906690000000000000e+05
3.907860000000000000e+05
3.908920000000000000e+05
3.909920000000000000e+05
3.911050000000000000e+05
3.912290000000000000e+05
3.913460000000000000e+05
3.914690000000000000e+05
3.915730000000000000e+05
3.917070000000000000e+05
3.918340000000000000e+05
3.919470000000000000e+05
3.920670000000000000e+05
3.921900000000000000e+05
3.923200000000000000e+05
3.924320000000000000e+05
3.925620000000000000e+05
3.926850000000000000e+05
3.927860000000000000e+05
3.928880000000000000e+05
3.930130000000000000e+05
3.931350000000000000e+05
3.932420000000000000e+05
3.933350000000000000e+05
3.934540000000000000e+05
3.935810000000000000e+05
3.936850000000000000e+05
3.938140000000000000e+05
3.939190000000000000e+05
3.940250000000000000e+05
3.941440000000000000e+05
3.942540000000000000e+05
3.943740000000000000e+05
3.944970000000000000e+05
3.946000000000000000e+05
3.947220000000000000e+05
3.948510000000000000e+05
3.949720000000000000e+05
3.950870000000000000e+05
3.952070000000000000e+05
3.953210000000000000e+05
3.954500000000000000e+05
3.955620000000000000e+05
3.956690000000000000e+05
3.957900000000000000e+05
3.959070000000000000e+05
3.960260000000000000e+05
3.961330000000000000e+05
3.962520000000000000e+05
3.963650000000000000e+05
3.964990000000000000e+05
3.966130000000000000e+05
3.967180000000000000e+05
3.968370000000000000e+05
3.969480000000000000e+05
3.970870000000000000e+05
3.972010000000000000e+05
3.973380000000000000e+05
3.974470000000000000e+05
3.975800000000000000e+05
3.976930000000000000e+05
3.977990000000000000e+05
3.979110000000000000e+05
3.980050000000000000e+05
3.981230000000000000e+05
3.982450000000000000e+05
3.983570000000000000e+05
3.984610000000000000e+05
3.985760000000000000e+05
3.986840000000000000e+05
3.987970000000000000e+05
3.989070000000000000e+05
3.990310000000000000e+05
3.991390000000000000e+05
3.992530000000000000e+05
3.993550000000000000e+05
3.994800000000000000e+05
3.995940000000000000e+05
3.996910000000000000e+05
3.998080000000000000e+05
3.999090000000000000e+05
4.000080000000000000e+05
4.001150000000000000e+05
4.002560000000000000e+05
4.003560000000000000e+05
4.004860000000000000e+05
4.005910000000000000e+05
4.006960000000000000e+05
4.008050000000000000e+05
4.009270000000000000e+05
4.010340000000000000e+05
4.011400000000000000e+05
4.012400000000000000e+05
4.013460000000000000e+05
4.014500000000000000e+05
4.015730000000000000e+05
4.017000000000000000e+05
4.017910000000000000e+05
4.019140000000000000e+05
4.020030000000000000e+05
4.021020000000000000e+05
4.022110000000000000e+05
4.023180000000000000e+05
4.024290000000000000e+05
4.025300000000000000e+05
4.026370000000000000e+05
4.027340000000000000e+05
4.028400000000000000e+05
4.029550000000000000e+05
4.030390000000000000e+05
4.031720000000000000e+05
4.033170000000000000e+05
4.034110000000000000e+05
4.035330000000000000e+05
4.036330000000000000e+05
4.037390000000000000e+05
4.038480000000000000e+05
4.039700000000000000e+05
4.040880000000000000e+05
4.041760000000000000e+05
4.042880000000000000e+05
4.043900000000000000e+05
4.044810000000000000e+05
4.045830000000000000e+05
4.046860000000000000e+05
4.047810000000000000e+05
4.048920000000000000e+05
4.050000000000000000e+05
4.051280000000000000e+05
4.052160000000000000e+05
4.053120000000000000e+05
4.054090000000000000e+05
4.055010000000000000e+05
4.056080000000000000e+05
4.057270000000000000e+05
4.058330000000000000e+05
4.059400000000000000e+05
4.060650000000000000e+05
4.061600000000000000e+05
4.062630000000000000e+05
4.063650000000000000e+05
4.064720000000000000e+05
4.065690000000000000e+05
4.066740000000000000e+05
4.067970000000000000e+05
4.069070000000000000e+05
4.070140000000000000e+05
4.071110000000000000e+05
4.072160000000000000e+05
4.073260000000000000e+05
4.074330000000000000e+05
4.075240000000000000e+05
4.076230000000000000e+05
4.077290000000000000e+05
4.078280000000000000e+05
4.079340000000000000e+05
4.080450000000000000e+05
4.081530000000000000e+05
4.082500000000000000e+05
4.083510000000000000e+05
4.084680000000000000e+05
4.085700000000000000e+05
4.086580000000000000e+05
4.087560000000000000e+05
4.088450000000000000e+05
4.089570000000000000e+05
4.090630000000000000e+05
4.091370000000000000e+05
4.092380000000000000e+05
4.093260000000000000e+05
4.094360000000000000e+05
4.095480000000000000e+05
4.096470000000000000e+05
4.097520000000000000e+05
4.098450000000000000e+05
4.099490000000000000e+05
4.100380000000000000e+05
4.101510000000000000e+05
4.102410000000000000e+05
4.103310000000000000e+05
4.104300000000000000e+05
4.105270000000000000e+05
4.106180000000000000e+05
4.107190000000000000e+05
4.108200000000000000e+05
4.109220000000000000e+05
4.110290000000000000e+05
4.111260000000000000e+05
4.112080000000000000e+05
4.112970000000000000e+05
4.113980000000000000e+05
4.115070000000000000e+05
4.116140000000000000e+05
4.117090000000000000e+05
4.117880000000000000e+05
4.119000000000000000e+05
4.120110000000000000e+05
4.121020000000000000e+05
4.121790000000000000e+05
4.122780000000000000e+05
4.123750000000000000e+05
4.124630000000000000e+05
4.125540000000000000e+05
4.126470000000000000e+05
4.127440000000000000e+05
4.128490000000000000e+05
4.129400000000000000e+05
4.130590000000000000e+05
4.131570000000000000e+05
4.132700000000000000e+05
4.133670000000000000e+05
4.134450000000000000e+05
4.135430000000000000e+05
4.136350000000000000e+05
4.137280000000000000e+05
4.138380000000000000e+05
4.139360000000000000e+05
4.140300000000000000e+05
4.141420000000000000e+05
4.142300000000000000e+05
4.143200000000000000e+05
4.144190000000000000e+05
4.145130000000000000e+05
4.146120000000000000e+05
4.147250000000000000e+05
4.148180000000000000e+05
4.149120000000000000e+05
4.150260000000000000e+05
4.151330000000000000e+05
4.152410000000000000e+05
4.153480000000000000e+05
4.154430000000000000e+05
4.155420000000000000e+05
4.156550000000000000e+05
4.157550000000000000e+05
4.158510000000000000e+05
4.159390000000000000e+05
4.160300000000000000e+05
4.161320000000000000e+05
4.162180000000000000e+05
4.163290000000000000e+05
4.164200000000000000e+05
4.165320000000000000e+05
4.166350000000000000e+05
4.167440000000000000e+05
4.168360000000000000e+05
4.169240000000000000e+05
4.170180000000000000e+05
4.171200000000000000e+05
4.172130000000000000e+05
4.172910000000000000e+05
4.173810000000000000e+05
4.174710000000000000e+05
4.175680000000000000e+05
4.176480000000000000e+05
4.177350000000000000e+05
4.178450000000000000e+05
4.179490000000000000e+05
4.180510000000000000e+05
4.181430000000000000e+05
4.182350000000000000e+05
4.183400000000000000e+05
4.184450000000000000e+05
4.185540000000000000e+05
4.186520000000000000e+05
4.187520000000000000e+05
4.188380000000000000e+05
4.189270000000000000e+05
4.190230000000000000e+05
4.191130000000000000e+05
4.192180000000000000e+05
4.193010000000000000e+05
4.194010000000000000e+05
4.194940000000000000e+05
4.195720000000000000e+05
4.196650000000000000e+05
4.197630000000000000e+05
4.198570000000000000e+05
4.199410000000000000e+05
4.200270000000000000e+05
4.201140000000000000e+05
4.202020000000000000e+05
4.203010000000000000e+05
4.203910000000000000e+05
4.204740000000000000e+05
4.205510000000000000e+05
4.206390000000000000e+05
4.207190000000000000e+05
4.207900000000000000e+05
4.208690000000000000e+05
4.209710000000000000e+05
4.210570000000000000e+05
4.211300000000000000e+05
4.212180000000000000e+05
4.213030000000000000e+05
4.213970000000000000e+05
4.214900000000000000e+05
4.215960000000000000e+05
4.216790000000000000e+05
4.217680000000000000e+05
4.218630000000000000e+05
4.219470000000000000e+05
4.220380000000000000e+05
4.221210000000000000e+05
4.222100000000000000e+05
4.223120000000000000e+05
4.223930000000000000e+05
4.224950000000000000e+05
4.225810000000000000e+05
4.226560000000000000e+05
4.227290000000000000e+05
4.228180000000000000e+05
4.229060000000000000e+05
4.230020000000000000e+05
4.231020000000000000e+05
4.231780000000000000e+05
4.232690000000000000e+05
4.233600000000000000e+05
4.234550000000000000e+05
4.235340000000000000e+05
4.236360000000000000e+05
4.237150000000000000e+05
4.238150000000000000e+05
4.238970000000000000e+05
4.239910000000000000e+05
4.240830000000000000e+05
4.241610000000000000e+05
4.242710000000000000e+05
4.243610000000000000e+05
4.244700000000000000e+05
4.245520000000000000e+05
4.246420000000000000e+05
4.247220000000000000e+05
4.248170000000000000e+05
4.248940000000000000e+05
4.249850000000000000e+05
4.250730000000000000e+05
4.251380000000000000e+05
4.252160000000000000e+05
4.253030000000000000e+05
4.254030000000000000e+05
4.254820000000000000e+05
4.255640000000000000e+05
4.256570000000000000e+05
4.257300000000000000e+05
4.258150000000000000e+05
4.259180000000000000e+05
4.260180000000000000e+05
4.261000000000000000e+05
4.261870000000000000e+05
4.262840000000000000e+05
4.263800000000000000e+05
4.264640000000000000e+05
4.265550000000000000e+05
4.266310000000000000e+05
4.267150000000000000e+05
4.268300000000000000e+05
4.269170000000000000e+05
4.269880000000000000e+05
4.270820000000000000e+05
4.271640000000000000e+05
4.272490000000000000e+05
4.273430000000000000e+05
4.274350000000000000e+05
4.275130000000000000e+05
4.276000000000000000e+05
4.276690000000000000e+05
4.277540000000000000e+05
4.278300000000000000e+05
4.279230000000000000e+05
4.279930000000000000e+05
4.280700000000000000e+05
4.281730000000000000e+05
4.282700000000000000e+05
4.283550000000000000e+05
4.284450000000000000e+05
4.285490000000000000e+05
4.286310000000000000e+05
4.287010000000000000e+05
4.287820000000000000e+05
4.288750000000000000e+05
4.289640000000000000e+05
4.290580000000000000e+05
4.291450000000000000e+05
4.292420000000000000e+05
4.293190000000000000e+05
4.294110000000000000e+05
4.295090000000000000e+05
4.295960000000000000e+05
4.296820000000000000e+05
4.297680000000000000e+05
4.298400000000000000e+05
4.299230000000000000e+05
4.300110000000000000e+05
4.301050000000000000e+05
4.301790000000000000e+05
4.302580000000000000e+05
4.303410000000000000e+05
4.304330000000000000e+05
4.305430000000000000e+05
4.306210000000000000e+05
4.307050000000000000e+05
4.307900000000000000e+05
4.308870000000000000e+05
4.309750000000000000e+05
4.310510000000000000e+05
4.311230000000000000e+05
4.312050000000000000e+05
4.313000000000000000e+05
4.313820000000000000e+05
4.314630000000000000e+05
4.315500000000000000e+05
4.316450000000000000e+05
4.317190000000000000e+05
4.318020000000000000e+05
4.318700000000000000e+05
4.319510000000000000e+05
4.320210000000000000e+05
4.321070000000000000e+05
4.322000000000000000e+05
4.322760000000000000e+05
4.323640000000000000e+05
4.324280000000000000e+05
4.325090000000000000e+05
4.325970000000000000e+05
4.326750000000000000e+05
4.327510000000000000e+05
4.328170000000000000e+05
4.329030000000000000e+05
4.329800000000000000e+05
4.330580000000000000e+05
4.331470000000000000e+05
4.332250000000000000e+05
4.333100000000000000e+05
4.333810000000000000e+05
4.334630000000000000e+05
4.335410000000000000e+05
4.336260000000000000e+05
4.337130000000000000e+05
4.338080000000000000e+05
4.339080000000000000e+05
4.339840000000000000e+05
4.340790000000000000e+05
4.341590000000000000e+05
4.342300000000000000e+05
4.343080000000000000e+05
4.343970000000000000e+05
4.344760000000000000e+05
4.345520000000000000e+05
4.346370000000000000e+05
4.347140000000000000e+05
4.347980000000000000e+05
4.348830000000000000e+05
4.349670000000000000e+05
4.350530000000000000e+05
4.351210000000000000e+05
4.351930000000000000e+05
4.352700000000000000e+05
4.353530000000000000e+05
4.354460000000000000e+05
4.355380000000000000e+05
4.356340000000000000e+05
4.357270000000000000e+05
4.358000000000000000e+05
4.358890000000000000e+05
4.359720000000000000e+05
4.360460000000000000e+05
4.361220000000000000e+05
4.362140000000000000e+05
4.362990000000000000e+05
4.363820000000000000e+05
4.364630000000000000e+05
4.365380000000000000e+05
4.366250000000000000e+05
4.367040000000000000e+05
4.367700000000000000e+05
4.368490000000000000e+05
4.369100000000000000e+05
4.369790000000000000e+05
4.370700000000000000e+05
4.371550000000000000e+05
4.372370000000000000e+05
4.373190000000000000e+05
4.373900000000000000e+05
4.374640000000000000e+05
4.375380000000000000e+05
4.376300000000000000e+05
4.377060000000000000e+05
4.378020000000000000e+05
4.378940000000000000e+05
4.379750000000000000e+05
4.380520000000000000e+05
4.381220000000000000e+05
4.382040000000000000e+05
4.382880000000000000e+05
4.383850000000000000e+05
4.384620000000000000e+05
4.385610000000000000e+05
4.386390000000000000e+05
4.387120000000000000e+05
4.387900000000000000e+05
4.388640000000000000e+05
4.389490000000000000e+05
4.390350000000000000e+05
4.391170000000000000e+05
4.391850000000000000e+05
4.392790000000000000e+05
4.393640000000000000e+05
4.394340000000000000e+05
4.395210000000000000e+05
4.395960000000000000e+05
4.396730000000000000e+05
4.397630000000000000e+05
4.398460000000000000e+05
4.399180000000000000e+05
4.399890000000000000e+05
4.400730000000000000e+05
4.401430000000000000e+05
4.402130000000000000e+05
4.402880000000000000e+05
4.403700000000000000e+05
4.404520000000000000e+05
4.405280000000000000e+05
4.406070000000000000e+05
4.406980000000000000e+05
4.407780000000000000e+05
4.408590000000000000e+05
4.409280000000000000e+05
4.410110000000000000e+05
4.411090000000000000e+05
4.411980000000000000e+05
4.412740000000000000e+05
4.413670000000000000e+05
4.414460000000000000e+05
4.415180000000000000e+05
4.415740000000000000e+05
4.416520000000000000e+05
4.417290000000000000e+05
4.418090000000000000e+05
4.418700000000000000e+05
4.419390000000000000e+05
4.420070000000000000e+05
4.420990000000000000e+05
4.421920000000000000e+05
4.422710000000000000e+05
4.423510000000000000e+05
4.424090000000000000e+05
4.424880000000000000e+05
4.425600000000000000e+05
4.426280000000000000e+05
4.427040000000000000e+05
4.427840000000000000e+05
4.428800000000000000e+05
4.429570000000000000e+05
4.430400000000000000e+05
4.431160000000000000e+05
4.431890000000000000e+05
4.432510000000000000e+05
4.433200000000000000e+05
4.434060000000000000e+05
4.434740000000000000e+05
4.435660000000000000e+05
4.436230000000000000e+05
4.437090000000000000e+05
4.437750000000000000e+05
4.438500000000000000e+05
4.439210000000000000e+05
4.439790000000000000e+05
4.440550000000000000e+05
4.441350000000000000e+05
4.442000000000000000e+05
4.442700000000000000e+05
4.443460000000000000e+05
4.444190000000000000e+05
4.445070000000000000e+05
4.445900000000000000e+05
4.446790000000000000e+05
4.447490000000000000e+05
4.448230000000000000e+05
4.449220000000000000e+05
4.450120000000000000e+05
4.450940000000000000e+05
4.451690000000000000e+05
4.452490000000000000e+05
4.453330000000000000e+05
4.454040000000000000e+05
4.454960000000000000e+05
4.455730000000000000e+05
4.456430000000000000e+05
4.457140000000000000e+05
4.457860000000000000e+05
4.458670000000000000e+05
4.459430000000000000e+05
4.460200000000000000e+05
4.460860000000000000e+05
4.461510000000000000e+05
4.462340000000000000e+05
4.463100000000000000e+05
4.463980000000000000e+05
4.464640000000000000e+05
4.465290000000000000e+05
4.466020000000000000e+05
4.466900000000000000e+05
4.467630000000000000e+05
4.468460000000000000e+05
4.469280000000000000e+05
4.469890000000000000e+05
4.470620000000000000e+05
4.471370000000000000e+05
4.472140000000000000e+05
4.472850000000000000e+05
4.473550000000000000e+05
4.474200000000000000e+05
4.475100000000000000e+05
4.475730000000000000e+05
4.476580000000000000e+05
4.477300000000000000e+05
4.478060000000000000e+05
4.478890000000000000e+05
4.479610000000000000e+05
4.480230000000000000e+05
4.480960000000000000e+05
4.481580000000000000e+05
4.482250000000000000e+05
4.482980000000000000e+05
4.483620000000000000e+05
4.484550000000000000e+05
4.485170000000000000e+05
4.485810000000000000e+05
4.486490000000000000e+05
4.487160000000000000e+05
4.487850000000000000e+05
4.488550000000000000e+05
4.489280000000000000e+05
4.490130000000000000e+05
4.490870000000000000e+05
4.491570000000000000e+05
4.492270000000000000e+05
4.492990000000000000e+05
4.493680000000000000e+05
4.494540000000000000e+05
4.495230000000000000e+05
4.495960000000000000e+05
4.496550000000000000e+05
4.497340000000000000e+05
4.498010000000000000e+05
4.498740000000000000e+05
4.499540000000000000e+05
4.500350000000000000e+05
4.501000000000000000e+05
4.501830000000000000e+05
4.502640000000000000e+05
4.503350000000000000e+05
4.503990000000000000e+05
4.504710000000000000e+05
4.505410000000000000e+05
4.506060000000000000e+05
4.506750000000000000e+05
4.507610000000000000e+05
4.508250000000000000e+05
4.509100000000000000e+05
4.509860000000000000e+05
4.510510000000000000e+05
4.511150000000000000e+05
4.511870000000000000e+05
4.512630000000000000e+05
4.513300000000000000e+05
4.513980000000000000e+05
4.514730000000000000e+05
4.515460000000000000e+05
4.516290000000000000e+05
4.517030000000000000e+05
4.517650000000000000e+05
4.518400000000000000e+05
4.519150000000000000e+05
4.519700000000000000e+05
4.520270000000000000e+05
4.521070000000000000e+05
4.521800000000000000e+05
4.522520000000000000e+05
4.523280000000000000e+05
4.524020000000000000e+05
4.524690000000000000e+05
4.525440000000000000e+05
4.526120000000000000e+05
4.526790000000000000e+05
4.527510000000000000e+05
4.528280000000000000e+05
4.528960000000000000e+05
4.529680000000000000e+05
4.530540000000000000e+05
4.531290000000000000e+05
4.531920000000000000e+05
4.532680000000000000e+05
4.533400000000000000e+05
4.533930000000000000e+05
4.534630000000000000e+05
4.535340000000000000e+05
4.536040000000000000e+05
4.536780000000000000e+05
4.537470000000000000e+05
4.538120000000000000e+05
4.538880000000000000e+05
4.539600000000000000e+05
4.540290000000000000e+05
4.541000000000000000e+05
4.541700000000000000e+05
4.542440000000000000e+05
4.543210000000000000e+05
4.543950000000000000e+05
4.544860000000000000e+05
4.545330000000000000e+05
4.546300000000000000e+05
4.546990000000000000e+05
4.547700000000000000e+05
4.548440000000000000e+05
4.549110000000000000e+05
4.549850000000000000e+05
4.550530000000000000e+05
4.551220000000000000e+05
4.551920000000000000e+05
4.552650000000000000e+05
4.553530000000000000e+05
4.554240000000000000e+05
4.554930000000000000e+05
4.555720000000000000e+05
4.556310000000000000e+05
4.557030000000000000e+05
4.557780000000000000e+05
4.558530000000000000e+05
4.559120000000000000e+05
4.559850000000000000e+05
4.560550000000000000e+05
4.561350000000000000e+05
4.562080000000000000e+05
4.562740000000000000e+05
4.563500000000000000e+05
4.564130000000000000e+05
4.564820000000000000e+05
4.565590000000000000e+05
4.566250000000000000e+05
4.566930000000000000e+05
4.567670000000000000e+05
4.568380000000000000e+05
4.569030000000000000e+05
4.569810000000000000e+05
4.570660000000000000e+05
4.571650000000000000e+05
4.572250000000000000e+05
4.572900000000000000e+05
4.573540000000000000e+05
4.574380000000000000e+05
4.574950000000000000e+05
4.575590000000000000e+05
4.576280000000000000e+05
4.577050000000000000e+05
4.577740000000000000e+05
4.578250000000000000e+05
4.578960000000000000e+05
4.579660000000000000e+05
4.580380000000000000e+05
4.581140000000000000e+05
4.581870000000000000e+05
4.582450000000000000e+05
4.583050000000000000e+05
4.583750000000000000e+05
4.584470000000000000e+05
4.585020000000000000e+05
4.585770000000000000e+05
4.586400000000000000e+05
4.586980000000000000e+05
4.587720000000000000e+05
4.588450000000000000e+05
4.589190000000000000e+05
4.589750000000000000e+05
4.590470000000000000e+05
4.591070000000000000e+05
4.591820000000000000e+05
4.592550000000000000e+05
4.593090000000000000e+05
4.593770000000000000e+05
4.594370000000000000e+05
4.594980000000000000e+05
4.595610000000000000e+05
4.596220000000000000e+05
4.596670000000000000e+05
4.597440000000000000e+05
4.598110000000000000e+05
4.598650000000000000e+05
4.599190000000000000e+05
4.599770000000000000e+05
4.600440000000000000e+05
4.601090000000000000e+05
4.601870000000000000e+05
4.602450000000000000e+05
4.603120000000000000e+05
4.603950000000000000e+05
4.604590000000000000e+05
4.605210000000000000e+05
4.605770000000000000e+05
4.606520000000000000e+05
4.607070000000000000e+05
4.607810000000000000e+05
4.608440000000000000e+05
4.609100000000000000e+05
4.609790000000000000e+05
4.610430000000000000e+05
4.611030000000000000e+05
4.611640000000000000e+05
4.612340000000000000e+05
4.612990000000000000e+05
4.613680000000000000e+05
4.614200000000000000e+05
4.614880000000000000e+05
4.615590000000000000e+05
4.616360000000000000e+05
4.616880000000000000e+05
4.617630000000000000e+05
4.618240000000000000e+05
4.618850000000000000e+05
4.619590000000000000e+05
4.620240000000000000e+05
4.620770000000000000e+05
4.621340000000000000e+05
4.621930000000000000e+05
4.622570000000000000e+05
4.623220000000000000e+05
4.623850000000000000e+05
4.624790000000000000e+05
4.625580000000000000e+05
4.626250000000000000e+05
4.626920000000000000e+05
4.627570000000000000e+05
4.628290000000000000e+05
4.628910000000000000e+05
4.629700000000000000e+05
4.630240000000000000e+05
4.630990000000000000e+05
4.631580000000000000e+05
4.632200000000000000e+05
4.632860000000000000e+05
4.633600000000000000e+05
4.634160000000000000e+05
4.634780000000000000e+05
4.635450000000000000e+05
4.636120000000000000e+05
4.636770000000000000e+05
4.637350000000000000e+05
4.637940000000000000e+05
4.638610000000000000e+05
4.639270000000000000e+05
4.639900000000000000e+05
4.640560000000000000e+05
4.641350000000000000e+05
4.642050000000000000e+05
4.642750000000000000e+05
4.643310000000000000e+05
4.643870000000000000e+05
4.644580000000000000e+05
4.645380000000000000e+05
4.645840000000000000e+05
4.646630000000000000e+05
4.647220000000000000e+05
4.647760000000000000e+05
4.648380000000000000e+05
4.648990000000000000e+05
4.649570000000000000e+05
4.650150000000000000e+05
4.650760000000000000e+05
4.651220000000000000e+05
4.651820000000000000e+05
4.652510000000000000e+05
4.653160000000000000e+05
4.653800000000000000e+05
4.654480000000000000e+05
4.655170000000000000e+05
4.655740000000000000e+05
4.656390000000000000e+05
4.657070000000000000e+05
4.657750000000000000e+05
4.658460000000000000e+05
4.659070000000000000e+05
4.659800000000000000e+05
4.660310000000000000e+05
4.661000000000000000e+05
4.661590000000000000e+05
4.662360000000000000e+05
4.662930000000000000e+05
4.663550000000000000e+05
4.664180000000000000e+05
4.664790000000000000e+05
4.665360000000000000e+05
4.666030000000000000e+05
4.666500000000000000e+05
4.667180000000000000e+05
4.667840000000000000e+05
4.668570000000000000e+05
4.669370000000000000e+05
4.670070000000000000e+05
4.670760000000000000e+05
4.671340000000000000e+05
4.672000000000000000e+05
4.672660000000000000e+05
4.673220000000000000e+05
4.673950000000000000e+05
4.674340000000000000e+05
4.674940000000000000e+05
4.675620000000000000e+05
4.676220000000000000e+05
4.676900000000000000e+05
4.677470000000000000e+05
4.678030000000000000e+05
4.678580000000000000e+05
4.679290000000000000e+05
4.679980000000000000e+05
4.680690000000000000e+05
4.681300000000000000e+05
4.681950000000000000e+05
4.682620000000000000e+05
4.683250000000000000e+05
4.683830000000000000e+05
4.684490000000000000e+05
4.684960000000000000e+05
4.685600000000000000e+05
4.686240000000000000e+05
4.686840000000000000e+05
4.687400000000000000e+05
4.688060000000000000e+05
4.688650000000000000e+05
4.689220000000000000e+05
4.689840000000000000e+05
4.690440000000000000e+05
4.691080000000000000e+05
4.691600000000000000e+05
4.692280000000000000e+05
4.692810000000000000e+05
4.693450000000000000e+05
4.694050000000000000e+05
4.694830000000000000e+05
4.695480000000000000e+05
4.696080000000000000e+05
4.696760000000000000e+05
4.697310000000000000e+05
4.697840000000000000e+05
4.698550000000000000e+05
4.699140000000000000e+05
4.699710000000000000e+05
4.700330000000000000e+05
4.701010000000000000e+05
4.701570000000000000e+05
4.702230000000000000e+05
4.702860000000000000e+05
4.703450000000000000e+05
4.703930000000000000e+05
4.704600000000000000e+05
4.705110000000000000e+05
4.705650000000000000e+05
4.706320000000000000e+05
4.706960000000000000e+05
4.707580000000000000e+05
4.708250000000000000e+05
4.708880000000000000e+05
4.709510000000000000e+05
4.709970000000000000e+05
4.710490000000000000e+05
4.711230000000000000e+05
4.712000000000000000e+05
4.712630000000000000e+05
4.713370000000000000e+05
4.713840000000000000e+05
4.714520000000000000e+05
4.715180000000000000e+05
4.715760000000000000e+05
4.716320000000000000e+05
4.716870000000000000e+05
4.717500000000000000e+05
4.718150000000000000e+05
4.718750000000000000e+05
4.719370000000000000e+05
4.720030000000000000e+05
4.720590000000000000e+05
4.721240000000000000e+05
4.721710000000000000e+05
4.722480000000000000e+05
4.722950000000000000e+05
4.723570000000000000e+05
4.724250000000000000e+05
4.724740000000000000e+05
4.725480000000000000e+05
4.726110000000000000e+05
4.726680000000000000e+05
4.727270000000000000e+05
4.727920000000000000e+05
4.728540000000000000e+05
4.728980000000000000e+05
4.729710000000000000e+05
4.730320000000000000e+05
4.731010000000000000e+05
4.731570000000000000e+05
4.732270000000000000e+05
4.732770000000000000e+05
4.733540000000000000e+05
4.734170000000000000e+05
4.734780000000000000e+05
4.735400000000000000e+05
4.735890000000000000e+05
4.736400000000000000e+05
4.736880000000000000e+05
4.737430000000000000e+05
4.738060000000000000e+05
4.738600000000000000e+05
4.739230000000000000e+05
4.739950000000000000e+05
4.740670000000000000e+05
4.741220000000000000e+05
4.741940000000000000e+05
4.742670000000000000e+05
4.743170000000000000e+05
4.743680000000000000e+05
4.744200000000000000e+05
4.744670000000000000e+05
4.745240000000000000e+05
4.745790000000000000e+05
4.746480000000000000e+05
4.747110000000000000e+05
4.747740000000000000e+05
4.748260000000000000e+05
4.748830000000000000e+05
4.749400000000000000e+05
4.749980000000000000e+05
4.750650000000000000e+05
4.751180000000000000e+05
4.751950000000000000e+05
4.752550000000000000e+05
4.753270000000000000e+05
4.754010000000000000e+05
4.754520000000000000e+05
4.754970000000000000e+05
4.755580000000000000e+05
4.756270000000000000e+05
4.756880000000000000e+05
4.757580000000000000e+05
4.758200000000000000e+05
4.758790000000000000e+05
4.759410000000000000e+05
4.760090000000000000e+05
4.760680000000000000e+05
4.761160000000000000e+05
4.761760000000000000e+05
4.762320000000000000e+05
4.762890000000000000e+05
4.763470000000000000e+05
4.764070000000000000e+05
4.764550000000000000e+05
4.765180000000000000e+05
4.765690000000000000e+05
4.766310000000000000e+05
4.766920000000000000e+05
4.767500000000000000e+05
4.768040000000000000e+05
4.768680000000000000e+05
4.769180000000000000e+05
4.769860000000000000e+05
4.770460000000000000e+05
4.771130000000000000e+05
4.771660000000000000e+05
4.772120000000000000e+05
4.772730000000000000e+05
4.773350000000000000e+05
4.773950000000000000e+05
4.774550000000000000e+05
4.775030000000000000e+05
4.775540000000000000e+05
4.776100000000000000e+05
4.776680000000000000e+05
4.777330000000000000e+05
4.777940000000000000e+05
4.778490000000000000e+05
4.778990000000000000e+05
4.779620000000000000e+05
4.780070000000000000e+05
4.780750000000000000e+05
4.781350000000000000e+05
4.781930000000000000e+05
4.782520000000000000e+05
4.783090000000000000e+05
4.783640000000000000e+05
4.784060000000000000e+05
4.784540000000000000e+05
4.785060000000000000e+05
4.785640000000000000e+05
4.786190000000000000e+05
4.786780000000000000e+05
4.787500000000000000e+05
4.788040000000000000e+05
4.788650000000000000e+05
4.789130000000000000e+05
4.789720000000000000e+05
4.790290000000000000e+05
4.790830000000000000e+05
4.791480000000000000e+05
4.791990000000000000e+05
4.792620000000000000e+05
4.793230000000000000e+05
4.793780000000000000e+05
4.794250000000000000e+05
4.794850000000000000e+05
4.795400000000000000e+05
4.795850000000000000e+05
4.796330000000000000e+05
4.796860000000000000e+05
4.797480000000000000e+05
4.798120000000000000e+05
4.798640000000000000e+05
4.799200000000000000e+05
4.799800000000000000e+05
4.800340000000000000e+05
4.800830000000000000e+05
4.801340000000000000e+05
4.802000000000000000e+05
4.802500000000000000e+05
4.803020000000000000e+05
4.803570000000000000e+05
4.804050000000000000e+05
4.804540000000000000e+05
4.805050000000000000e+05
4.805560000000000000e+05
4.806240000000000000e+05
4.806850000000000000e+05
4.807340000000000000e+05
4.807880000000000000e+05
4.808420000000000000e+05
4.809050000000000000e+05
4.809540000000000000e+05
4.810100000000000000e+05
4.810760000000000000e+05
4.811420000000000000e+05
4.811870000000000000e+05
4.812390000000000000e+05
4.812870000000000000e+05
4.813500000000000000e+05
4.814050000000000000e+05
4.814650000000000000e+05
4.815300000000000000e+05
4.815950000000000000e+05
4.816450000000000000e+05
4.817000000000000000e+05
4.817640000000000000e+05
4.818170000000000000e+05
4.818740000000000000e+05
4.819320000000000000e+05
4.819950000000000000e+05
4.820540000000000000e+05
4.821140000000000000e+05
4.821700000000000000e+05
4.822250000000000000e+05
4.822900000000000000e+05
4.823400000000000000e+05
4.824010000000000000e+05
4.824620000000000000e+05
4.825100000000000000e+05
4.825700000000000000e+05
4.826240000000000000e+05
4.826620000000000000e+05
4.827240000000000000e+05
4.827920000000000000e+05
4.828530000000000000e+05
4.829120000000000000e+05
4.829700000000000000e+05
4.830340000000000000e+05
4.830820000000000000e+05
4.831330000000000000e+05
4.831870000000000000e+05
4.832480000000000000e+05
4.833020000000000000e+05
4.833670000000000000e+05
4.834210000000000000e+05
4.834740000000000000e+05
4.835230000000000000e+05
4.835730000000000000e+05
4.836180000000000000e+05
4.836860000000000000e+05
4.837300000000000000e+05
4.837810000000000000e+05
4.838350000000000000e+05
4.838850000000000000e+05
4.839340000000000000e+05
4.839800000000000000e+05
4.840330000000000000e+05
4.840900000000000000e+05
4.841450000000000000e+05
4.842060000000000000e+05
4.842700000000000000e+05
4.843320000000000000e+05
4.843800000000000000e+05
4.844300000000000000e+05
4.844750000000000000e+05
4.845320000000000000e+05
4.845830000000000000e+05
4.846470000000000000e+05
4.847100000000000000e+05
4.847740000000000000e+05
4.848340000000000000e+05
4.848900000000000000e+05
4.849350000000000000e+05
4.849810000000000000e+05
4.850400000000000000e+05
4.850870000000000000e+05
4.851470000000000000e+05
4.851980000000000000e+05
4.852490000000000000e+05
4.852980000000000000e+05
4.853490000000000000e+05
4.854080000000000000e+05
4.854560000000000000e+05
4.855080000000000000e+05
4.855630000000000000e+05
4.856260000000000000e+05
4.856830000000000000e+05
4.857440000000000000e+05
4.857860000000000000e+05
4.858450000000000000e+05
4.859110000000000000e+05
4.859650000000000000e+05
4.860140000000000000e+05
4.860830000000000000e+05
4.861420000000000000e+05
4.861910000000000000e+05
4.862370000000000000e+05
4.862890000000000000e+05
4.863470000000000000e+05
4.863910000000000000e+05
4.864580000000000000e+05
4.865190000000000000e+05
4.865750000000000000e+05
4.866320000000000000e+05
4.866810000000000000e+05
4.867380000000000000e+05
4.867950000000000000e+05
4.868540000000000000e+05
4.869140000000000000e+05
4.869580000000000000e+05
4.869980000000000000e+05
4.870640000000000000e+05
4.871220000000000000e+05
4.871610000000000000e+05
4.872120000000000000e+05
4.872570000000000000e+05
4.873130000000000000e+05
4.873460000000000000e+05
4.873940000000000000e+05
4.874490000000000000e+05
4.875130000000000000e+05
4.875610000000000000e+05
4.876120000000000000e+05
4.876730000000000000e+05
4.877270000000000000e+05
4.877910000000000000e+05
4.878380000000000000e+05
4.878880000000000000e+05
4.879430000000000000e+05
4.879880000000000000e+05
4.880500000000000000e+05
4.881110000000000000e+05
4.881760000000000000e+05
4.882360000000000000e+05
4.883000000000000000e+05
4.883520000000000000e+05
4.883980000000000000e+05
4.884600000000000000e+05
4.885060000000000000e+05
4.885590000000000000e+05
4.886160000000000000e+05
4.886590000000000000e+05
4.886930000000000000e+05
4.887330000000000000e+05
4.887760000000000000e+05
4.888290000000000000e+05
4.888830000000000000e+05
4.889330000000000000e+05
4.889740000000000000e+05
4.890290000000000000e+05
4.890780000000000000e+05
4.891250000000000000e+05
4.891780000000000000e+05
4.892170000000000000e+05
4.892670000000000000e+05
4.893170000000000000e+05
4.893570000000000000e+05
4.894030000000000000e+05
4.894570000000000000e+05
4.895030000000000000e+05
4.895500000000000000e+05
4.896150000000000000e+05
4.896630000000000000e+05
4.897300000000000000e+05
4.897730000000000000e+05
4.898230000000000000e+05
4.898760000000000000e+05
4.899270000000000000e+05
4.899740000000000000e+05
4.900160000000000000e+05
4.900690000000000000e+05
4.901310000000000000e+05
4.901920000000000000e+05
4.902460000000000000e+05
4.903090000000000000e+05
4.903580000000000000e+05
4.904080000000000000e+05
4.904640000000000000e+05
4.905220000000000000e+05
4.905770000000000000e+05
4.906220000000000000e+05
4.906770000000000000e+05
4.907230000000000000e+05
4.907650000000000000e+05
4.908280000000000000e+05
4.908760000000000000e+05
4.909290000000000000e+05
4.909830000000000000e+05
4.910300000000000000e+05
4.910800000000000000e+05
4.911350000000000000e+05
4.912010000000000000e+05
4.912470000000000000e+05
4.913070000000000000e+05
4.913660000000000000e+05
4.914060000000000000e+05
4.914590000000000000e+05
4.915270000000000000e+05
4.915790000000000000e+05
4.916420000000000000e+05
4.916910000000000000e+05
4.917390000000000000e+05
4.917850000000000000e+05
4.918350000000000000e+05
4.918790000000000000e+05
4.919340000000000000e+05
4.919690000000000000e+05
4.920310000000000000e+05
4.920770000000000000e+05
4.921240000000000000e+05
4.921700000000000000e+05
4.922290000000000000e+05
4.922870000000000000e+05
4.923290000000000000e+05
4.923720000000000000e+05
4.924160000000000000e+05
4.924630000000000000e+05
4.925270000000000000e+05
4.925710000000000000e+05
4.926220000000000000e+05
4.926770000000000000e+05
4.927270000000000000e+05
4.927760000000000000e+05
4.928250000000000000e+05
4.928790000000000000e+05
4.929310000000000000e+05
4.929850000000000000e+05
4.930370000000000000e+05
4.930910000000000000e+05
4.931450000000000000e+05
4.931990000000000000e+05
4.932700000000000000e+05
4.933280000000000000e+05
4.933940000000000000e+05
4.934390000000000000e+05
4.934850000000000000e+05
4.935300000000000000e+05
4.935830000000000000e+05
4.936490000000000000e+05
4.936950000000000000e+05
4.937480000000000000e+05
4.937950000000000000e+05
4.938550000000000000e+05
4.939110000000000000e+05
4.939570000000000000e+05
4.939950000000000000e+05
4.940580000000000000e+05
4.940910000000000000e+05
4.941340000000000000e+05
4.941840000000000000e+05
4.942450000000000000e+05
4.942980000000000000e+05
4.943600000000000000e+05
4.944090000000000000e+05
4.944590000000000000e+05
4.945040000000000000e+05
4.945550000000000000e+05
4.946070000000000000e+05
4.946490000000000000e+05
4.946980000000000000e+05
4.947460000000000000e+05
4.948000000000000000e+05
4.948470000000000000e+05
4.948970000000000000e+05
4.949480000000000000e+05
4.950060000000000000e+05
4.950550000000000000e+05
4.951120000000000000e+05
4.951660000000000000e+05
4.952120000000000000e+05
4.952670000000000000e+05
4.953130000000000000e+05
4.953790000000000000e+05
4.954420000000000000e+05
4.954930000000000000e+05
4.955430000000000000e+05
4.955930000000000000e+05
4.956390000000000000e+05
4.956860000000000000e+05
4.957260000000000000e+05
4.957760000000000000e+05
4.958210000000000000e+05
4.958750000000000000e+05
4.959260000000000000e+05
4.959730000000000000e+05
4.960180000000000000e+05
4.960750000000000000e+05
4.961230000000000000e+05
4.961790000000000000e+05
4.962150000000000000e+05
4.962540000000000000e+05
4.962990000000000000e+05
4.963400000000000000e+05
4.963840000000000000e+05
4.964310000000000000e+05
4.964810000000000000e+05
4.965310000000000000e+05
4.965860000000000000e+05
4.966420000000000000e+05
4.966960000000000000e+05
4.967470000000000000e+05
4.967990000000000000e+05
4.968520000000000000e+05
4.968980000000000000e+05
4.969360000000000000e+05
4.969770000000000000e+05
4.970270000000000000e+05
4.970790000000000000e+05
4.971340000000000000e+05
4.971870000000000000e+05
4.972370000000000000e+05
4.972820000000000000e+05
4.973330000000000000e+05
4.973890000000000000e+05
4.974380000000000000e+05
4.974880000000000000e+05
4.975390000000000000e+05
4.975920000000000000e+05
4.976400000000000000e+05
4.976830000000000000e+05
4.977300000000000000e+05
4.977970000000000000e+05
4.978380000000000000e+05
4.978820000000000000e+05
4.979360000000000000e+05
4.979820000000000000e+05
4.980230000000000000e+05
4.980720000000000000e+05
4.981250000000000000e+05
4.981780000000000000e+05
4.982270000000000000e+05
4.982650000000000000e+05
4.983250000000000000e+05
4.983630000000000000e+05
4.984180000000000000e+05
4.984700000000000000e+05
4.985210000000000000e+05
4.985790000000000000e+05
4.986300000000000000e+05
4.986790000000000000e+05
4.987260000000000000e+05
4.987830000000000000e+05
4.988140000000000000e+05
4.988670000000000000e+05
4.989270000000000000e+05
4.989710000000000000e+05
4.990370000000000000e+05
4.990860000000000000e+05
4.991310000000000000e+05
4.991730000000000000e+05
4.992200000000000000e+05
4.992700000000000000e+05
4.993250000000000000e+05
4.993820000000000000e+05
4.994310000000000000e+05
4.994760000000000000e+05
4.995330000000000000e+05
4.995760000000000000e+05
4.996230000000000000e+05
4.996770000000000000e+05
4.997160000000000000e+05
4.997690000000000000e+05
4.998210000000000000e+05
4.998630000000000000e+05
4.999110000000000000e+05
4.999610000000000000e+05
5.000120000000000000e+05
5.000600000000000000e+05
5.001190000000000000e+05
5.001670000000000000e+05
5.002110000000000000e+05
5.002570000000000000e+05
5.003140000000000000e+05
5.003640000000000000e+05
5.004180000000000000e+05
5.004700000000000000e+05
5.005160000000000000e+05
5.005730000000000000e+05
5.006230000000000000e+05
5.006610000000000000e+05
5.007090000000000000e+05
5.007690000000000000e+05
5.008100000000000000e+05
5.008570000000000000e+05
5.009110000000000000e+05
5.009640000000000000e+05
5.010050000000000000e+05
5.010600000000000000e+05
5.011030000000000000e+05
5.011560000000000000e+05
5.012110000000000000e+05
5.012670000000000000e+05
5.013130000000000000e+05
5.013790000000000000e+05
5.014300000000000000e+05
5.014750000000000000e+05
5.015330000000000000e+05
5.015750000000000000e+05
5.016180000000000000e+05
5.016760000000000000e+05
5.017380000000000000e+05
5.017860000000000000e+05
5.018340000000000000e+05
5.018810000000000000e+05
5.019360000000000000e+05
5.019840000000000000e+05
5.020260000000000000e+05
5.020930000000000000e+05
5.021340000000000000e+05
5.021780000000000000e+05
5.022200000000000000e+05
5.022760000000000000e+05
5.023080000000000000e+05
5.023610000000000000e+05
5.024040000000000000e+05
5.024560000000000000e+05
5.025050000000000000e+05
5.025550000000000000e+05
5.025980000000000000e+05
5.026370000000000000e+05
5.026740000000000000e+05
5.027250000000000000e+05
5.027650000000000000e+05
5.028110000000000000e+05
5.028630000000000000e+05
5.029180000000000000e+05
5.029580000000000000e+05
5.030120000000000000e+05
5.030510000000000000e+05
5.031030000000000000e+05
5.031470000000000000e+05
5.031870000000000000e+05
5.032310000000000000e+05
5.032730000000000000e+05
5.033160000000000000e+05
5.033700000000000000e+05
5.034160000000000000e+05
5.034520000000000000e+05
5.034930000000000000e+05
5.035480000000000000e+05
5.035800000000000000e+05
5.036370000000000000e+05
5.036850000000000000e+05
5.037210000000000000e+05
5.037600000000000000e+05
5.038100000000000000e+05
5.038430000000000000e+05
5.038880000000000000e+05
5.039420000000000000e+05
5.039870000000000000e+05
5.040390000000000000e+05
5.040840000000000000e+05
5.041370000000000000e+05
5.041790000000000000e+05
5.042390000000000000e+05
5.042850000000000000e+05
5.043250000000000000e+05
5.043670000000000000e+05
5.044180000000000000e+05
5.044680000000000000e+05
5.045320000000000000e+05
5.045840000000000000e+05
5.046370000000000000e+05
5.046750000000000000e+05
5.047240000000000000e+05
5.047650000000000000e+05
5.048110000000000000e+05
5.048560000000000000e+05
5.049030000000000000e+05
5.049480000000000000e+05
5.049840000000000000e+05
5.050400000000000000e+05
5.050870000000000000e+05
5.051300000000000000e+05
5.051720000000000000e+05
5.052330000000000000e+05
5.052780000000000000e+05
5.053190000000000000e+05
5.053680000000000000e+05
5.054080000000000000e+05
5.054560000000000000e+05
5.055050000000000000e+05
5.055540000000000000e+05
5.055980000000000000e+05
5.056470000000000000e+05
5.056980000000000000e+05
5.057360000000000000e+05
5.057840000000000000e+05
5.058200000000000000e+05
5.058610000000000000e+05
5.059040000000000000e+05
5.059440000000000000e+05
5.059850000000000000e+05
5.060210000000000000e+05
5.060660000000000000e+05
5.061130000000000000e+05
5.061600000000000000e+05
5.062200000000000000e+05
5.062690000000000000e+05
5.063060000000000000e+05
5.063640000000000000e+05
5.064020000000000000e+05
5.064510000000000000e+05
5.065000000000000000e+05
5.065540000000000000e+05
5.066110000000000000e+05
5.066530000000000000e+05
5.067030000000000000e+05
5.067550000000000000e+05
5.067960000000000000e+05
5.068490000000000000e+05
5.068920000000000000e+05
5.069390000000000000e+05
5.069910000000000000e+05
5.070360000000000000e+05
5.070780000000000000e+05
5.071260000000000000e+05
5.071720000000000000e+05
5.072070000000000000e+05
5.072600000000000000e+05
5.073060000000000000e+05
5.073580000000000000e+05
5.073970000000000000e+05
5.074460000000000000e+05
5.074990000000000000e+05
5.075500000000000000e+05
5.076070000000000000e+05
5.076470000000000000e+05
5.076910000000000000e+05
5.077350000000000000e+05
5.077790000000000000e+05
5.078160000000000000e+05
5.078490000000000000e+05
5.078970000000000000e+05
5.079440000000000000e+05
5.079880000000000000e+05
5.080430000000000000e+05
5.080830000000000000e+05
5.081210000000000000e+05
5.081580000000000000e+05
5.082190000000000000e+05
5.082540000000000000e+05
5.082880000000000000e+05
5.083330000000000000e+05
5.083720000000000000e+05
5.084340000000000000e+05
5.084730000000000000e+05
5.085300000000000000e+05
5.085810000000000000e+05
5.086240000000000000e+05
5.086730000000000000e+05
5.087060000000000000e+05
5.087450000000000000e+05
5.087890000000000000e+05
5.088240000000000000e+05
5.088750000000000000e+05
5.089180000000000000e+05
5.089640000000000000e+05
5.090040000000000000e+05
5.090630000000000000e+05
5.091110000000000000e+05
5.091470000000000000e+05
5.091870000000000000e+05
5.092310000000000000e+05
5.092770000000000000e+05
5.093260000000000000e+05
5.093740000000000000e+05
5.094180000000000000e+05
5.094620000000000000e+05
5.094980000000000000e+05
5.095460000000000000e+05
5.095880000000000000e+05
5.096470000000000000e+05
5.096890000000000000e+05
5.097260000000000000e+05
5.097620000000000000e+05
5.098040000000000000e+05
5.098430000000000000e+05
5.098900000000000000e+05
5.099380000000000000e+05
5.099840000000000000e+05
5.100270000000000000e+05
5.100690000000000000e+05
5.101130000000000000e+05
5.101590000000000000e+05
5.102020000000000000e+05
5.102380000000000000e+05
5.102870000000000000e+05
5.103340000000000000e+05
5.103710000000000000e+05
5.104160000000000000e+05
5.104680000000000000e+05
5.105160000000000000e+05
5.105590000000000000e+05
5.106010000000000000e+05
5.106430000000000000e+05
5.106970000000000000e+05
5.107410000000000000e+05
5.107790000000000000e+05
5.108140000000000000e+05
5.108710000000000000e+05
5.109120000000000000e+05
5.109550000000000000e+05
5.109810000000000000e+05
5.110340000000000000e+05
5.110870000000000000e+05
5.111440000000000000e+05
5.111880000000000000e+05
5.112320000000000000e+05
5.112760000000000000e+05
5.113230000000000000e+05
5.113710000000000000e+05
5.114140000000000000e+05
5.114600000000000000e+05
5.114980000000000000e+05
5.115400000000000000e+05
5.115870000000000000e+05
5.116280000000000000e+05
5.116710000000000000e+05
5.117120000000000000e+05
5.117600000000000000e+05
5.118020000000000000e+05
5.118500000000000000e+05
5.118850000000000000e+05
5.119180000000000000e+05
5.119640000000000000e+05
5.120030000000000000e+05
5.120500000000000000e+05
5.120900000000000000e+05
5.121430000000000000e+05
5.121930000000000000e+05
5.122350000000000000e+05
5.122750000000000000e+05
5.123100000000000000e+05
5.123590000000000000e+05
5.123950000000000000e+05
5.124340000000000000e+05
5.124710000000000000e+05
5.125140000000000000e+05
5.125580000000000000e+05
5.125910000000000000e+05
5.126440000000000000e+05
5.126820000000000000e+05
5.127320000000000000e+05
5.127820000000000000e+05
5.128270000000000000e+05
5.128730000000000000e+05
5.129150000000000000e+05
5.129690000000000000e+05
5.130130000000000000e+05
5.130580000000000000e+05
5.130900000000000000e+05
5.131300000000000000e+05
5.131710000000000000e+05
5.132140000000000000e+05
5.132570000000000000e+05
5.132990000000000000e+05
5.133430000000000000e+05
5.133850000000000000e+05
5.134290000000000000e+05
5.134830000000000000e+05
5.135240000000000000e+05
5.135610000000000000e+05
5.136180000000000000e+05
5.136660000000000000e+05
5.137100000000000000e+05
5.137460000000000000e+05
5.137910000000000000e+05
5.138320000000000000e+05
5.138700000000000000e+05
5.139180000000000000e+05
5.139600000000000000e+05
5.139940000000000000e+05
5.140300000000000000e+05
5.140730000000000000e+05
5.141140000000000000e+05
5.141690000000000000e+05
5.142040000000000000e+05
5.142500000000000000e+05
5.142920000000000000e+05
5.143430000000000000e+05
5.143950000000000000e+05
5.144340000000000000e+05
5.144780000000000000e+05
5.145290000000000000e+05
5.145910000000000000e+05
5.146460000000000000e+05
5.146920000000000000e+05
5.147320000000000000e+05
5.147790000000000000e+05
5.148230000000000000e+05
5.148710000000000000e+05
5.149100000000000000e+05
5.149530000000000000e+05
5.150040000000000000e+05
5.150520000000000000e+05
5.151010000000000000e+05
5.151550000000000000e+05
5.152160000000000000e+05
5.152580000000000000e+05
5.153110000000000000e+05
5.153570000000000000e+05
5.154020000000000000e+05
5.154410000000000000e+05
5.154960000000000000e+05
5.155410000000000000e+05
5.155860000000000000e+05
5.156240000000000000e+05
5.156760000000000000e+05
5.157250000000000000e+05
5.157640000000000000e+05
5.158160000000000000e+05
5.158560000000000000e+05
5.158910000000000000e+05
5.159300000000000000e+05
5.159730000000000000e+05
5.160090000000000000e+05
5.160530000000000000e+05
5.160990000000000000e+05
5.161460000000000000e+05
5.162040000000000000e+05
5.162370000000000000e+05
5.162830000000000000e+05
5.163280000000000000e+05
5.163690000000000000e+05
5.164070000000000000e+05
5.164430000000000000e+05
5.164870000000000000e+05
5.165350000000000000e+05
5.165780000000000000e+05
5.166250000000000000e+05
5.166690000000000000e+05
5.167160000000000000e+05
5.167530000000000000e+05
5.167970000000000000e+05
5.168400000000000000e+05
5.168820000000000000e+05
5.169260000000000000e+05
5.169760000000000000e+05
5.170250000000000000e+05
5.170620000000000000e+05
5.171110000000000000e+05
5.171570000000000000e+05
5.172060000000000000e+05
5.172430000000000000e+05
5.172790000000000000e+05
5.173330000000000000e+05
5.173810000000000000e+05
5.174210000000000000e+05
5.174680000000000000e+05
5.175190000000000000e+05
5.175690000000000000e+05
5.176110000000000000e+05
5.176420000000000000e+05
5.176850000000000000e+05
5.177160000000000000e+05
5.177760000000000000e+05
5.178230000000000000e+05
5.178680000000000000e+05
5.179060000000000000e+05
5.179510000000000000e+05
5.179780000000000000e+05
5.180170000000000000e+05
5.180600000000000000e+05
5.181030000000000000e+05
5.181380000000000000e+05
5.181810000000000000e+05
5.182200000000000000e+05
5.182660000000000000e+05
5.183020000000000000e+05
5.183320000000000000e+05
5.183750000000000000e+05
5.184240000000000000e+05
5.184860000000000000e+05
5.185330000000000000e+05
5.185680000000000000e+05
5.186160000000000000e+05
5.186610000000000000e+05
5.187000000000000000e+05
5.187480000000000000e+05
5.187890000000000000e+05
5.188430000000000000e+05
5.188850000000000000e+05
5.189250000000000000e+05
5.189600000000000000e+05
5.190070000000000000e+05
5.190540000000000000e+05
5.190910000000000000e+05
5.191320000000000000e+05
5.191820000000000000e+05
5.192220000000000000e+05
5.192550000000000000e+05
5.193120000000000000e+05
5.193550000000000000e+05
5.194120000000000000e+05
5.194620000000000000e+05
5.194950000000000000e+05
5.195310000000000000e+05
5.195800000000000000e+05
5.196170000000000000e+05
5.196570000000000000e+05
5.196940000000000000e+05
5.197320000000000000e+05
5.197810000000000000e+05
5.198380000000000000e+05
5.198810000000000000e+05
5.199280000000000000e+05
5.199670000000000000e+05
5.200060000000000000e+05
5.200500000000000000e+05
5.201020000000000000e+05
5.201560000000000000e+05
5.201960000000000000e+05
5.202370000000000000e+05
5.202930000000000000e+05
5.203360000000000000e+05
5.203780000000000000e+05
5.204210000000000000e+05
5.204550000000000000e+05
5.204910000000000000e+05
5.205290000000000000e+05
5.205650000000000000e+05
5.206120000000000000e+05
5.206530000000000000e+05
5.206810000000000000e+05
5.207320000000000000e+05
5.207810000000000000e+05
5.208110000000000000e+05
5.208510000000000000e+05
5.208900000000000000e+05
5.209290000000000000e+05
5.209670000000000000e+05
5.210150000000000000e+05
5.210610000000000000e+05
5.211070000000000000e+05
5.211520000000000000e+05
5.211840000000000000e+05
5.212210000000000000e+05
5.212610000000000000e+05
5.213040000000000000e+05
5.213520000000000000e+05
5.214000000000000000e+05
5.214380000000000000e+05
5.214810000000000000e+05
5.215260000000000000e+05
5.215690000000000000e+05
5.216130000000000000e+05
5.216540000000000000e+05
5.217050000000000000e+05
5.217430000000000000e+05
5.217690000000000000e+05
5.218100000000000000e+05
5.218600000000000000e+05
5.218890000000000000e+05
5.219230000000000000e+05
5.219650000000000000e+05
5.220020000000000000e+05
5.220470000000000000e+05
5.220810000000000000e+05
5.221150000000000000e+05
5.221500000000000000e+05
5.221880000000000000e+05
5.222330000000000000e+05
5.222770000000000000e+05
5.223310000000000000e+05
5.223890000000000000e+05
5.224280000000000000e+05
5.224670000000000000e+05
5.225050000000000000e+05
5.225520000000000000e+05
5.225900000000000000e+05
5.226330000000000000e+05
5.226740000000000000e+05
5.227110000000000000e+05
5.227600000000000000e+05
5.228000000000000000e+05
5.228450000000000000e+05
5.228860000000000000e+05
5.229190000000000000e+05
5.229550000000000000e+05
5.229990000000000000e+05
5.230390000000000000e+05
5.230870000000000000e+05
5.231240000000000000e+05
5.231660000000000000e+05
5.232200000000000000e+05
5.232640000000000000e+05
5.233060000000000000e+05
5.233420000000000000e+05
5.233820000000000000e+05
5.234290000000000000e+05
5.234760000000000000e+05
5.235090000000000000e+05
5.235390000000000000e+05
5.235750000000000000e+05
5.236120000000000000e+05
5.236490000000000000e+05
5.236800000000000000e+05
5.237180000000000000e+05
5.237600000000000000e+05
5.237940000000000000e+05
5.238330000000000000e+05
5.238700000000000000e+05
5.239040000000000000e+05
5.239400000000000000e+05
5.239690000000000000e+05
5.240060000000000000e+05
5.240580000000000000e+05
5.240940000000000000e+05
5.241390000000000000e+05
5.241650000000000000e+05
5.241970000000000000e+05
5.242390000000000000e+05
5.242900000000000000e+05
5.243190000000000000e+05
5.243570000000000000e+05
5.244090000000000000e+05
5.244490000000000000e+05
5.244890000000000000e+05
5.245210000000000000e+05
5.245590000000000000e+05
5.246150000000000000e+05
5.246440000000000000e+05
5.246810000000000000e+05
5.247290000000000000e+05
5.247720000000000000e+05
5.248080000000000000e+05
5.248480000000000000e+05
5.248990000000000000e+05
5.249370000000000000e+05
5.249770000000000000e+05
5.250130000000000000e+05
5.250520000000000000e+05
5.250860000000000000e+05
5.251290000000000000e+05
5.251540000000000000e+05
5.251980000000000000e+05
5.252370000000000000e+05
5.252690000000000000e+05
5.253110000000000000e+05
5.253510000000000000e+05
5.253840000000000000e+05
5.254210000000000000e+05
5.254570000000000000e+05
5.254920000000000000e+05
5.255230000000000000e+05
5.255590000000000000e+05
5.256040000000000000e+05
5.256450000000000000e+05
5.256810000000000000e+05
5.257180000000000000e+05
5.257510000000000000e+05
5.257900000000000000e+05
5.258240000000000000e+05
5.258610000000000000e+05
5.259040000000000000e+05
5.259490000000000000e+05
5.259830000000000000e+05
5.260150000000000000e+05
5.260590000000000000e+05
5.261000000000000000e+05
5.261260000000000000e+05
5.261750000000000000e+05
5.262200000000000000e+05
5.262510000000000000e+05
5.262870000000000000e+05
5.263290000000000000e+05
5.263700000000000000e+05
5.264310000000000000e+05
5.264660000000000000e+05
5.265150000000000000e+05
5.265560000000000000e+05
5.266000000000000000e+05
5.266410000000000000e+05
5.266760000000000000e+05
5.267140000000000000e+05
5.267350000000000000e+05
5.267770000000000000e+05
5.268170000000000000e+05
5.268600000000000000e+05
5.269040000000000000e+05
5.269450000000000000e+05
5.269870000000000000e+05
5.270220000000000000e+05
5.270670000000000000e+05
5.270930000000000000e+05
5.271250000000000000e+05
5.271570000000000000e+05
5.272070000000000000e+05
5.272450000000000000e+05
5.272810000000000000e+05
5.273140000000000000e+05
5.273520000000000000e+05
5.273820000000000000e+05
5.274260000000000000e+05
5.274510000000000000e+05
5.274960000000000000e+05
5.275450000000000000e+05
5.275900000000000000e+05
5.276310000000000000e+05
5.276640000000000000e+05
5.276960000000000000e+05
5.277320000000000000e+05
5.277770000000000000e+05
5.278220000000000000e+05
5.278640000000000000e+05
5.279130000000000000e+05
5.279470000000000000e+05
5.279940000000000000e+05
5.280290000000000000e+05
5.280660000000000000e+05
5.281010000000000000e+05
5.281450000000000000e+05
5.281880000000000000e+05
5.282170000000000000e+05
5.282510000000000000e+05
5.282880000000000000e+05
5.283240000000000000e+05
5.283640000000000000e+05
5.284110000000000000e+05
5.284490000000000000e+05
5.284930000000000000e+05
5.285280000000000000e+05
5.285610000000000000e+05
5.285950000000000000e+05
5.286200000000000000e+05
5.286590000000000000e+05
5.287070000000000000e+05
5.287540000000000000e+05
5.287910000000000000e+05
5.288460000000000000e+05
5.288920000000000000e+05
5.289310000000000000e+05
5.289670000000000000e+05
5.290090000000000000e+05
5.290480000000000000e+05
5.290800000000000000e+05
5.291220000000000000e+05
5.291560000000000000e+05
5.291940000000000000e+05
5.292450000000000000e+05
5.292780000000000000e+05
5.293180000000000000e+05
5.293600000000000000e+05
5.294050000000000000e+05
5.294450000000000000e+05
5.294820000000000000e+05
5.295180000000000000e+05
5.295570000000000000e+05
5.296020000000000000e+05
5.296280000000000000e+05
5.296650000000000000e+05
5.297000000000000000e+05
5.297480000000000000e+05
5.297890000000000000e+05
5.298400000000000000e+05
5.298840000000000000e+05
5.299300000000000000e+05
5.299650000000000000e+05
5.300070000000000000e+05
5.300370000000000000e+05
5.300700000000000000e+05
5.301150000000000000e+05
5.301500000000000000e+05
5.301920000000000000e+05
5.302380000000000000e+05
5.302680000000000000e+05
5.303070000000000000e+05
5.303430000000000000e+05
5.303890000000000000e+05
5.304380000000000000e+05
5.304770000000000000e+05
5.305200000000000000e+05
5.305630000000000000e+05
5.305910000000000000e+05
5.306300000000000000e+05
5.306670000000000000e+05
5.307050000000000000e+05
5.307410000000000000e+05
5.307840000000000000e+05
5.308320000000000000e+05
5.308620000000000000e+05
5.308940000000000000e+05
5.309250000000000000e+05
5.309610000000000000e+05
5.310040000000000000e+05
5.310440000000000000e+05
5.310820000000000000e+05
5.311200000000000000e+05
5.311660000000000000e+05
5.312080000000000000e+05
5.312480000000000000e+05
5.312850000000000000e+05
5.313220000000000000e+05
5.313670000000000000e+05
5.314180000000000000e+05
5.314650000000000000e+05
5.315000000000000000e+05
5.315420000000000000e+05
5.315790000000000000e+05
5.316240000000000000e+05
5.316600000000000000e+05
5.316970000000000000e+05
5.317430000000000000e+05
5.317770000000000000e+05
5.318160000000000000e+05
5.318520000000000000e+05
5.318870000000000000e+05
5.319330000000000000e+05
5.319670000000000000e+05
5.320040000000000000e+05
5.320310000000000000e+05
5.320680000000000000e+05
5.321070000000000000e+05
5.321430000000000000e+05
5.321830000000000000e+05
5.322350000000000000e+05
5.322620000000000000e+05
5.323070000000000000e+05
5.323400000000000000e+05
5.323780000000000000e+05
5.324120000000000000e+05
5.324410000000000000e+05
5.324830000000000000e+05
5.325090000000000000e+05
5.325370000000000000e+05
5.325790000000000000e+05
5.326280000000000000e+05
5.326630000000000000e+05
5.326960000000000000e+05
5.327270000000000000e+05
5.327700000000000000e+05
5.328080000000000000e+05
5.328450000000000000e+05
5.328930000000000000e+05
5.329230000000000000e+05
5.329650000000000000e+05
5.330100000000000000e+05
5.330470000000000000e+05
5.330820000000000000e+05
5.331180000000000000e+05
5.331550000000000000e+05
5.331920000000000000e+05
5.332270000000000000e+05
5.332600000000000000e+05
5.333010000000000000e+05
5.333380000000000000e+05
5.333780000000000000e+05
5.334120000000000000e+05
5.334550000000000000e+05
5.334900000000000000e+05
5.335210000000000000e+05
5.335570000000000000e+05
5.336010000000000000e+05
5.336250000000000000e+05
5.336600000000000000e+05
5.336980000000000000e+05
5.337340000000000000e+05
5.337760000000000000e+05
5.338100000000000000e+05
5.338540000000000000e+05
5.338920000000000000e+05
5.339320000000000000e+05
5.339750000000000000e+05
5.340000000000000000e+05
5.340460000000000000e+05
5.340850000000000000e+05
5.341280000000000000e+05
5.341800000000000000e+05
5.342200000000000000e+05
5.342640000000000000e+05
5.343010000000000000e+05
5.343300000000000000e+05
5.343670000000000000e+05
5.343980000000000000e+05
5.344400000000000000e+05
5.344790000000000000e+05
5.345150000000000000e+05
5.345410000000000000e+05
5.345710000000000000e+05
5.346000000000000000e+05
5.346410000000000000e+05
5.346740000000000000e+05
5.347220000000000000e+05
5.347480000000000000e+05
5.347800000000000000e+05
5.348160000000000000e+05
5.348430000000000000e+05
5.348770000000000000e+05
5.349020000000000000e+05
5.349390000000000000e+05
5.349810000000000000e+05
5.350170000000000000e+05
5.350480000000000000e+05
5.350770000000000000e+05
5.351160000000000000e+05
5.351550000000000000e+05
5.351930000000000000e+05
5.352350000000000000e+05
5.352710000000000000e+05
5.353140000000000000e+05
5.353500000000000000e+05
5.353880000000000000e+05
5.354220000000000000e+05
5.354520000000000000e+05
5.354820000000000000e+05
5.355170000000000000e+05
5.355510000000000000e+05
5.355830000000000000e+05
5.356090000000000000e+05
5.356420000000000000e+05
5.356870000000000000e+05
5.357330000000000000e+05
5.357710000000000000e+05
5.358270000000000000e+05
5.358690000000000000e+05
5.359030000000000000e+05
5.359440000000000000e+05
5.359790000000000000e+05
5.360150000000000000e+05
5.360470000000000000e+05
5.360890000000000000e+05
5.361220000000000000e+05
5.361560000000000000e+05
5.361900000000000000e+05
5.362270000000000000e+05
5.362630000000000000e+05
5.362950000000000000e+05
5.363280000000000000e+05
5.363650000000000000e+05
5.364060000000000000e+05
5.364350000000000000e+05
5.364650000000000000e+05
5.365090000000000000e+05
5.365510000000000000e+05
5.365870000000000000e+05
5.366240000000000000e+05
5.366650000000000000e+05
5.367070000000000000e+05
5.367450000000000000e+05
5.367850000000000000e+05
5.368170000000000000e+05
5.368510000000000000e+05
5.368900000000000000e+05
5.369270000000000000e+05
5.369620000000000000e+05
5.369920000000000000e+05
5.370300000000000000e+05
5.370800000000000000e+05
5.371200000000000000e+05
5.371540000000000000e+05
5.371830000000000000e+05
5.372240000000000000e+05
5.372670000000000000e+05
5.373070000000000000e+05
5.373470000000000000e+05
5.373930000000000000e+05
5.374370000000000000e+05
5.374700000000000000e+05
5.375060000000000000e+05
5.375480000000000000e+05
5.375920000000000000e+05
5.376260000000000000e+05
5.376640000000000000e+05
5.376910000000000000e+05
5.377270000000000000e+05
5.377630000000000000e+05
5.377960000000000000e+05
5.378280000000000000e+05
5.378630000000000000e+05
5.379010000000000000e+05
5.379490000000000000e+05
5.379760000000000000e+05
5.380150000000000000e+05
5.380470000000000000e+05
5.380810000000000000e+05
5.381190000000000000e+05
5.381670000000000000e+05
5.381930000000000000e+05
5.382280000000000000e+05
5.382720000000000000e+05
5.383010000000000000e+05
5.383360000000000000e+05
5.383830000000000000e+05
5.384150000000000000e+05
5.384520000000000000e+05
5.384920000000000000e+05
5.385210000000000000e+05
5.385590000000000000e+05
5.386060000000000000e+05
5.386470000000000000e+05
5.386960000000000000e+05
5.387360000000000000e+05
5.387630000000000000e+05
5.388010000000000000e+05
5.388340000000000000e+05
5.388670000000000000e+05
5.389040000000000000e+05
5.389380000000000000e+05
5.389870000000000000e+05
5.390150000000000000e+05
5.390500000000000000e+05
5.390870000000000000e+05
5.391200000000000000e+05
5.391520000000000000e+05
5.391920000000000000e+05
5.392230000000000000e+05
5.392660000000000000e+05
5.393000000000000000e+05
5.393320000000000000e+05
5.393590000000000000e+05
5.393900000000000000e+05
5.394250000000000000e+05
5.394560000000000000e+05
5.395030000000000000e+05
5.395520000000000000e+05
5.395910000000000000e+05
5.396410000000000000e+05
5.396780000000000000e+05
5.397080000000000000e+05
5.397400000000000000e+05
5.397790000000000000e+05
5.398200000000000000e+05
5.398520000000000000e+05
5.398800000000000000e+05
5.399180000000000000e+05
5.399580000000000000e+05
5.399890000000000000e+05
5.400170000000000000e+05
5.400550000000000000e+05
5.400830000000000000e+05
5.401190000000000000e+05
5.401580000000000000e+05
5.402040000000000000e+05
5.402310000000000000e+05
5.402630000000000000e+05
5.402950000000000000e+05
5.403290000000000000e+05
5.403680000000000000e+05
5.404070000000000000e+05
5.404340000000000000e+05
5.404660000000000000e+05
5.405070000000000000e+05
5.405400000000000000e+05
5.405710000000000000e+05
5.405980000000000000e+05
5.406360000000000000e+05
5.406720000000000000e+05
5.407130000000000000e+05
5.407440000000000000e+05
5.407780000000000000e+05
5.408250000000000000e+05
5.408610000000000000e+05
5.409000000000000000e+05
5.409380000000000000e+05
5.409630000000000000e+05
5.409970000000000000e+05
5.410300000000000000e+05
5.410560000000000000e+05
5.410900000000000000e+05
5.411190000000000000e+05
5.411540000000000000e+05
5.411990000000000000e+05
5.412320000000000000e+05
5.412620000000000000e+05
5.412950000000000000e+05
5.413410000000000000e+05
5.413720000000000000e+05
5.414030000000000000e+05
5.414450000000000000e+05
5.414870000000000000e+05
5.415160000000000000e+05
5.415500000000000000e+05
5.415860000000000000e+05
5.416350000000000000e+05
5.416700000000000000e+05
5.417040000000000000e+05
5.417390000000000000e+05
5.417610000000000000e+05
5.417950000000000000e+05
5.418370000000000000e+05
5.418700000000000000e+05
5.418980000000000000e+05
5.419370000000000000e+05
5.419740000000000000e+05
5.420100000000000000e+05
5.420470000000000000e+05
5.420800000000000000e+05
5.421090000000000000e+05
5.421530000000000000e+05
5.421850000000000000e+05
5.422230000000000000e+05
5.422630000000000000e+05
5.422990000000000000e+05
5.423280000000000000e+05
5.423580000000000000e+05
5.424010000000000000e+05
5.424320000000000000e+05
5.424730000000000000e+05
5.425120000000000000e+05
5.425540000000000000e+05
5.425900000000000000e+05
5.426330000000000000e+05
5.426740000000000000e+05
5.427060000000000000e+05
5.427490000000000000e+05
5.427860000000000000e+05
5.428180000000000000e+05
5.428550000000000000e+05
5.428980000000000000e+05
5.429370000000000000e+05
5.429610000000000000e+05
5.429930000000000000e+05
5.430290000000000000e+05
5.430560000000000000e+05
5.430960000000000000e+05
5.431360000000000000e+05
5.431700000000000000e+05
5.431970000000000000e+05
5.432240000000000000e+05
5.432650000000000000e+05
5.433000000000000000e+05
5.433320000000000000e+05
5.433660000000000000e+05
5.434110000000000000e+05
5.434460000000000000e+05
5.434760000000000000e+05
5.435190000000000000e+05
5.435650000000000000e+05
5.435960000000000000e+05
5.436290000000000000e+05
5.436610000000000000e+05
5.436950000000000000e+05
5.437220000000000000e+05
5.437570000000000000e+05
5.437850000000000000e+05
5.438090000000000000e+05
5.438480000000000000e+05
5.438940000000000000e+05
5.439290000000000000e+05
5.439710000000000000e+05
5.440010000000000000e+05
5.440340000000000000e+05
5.440720000000000000e+05
5.441060000000000000e+05
5.441440000000000000e+05
5.441720000000000000e+05
5.442070000000000000e+05
5.442420000000000000e+05
5.442830000000000000e+05
5.443090000000000000e+05
5.443510000000000000e+05
5.443860000000000000e+05
5.444160000000000000e+05
5.444530000000000000e+05
5.444880000000000000e+05
5.445210000000000000e+05
5.445570000000000000e+05
5.445900000000000000e+05
5.446260000000000000e+05
5.446630000000000000e+05
5.446910000000000000e+05
5.447280000000000000e+05
5.447640000000000000e+05
5.447890000000000000e+05
5.448270000000000000e+05
5.448690000000000000e+05
5.449080000000000000e+05
5.449510000000000000e+05
5.449800000000000000e+05
5.450070000000000000e+05
5.450350000000000000e+05
5.450650000000000000e+05
5.450970000000000000e+05
5.451320000000000000e+05
5.451540000000000000e+05
5.451950000000000000e+05
5.452260000000000000e+05
5.452660000000000000e+05
5.452910000000000000e+05
5.453190000000000000e+05
5.453440000000000000e+05
5.453800000000000000e+05
5.454140000000000000e+05
5.454580000000000000e+05
5.454920000000000000e+05
5.455230000000000000e+05
5.455640000000000000e+05
5.456050000000000000e+05
5.456350000000000000e+05
5.456700000000000000e+05
5.457110000000000000e+05
5.457360000000000000e+05
5.457620000000000000e+05
5.457970000000000000e+05
5.458390000000000000e+05
5.458780000000000000e+05
5.459240000000000000e+05
5.459540000000000000e+05
5.459900000000000000e+05
5.460270000000000000e+05
5.460720000000000000e+05
5.461030000000000000e+05
5.461340000000000000e+05
5.461580000000000000e+05
5.461820000000000000e+05
5.462160000000000000e+05
5.462500000000000000e+05
5.462910000000000000e+05
5.463250000000000000e+05
5.463550000000000000e+05
5.463940000000000000e+05
5.464280000000000000e+05
5.464750000000000000e+05
5.465170000000000000e+05
5.465520000000000000e+05
5.465850000000000000e+05
5.466110000000000000e+05
5.466570000000000000e+05
5.466930000000000000e+05
5.467310000000000000e+05
5.467710000000000000e+05
5.468110000000000000e+05
5.468420000000000000e+05
5.468700000000000000e+05
5.469100000000000000e+05
5.469450000000000000e+05
5.469760000000000000e+05
5.470110000000000000e+05
5.470480000000000000e+05
5.470710000000000000e+05
5.471000000000000000e+05
5.471370000000000000e+05
5.471720000000000000e+05
5.472040000000000000e+05
5.472460000000000000e+05
5.472750000000000000e+05
5.473050000000000000e+05
5.473300000000000000e+05
5.473550000000000000e+05
5.473800000000000000e+05
5.474130000000000000e+05
5.474520000000000000e+05
5.474880000000000000e+05
5.475150000000000000e+05
5.475500000000000000e+05
5.475930000000000000e+05
5.476350000000000000e+05
5.476640000000000000e+05
5.476910000000000000e+05
5.477220000000000000e+05
5.477610000000000000e+05
5.477980000000000000e+05
5.478360000000000000e+05
5.478600000000000000e+05
5.478980000000000000e+05
5.479170000000000000e+05
5.479500000000000000e+05
5.479790000000000000e+05
5.480040000000000000e+05
5.480310000000000000e+05
5.480610000000000000e+05
5.480950000000000000e+05
5.481290000000000000e+05
5.481770000000000000e+05
5.482100000000000000e+05
5.482340000000000000e+05
5.482680000000000000e+05
5.483040000000000000e+05
5.483470000000000000e+05
5.483760000000000000e+05
5.484110000000000000e+05
5.484600000000000000e+05
5.484900000000000000e+05
5.485190000000000000e+05
5.485500000000000000e+05
5.485910000000000000e+05
5.486190000000000000e+05
5.486620000000000000e+05
5.486940000000000000e+05
5.487290000000000000e+05
5.487610000000000000e+05
5.487980000000000000e+05
5.488260000000000000e+05
5.488620000000000000e+05
5.488970000000000000e+05
5.489250000000000000e+05
5.489560000000000000e+05
5.489910000000000000e+05
5.490270000000000000e+05
5.490640000000000000e+05
5.490950000000000000e+05
5.491290000000000000e+05
5.491610000000000000e+05
5.491970000000000000e+05
5.492220000000000000e+05
5.492620000000000000e+05
5.492950000000000000e+05
5.493300000000000000e+05
5.493560000000000000e+05
5.493860000000000000e+05
5.494210000000000000e+05
5.494650000000000000e+05
5.495060000000000000e+05
5.495360000000000000e+05
5.495760000000000000e+05
5.496080000000000000e+05
5.496370000000000000e+05
5.496650000000000000e+05
5.496890000000000000e+05
5.497240000000000000e+05
5.497670000000000000e+05
5.498020000000000000e+05
5.498310000000000000e+05
5.498600000000000000e+05
5.498960000000000000e+05
5.499280000000000000e+05
5.499600000000000000e+05
5.499950000000000000e+05
5.500220000000000000e+05
5.500530000000000000e+05
5.500920000000000000e+05
5.501210000000000000e+05
5.501530000000000000e+05
5.501790000000000000e+05
5.502040000000000000e+05
5.502330000000000000e+05
5.502770000000000000e+05
5.503100000000000000e+05
5.503420000000000000e+05
5.503720000000000000e+05
5.504040000000000000e+05
5.504440000000000000e+05
5.504680000000000000e+05
5.505030000000000000e+05
5.505290000000000000e+05
5.505780000000000000e+05
5.506130000000000000e+05
5.506570000000000000e+05
5.506900000000000000e+05
5.507210000000000000e+05
5.507640000000000000e+05
5.507940000000000000e+05
5.508240000000000000e+05
5.508530000000000000e+05
5.508910000000000000e+05
5.509300000000000000e+05
5.509620000000000000e+05
5.509990000000000000e+05
5.510340000000000000e+05
5.510610000000000000e+05
5.510940000000000000e+05
5.511320000000000000e+05
5.511670000000000000e+05
5.511920000000000000e+05
5.512350000000000000e+05
5.512670000000000000e+05
5.512980000000000000e+05
5.513460000000000000e+05
5.513750000000000000e+05
5.514060000000000000e+05
5.514370000000000000e+05
5.514650000000000000e+05
5.514960000000000000e+05
5.515310000000000000e+05
5.515740000000000000e+05
5.516040000000000000e+05
5.516320000000000000e+05
5.516640000000000000e+05
5.516910000000000000e+05
5.517230000000000000e+05
5.517640000000000000e+05
5.518010000000000000e+05
5.518350000000000000e+05
5.518630000000000000e+05
5.518920000000000000e+05
5.519260000000000000e+05
5.519560000000000000e+05
5.519820000000000000e+05
5.520130000000000000e+05
5.520590000000000000e+05
5.520940000000000000e+05
5.521170000000000000e+05
5.521460000000000000e+05
5.521810000000000000e+05
5.522200000000000000e+05
5.522430000000000000e+05
5.522800000000000000e+05
5.523090000000000000e+05
5.523390000000000000e+05
5.523740000000000000e+05
5.524020000000000000e+05
5.524270000000000000e+05
5.524670000000000000e+05
5.525060000000000000e+05
5.525470000000000000e+05
5.525820000000000000e+05
5.526080000000000000e+05
5.526410000000000000e+05
5.526690000000000000e+05
5.526940000000000000e+05
5.527280000000000000e+05
5.527630000000000000e+05
5.527920000000000000e+05
5.528260000000000000e+05
5.528570000000000000e+05
5.528980000000000000e+05
5.529340000000000000e+05
5.529630000000000000e+05
5.530000000000000000e+05
5.530320000000000000e+05
5.530590000000000000e+05
5.530960000000000000e+05
5.531320000000000000e+05
5.531730000000000000e+05
5.532050000000000000e+05
5.532390000000000000e+05
5.532680000000000000e+05
5.532940000000000000e+05
5.533260000000000000e+05
5.533510000000000000e+05
5.533790000000000000e+05
5.533980000000000000e+05
5.534270000000000000e+05
5.534570000000000000e+05
5.534900000000000000e+05
5.535220000000000000e+05
5.535590000000000000e+05
5.535970000000000000e+05
5.536330000000000000e+05
5.536630000000000000e+05
5.536910000000000000e+05
5.537170000000000000e+05
5.537450000000000000e+05
5.537760000000000000e+05
5.538010000000000000e+05
5.538300000000000000e+05
5.538760000000000000e+05
5.539080000000000000e+05
5.539320000000000000e+05
5.539790000000000000e+05
5.540110000000000000e+05
5.540430000000000000e+05
5.540770000000000000e+05
5.541120000000000000e+05
5.541470000000000000e+05
5.541790000000000000e+05
5.542160000000000000e+05
5.542510000000000000e+05
5.542810000000000000e+05
5.543140000000000000e+05
5.543410000000000000e+05
5.543800000000000000e+05
5.544120000000000000e+05
5.544470000000000000e+05
5.544700000000000000e+05
5.544950000000000000e+05
5.545280000000000000e+05
5.545520000000000000e+05
5.545790000000000000e+05
5.546020000000000000e+05
5.546320000000000000e+05
5.546580000000000000e+05
5.546890000000000000e+05
5.547150000000000000e+05
5.547580000000000000e+05
5.547990000000000000e+05
5.548290000000000000e+05
5.548650000000000000e+05
5.549100000000000000e+05
5.549390000000000000e+05
5.549810000000000000e+05
5.550060000000000000e+05
5.550350000000000000e+05
5.550710000000000000e+05
5.550970000000000000e+05
5.551280000000000000e+05
5.551590000000000000e+05
5.551880000000000000e+05
5.552110000000000000e+05
5.552420000000000000e+05
5.552680000000000000e+05
5.553020000000000000e+05
5.553330000000000000e+05
5.553640000000000000e+05
5.553970000000000000e+05
5.554300000000000000e+05
5.554560000000000000e+05
5.554870000000000000e+05
5.555110000000000000e+05
5.555470000000000000e+05
5.555830000000000000e+05
5.556160000000000000e+05
5.556440000000000000e+05
5.556750000000000000e+05
5.557010000000000000e+05
5.557350000000000000e+05
5.557660000000000000e+05
5.558020000000000000e+05
5.558390000000000000e+05
5.558660000000000000e+05
5.558970000000000000e+05
5.559360000000000000e+05
5.559720000000000000e+05
5.559950000000000000e+05
5.560280000000000000e+05
5.560550000000000000e+05
5.560880000000000000e+05
5.561260000000000000e+05
5.561610000000000000e+05
5.561880000000000000e+05
5.562290000000000000e+05
5.562580000000000000e+05
5.562770000000000000e+05
5.563080000000000000e+05
5.563260000000000000e+05
5.563570000000000000e+05
5.563850000000000000e+05
5.564090000000000000e+05
5.564480000000000000e+05
5.564780000000000000e+05
5.565080000000000000e+05
5.565380000000000000e+05
5.565680000000000000e+05
5.565930000000000000e+05
5.566210000000000000e+05
5.566510000000000000e+05
5.566830000000000000e+05
5.567080000000000000e+05
5.567390000000000000e+05
5.567650000000000000e+05
5.567950000000000000e+05
5.568290000000000000e+05
5.568730000000000000e+05
5.569020000000000000e+05
5.569350000000000000e+05
5.569640000000000000e+05
5.569990000000000000e+05
5.570350000000000000e+05
5.570680000000000000e+05
5.570950000000000000e+05
5.571240000000000000e+05
5.571510000000000000e+05
5.571790000000000000e+05
5.572030000000000000e+05
5.572380000000000000e+05
5.572660000000000000e+05
5.572880000000000000e+05
5.573220000000000000e+05
5.573520000000000000e+05
5.573830000000000000e+05
5.574010000000000000e+05
5.574410000000000000e+05
5.574770000000000000e+05
5.574980000000000000e+05
5.575270000000000000e+05
5.575710000000000000e+05
5.576040000000000000e+05
5.576320000000000000e+05
5.576650000000000000e+05
5.577080000000000000e+05
5.577410000000000000e+05
5.577750000000000000e+05
5.578030000000000000e+05
5.578310000000000000e+05
5.578570000000000000e+05
5.578790000000000000e+05
5.579000000000000000e+05
5.579360000000000000e+05
5.579630000000000000e+05
5.579980000000000000e+05
5.580270000000000000e+05
5.580540000000000000e+05
5.580810000000000000e+05
5.581190000000000000e+05
5.581490000000000000e+05
5.581930000000000000e+05
5.582250000000000000e+05
5.582510000000000000e+05
5.582880000000000000e+05
5.583140000000000000e+05
5.583510000000000000e+05
5.583700000000000000e+05
5.584010000000000000e+05
5.584280000000000000e+05
5.584650000000000000e+05
5.585050000000000000e+05
5.585400000000000000e+05
5.585690000000000000e+05
5.586110000000000000e+05
5.586360000000000000e+05
5.586670000000000000e+05
5.587060000000000000e+05
5.587350000000000000e+05
5.587630000000000000e+05
5.587960000000000000e+05
5.588210000000000000e+05
5.588540000000000000e+05
5.588900000000000000e+05
5.589290000000000000e+05
5.589550000000000000e+05
5.589860000000000000e+05
5.590260000000000000e+05
5.590540000000000000e+05
5.590880000000000000e+05
5.591220000000000000e+05
5.591570000000000000e+05
5.591810000000000000e+05
5.592090000000000000e+05
5.592390000000000000e+05
5.592680000000000000e+05
5.593060000000000000e+05
5.593430000000000000e+05
5.593770000000000000e+05
5.594050000000000000e+05
5.594310000000000000e+05
5.594550000000000000e+05
5.594830000000000000e+05
5.595130000000000000e+05
5.595500000000000000e+05
5.595830000000000000e+05
5.596100000000000000e+05
5.596530000000000000e+05
5.596870000000000000e+05
5.597120000000000000e+05
5.597440000000000000e+05
5.597700000000000000e+05
5.597990000000000000e+05
5.598280000000000000e+05
5.598600000000000000e+05
5.598870000000000000e+05
5.599100000000000000e+05
5.599420000000000000e+05
5.599780000000000000e+05
5.600160000000000000e+05
5.600460000000000000e+05
5.600830000000000000e+05
5.601150000000000000e+05
5.601470000000000000e+05
5.601780000000000000e+05
5.602120000000000000e+05
5.602290000000000000e+05
5.602530000000000000e+05
5.602800000000000000e+05
5.603130000000000000e+05
5.603300000000000000e+05
5.603580000000000000e+05
5.603810000000000000e+05
5.604160000000000000e+05
5.604390000000000000e+05
5.604680000000000000e+05
5.604910000000000000e+05
5.605220000000000000e+05
5.605550000000000000e+05
5.605930000000000000e+05
5.606230000000000000e+05
5.606490000000000000e+05
5.606790000000000000e+05
5.607010000000000000e+05
5.607330000000000000e+05
5.607660000000000000e+05
5.608000000000000000e+05
5.608240000000000000e+05
5.608580000000000000e+05
5.608880000000000000e+05
5.609120000000000000e+05
5.609340000000000000e+05
5.609750000000000000e+05
5.610070000000000000e+05
5.610440000000000000e+05
5.610760000000000000e+05
5.611030000000000000e+05
5.611360000000000000e+05
5.611610000000000000e+05
5.611920000000000000e+05
5.612180000000000000e+05
5.612390000000000000e+05
5.612730000000000000e+05
5.612950000000000000e+05
5.613320000000000000e+05
5.613610000000000000e+05
5.613980000000000000e+05
5.614210000000000000e+05
5.614590000000000000e+05
5.614890000000000000e+05
5.615110000000000000e+05
5.615540000000000000e+05
5.615870000000000000e+05
5.616270000000000000e+05
5.616660000000000000e+05
5.616930000000000000e+05
5.617110000000000000e+05
5.617430000000000000e+05
5.617760000000000000e+05
5.618150000000000000e+05
5.618400000000000000e+05
5.618690000000000000e+05
5.618970000000000000e+05
5.619240000000000000e+05
5.619510000000000000e+05
5.619760000000000000e+05
5.620080000000000000e+05
5.620290000000000000e+05
5.620530000000000000e+05
5.620850000000000000e+05
5.621100000000000000e+05
5.621330000000000000e+05
5.621530000000000000e+05
5.621840000000000000e+05
5.622110000000000000e+05
5.622440000000000000e+05
5.622650000000000000e+05
5.622980000000000000e+05
5.623200000000000000e+05
5.623480000000000000e+05
5.623850000000000000e+05
5.624160000000000000e+05
5.624480000000000000e+05
5.624880000000000000e+05
5.625220000000000000e+05
5.625420000000000000e+05
5.625820000000000000e+05
5.626110000000000000e+05
5.626490000000000000e+05
5.626810000000000000e+05
5.627130000000000000e+05
5.627350000000000000e+05
5.627510000000000000e+05
5.627740000000000000e+05
5.628100000000000000e+05
5.628300000000000000e+05
5.628640000000000000e+05
5.629030000000000000e+05
5.629400000000000000e+05
5.629750000000000000e+05
5.630060000000000000e+05
5.630320000000000000e+05
5.630510000000000000e+05
5.630750000000000000e+05
5.631030000000000000e+05
5.631240000000000000e+05
5.631630000000000000e+05
5.631890000000000000e+05
5.632180000000000000e+05
5.632450000000000000e+05
5.632780000000000000e+05
5.633000000000000000e+05
5.633280000000000000e+05
5.633550000000000000e+05
5.633770000000000000e+05
5.634010000000000000e+05
5.634240000000000000e+05
5.634490000000000000e+05
5.634750000000000000e+05
5.635120000000000000e+05
5.635380000000000000e+05
5.635640000000000000e+05
5.635910000000000000e+05
5.636140000000000000e+05
5.636370000000000000e+05
5.636620000000000000e+05
5.636930000000000000e+05
5.637170000000000000e+05
5.637450000000000000e+05
5.637770000000000000e+05
5.638130000000000000e+05
5.638370000000000000e+05
5.638640000000000000e+05
5.639010000000000000e+05
5.639380000000000000e+05
5.639700000000000000e+05
5.640050000000000000e+05
5.640310000000000000e+05
5.640580000000000000e+05
5.640850000000000000e+05
5.641180000000000000e+05
5.641480000000000000e+05
5.641740000000000000e+05
5.642050000000000000e+05
5.642290000000000000e+05
5.642660000000000000e+05
5.642990000000000000e+05
5.643370000000000000e+05
5.643570000000000000e+05
5.643940000000000000e+05
5.644310000000000000e+05
5.644640000000000000e+05
5.644960000000000000e+05
5.645290000000000000e+05
5.645500000000000000e+05
5.645780000000000000e+05
5.646110000000000000e+05
5.646420000000000000e+05
5.646710000000000000e+05
5.646940000000000000e+05
5.647180000000000000e+05
5.647470000000000000e+05
5.647760000000000000e+05
5.648060000000000000e+05
5.648310000000000000e+05
5.648620000000000000e+05
5.648920000000000000e+05
5.649160000000000000e+05
5.649460000000000000e+05
5.649800000000000000e+05
5.650110000000000000e+05
5.650380000000000000e+05
5.650660000000000000e+05
5.650960000000000000e+05
5.651220000000000000e+05
5.651580000000000000e+05
5.651820000000000000e+05
5.652060000000000000e+05
5.652300000000000000e+05
5.652670000000000000e+05
5.653000000000000000e+05
5.653390000000000000e+05
5.653700000000000000e+05
5.653980000000000000e+05
5.654300000000000000e+05
5.654510000000000000e+05
5.654850000000000000e+05
5.655130000000000000e+05
5.655440000000000000e+05
5.655770000000000000e+05
5.656110000000000000e+05
5.656320000000000000e+05
5.656750000000000000e+05
5.657000000000000000e+05
5.657350000000000000e+05
5.657620000000000000e+05
5.657930000000000000e+05
5.658210000000000000e+05
5.658520000000000000e+05
5.658840000000000000e+05
5.659120000000000000e+05
5.659520000000000000e+05
5.659800000000000000e+05
5.660100000000000000e+05
5.660400000000000000e+05
5.660660000000000000e+05
5.660920000000000000e+05
5.661250000000000000e+05
5.661500000000000000e+05
5.661880000000000000e+05
5.662230000000000000e+05
5.662490000000000000e+05
5.662810000000000000e+05
5.663130000000000000e+05
5.663460000000000000e+05
5.663800000000000000e+05
5.664020000000000000e+05
5.664270000000000000e+05
5.664660000000000000e+05
5.664970000000000000e+05
5.665370000000000000e+05
5.665730000000000000e+05
5.665990000000000000e+05
5.666360000000000000e+05
5.666700000000000000e+05
5.666920000000000000e+05
5.667230000000000000e+05
5.667580000000000000e+05
5.667890000000000000e+05
5.668170000000000000e+05
5.668460000000000000e+05
5.668730000000000000e+05
5.669100000000000000e+05
5.669340000000000000e+05
5.669580000000000000e+05
5.669910000000000000e+05
5.670170000000000000e+05
5.670450000000000000e+05
5.670770000000000000e+05
5.671160000000000000e+05
5.671470000000000000e+05
5.671830000000000000e+05
5.672050000000000000e+05
5.672350000000000000e+05
5.672650000000000000e+05
5.672960000000000000e+05
5.673180000000000000e+05
5.673440000000000000e+05
5.673700000000000000e+05
5.673970000000000000e+05
5.674200000000000000e+05
5.674510000000000000e+05
5.674870000000000000e+05
5.675090000000000000e+05
5.675420000000000000e+05
5.675740000000000000e+05
5.676050000000000000e+05
5.676320000000000000e+05
5.676720000000000000e+05
5.677060000000000000e+05
5.677370000000000000e+05
5.677740000000000000e+05
5.678000000000000000e+05
5.678190000000000000e+05
5.678520000000000000e+05
5.678880000000000000e+05
5.679240000000000000e+05
5.679490000000000000e+05
5.679730000000000000e+05
5.680040000000000000e+05
5.680340000000000000e+05
5.680620000000000000e+05
5.680850000000000000e+05
5.681060000000000000e+05
5.681320000000000000e+05
5.681650000000000000e+05
5.681960000000000000e+05
5.682250000000000000e+05
5.682440000000000000e+05
5.682700000000000000e+05
5.683020000000000000e+05
5.683350000000000000e+05
5.683660000000000000e+05
5.683910000000000000e+05
5.684200000000000000e+05
5.684470000000000000e+05
5.684680000000000000e+05
5.684950000000000000e+05
5.685190000000000000e+05
5.685540000000000000e+05
5.685820000000000000e+05
5.686050000000000000e+05
5.686340000000000000e+05
5.686670000000000000e+05
5.686940000000000000e+05
5.687210000000000000e+05
5.687520000000000000e+05
5.687800000000000000e+05
5.688140000000000000e+05
5.688420000000000000e+05
5.688710000000000000e+05
5.688980000000000000e+05
5.689260000000000000e+05
5.689590000000000000e+05
5.689960000000000000e+05
5.690190000000000000e+05
5.690440000000000000e+05
5.690740000000000000e+05
5.690960000000000000e+05
5.691270000000000000e+05
5.691500000000000000e+05
5.691790000000000000e+05
5.692100000000000000e+05
5.692350000000000000e+05
5.692620000000000000e+05
5.692870000000000000e+05
5.693100000000000000e+05
5.693380000000000000e+05
5.693770000000000000e+05
5.694130000000000000e+05
5.694480000000000000e+05
5.694680000000000000e+05
5.694920000000000000e+05
5.695300000000000000e+05
5.695620000000000000e+05
5.695830000000000000e+05
5.696020000000000000e+05
5.696310000000000000e+05
5.696680000000000000e+05
5.696890000000000000e+05
5.697190000000000000e+05
5.697410000000000000e+05
5.697730000000000000e+05
5.698030000000000000e+05
5.698320000000000000e+05
5.698580000000000000e+05
5.698790000000000000e+05
5.699060000000000000e+05
5.699330000000000000e+05
5.699600000000000000e+05
5.699830000000000000e+05
5.700060000000000000e+05
5.700390000000000000e+05
5.700590000000000000e+05
5.700820000000000000e+05
5.701170000000000000e+05
5.701420000000000000e+05
5.701710000000000000e+05
5.701990000000000000e+05
5.702300000000000000e+05
5.702540000000000000e+05
5.702850000000000000e+05
5.703170000000000000e+05
5.703430000000000000e+05
5.703710000000000000e+05
5.703970000000000000e+05
5.704240000000000000e+05
5.704590000000000000e+05
5.704940000000000000e+05
5.705270000000000000e+05
5.705600000000000000e+05
5.705830000000000000e+05
5.706050000000000000e+05
5.706330000000000000e+05
5.706680000000000000e+05
5.706960000000000000e+05
5.707190000000000000e+05
5.707550000000000000e+05
5.707830000000000000e+05
5.708180000000000000e+05
5.708430000000000000e+05
5.708710000000000000e+05
5.708990000000000000e+05
5.709270000000000000e+05
5.709530000000000000e+05
5.709870000000000000e+05
5.710110000000000000e+05
5.710430000000000000e+05
5.710680000000000000e+05
5.711040000000000000e+05
5.711280000000000000e+05
5.711530000000000000e+05
5.711840000000000000e+05
5.712160000000000000e+05
5.712560000000000000e+05
5.712800000000000000e+05
5.713140000000000000e+05
5.713420000000000000e+05
5.713730000000000000e+05
5.714120000000000000e+05
5.714390000000000000e+05
5.714660000000000000e+05
5.714950000000000000e+05
5.715280000000000000e+05
5.715570000000000000e+05
5.715910000000000000e+05
5.716190000000000000e+05
5.716390000000000000e+05
5.716630000000000000e+05
5.716800000000000000e+05
5.717070000000000000e+05
5.717400000000000000e+05
5.717650000000000000e+05
5.717940000000000000e+05
5.718230000000000000e+05
5.718520000000000000e+05
5.718790000000000000e+05
5.719040000000000000e+05
5.719280000000000000e+05
5.719580000000000000e+05
5.719850000000000000e+05
5.720150000000000000e+05
5.720330000000000000e+05
5.720630000000000000e+05
5.720970000000000000e+05
5.721300000000000000e+05
5.721600000000000000e+05
5.721820000000000000e+05
5.722030000000000000e+05
5.722370000000000000e+05
5.722670000000000000e+05
5.722900000000000000e+05
5.723200000000000000e+05
5.723450000000000000e+05
5.723680000000000000e+05
5.723990000000000000e+05
5.724260000000000000e+05
5.724520000000000000e+05
5.724780000000000000e+05
5.725160000000000000e+05
5.725430000000000000e+05
5.725670000000000000e+05
5.726020000000000000e+05
5.726240000000000000e+05
5.726480000000000000e+05
5.726900000000000000e+05
5.727220000000000000e+05
5.727460000000000000e+05
5.727780000000000000e+05
5.728080000000000000e+05
5.728320000000000000e+05
5.728580000000000000e+05
5.728780000000000000e+05
5.729040000000000000e+05
5.729360000000000000e+05
5.729640000000000000e+05
5.729940000000000000e+05
5.730210000000000000e+05
5.730550000000000000e+05
5.730810000000000000e+05
5.731090000000000000e+05
5.731420000000000000e+05
5.731620000000000000e+05
5.731850000000000000e+05
5.732080000000000000e+05
5.732370000000000000e+05
5.732640000000000000e+05
5.732900000000000000e+05
5.733210000000000000e+05
5.733500000000000000e+05
5.733740000000000000e+05
5.734010000000000000e+05
5.734400000000000000e+05
5.734710000000000000e+05
5.735080000000000000e+05
5.735340000000000000e+05
5.735550000000000000e+05
5.735870000000000000e+05
5.736140000000000000e+05
5.736390000000000000e+05
5.736660000000000000e+05
5.736860000000000000e+05
5.737060000000000000e+05
5.737330000000000000e+05
5.737560000000000000e+05
5.737770000000000000e+05
5.738060000000000000e+05
5.738220000000000000e+05
5.738420000000000000e+05
5.738660000000000000e+05
5.738940000000000000e+05
5.739230000000000000e+05
5.739530000000000000e+05
5.739810000000000000e+05
5.740120000000000000e+05
5.740390000000000000e+05
5.740650000000000000e+05
5.740840000000000000e+05
5.741110000000000000e+05
5.741390000000000000e+05
5.741640000000000000e+05
5.741930000000000000e+05
5.742180000000000000e+05
5.742400000000000000e+05
5.742750000000000000e+05
5.743090000000000000e+05
5.743400000000000000e+05
5.743620000000000000e+05
5.743860000000000000e+05
5.744150000000000000e+05
5.744400000000000000e+05
5.744650000000000000e+05
5.744950000000000000e+05
5.745190000000000000e+05
5.745390000000000000e+05
5.745600000000000000e+05
5.745860000000000000e+05
5.746250000000000000e+05
5.746560000000000000e+05
5.746930000000000000e+05
5.747220000000000000e+05
5.747410000000000000e+05
5.747770000000000000e+05
5.747960000000000000e+05
5.748290000000000000e+05
5.748620000000000000e+05
5.748950000000000000e+05
5.749210000000000000e+05
5.749520000000000000e+05
5.749770000000000000e+05
5.750090000000000000e+05
5.750370000000000000e+05
5.750650000000000000e+05
5.750910000000000000e+05
5.751200000000000000e+05
5.751530000000000000e+05
5.751780000000000000e+05
5.752070000000000000e+05
5.752210000000000000e+05
5.752530000000000000e+05
5.752850000000000000e+05
5.753080000000000000e+05
5.753270000000000000e+05
5.753480000000000000e+05
5.753680000000000000e+05
5.753930000000000000e+05
5.754180000000000000e+05
5.754420000000000000e+05
5.754730000000000000e+05
5.755110000000000000e+05
5.755400000000000000e+05
5.755660000000000000e+05
5.755910000000000000e+05
5.756150000000000000e+05
5.756330000000000000e+05
5.756660000000000000e+05
5.756930000000000000e+05
5.757190000000000000e+05
5.757440000000000000e+05
5.757740000000000000e+05
5.758020000000000000e+05
5.758220000000000000e+05
5.758500000000000000e+05
5.758840000000000000e+05
5.759070000000000000e+05
5.759350000000000000e+05
5.759600000000000000e+05
5.759890000000000000e+05
5.760080000000000000e+05
5.760290000000000000e+05
5.760560000000000000e+05
5.760840000000000000e+05
5.761110000000000000e+05
5.761400000000000000e+05
5.761630000000000000e+05
5.761920000000000000e+05
5.762200000000000000e+05
5.762490000000000000e+05
5.762760000000000000e+05
5.763030000000000000e+05
5.763250000000000000e+05
5.763520000000000000e+05
5.763900000000000000e+05
5.764100000000000000e+05
5.764340000000000000e+05
5.764560000000000000e+05
5.764860000000000000e+05
5.765120000000000000e+05
5.765410000000000000e+05
5.765590000000000000e+05
5.765830000000000000e+05
5.766100000000000000e+05
5.766430000000000000e+05
5.766700000000000000e+05
5.766920000000000000e+05
5.767180000000000000e+05
5.767400000000000000e+05
5.767710000000000000e+05
5.768000000000000000e+05
5.768280000000000000e+05
5.768630000000000000e+05
5.768950000000000000e+05
5.769210000000000000e+05
5.769490000000000000e+05
5.769740000000000000e+05
5.770010000000000000e+05
5.770340000000000000e+05
5.770670000000000000e+05
5.771070000000000000e+05
5.771280000000000000e+05
5.771540000000000000e+05
5.771720000000000000e+05
5.772090000000000000e+05
5.772360000000000000e+05
5.772660000000000000e+05
5.772940000000000000e+05
5.773230000000000000e+05
5.773460000000000000e+05
5.773690000000000000e+05
5.773990000000000000e+05
5.774310000000000000e+05
5.774640000000000000e+05
5.774990000000000000e+05
5.775310000000000000e+05
5.775650000000000000e+05
5.776000000000000000e+05
5.776240000000000000e+05
5.776500000000000000e+05
5.776860000000000000e+05
5.777070000000000000e+05
5.777410000000000000e+05
5.777730000000000000e+05
5.777980000000000000e+05
5.778180000000000000e+05
5.778480000000000000e+05
5.778770000000000000e+05
5.779050000000000000e+05
5.779310000000000000e+05
5.779490000000000000e+05
5.779730000000000000e+05
5.780010000000000000e+05
5.780300000000000000e+05
5.780570000000000000e+05
5.780860000000000000e+05
5.781120000000000000e+05
5.781360000000000000e+05
5.781560000000000000e+05
5.781870000000000000e+05
5.782070000000000000e+05
5.782340000000000000e+05
5.782550000000000000e+05
5.782880000000000000e+05
5.783250000000000000e+05
5.783470000000000000e+05
5.783830000000000000e+05
5.784080000000000000e+05
5.784260000000000000e+05
5.784570000000000000e+05
5.784920000000000000e+05
5.785240000000000000e+05
5.785590000000000000e+05
5.785810000000000000e+05
5.785990000000000000e+05
5.786230000000000000e+05
5.786560000000000000e+05
5.786780000000000000e+05
5.787060000000000000e+05
5.787360000000000000e+05
5.787650000000000000e+05
5.787880000000000000e+05
5.788170000000000000e+05
5.788420000000000000e+05
5.788760000000000000e+05
5.789010000000000000e+05
5.789250000000000000e+05
5.789520000000000000e+05
5.789690000000000000e+05
5.789940000000000000e+05
5.790170000000000000e+05
5.790470000000000000e+05
5.790620000000000000e+05
5.790920000000000000e+05
5.791160000000000000e+05
5.791380000000000000e+05
5.791640000000000000e+05
5.791900000000000000e+05
5.792090000000000000e+05
5.792370000000000000e+05
5.792570000000000000e+05
5.792770000000000000e+05
5.793090000000000000e+05
5.793370000000000000e+05
5.793720000000000000e+05
5.794000000000000000e+05
5.794340000000000000e+05
5.794600000000000000e+05
5.794900000000000000e+05
5.795140000000000000e+05
5.795450000000000000e+05
5.795650000000000000e+05
5.795810000000000000e+05
5.796100000000000000e+05
5.796400000000000000e+05
5.796700000000000000e+05
5.796990000000000000e+05
5.797280000000000000e+05
5.797530000000000000e+05
5.797860000000000000e+05
5.798120000000000000e+05
5.798420000000000000e+05
5.798660000000000000e+05
5.798840000000000000e+05
5.799150000000000000e+05
5.799360000000000000e+05
5.799630000000000000e+05
5.799960000000000000e+05
5.800230000000000000e+05
5.800530000000000000e+05
5.800880000000000000e+05
5.801150000000000000e+05
5.801470000000000000e+05
5.801820000000000000e+05
5.802100000000000000e+05
5.802340000000000000e+05
5.802650000000000000e+05
5.802840000000000000e+05
5.803130000000000000e+05
5.803400000000000000e+05
5.803630000000000000e+05
5.803940000000000000e+05
5.804260000000000000e+05
5.804470000000000000e+05
5.804670000000000000e+05
5.804930000000000000e+05
5.805180000000000000e+05
5.805440000000000000e+05
5.805730000000000000e+05
5.806030000000000000e+05
5.806240000000000000e+05
5.806620000000000000e+05
5.806860000000000000e+05
5.807180000000000000e+05
5.807440000000000000e+05
5.807760000000000000e+05
5.808010000000000000e+05
5.808360000000000000e+05
5.808660000000000000e+05
5.808940000000000000e+05
5.809160000000000000e+05
5.809360000000000000e+05
5.809650000000000000e+05
5.809880000000000000e+05
5.810180000000000000e+05
5.810430000000000000e+05
5.810740000000000000e+05
5.811030000000000000e+05
5.811350000000000000e+05
5.811530000000000000e+05
5.811780000000000000e+05
5.812030000000000000e+05
5.812260000000000000e+05
5.812480000000000000e+05
5.812780000000000000e+05
5.813020000000000000e+05
5.813250000000000000e+05
5.813500000000000000e+05
5.813720000000000000e+05
5.814050000000000000e+05
5.814230000000000000e+05
5.814490000000000000e+05
5.814810000000000000e+05
5.815160000000000000e+05
5.815430000000000000e+05
5.815700000000000000e+05
5.816040000000000000e+05
5.816360000000000000e+05
5.816620000000000000e+05
5.816880000000000000e+05
5.817180000000000000e+05
5.817440000000000000e+05
5.817770000000000000e+05
5.818000000000000000e+05
5.818250000000000000e+05
5.818470000000000000e+05
5.818760000000000000e+05
5.819030000000000000e+05
5.819220000000000000e+05
5.819510000000000000e+05
5.819720000000000000e+05
5.819980000000000000e+05
5.820280000000000000e+05
5.820520000000000000e+05
5.820680000000000000e+05
5.820870000000000000e+05
5.821140000000000000e+05
5.821350000000000000e+05
5.821620000000000000e+05
5.821910000000000000e+05
5.822130000000000000e+05
5.822380000000000000e+05
5.822540000000000000e+05
5.822780000000000000e+05
5.823010000000000000e+05
5.823290000000000000e+05
5.823640000000000000e+05
5.824000000000000000e+05
5.824300000000000000e+05
5.824600000000000000e+05
5.824850000000000000e+05
5.825110000000000000e+05
5.825410000000000000e+05
5.825720000000000000e+05
5.825980000000000000e+05
5.826190000000000000e+05
5.826390000000000000e+05
5.826670000000000000e+05
5.826930000000000000e+05
5.827250000000000000e+05
5.827500000000000000e+05
5.827810000000000000e+05
5.828080000000000000e+05
5.828310000000000000e+05
5.828570000000000000e+05
5.828820000000000000e+05
5.829020000000000000e+05
5.829320000000000000e+05
5.829570000000000000e+05
5.829810000000000000e+05
5.830130000000000000e+05
5.830520000000000000e+05
5.830730000000000000e+05
5.830970000000000000e+05
5.831280000000000000e+05
5.831540000000000000e+05
5.831790000000000000e+05
5.832080000000000000e+05
5.832390000000000000e+05
5.832660000000000000e+05
5.832860000000000000e+05
5.833140000000000000e+05
5.833370000000000000e+05
5.833570000000000000e+05
5.833770000000000000e+05
5.834110000000000000e+05
5.834340000000000000e+05
5.834540000000000000e+05
5.834820000000000000e+05
5.835130000000000000e+05
5.835350000000000000e+05
5.835590000000000000e+05
5.835820000000000000e+05
5.836120000000000000e+05
5.836320000000000000e+05
5.836550000000000000e+05
5.836790000000000000e+05
5.837140000000000000e+05
5.837370000000000000e+05
5.837560000000000000e+05
5.837760000000000000e+05
5.837940000000000000e+05
5.838220000000000000e+05
5.838470000000000000e+05
5.838690000000000000e+05
5.839010000000000000e+05
5.839290000000000000e+05
5.839620000000000000e+05
5.839780000000000000e+05
5.840100000000000000e+05
5.840290000000000000e+05
5.840600000000000000e+05
5.840990000000000000e+05
5.841250000000000000e+05
5.841580000000000000e+05
5.841820000000000000e+05
5.842000000000000000e+05
5.842200000000000000e+05
5.842400000000000000e+05
5.842620000000000000e+05
5.842940000000000000e+05
5.843130000000000000e+05
5.843380000000000000e+05
5.843690000000000000e+05
5.843960000000000000e+05
5.844150000000000000e+05
5.844460000000000000e+05
5.844730000000000000e+05
5.845080000000000000e+05
5.845370000000000000e+05
5.845650000000000000e+05
5.845940000000000000e+05
5.846280000000000000e+05
5.846530000000000000e+05
5.846780000000000000e+05
5.847020000000000000e+05
5.847200000000000000e+05
5.847460000000000000e+05
5.847750000000000000e+05
5.848020000000000000e+05
5.848380000000000000e+05
5.848620000000000000e+05
5.848880000000000000e+05
5.849170000000000000e+05
5.849460000000000000e+05
5.849720000000000000e+05
5.849890000000000000e+05
5.850110000000000000e+05
5.850360000000000000e+05
5.850540000000000000e+05
5.850850000000000000e+05
5.851050000000000000e+05
5.851290000000000000e+05
5.851490000000000000e+05
5.851660000000000000e+05
5.852000000000000000e+05
5.852210000000000000e+05
5.852430000000000000e+05
5.852670000000000000e+05
5.852880000000000000e+05
5.853070000000000000e+05
5.853290000000000000e+05
5.853660000000000000e+05
5.853930000000000000e+05
5.854110000000000000e+05
5.854310000000000000e+05
5.854600000000000000e+05
5.854780000000000000e+05
5.855090000000000000e+05
5.855300000000000000e+05
5.855520000000000000e+05
5.855850000000000000e+05
5.856090000000000000e+05
5.856350000000000000e+05
5.856640000000000000e+05
5.856940000000000000e+05
5.857220000000000000e+05
5.857530000000000000e+05
5.857790000000000000e+05
5.858010000000000000e+05
5.858220000000000000e+05
5.858560000000000000e+05
5.858850000000000000e+05
5.859060000000000000e+05
5.859270000000000000e+05
5.859550000000000000e+05
5.859840000000000000e+05
5.860130000000000000e+05
5.860350000000000000e+05
5.860560000000000000e+05
5.860750000000000000e+05
5.861070000000000000e+05
5.861290000000000000e+05
5.861620000000000000e+05
5.861870000000000000e+05
5.862120000000000000e+05
5.862490000000000000e+05
5.862850000000000000e+05
5.863140000000000000e+05
5.863430000000000000e+05
5.863570000000000000e+05
5.863770000000000000e+05
5.864030000000000000e+05
5.864330000000000000e+05
5.864610000000000000e+05
5.864790000000000000e+05
5.865060000000000000e+05
5.865240000000000000e+05
5.865460000000000000e+05
5.865800000000000000e+05
5.866040000000000000e+05
5.866270000000000000e+05
5.866520000000000000e+05
5.866790000000000000e+05
5.867070000000000000e+05
5.867240000000000000e+05
5.867510000000000000e+05
5.867770000000000000e+05
5.868050000000000000e+05
5.868400000000000000e+05
5.868690000000000000e+05
5.868860000000000000e+05
5.869140000000000000e+05
5.869390000000000000e+05
5.869570000000000000e+05
5.869870000000000000e+05
5.870170000000000000e+05
5.870450000000000000e+05
5.870630000000000000e+05
5.870900000000000000e+05
5.871140000000000000e+05
5.871370000000000000e+05
5.871560000000000000e+05
5.871830000000000000e+05
5.872100000000000000e+05
5.872360000000000000e+05
5.872690000000000000e+05
5.872920000000000000e+05
5.873150000000000000e+05
5.873370000000000000e+05
5.873670000000000000e+05
5.873910000000000000e+05
5.874120000000000000e+05
5.874440000000000000e+05
5.874710000000000000e+05
5.874960000000000000e+05
5.875250000000000000e+05
5.875460000000000000e+05
5.875710000000000000e+05
5.875970000000000000e+05
5.876290000000000000e+05
5.876480000000000000e+05
5.876890000000000000e+05
5.877100000000000000e+05
5.877300000000000000e+05
5.877510000000000000e+05
5.877700000000000000e+05
5.877920000000000000e+05
5.878240000000000000e+05
5.878480000000000000e+05
5.878840000000000000e+05
5.879060000000000000e+05
5.879360000000000000e+05
5.879580000000000000e+05
5.879770000000000000e+05
5.880060000000000000e+05
5.880300000000000000e+05
5.880600000000000000e+05
5.880870000000000000e+05
5.881100000000000000e+05
5.881320000000000000e+05
5.881550000000000000e+05
5.881900000000000000e+05
5.882170000000000000e+05
5.882300000000000000e+05
5.882470000000000000e+05
5.882730000000000000e+05
5.883020000000000000e+05
5.883290000000000000e+05
5.883630000000000000e+05
5.883850000000000000e+05
5.884150000000000000e+05
5.884400000000000000e+05
5.884670000000000000e+05
5.884990000000000000e+05
5.885230000000000000e+05
5.885510000000000000e+05
5.885720000000000000e+05
5.885920000000000000e+05
5.886270000000000000e+05
5.886490000000000000e+05
5.886790000000000000e+05
5.887070000000000000e+05
5.887300000000000000e+05
5.887510000000000000e+05
5.887770000000000000e+05
5.888030000000000000e+05
5.888220000000000000e+05
5.888390000000000000e+05
5.888710000000000000e+05
5.888990000000000000e+05
5.889150000000000000e+05
5.889360000000000000e+05
5.889580000000000000e+05
5.889820000000000000e+05
5.890140000000000000e+05
5.890550000000000000e+05
5.890740000000000000e+05
5.890960000000000000e+05
5.891190000000000000e+05
5.891430000000000000e+05
5.891620000000000000e+05
5.891850000000000000e+05
5.892080000000000000e+05
5.892280000000000000e+05
5.892480000000000000e+05
5.892710000000000000e+05
5.892920000000000000e+05
5.893180000000000000e+05
5.893390000000000000e+05
5.893640000000000000e+05
5.893810000000000000e+05
5.893990000000000000e+05
5.894280000000000000e+05
5.894460000000000000e+05
5.894660000000000000e+05
5.894910000000000000e+05
5.895140000000000000e+05
5.895470000000000000e+05
5.895760000000000000e+05
5.896060000000000000e+05
5.896330000000000000e+05
5.896620000000000000e+05
5.896870000000000000e+05
5.897130000000000000e+05
5.897380000000000000e+05
5.897640000000000000e+05
5.898030000000000000e+05
5.898220000000000000e+05
5.898380000000000000e+05
5.898710000000000000e+05
5.898950000000000000e+05
5.899160000000000000e+05
5.899500000000000000e+05
5.899750000000000000e+05
5.899990000000000000e+05
5.900270000000000000e+05
5.900530000000000000e+05
5.900800000000000000e+05
5.901070000000000000e+05
5.901320000000000000e+05
5.901510000000000000e+05
5.901590000000000000e+05
5.901840000000000000e+05
5.902100000000000000e+05
5.902290000000000000e+05
5.902520000000000000e+05
5.902780000000000000e+05
5.903120000000000000e+05
5.903300000000000000e+05
5.903630000000000000e+05
5.903900000000000000e+05
5.904110000000000000e+05
5.904270000000000000e+05
5.904580000000000000e+05
5.904810000000000000e+05
5.905060000000000000e+05
5.905380000000000000e+05
5.905650000000000000e+05
5.905880000000000000e+05
5.906070000000000000e+05
5.906310000000000000e+05
5.906590000000000000e+05
5.906840000000000000e+05
5.907160000000000000e+05
5.907380000000000000e+05
5.907590000000000000e+05
5.907860000000000000e+05
5.908110000000000000e+05
5.908440000000000000e+05
5.908660000000000000e+05
5.908950000000000000e+05
5.909140000000000000e+05
5.909260000000000000e+05
5.909520000000000000e+05
5.909740000000000000e+05
5.909970000000000000e+05
5.910150000000000000e+05
5.910430000000000000e+05
5.910640000000000000e+05
5.910870000000000000e+05
5.911090000000000000e+05
5.911360000000000000e+05
5.911580000000000000e+05
5.911800000000000000e+05
