# Supplementary material for: Scaled Process Priors for Bayesian Nonparametric Estimation of the Unseen Genetic Variation
Source: J Am Stat Assoc. 2022 Sep 29;119(545):320–31. doi: 10.1080/01621459.2022.2115918 (PMC11073059; doi:10.1080/01621459.2022.2115918)
Supplement: Supplemental Material [file UASA_A_2115918_SM5205.zip › supplementary_files/ScaledProcesses/gnomAD/data/fin/cts/all]

0.000000000000000000e+00
4.047400000000000000e+04
5.923300000000000000e+04
7.168500000000000000e+04
8.106000000000000000e+04
8.845800000000000000e+04
9.454900000000000000e+04
9.972400000000000000e+04
1.044240000000000000e+05
1.085380000000000000e+05
1.122650000000000000e+05
1.156730000000000000e+05
1.188030000000000000e+05
1.217500000000000000e+05
1.244030000000000000e+05
1.269560000000000000e+05
1.292500000000000000e+05
1.315990000000000000e+05
1.337370000000000000e+05
1.358010000000000000e+05
1.377360000000000000e+05
1.396820000000000000e+05
1.415330000000000000e+05
1.432590000000000000e+05
1.449030000000000000e+05
1.465600000000000000e+05
1.480990000000000000e+05
1.495550000000000000e+05
1.510120000000000000e+05
1.523920000000000000e+05
1.537990000000000000e+05
1.551970000000000000e+05
1.564540000000000000e+05
1.577350000000000000e+05
1.589780000000000000e+05
1.602630000000000000e+05
1.614400000000000000e+05
1.626390000000000000e+05
1.638070000000000000e+05
1.649110000000000000e+05
1.659850000000000000e+05
1.670490000000000000e+05
1.681320000000000000e+05
1.691260000000000000e+05
1.700950000000000000e+05
1.711090000000000000e+05
1.720950000000000000e+05
1.730860000000000000e+05
1.740190000000000000e+05
1.749330000000000000e+05
1.757970000000000000e+05
1.767240000000000000e+05
1.776480000000000000e+05
1.785120000000000000e+05
1.793540000000000000e+05
1.801530000000000000e+05
1.809670000000000000e+05
1.818130000000000000e+05
1.826360000000000000e+05
1.834140000000000000e+05
1.841680000000000000e+05
1.849130000000000000e+05
1.856370000000000000e+05
1.863840000000000000e+05
1.871380000000000000e+05
1.878660000000000000e+05
1.886090000000000000e+05
1.893440000000000000e+05
1.900120000000000000e+05
1.907270000000000000e+05
1.913950000000000000e+05
1.920980000000000000e+05
1.927390000000000000e+05
1.934430000000000000e+05
1.940810000000000000e+05
1.947450000000000000e+05
1.954020000000000000e+05
1.960260000000000000e+05
1.966140000000000000e+05
1.972370000000000000e+05
1.978540000000000000e+05
1.984110000000000000e+05
1.990310000000000000e+05
1.996090000000000000e+05
2.001480000000000000e+05
2.007110000000000000e+05
2.012890000000000000e+05
2.018590000000000000e+05
2.024600000000000000e+05
2.030300000000000000e+05
2.035610000000000000e+05
2.040780000000000000e+05
2.046600000000000000e+05
2.051880000000000000e+05
2.056970000000000000e+05
2.062490000000000000e+05
2.067930000000000000e+05
2.073360000000000000e+05
2.078500000000000000e+05
2.083610000000000000e+05
2.088920000000000000e+05
2.094050000000000000e+05
2.099150000000000000e+05
2.104140000000000000e+05
2.109030000000000000e+05
2.114320000000000000e+05
2.119360000000000000e+05
2.124220000000000000e+05
2.129140000000000000e+05
2.134240000000000000e+05
2.138910000000000000e+05
2.143710000000000000e+05
2.148610000000000000e+05
2.153100000000000000e+05
2.157880000000000000e+05
2.162290000000000000e+05
2.167190000000000000e+05
2.171630000000000000e+05
2.176280000000000000e+05
2.180950000000000000e+05
2.185390000000000000e+05
2.189990000000000000e+05
2.194320000000000000e+05
2.198580000000000000e+05
2.202920000000000000e+05
2.207070000000000000e+05
2.211190000000000000e+05
2.215710000000000000e+05
2.219630000000000000e+05
2.223950000000000000e+05
2.228130000000000000e+05
2.232540000000000000e+05
2.236750000000000000e+05
2.241100000000000000e+05
2.245420000000000000e+05
2.249800000000000000e+05
2.254150000000000000e+05
2.258380000000000000e+05
2.262590000000000000e+05
2.266380000000000000e+05
2.270320000000000000e+05
2.274200000000000000e+05
2.278210000000000000e+05
2.282500000000000000e+05
2.286360000000000000e+05
2.290210000000000000e+05
2.294160000000000000e+05
2.297850000000000000e+05
2.302060000000000000e+05
2.305860000000000000e+05
2.309590000000000000e+05
2.313520000000000000e+05
2.317020000000000000e+05
2.320640000000000000e+05
2.324390000000000000e+05
2.327850000000000000e+05
2.331610000000000000e+05
2.335190000000000000e+05
2.338990000000000000e+05
2.342890000000000000e+05
2.346410000000000000e+05
2.350060000000000000e+05
2.353750000000000000e+05
2.357490000000000000e+05
2.361200000000000000e+05
2.364940000000000000e+05
2.368470000000000000e+05
2.372000000000000000e+05
2.375410000000000000e+05
2.378710000000000000e+05
2.382200000000000000e+05
2.385750000000000000e+05
2.389160000000000000e+05
2.392640000000000000e+05
2.396020000000000000e+05
2.399590000000000000e+05
2.403000000000000000e+05
2.406340000000000000e+05
2.409760000000000000e+05
2.412940000000000000e+05
2.416360000000000000e+05
2.419920000000000000e+05
2.422910000000000000e+05
2.426080000000000000e+05
2.429450000000000000e+05
2.432870000000000000e+05
2.435950000000000000e+05
2.439320000000000000e+05
2.442900000000000000e+05
2.446320000000000000e+05
2.449650000000000000e+05
2.452850000000000000e+05
2.455720000000000000e+05
2.458740000000000000e+05
2.461940000000000000e+05
2.465150000000000000e+05
2.468470000000000000e+05
2.471460000000000000e+05
2.474740000000000000e+05
2.477780000000000000e+05
2.481040000000000000e+05
2.483750000000000000e+05
2.486750000000000000e+05
2.489810000000000000e+05
2.492870000000000000e+05
2.495790000000000000e+05
2.498650000000000000e+05
2.501680000000000000e+05
2.504780000000000000e+05
2.507480000000000000e+05
2.510390000000000000e+05
2.513280000000000000e+05
2.516150000000000000e+05
2.519140000000000000e+05
2.522080000000000000e+05
2.524800000000000000e+05
2.527780000000000000e+05
2.530830000000000000e+05
2.533560000000000000e+05
2.536740000000000000e+05
2.539480000000000000e+05
2.542260000000000000e+05
2.544950000000000000e+05
2.547800000000000000e+05
2.550440000000000000e+05
2.553140000000000000e+05
2.555980000000000000e+05
2.559060000000000000e+05
2.561810000000000000e+05
2.564460000000000000e+05
2.567240000000000000e+05
2.569970000000000000e+05
2.572780000000000000e+05
2.575430000000000000e+05
2.578000000000000000e+05
2.580760000000000000e+05
2.583180000000000000e+05
2.585930000000000000e+05
2.588660000000000000e+05
2.591430000000000000e+05
2.594010000000000000e+05
2.596760000000000000e+05
2.599690000000000000e+05
2.602180000000000000e+05
2.604830000000000000e+05
2.607290000000000000e+05
2.609870000000000000e+05
2.612360000000000000e+05
2.614810000000000000e+05
2.617090000000000000e+05
2.619770000000000000e+05
2.622490000000000000e+05
2.625070000000000000e+05
2.627640000000000000e+05
2.630080000000000000e+05
2.632390000000000000e+05
2.634770000000000000e+05
2.637310000000000000e+05
2.640080000000000000e+05
2.642680000000000000e+05
2.645490000000000000e+05
2.647880000000000000e+05
2.650380000000000000e+05
2.653070000000000000e+05
2.655830000000000000e+05
2.657980000000000000e+05
2.660550000000000000e+05
2.663310000000000000e+05
2.665930000000000000e+05
2.668370000000000000e+05
2.671010000000000000e+05
2.673440000000000000e+05
2.675820000000000000e+05
2.678190000000000000e+05
2.680690000000000000e+05
2.683070000000000000e+05
2.685600000000000000e+05
2.687750000000000000e+05
2.690480000000000000e+05
2.692620000000000000e+05
2.694810000000000000e+05
2.697400000000000000e+05
2.699820000000000000e+05
2.702310000000000000e+05
2.704790000000000000e+05
2.707320000000000000e+05
2.710080000000000000e+05
2.712570000000000000e+05
2.714770000000000000e+05
2.717060000000000000e+05
2.719330000000000000e+05
2.721690000000000000e+05
2.723850000000000000e+05
2.726110000000000000e+05
2.728300000000000000e+05
2.730890000000000000e+05
2.733450000000000000e+05
2.735740000000000000e+05
2.738000000000000000e+05
2.740370000000000000e+05
2.742510000000000000e+05
2.744820000000000000e+05
2.747290000000000000e+05
2.749530000000000000e+05
2.751830000000000000e+05
2.753790000000000000e+05
2.755830000000000000e+05
2.757770000000000000e+05
2.760060000000000000e+05
2.762240000000000000e+05
2.764720000000000000e+05
2.767000000000000000e+05
2.769130000000000000e+05
2.771070000000000000e+05
2.773460000000000000e+05
2.775730000000000000e+05
2.778010000000000000e+05
2.780210000000000000e+05
2.782370000000000000e+05
2.784470000000000000e+05
2.786770000000000000e+05
2.789020000000000000e+05
2.791170000000000000e+05
2.793580000000000000e+05
2.795770000000000000e+05
2.797940000000000000e+05
2.800190000000000000e+05
2.802120000000000000e+05
2.804310000000000000e+05
2.806380000000000000e+05
2.808510000000000000e+05
2.810840000000000000e+05
2.812820000000000000e+05
2.814990000000000000e+05
2.817400000000000000e+05
2.819730000000000000e+05
2.821750000000000000e+05
2.823890000000000000e+05
2.826060000000000000e+05
2.828130000000000000e+05
2.830260000000000000e+05
2.832130000000000000e+05
2.834080000000000000e+05
2.836150000000000000e+05
2.838190000000000000e+05
2.840300000000000000e+05
2.842420000000000000e+05
2.844650000000000000e+05
2.846650000000000000e+05
2.848520000000000000e+05
2.850450000000000000e+05
2.852350000000000000e+05
2.854410000000000000e+05
2.856400000000000000e+05
2.858400000000000000e+05
2.860630000000000000e+05
2.862710000000000000e+05
2.864870000000000000e+05
2.866670000000000000e+05
2.868520000000000000e+05
2.870500000000000000e+05
2.872480000000000000e+05
2.874630000000000000e+05
2.876760000000000000e+05
2.878930000000000000e+05
2.880620000000000000e+05
2.882410000000000000e+05
2.884460000000000000e+05
2.886460000000000000e+05
2.888350000000000000e+05
2.890460000000000000e+05
2.892300000000000000e+05
2.894170000000000000e+05
2.896170000000000000e+05
2.898320000000000000e+05
2.900200000000000000e+05
2.902260000000000000e+05
2.904350000000000000e+05
2.906300000000000000e+05
2.908270000000000000e+05
2.910140000000000000e+05
2.911980000000000000e+05
2.914160000000000000e+05
2.916210000000000000e+05
2.918100000000000000e+05
2.919890000000000000e+05
2.921700000000000000e+05
2.923710000000000000e+05
2.925600000000000000e+05
2.927400000000000000e+05
2.929470000000000000e+05
2.931450000000000000e+05
2.933300000000000000e+05
2.935340000000000000e+05
2.937250000000000000e+05
2.939050000000000000e+05
2.941180000000000000e+05
2.943150000000000000e+05
2.944840000000000000e+05
2.946470000000000000e+05
2.948420000000000000e+05
2.950220000000000000e+05
2.952300000000000000e+05
2.954140000000000000e+05
2.955960000000000000e+05
2.957830000000000000e+05
2.959640000000000000e+05
2.961330000000000000e+05
2.963460000000000000e+05
2.965560000000000000e+05
2.967300000000000000e+05
2.968950000000000000e+05
2.970620000000000000e+05
2.972590000000000000e+05
2.974670000000000000e+05
2.976210000000000000e+05
2.977950000000000000e+05
2.979850000000000000e+05
2.981630000000000000e+05
2.983550000000000000e+05
2.985390000000000000e+05
2.987060000000000000e+05
2.988940000000000000e+05
2.990670000000000000e+05
2.992460000000000000e+05
2.994400000000000000e+05
2.996100000000000000e+05
2.998090000000000000e+05
2.999890000000000000e+05
3.001820000000000000e+05
3.003740000000000000e+05
3.005160000000000000e+05
3.006670000000000000e+05
3.008230000000000000e+05
3.010150000000000000e+05
3.011870000000000000e+05
3.013890000000000000e+05
3.015830000000000000e+05
3.017420000000000000e+05
3.019310000000000000e+05
3.020980000000000000e+05
3.022820000000000000e+05
3.024810000000000000e+05
3.026400000000000000e+05
3.028100000000000000e+05
3.029990000000000000e+05
3.031900000000000000e+05
3.033660000000000000e+05
3.035420000000000000e+05
3.037330000000000000e+05
3.038960000000000000e+05
3.040790000000000000e+05
3.042670000000000000e+05
3.044350000000000000e+05
3.046060000000000000e+05
3.047700000000000000e+05
3.049390000000000000e+05
3.051180000000000000e+05
3.052840000000000000e+05
3.054510000000000000e+05
3.056040000000000000e+05
3.057670000000000000e+05
3.059320000000000000e+05
3.060970000000000000e+05
3.062750000000000000e+05
3.064490000000000000e+05
3.066060000000000000e+05
3.067680000000000000e+05
3.069350000000000000e+05
3.070920000000000000e+05
3.072700000000000000e+05
3.074340000000000000e+05
3.075980000000000000e+05
3.077510000000000000e+05
3.079140000000000000e+05
3.080870000000000000e+05
3.082430000000000000e+05
3.084050000000000000e+05
3.085770000000000000e+05
3.087490000000000000e+05
3.089260000000000000e+05
3.091010000000000000e+05
3.092600000000000000e+05
3.094190000000000000e+05
3.095860000000000000e+05
3.097400000000000000e+05
3.098930000000000000e+05
3.100500000000000000e+05
3.102210000000000000e+05
3.103740000000000000e+05
3.105380000000000000e+05
3.107120000000000000e+05
3.108790000000000000e+05
3.110430000000000000e+05
3.112140000000000000e+05
3.113850000000000000e+05
3.115290000000000000e+05
3.116970000000000000e+05
3.118520000000000000e+05
3.120260000000000000e+05
3.122040000000000000e+05
3.123670000000000000e+05
3.125240000000000000e+05
3.126720000000000000e+05
3.128220000000000000e+05
3.129810000000000000e+05
3.131370000000000000e+05
3.133140000000000000e+05
3.134840000000000000e+05
3.136500000000000000e+05
3.138170000000000000e+05
3.139720000000000000e+05
3.141290000000000000e+05
3.142980000000000000e+05
3.144530000000000000e+05
3.146170000000000000e+05
3.147800000000000000e+05
3.149480000000000000e+05
3.151110000000000000e+05
3.152590000000000000e+05
3.154240000000000000e+05
3.155760000000000000e+05
3.157400000000000000e+05
3.158830000000000000e+05
3.160280000000000000e+05
3.161730000000000000e+05
3.163310000000000000e+05
3.165000000000000000e+05
3.166410000000000000e+05
3.167760000000000000e+05
3.169560000000000000e+05
3.170880000000000000e+05
3.172390000000000000e+05
3.173770000000000000e+05
3.175320000000000000e+05
3.176850000000000000e+05
3.178350000000000000e+05
3.180010000000000000e+05
3.181480000000000000e+05
3.183050000000000000e+05
3.184420000000000000e+05
3.186060000000000000e+05
3.187510000000000000e+05
3.189080000000000000e+05
3.190470000000000000e+05
3.191870000000000000e+05
3.193450000000000000e+05
3.194890000000000000e+05
3.196330000000000000e+05
3.197850000000000000e+05
3.199460000000000000e+05
3.200840000000000000e+05
3.202020000000000000e+05
3.203560000000000000e+05
3.205270000000000000e+05
3.206970000000000000e+05
3.208550000000000000e+05
3.209940000000000000e+05
3.211530000000000000e+05
3.213170000000000000e+05
3.214530000000000000e+05
3.215950000000000000e+05
3.217430000000000000e+05
3.218810000000000000e+05
3.220360000000000000e+05
3.221980000000000000e+05
3.223320000000000000e+05
3.224780000000000000e+05
3.226390000000000000e+05
3.227800000000000000e+05
3.229330000000000000e+05
3.230760000000000000e+05
3.232170000000000000e+05
3.233590000000000000e+05
3.234990000000000000e+05
3.236600000000000000e+05
3.237990000000000000e+05
3.239430000000000000e+05
3.240860000000000000e+05
3.242360000000000000e+05
3.243730000000000000e+05
3.245160000000000000e+05
3.246820000000000000e+05
3.248250000000000000e+05
3.249800000000000000e+05
3.251270000000000000e+05
3.252450000000000000e+05
3.253680000000000000e+05
3.255090000000000000e+05
3.256450000000000000e+05
3.257940000000000000e+05
3.259520000000000000e+05
3.261320000000000000e+05
3.262720000000000000e+05
3.264280000000000000e+05
3.265820000000000000e+05
3.267190000000000000e+05
3.268370000000000000e+05
3.269730000000000000e+05
3.271070000000000000e+05
3.272510000000000000e+05
3.274050000000000000e+05
3.275580000000000000e+05
3.276830000000000000e+05
3.278140000000000000e+05
3.279590000000000000e+05
3.281080000000000000e+05
3.282610000000000000e+05
3.284050000000000000e+05
3.285550000000000000e+05
3.286920000000000000e+05
3.288410000000000000e+05
3.289740000000000000e+05
3.291360000000000000e+05
3.292840000000000000e+05
3.294210000000000000e+05
3.295620000000000000e+05
3.297000000000000000e+05
3.298420000000000000e+05
3.299870000000000000e+05
3.301370000000000000e+05
3.302830000000000000e+05
3.304330000000000000e+05
3.305680000000000000e+05
3.307120000000000000e+05
3.308340000000000000e+05
3.309530000000000000e+05
3.310990000000000000e+05
3.312230000000000000e+05
3.313810000000000000e+05
3.315210000000000000e+05
3.316750000000000000e+05
3.318150000000000000e+05
3.319660000000000000e+05
3.321030000000000000e+05
3.322370000000000000e+05
3.323610000000000000e+05
3.324990000000000000e+05
3.326230000000000000e+05
3.327560000000000000e+05
3.328730000000000000e+05
3.330030000000000000e+05
3.331470000000000000e+05
3.332820000000000000e+05
3.334220000000000000e+05
3.335500000000000000e+05
3.336780000000000000e+05
3.338070000000000000e+05
3.339540000000000000e+05
3.340920000000000000e+05
3.342050000000000000e+05
3.343420000000000000e+05
3.344820000000000000e+05
3.346250000000000000e+05
3.347610000000000000e+05
3.348880000000000000e+05
3.350360000000000000e+05
3.351690000000000000e+05
3.353130000000000000e+05
3.354570000000000000e+05
3.356020000000000000e+05
3.357240000000000000e+05
3.358690000000000000e+05
3.360200000000000000e+05
3.361720000000000000e+05
3.363000000000000000e+05
3.364160000000000000e+05
3.365280000000000000e+05
3.366760000000000000e+05
3.368030000000000000e+05
3.369260000000000000e+05
3.370800000000000000e+05
3.371950000000000000e+05
3.373350000000000000e+05
3.374780000000000000e+05
3.376000000000000000e+05
3.377420000000000000e+05
3.378560000000000000e+05
3.379810000000000000e+05
3.381300000000000000e+05
3.382850000000000000e+05
3.384150000000000000e+05
3.385430000000000000e+05
3.386720000000000000e+05
3.388080000000000000e+05
3.389460000000000000e+05
3.390700000000000000e+05
3.392050000000000000e+05
3.393380000000000000e+05
3.394560000000000000e+05
3.395720000000000000e+05
3.397040000000000000e+05
3.398240000000000000e+05
3.399470000000000000e+05
3.400770000000000000e+05
3.402040000000000000e+05
3.403420000000000000e+05
3.404800000000000000e+05
3.406090000000000000e+05
3.407420000000000000e+05
3.408650000000000000e+05
3.409970000000000000e+05
3.411360000000000000e+05
3.412720000000000000e+05
3.414190000000000000e+05
3.415390000000000000e+05
3.416630000000000000e+05
3.418000000000000000e+05
3.419450000000000000e+05
3.420610000000000000e+05
3.421940000000000000e+05
3.423060000000000000e+05
3.424270000000000000e+05
3.425860000000000000e+05
3.427060000000000000e+05
3.428540000000000000e+05
3.429870000000000000e+05
3.431120000000000000e+05
3.432410000000000000e+05
3.433680000000000000e+05
3.434890000000000000e+05
3.436250000000000000e+05
3.437620000000000000e+05
3.438870000000000000e+05
3.440130000000000000e+05
3.441450000000000000e+05
3.442760000000000000e+05
3.443960000000000000e+05
3.445060000000000000e+05
3.446080000000000000e+05
3.447480000000000000e+05
3.448970000000000000e+05
3.450200000000000000e+05
3.451520000000000000e+05
3.452680000000000000e+05
3.454050000000000000e+05
3.455350000000000000e+05
3.456680000000000000e+05
3.457990000000000000e+05
3.459220000000000000e+05
3.460390000000000000e+05
3.461950000000000000e+05
3.463130000000000000e+05
3.464630000000000000e+05
3.465880000000000000e+05
3.467190000000000000e+05
3.468560000000000000e+05
3.470040000000000000e+05
3.471310000000000000e+05
3.472720000000000000e+05
3.473860000000000000e+05
3.475280000000000000e+05
3.476520000000000000e+05
3.477640000000000000e+05
3.478830000000000000e+05
3.480160000000000000e+05
3.481420000000000000e+05
3.482650000000000000e+05
3.483720000000000000e+05
3.485150000000000000e+05
3.486260000000000000e+05
3.487280000000000000e+05
3.488530000000000000e+05
3.489920000000000000e+05
3.491040000000000000e+05
3.492320000000000000e+05
3.493620000000000000e+05
3.494890000000000000e+05
3.496010000000000000e+05
3.497010000000000000e+05
3.498380000000000000e+05
3.499610000000000000e+05
3.500750000000000000e+05
3.502010000000000000e+05
3.503290000000000000e+05
3.504620000000000000e+05
3.505860000000000000e+05
3.507080000000000000e+05
3.508440000000000000e+05
3.509690000000000000e+05
3.510860000000000000e+05
3.512190000000000000e+05
3.513430000000000000e+05
3.514800000000000000e+05
3.516150000000000000e+05
3.517250000000000000e+05
3.518480000000000000e+05
3.519700000000000000e+05
3.520900000000000000e+05
3.522150000000000000e+05
3.523380000000000000e+05
3.524590000000000000e+05
3.525880000000000000e+05
3.527120000000000000e+05
3.528340000000000000e+05
3.529390000000000000e+05
3.530390000000000000e+05
3.531660000000000000e+05
3.532950000000000000e+05
3.534200000000000000e+05
3.535380000000000000e+05
3.536520000000000000e+05
3.537670000000000000e+05
3.539000000000000000e+05
3.540210000000000000e+05
3.541490000000000000e+05
3.542720000000000000e+05
3.544000000000000000e+05
3.545250000000000000e+05
3.546440000000000000e+05
3.547410000000000000e+05
3.548830000000000000e+05
3.549960000000000000e+05
3.551150000000000000e+05
3.552410000000000000e+05
3.553460000000000000e+05
3.554370000000000000e+05
3.555570000000000000e+05
3.556770000000000000e+05
3.557950000000000000e+05
3.558920000000000000e+05
3.560200000000000000e+05
3.561370000000000000e+05
3.562360000000000000e+05
3.563570000000000000e+05
3.564720000000000000e+05
3.565740000000000000e+05
3.567070000000000000e+05
3.568400000000000000e+05
3.569430000000000000e+05
3.570530000000000000e+05
3.571560000000000000e+05
3.572650000000000000e+05
3.573670000000000000e+05
3.574850000000000000e+05
3.575950000000000000e+05
3.577270000000000000e+05
3.578510000000000000e+05
3.579580000000000000e+05
3.580670000000000000e+05
3.581810000000000000e+05
3.582840000000000000e+05
3.584060000000000000e+05
3.585390000000000000e+05
3.586530000000000000e+05
3.587740000000000000e+05
3.588900000000000000e+05
3.590050000000000000e+05
3.591310000000000000e+05
3.592620000000000000e+05
3.593780000000000000e+05
3.594980000000000000e+05
3.595910000000000000e+05
3.596860000000000000e+05
3.597830000000000000e+05
3.598880000000000000e+05
3.600070000000000000e+05
3.601200000000000000e+05
3.602700000000000000e+05
3.603950000000000000e+05
3.605050000000000000e+05
3.606160000000000000e+05
3.607240000000000000e+05
3.608230000000000000e+05
3.609420000000000000e+05
3.610660000000000000e+05
3.611700000000000000e+05
3.612870000000000000e+05
3.613860000000000000e+05
3.614970000000000000e+05
3.615720000000000000e+05
3.616880000000000000e+05
3.617830000000000000e+05
3.619090000000000000e+05
3.620010000000000000e+05
3.621060000000000000e+05
3.622290000000000000e+05
3.623410000000000000e+05
3.624570000000000000e+05
3.625500000000000000e+05
3.626820000000000000e+05
3.627990000000000000e+05
3.629100000000000000e+05
3.630230000000000000e+05
3.631280000000000000e+05
3.632220000000000000e+05
3.633290000000000000e+05
3.634170000000000000e+05
3.635290000000000000e+05
3.636320000000000000e+05
3.637390000000000000e+05
3.638370000000000000e+05
3.639450000000000000e+05
3.640620000000000000e+05
3.641850000000000000e+05
3.642870000000000000e+05
3.643900000000000000e+05
3.644870000000000000e+05
3.645900000000000000e+05
3.647110000000000000e+05
3.648090000000000000e+05
3.649200000000000000e+05
3.650430000000000000e+05
3.651630000000000000e+05
3.652690000000000000e+05
3.653720000000000000e+05
3.654810000000000000e+05
3.655830000000000000e+05
3.657080000000000000e+05
3.658070000000000000e+05
3.659290000000000000e+05
3.660460000000000000e+05
3.661710000000000000e+05
3.662680000000000000e+05
3.663630000000000000e+05
3.664800000000000000e+05
3.665980000000000000e+05
3.667070000000000000e+05
3.668250000000000000e+05
3.669310000000000000e+05
3.670510000000000000e+05
3.671650000000000000e+05
3.673010000000000000e+05
3.674240000000000000e+05
3.675330000000000000e+05
3.676340000000000000e+05
3.677290000000000000e+05
3.678260000000000000e+05
3.679260000000000000e+05
3.680330000000000000e+05
3.681220000000000000e+05
3.682440000000000000e+05
3.683690000000000000e+05
3.684840000000000000e+05
3.685860000000000000e+05
3.686980000000000000e+05
3.687990000000000000e+05
3.689050000000000000e+05
3.690250000000000000e+05
3.691530000000000000e+05
3.692620000000000000e+05
3.693630000000000000e+05
3.694880000000000000e+05
3.696080000000000000e+05
3.697290000000000000e+05
3.698310000000000000e+05
3.699450000000000000e+05
3.700440000000000000e+05
3.701610000000000000e+05
3.702690000000000000e+05
3.703710000000000000e+05
3.704770000000000000e+05
3.705760000000000000e+05
3.706940000000000000e+05
3.708010000000000000e+05
3.709120000000000000e+05
3.710190000000000000e+05
3.710930000000000000e+05
3.711890000000000000e+05
3.713060000000000000e+05
3.714130000000000000e+05
3.715030000000000000e+05
3.715930000000000000e+05
3.716850000000000000e+05
3.717980000000000000e+05
3.719040000000000000e+05
3.720000000000000000e+05
3.721000000000000000e+05
3.722020000000000000e+05
3.723060000000000000e+05
3.724030000000000000e+05
3.725120000000000000e+05
3.726290000000000000e+05
3.727310000000000000e+05
3.728390000000000000e+05
3.729360000000000000e+05
3.730510000000000000e+05
3.731670000000000000e+05
3.732720000000000000e+05
3.734000000000000000e+05
3.734960000000000000e+05
3.736070000000000000e+05
3.737110000000000000e+05
3.738060000000000000e+05
3.738890000000000000e+05
3.740050000000000000e+05
3.741050000000000000e+05
3.742250000000000000e+05
3.743130000000000000e+05
3.744240000000000000e+05
3.745390000000000000e+05
3.746420000000000000e+05
3.747420000000000000e+05
3.748350000000000000e+05
3.749400000000000000e+05
3.750550000000000000e+05
3.751700000000000000e+05
3.752820000000000000e+05
3.753740000000000000e+05
3.754860000000000000e+05
3.755900000000000000e+05
3.756960000000000000e+05
3.758040000000000000e+05
3.759000000000000000e+05
3.760050000000000000e+05
3.761190000000000000e+05
3.762260000000000000e+05
3.763270000000000000e+05
3.764340000000000000e+05
3.765450000000000000e+05
3.766600000000000000e+05
3.767610000000000000e+05
3.768600000000000000e+05
3.769430000000000000e+05
3.770440000000000000e+05
3.771350000000000000e+05
3.772570000000000000e+05
3.773550000000000000e+05
3.774400000000000000e+05
3.775580000000000000e+05
3.776470000000000000e+05
3.777480000000000000e+05
3.778450000000000000e+05
3.779590000000000000e+05
3.780460000000000000e+05
3.781410000000000000e+05
3.782420000000000000e+05
3.783290000000000000e+05
3.784170000000000000e+05
3.785110000000000000e+05
3.786090000000000000e+05
3.787240000000000000e+05
3.788230000000000000e+05
3.789110000000000000e+05
3.790150000000000000e+05
3.791050000000000000e+05
3.792050000000000000e+05
3.793030000000000000e+05
3.794230000000000000e+05
3.795270000000000000e+05
3.796190000000000000e+05
3.797140000000000000e+05
3.798130000000000000e+05
3.798990000000000000e+05
3.799980000000000000e+05
3.800970000000000000e+05
3.801920000000000000e+05
3.802710000000000000e+05
3.803620000000000000e+05
3.804660000000000000e+05
3.805580000000000000e+05
3.806730000000000000e+05
3.807820000000000000e+05
3.808910000000000000e+05
3.809880000000000000e+05
3.810950000000000000e+05
3.811760000000000000e+05
3.812750000000000000e+05
3.813610000000000000e+05
3.814720000000000000e+05
3.815750000000000000e+05
3.816840000000000000e+05
3.817840000000000000e+05
3.818790000000000000e+05
3.819870000000000000e+05
3.820850000000000000e+05
3.821870000000000000e+05
3.822890000000000000e+05
3.823750000000000000e+05
3.824660000000000000e+05
3.825690000000000000e+05
3.826450000000000000e+05
3.827530000000000000e+05
3.828500000000000000e+05
3.829560000000000000e+05
3.830360000000000000e+05
3.831310000000000000e+05
3.832380000000000000e+05
3.833350000000000000e+05
3.834420000000000000e+05
3.835540000000000000e+05
3.836540000000000000e+05
3.837520000000000000e+05
3.838540000000000000e+05
3.839380000000000000e+05
3.840410000000000000e+05
3.841470000000000000e+05
3.842260000000000000e+05
3.843290000000000000e+05
3.844290000000000000e+05
3.845260000000000000e+05
3.846300000000000000e+05
3.847430000000000000e+05
3.848310000000000000e+05
3.849220000000000000e+05
3.850230000000000000e+05
3.851050000000000000e+05
3.851870000000000000e+05
3.852740000000000000e+05
3.853660000000000000e+05
3.854660000000000000e+05
3.855530000000000000e+05
3.856630000000000000e+05
3.857580000000000000e+05
3.858590000000000000e+05
3.859600000000000000e+05
3.860650000000000000e+05
3.861550000000000000e+05
3.862630000000000000e+05
3.863760000000000000e+05
3.864730000000000000e+05
3.865600000000000000e+05
3.866620000000000000e+05
3.867690000000000000e+05
3.868600000000000000e+05
3.869550000000000000e+05
3.870430000000000000e+05
3.871470000000000000e+05
3.872410000000000000e+05
3.873460000000000000e+05
3.874340000000000000e+05
3.875220000000000000e+05
3.876000000000000000e+05
3.877030000000000000e+05
3.877930000000000000e+05
3.878900000000000000e+05
3.879790000000000000e+05
3.880700000000000000e+05
3.881590000000000000e+05
3.882500000000000000e+05
3.883600000000000000e+05
3.884540000000000000e+05
3.885480000000000000e+05
3.886480000000000000e+05
3.887470000000000000e+05
3.888530000000000000e+05
3.889420000000000000e+05
3.890500000000000000e+05
3.891480000000000000e+05
3.892460000000000000e+05
3.893440000000000000e+05
3.894470000000000000e+05
3.895400000000000000e+05
3.896470000000000000e+05
3.897520000000000000e+05
3.898290000000000000e+05
3.899140000000000000e+05
3.900120000000000000e+05
3.901050000000000000e+05
3.902170000000000000e+05
3.903130000000000000e+05
3.904130000000000000e+05
3.905100000000000000e+05
3.906120000000000000e+05
3.907050000000000000e+05
3.908000000000000000e+05
3.908860000000000000e+05
3.909760000000000000e+05
3.910620000000000000e+05
3.911700000000000000e+05
3.912600000000000000e+05
3.913630000000000000e+05
3.914540000000000000e+05
3.915570000000000000e+05
3.916540000000000000e+05
3.917640000000000000e+05
3.918670000000000000e+05
3.919760000000000000e+05
3.920590000000000000e+05
3.921550000000000000e+05
3.922490000000000000e+05
3.923640000000000000e+05
3.924630000000000000e+05
3.925540000000000000e+05
3.926460000000000000e+05
3.927210000000000000e+05
3.928280000000000000e+05
3.929370000000000000e+05
3.930260000000000000e+05
3.931230000000000000e+05
3.932070000000000000e+05
3.932880000000000000e+05
3.933900000000000000e+05
3.934740000000000000e+05
3.935700000000000000e+05
3.936730000000000000e+05
3.937770000000000000e+05
3.938740000000000000e+05
3.939840000000000000e+05
3.940750000000000000e+05
3.941600000000000000e+05
3.942550000000000000e+05
3.943440000000000000e+05
3.944210000000000000e+05
3.945090000000000000e+05
3.945990000000000000e+05
3.946940000000000000e+05
3.947830000000000000e+05
3.948640000000000000e+05
3.949540000000000000e+05
3.950460000000000000e+05
3.951390000000000000e+05
3.952410000000000000e+05
3.953270000000000000e+05
3.954100000000000000e+05
3.955100000000000000e+05
3.956090000000000000e+05
3.957300000000000000e+05
3.958180000000000000e+05
3.959050000000000000e+05
3.959950000000000000e+05
3.960890000000000000e+05
3.961770000000000000e+05
3.962620000000000000e+05
3.963620000000000000e+05
3.964410000000000000e+05
3.965380000000000000e+05
3.966140000000000000e+05
3.966880000000000000e+05
3.967640000000000000e+05
3.968630000000000000e+05
3.969480000000000000e+05
3.970480000000000000e+05
3.971600000000000000e+05
3.972470000000000000e+05
3.973430000000000000e+05
3.974260000000000000e+05
3.975080000000000000e+05
3.976030000000000000e+05
3.976950000000000000e+05
3.977750000000000000e+05
3.978700000000000000e+05
3.979410000000000000e+05
3.980290000000000000e+05
3.981110000000000000e+05
3.981930000000000000e+05
3.982710000000000000e+05
3.983610000000000000e+05
3.984330000000000000e+05
3.985100000000000000e+05
3.985960000000000000e+05
3.986760000000000000e+05
3.987530000000000000e+05
3.988490000000000000e+05
3.989410000000000000e+05
3.990220000000000000e+05
3.991110000000000000e+05
3.992070000000000000e+05
3.992810000000000000e+05
3.993600000000000000e+05
3.994510000000000000e+05
3.995370000000000000e+05
3.996460000000000000e+05
3.997370000000000000e+05
3.998330000000000000e+05
3.999140000000000000e+05
4.000140000000000000e+05
4.001100000000000000e+05
4.001890000000000000e+05
4.002770000000000000e+05
4.003800000000000000e+05
4.004640000000000000e+05
4.005690000000000000e+05
4.006400000000000000e+05
4.007240000000000000e+05
4.008100000000000000e+05
4.008990000000000000e+05
4.009820000000000000e+05
4.010750000000000000e+05
4.011780000000000000e+05
4.012730000000000000e+05
4.013670000000000000e+05
4.014700000000000000e+05
4.015540000000000000e+05
4.016370000000000000e+05
4.017150000000000000e+05
4.018160000000000000e+05
4.019050000000000000e+05
4.019910000000000000e+05
4.020770000000000000e+05
4.021660000000000000e+05
4.022420000000000000e+05
4.023280000000000000e+05
4.024230000000000000e+05
4.025130000000000000e+05
4.026010000000000000e+05
4.026860000000000000e+05
4.027680000000000000e+05
4.028390000000000000e+05
4.029450000000000000e+05
4.030280000000000000e+05
4.031260000000000000e+05
4.032090000000000000e+05
4.032940000000000000e+05
4.033960000000000000e+05
4.034940000000000000e+05
4.035870000000000000e+05
4.036750000000000000e+05
4.037600000000000000e+05
4.038540000000000000e+05
4.039460000000000000e+05
4.040340000000000000e+05
4.041220000000000000e+05
4.042070000000000000e+05
4.042960000000000000e+05
4.043800000000000000e+05
4.044740000000000000e+05
4.045710000000000000e+05
4.046560000000000000e+05
4.047460000000000000e+05
4.048210000000000000e+05
4.048970000000000000e+05
4.049900000000000000e+05
4.050920000000000000e+05
4.051640000000000000e+05
4.052390000000000000e+05
4.053450000000000000e+05
4.054240000000000000e+05
4.055030000000000000e+05
4.056040000000000000e+05
4.056940000000000000e+05
4.057850000000000000e+05
4.058720000000000000e+05
4.059610000000000000e+05
4.060430000000000000e+05
4.061100000000000000e+05
4.061880000000000000e+05
4.062630000000000000e+05
4.063450000000000000e+05
4.064360000000000000e+05
4.065360000000000000e+05
4.066070000000000000e+05
4.066900000000000000e+05
4.067860000000000000e+05
4.068730000000000000e+05
4.069650000000000000e+05
4.070400000000000000e+05
4.071250000000000000e+05
4.072080000000000000e+05
4.072910000000000000e+05
4.073750000000000000e+05
4.074480000000000000e+05
4.075230000000000000e+05
4.076070000000000000e+05
4.076780000000000000e+05
4.077660000000000000e+05
4.078470000000000000e+05
4.079320000000000000e+05
4.080050000000000000e+05
4.080970000000000000e+05
4.081880000000000000e+05
4.082830000000000000e+05
4.083750000000000000e+05
4.084540000000000000e+05
4.085290000000000000e+05
4.086090000000000000e+05
4.086860000000000000e+05
4.087630000000000000e+05
4.088460000000000000e+05
4.089380000000000000e+05
4.090220000000000000e+05
4.090980000000000000e+05
4.091870000000000000e+05
4.092680000000000000e+05
4.093600000000000000e+05
4.094450000000000000e+05
4.095290000000000000e+05
4.096100000000000000e+05
4.096870000000000000e+05
4.097850000000000000e+05
4.098590000000000000e+05
4.099370000000000000e+05
4.100130000000000000e+05
4.100980000000000000e+05
4.101770000000000000e+05
4.102500000000000000e+05
4.103310000000000000e+05
4.104210000000000000e+05
4.105010000000000000e+05
4.106030000000000000e+05
4.106850000000000000e+05
4.107750000000000000e+05
4.108480000000000000e+05
4.109210000000000000e+05
4.110050000000000000e+05
4.110880000000000000e+05
4.111710000000000000e+05
4.112440000000000000e+05
4.113340000000000000e+05
4.114190000000000000e+05
4.114890000000000000e+05
4.115750000000000000e+05
4.116370000000000000e+05
4.117270000000000000e+05
4.118160000000000000e+05
4.118910000000000000e+05
4.119620000000000000e+05
4.120550000000000000e+05
4.121460000000000000e+05
4.122280000000000000e+05
4.122950000000000000e+05
4.123680000000000000e+05
4.124520000000000000e+05
4.125160000000000000e+05
4.126020000000000000e+05
4.126820000000000000e+05
4.127700000000000000e+05
4.128620000000000000e+05
4.129580000000000000e+05
4.130520000000000000e+05
4.131370000000000000e+05
4.132220000000000000e+05
4.132990000000000000e+05
4.133890000000000000e+05
4.134730000000000000e+05
4.135620000000000000e+05
4.136310000000000000e+05
4.137070000000000000e+05
4.137890000000000000e+05
4.138790000000000000e+05
4.139660000000000000e+05
4.140510000000000000e+05
4.141350000000000000e+05
4.142050000000000000e+05
4.142780000000000000e+05
4.143560000000000000e+05
4.144490000000000000e+05
4.145220000000000000e+05
4.146140000000000000e+05
4.146990000000000000e+05
4.147760000000000000e+05
4.148530000000000000e+05
4.149320000000000000e+05
4.150170000000000000e+05
4.150900000000000000e+05
4.151770000000000000e+05
4.152310000000000000e+05
4.153220000000000000e+05
4.153920000000000000e+05
4.154760000000000000e+05
4.155550000000000000e+05
4.156360000000000000e+05
4.157340000000000000e+05
4.158000000000000000e+05
4.158780000000000000e+05
4.159670000000000000e+05
4.160680000000000000e+05
4.161430000000000000e+05
4.162080000000000000e+05
4.162850000000000000e+05
4.163780000000000000e+05
4.164570000000000000e+05
4.165380000000000000e+05
4.166140000000000000e+05
4.166840000000000000e+05
4.167660000000000000e+05
4.168530000000000000e+05
4.169290000000000000e+05
4.170140000000000000e+05
4.170940000000000000e+05
4.171660000000000000e+05
4.172440000000000000e+05
4.173200000000000000e+05
4.174040000000000000e+05
4.174880000000000000e+05
4.175500000000000000e+05
4.176360000000000000e+05
4.176850000000000000e+05
4.177630000000000000e+05
4.178380000000000000e+05
4.179370000000000000e+05
4.180400000000000000e+05
4.181210000000000000e+05
4.181960000000000000e+05
4.182690000000000000e+05
4.183550000000000000e+05
4.184360000000000000e+05
4.185080000000000000e+05
4.185960000000000000e+05
4.186740000000000000e+05
4.187530000000000000e+05
4.188380000000000000e+05
4.189370000000000000e+05
4.190070000000000000e+05
4.190910000000000000e+05
4.191660000000000000e+05
4.192530000000000000e+05
4.193400000000000000e+05
4.194210000000000000e+05
4.195100000000000000e+05
4.196030000000000000e+05
4.196990000000000000e+05
4.197730000000000000e+05
4.198460000000000000e+05
4.199160000000000000e+05
4.199930000000000000e+05
4.200760000000000000e+05
4.201550000000000000e+05
4.202350000000000000e+05
4.203280000000000000e+05
4.204050000000000000e+05
4.204840000000000000e+05
4.205680000000000000e+05
4.206600000000000000e+05
4.207330000000000000e+05
4.208310000000000000e+05
4.209140000000000000e+05
4.209930000000000000e+05
4.210700000000000000e+05
4.211500000000000000e+05
4.212350000000000000e+05
4.213090000000000000e+05
4.213850000000000000e+05
4.214690000000000000e+05
4.215560000000000000e+05
4.216470000000000000e+05
4.217360000000000000e+05
4.218230000000000000e+05
4.218850000000000000e+05
4.219640000000000000e+05
4.220450000000000000e+05
4.221320000000000000e+05
4.222170000000000000e+05
4.223000000000000000e+05
4.223850000000000000e+05
4.224590000000000000e+05
4.225420000000000000e+05
4.226150000000000000e+05
4.226920000000000000e+05
4.227640000000000000e+05
4.228430000000000000e+05
4.229210000000000000e+05
4.230150000000000000e+05
4.230870000000000000e+05
4.231580000000000000e+05
4.232440000000000000e+05
4.233070000000000000e+05
4.233900000000000000e+05
4.234660000000000000e+05
4.235480000000000000e+05
4.236340000000000000e+05
4.237240000000000000e+05
4.238150000000000000e+05
4.239040000000000000e+05
4.239720000000000000e+05
4.240490000000000000e+05
4.241390000000000000e+05
4.242150000000000000e+05
4.242910000000000000e+05
4.243780000000000000e+05
4.244450000000000000e+05
4.245250000000000000e+05
4.246140000000000000e+05
4.246840000000000000e+05
4.247550000000000000e+05
4.248420000000000000e+05
4.249230000000000000e+05
4.250020000000000000e+05
4.250740000000000000e+05
4.251400000000000000e+05
4.252200000000000000e+05
4.252850000000000000e+05
4.253760000000000000e+05
4.254430000000000000e+05
4.255120000000000000e+05
4.255870000000000000e+05
4.256740000000000000e+05
4.257540000000000000e+05
4.258300000000000000e+05
4.259210000000000000e+05
4.259910000000000000e+05
4.260680000000000000e+05
4.261480000000000000e+05
4.262260000000000000e+05
4.263110000000000000e+05
4.264040000000000000e+05
4.264920000000000000e+05
4.265640000000000000e+05
4.266430000000000000e+05
4.267300000000000000e+05
4.268110000000000000e+05
4.268850000000000000e+05
4.269800000000000000e+05
4.270470000000000000e+05
4.271290000000000000e+05
4.272150000000000000e+05
4.272950000000000000e+05
4.273760000000000000e+05
4.274540000000000000e+05
4.275500000000000000e+05
4.276280000000000000e+05
4.277150000000000000e+05
4.277870000000000000e+05
4.278650000000000000e+05
4.279410000000000000e+05
4.280140000000000000e+05
4.280960000000000000e+05
4.281640000000000000e+05
4.282570000000000000e+05
4.283310000000000000e+05
4.284160000000000000e+05
4.285020000000000000e+05
4.285820000000000000e+05
4.286710000000000000e+05
4.287540000000000000e+05
4.288280000000000000e+05
4.289130000000000000e+05
4.289920000000000000e+05
4.290620000000000000e+05
4.291440000000000000e+05
4.292070000000000000e+05
4.292830000000000000e+05
4.293520000000000000e+05
4.294230000000000000e+05
4.295020000000000000e+05
4.295860000000000000e+05
4.296490000000000000e+05
4.297260000000000000e+05
4.297990000000000000e+05
4.298750000000000000e+05
4.299570000000000000e+05
4.300290000000000000e+05
4.301010000000000000e+05
4.301740000000000000e+05
4.302510000000000000e+05
4.303210000000000000e+05
4.303930000000000000e+05
4.304570000000000000e+05
4.305160000000000000e+05
4.305860000000000000e+05
4.306700000000000000e+05
4.307640000000000000e+05
4.308480000000000000e+05
4.309430000000000000e+05
4.310270000000000000e+05
4.311080000000000000e+05
4.311910000000000000e+05
4.312450000000000000e+05
4.313310000000000000e+05
4.314030000000000000e+05
4.314820000000000000e+05
4.315570000000000000e+05
4.316380000000000000e+05
4.317000000000000000e+05
4.317830000000000000e+05
4.318540000000000000e+05
4.319430000000000000e+05
4.320110000000000000e+05
4.320910000000000000e+05
4.321740000000000000e+05
4.322450000000000000e+05
4.323180000000000000e+05
4.323760000000000000e+05
4.324600000000000000e+05
4.325210000000000000e+05
4.326100000000000000e+05
4.326690000000000000e+05
4.327460000000000000e+05
4.328270000000000000e+05
4.329030000000000000e+05
4.329740000000000000e+05
4.330430000000000000e+05
4.331200000000000000e+05
4.331940000000000000e+05
4.332710000000000000e+05
4.333420000000000000e+05
4.334200000000000000e+05
4.334920000000000000e+05
4.335650000000000000e+05
4.336390000000000000e+05
4.337120000000000000e+05
4.337880000000000000e+05
4.338600000000000000e+05
4.339310000000000000e+05
4.340080000000000000e+05
4.340800000000000000e+05
4.341540000000000000e+05
4.342270000000000000e+05
4.343050000000000000e+05
4.343770000000000000e+05
4.344500000000000000e+05
4.345200000000000000e+05
4.345920000000000000e+05
4.346630000000000000e+05
4.347370000000000000e+05
4.348140000000000000e+05
4.348840000000000000e+05
4.349660000000000000e+05
4.350460000000000000e+05
4.351290000000000000e+05
4.351980000000000000e+05
4.352590000000000000e+05
4.353270000000000000e+05
4.353990000000000000e+05
4.354670000000000000e+05
4.355400000000000000e+05
4.355940000000000000e+05
4.356620000000000000e+05
4.357260000000000000e+05
4.357920000000000000e+05
4.358610000000000000e+05
4.359340000000000000e+05
4.360070000000000000e+05
4.360610000000000000e+05
4.361420000000000000e+05
4.362070000000000000e+05
4.362770000000000000e+05
4.363750000000000000e+05
4.364580000000000000e+05
4.365220000000000000e+05
4.365820000000000000e+05
4.366450000000000000e+05
4.367150000000000000e+05
4.367940000000000000e+05
4.368530000000000000e+05
4.369230000000000000e+05
4.369950000000000000e+05
4.370670000000000000e+05
4.371440000000000000e+05
4.372180000000000000e+05
4.373070000000000000e+05
4.373840000000000000e+05
4.374480000000000000e+05
4.375430000000000000e+05
4.376100000000000000e+05
4.376850000000000000e+05
4.377590000000000000e+05
4.378240000000000000e+05
4.379000000000000000e+05
4.379900000000000000e+05
4.380620000000000000e+05
4.381290000000000000e+05
4.381930000000000000e+05
4.382840000000000000e+05
4.383490000000000000e+05
4.384210000000000000e+05
4.384880000000000000e+05
4.385460000000000000e+05
4.386190000000000000e+05
4.386880000000000000e+05
4.387650000000000000e+05
4.388380000000000000e+05
4.389060000000000000e+05
4.389780000000000000e+05
4.390470000000000000e+05
4.391210000000000000e+05
4.391930000000000000e+05
4.392690000000000000e+05
4.393410000000000000e+05
4.394140000000000000e+05
4.394940000000000000e+05
4.395590000000000000e+05
4.396320000000000000e+05
4.397100000000000000e+05
4.397940000000000000e+05
4.398670000000000000e+05
4.399370000000000000e+05
4.400040000000000000e+05
4.400820000000000000e+05
4.401550000000000000e+05
4.402250000000000000e+05
4.403120000000000000e+05
4.403810000000000000e+05
4.404340000000000000e+05
4.405120000000000000e+05
4.405780000000000000e+05
4.406530000000000000e+05
4.407280000000000000e+05
4.408000000000000000e+05
4.408710000000000000e+05
4.409460000000000000e+05
4.410240000000000000e+05
4.410940000000000000e+05
4.411560000000000000e+05
4.412190000000000000e+05
4.412900000000000000e+05
4.413600000000000000e+05
4.414330000000000000e+05
4.415060000000000000e+05
4.415660000000000000e+05
4.416440000000000000e+05
4.417200000000000000e+05
4.417820000000000000e+05
4.418660000000000000e+05
4.419270000000000000e+05
4.419870000000000000e+05
4.420520000000000000e+05
4.421230000000000000e+05
4.421830000000000000e+05
4.422470000000000000e+05
4.423170000000000000e+05
4.423950000000000000e+05
4.424690000000000000e+05
4.425470000000000000e+05
4.426150000000000000e+05
4.426920000000000000e+05
4.427480000000000000e+05
4.428100000000000000e+05
4.428750000000000000e+05
4.429470000000000000e+05
4.430330000000000000e+05
4.431010000000000000e+05
4.431660000000000000e+05
4.432350000000000000e+05
4.432980000000000000e+05
4.433620000000000000e+05
4.434240000000000000e+05
4.434770000000000000e+05
4.435510000000000000e+05
4.436120000000000000e+05
4.436780000000000000e+05
4.437540000000000000e+05
4.438300000000000000e+05
4.438860000000000000e+05
4.439660000000000000e+05
4.440420000000000000e+05
4.441210000000000000e+05
4.441900000000000000e+05
4.442670000000000000e+05
4.443420000000000000e+05
4.444070000000000000e+05
4.444570000000000000e+05
4.445290000000000000e+05
4.446200000000000000e+05
4.446850000000000000e+05
4.447570000000000000e+05
4.448180000000000000e+05
4.449030000000000000e+05
4.449660000000000000e+05
4.450310000000000000e+05
4.450980000000000000e+05
4.451650000000000000e+05
4.452390000000000000e+05
4.453050000000000000e+05
4.453810000000000000e+05
4.454420000000000000e+05
4.455180000000000000e+05
4.455830000000000000e+05
4.456530000000000000e+05
4.457130000000000000e+05
4.457760000000000000e+05
4.458490000000000000e+05
4.459220000000000000e+05
4.459880000000000000e+05
4.460640000000000000e+05
4.461170000000000000e+05
4.461820000000000000e+05
4.462640000000000000e+05
4.463330000000000000e+05
4.464030000000000000e+05
4.464830000000000000e+05
4.465680000000000000e+05
4.466330000000000000e+05
4.466850000000000000e+05
4.467440000000000000e+05
4.468130000000000000e+05
4.468810000000000000e+05
4.469590000000000000e+05
4.470130000000000000e+05
4.470850000000000000e+05
4.471470000000000000e+05
4.472120000000000000e+05
4.472960000000000000e+05
4.473570000000000000e+05
4.474200000000000000e+05
4.474890000000000000e+05
4.475680000000000000e+05
4.476500000000000000e+05
4.477210000000000000e+05
4.478020000000000000e+05
4.478570000000000000e+05
4.479330000000000000e+05
4.480050000000000000e+05
4.480860000000000000e+05
4.481530000000000000e+05
4.482240000000000000e+05
4.483010000000000000e+05
4.483850000000000000e+05
4.484520000000000000e+05
4.485160000000000000e+05
4.485960000000000000e+05
4.486480000000000000e+05
4.487190000000000000e+05
4.487830000000000000e+05
4.488400000000000000e+05
4.489130000000000000e+05
4.489770000000000000e+05
4.490390000000000000e+05
4.491190000000000000e+05
4.491790000000000000e+05
4.492460000000000000e+05
4.493110000000000000e+05
4.493860000000000000e+05
4.494400000000000000e+05
4.495220000000000000e+05
4.495850000000000000e+05
4.496450000000000000e+05
4.497120000000000000e+05
4.497870000000000000e+05
4.498490000000000000e+05
4.499130000000000000e+05
4.499740000000000000e+05
4.500450000000000000e+05
4.501210000000000000e+05
4.501900000000000000e+05
4.502630000000000000e+05
4.503430000000000000e+05
4.504180000000000000e+05
4.504860000000000000e+05
4.505470000000000000e+05
4.506100000000000000e+05
4.506770000000000000e+05
4.507480000000000000e+05
4.508010000000000000e+05
4.508820000000000000e+05
4.509530000000000000e+05
4.510290000000000000e+05
4.510990000000000000e+05
4.511670000000000000e+05
4.512220000000000000e+05
4.512970000000000000e+05
4.513700000000000000e+05
4.514430000000000000e+05
4.515080000000000000e+05
4.515790000000000000e+05
4.516360000000000000e+05
4.517060000000000000e+05
4.517700000000000000e+05
4.518310000000000000e+05
4.518960000000000000e+05
4.519640000000000000e+05
4.520350000000000000e+05
4.521000000000000000e+05
4.521720000000000000e+05
4.522390000000000000e+05
4.523200000000000000e+05
4.523850000000000000e+05
4.524580000000000000e+05
4.525380000000000000e+05
4.526090000000000000e+05
4.526710000000000000e+05
4.527380000000000000e+05
4.528160000000000000e+05
4.528800000000000000e+05
4.529530000000000000e+05
4.530320000000000000e+05
4.530950000000000000e+05
4.531570000000000000e+05
4.532300000000000000e+05
4.532900000000000000e+05
4.533630000000000000e+05
4.534350000000000000e+05
4.534850000000000000e+05
4.535650000000000000e+05
4.536370000000000000e+05
4.537050000000000000e+05
4.537600000000000000e+05
4.538260000000000000e+05
4.538850000000000000e+05
4.539560000000000000e+05
4.540170000000000000e+05
4.540870000000000000e+05
4.541640000000000000e+05
4.542340000000000000e+05
4.542970000000000000e+05
4.543650000000000000e+05
4.544290000000000000e+05
4.544890000000000000e+05
4.545560000000000000e+05
4.546400000000000000e+05
4.547090000000000000e+05
4.547700000000000000e+05
4.548280000000000000e+05
4.549020000000000000e+05
4.549710000000000000e+05
4.550410000000000000e+05
4.551130000000000000e+05
4.551730000000000000e+05
4.552300000000000000e+05
4.552970000000000000e+05
4.553600000000000000e+05
4.554300000000000000e+05
4.554990000000000000e+05
4.555640000000000000e+05
4.556300000000000000e+05
4.556950000000000000e+05
4.557500000000000000e+05
4.558130000000000000e+05
4.558770000000000000e+05
4.559460000000000000e+05
4.560220000000000000e+05
4.560760000000000000e+05
4.561660000000000000e+05
4.562210000000000000e+05
4.562930000000000000e+05
4.563520000000000000e+05
4.564090000000000000e+05
4.564620000000000000e+05
4.565280000000000000e+05
4.565880000000000000e+05
4.566550000000000000e+05
4.567210000000000000e+05
4.567770000000000000e+05
4.568480000000000000e+05
4.569120000000000000e+05
4.569840000000000000e+05
4.570600000000000000e+05
4.571310000000000000e+05
4.571910000000000000e+05
4.572770000000000000e+05
4.573400000000000000e+05
4.574180000000000000e+05
4.574850000000000000e+05
4.575450000000000000e+05
4.576060000000000000e+05
4.576600000000000000e+05
4.577100000000000000e+05
4.577830000000000000e+05
4.578510000000000000e+05
4.579070000000000000e+05
4.579720000000000000e+05
4.580440000000000000e+05
4.581110000000000000e+05
4.581720000000000000e+05
4.582350000000000000e+05
4.582960000000000000e+05
4.583660000000000000e+05
4.584440000000000000e+05
4.585100000000000000e+05
4.585680000000000000e+05
4.586320000000000000e+05
4.586910000000000000e+05
4.587510000000000000e+05
4.588120000000000000e+05
4.588770000000000000e+05
4.589520000000000000e+05
4.590350000000000000e+05
4.590990000000000000e+05
4.591570000000000000e+05
4.592230000000000000e+05
4.592820000000000000e+05
4.593470000000000000e+05
4.594150000000000000e+05
4.594780000000000000e+05
4.595540000000000000e+05
4.596170000000000000e+05
4.596730000000000000e+05
4.597310000000000000e+05
4.597850000000000000e+05
4.598570000000000000e+05
4.599130000000000000e+05
4.599710000000000000e+05
4.600430000000000000e+05
4.601040000000000000e+05
4.601850000000000000e+05
4.602520000000000000e+05
4.603120000000000000e+05
4.603770000000000000e+05
4.604370000000000000e+05
4.605020000000000000e+05
4.605500000000000000e+05
4.606080000000000000e+05
4.606700000000000000e+05
4.607350000000000000e+05
4.608020000000000000e+05
4.608740000000000000e+05
4.609490000000000000e+05
4.610180000000000000e+05
4.610830000000000000e+05
4.611490000000000000e+05
4.612160000000000000e+05
4.612880000000000000e+05
4.613470000000000000e+05
4.614240000000000000e+05
4.614970000000000000e+05
4.615700000000000000e+05
4.616270000000000000e+05
4.616930000000000000e+05
4.617540000000000000e+05
4.618060000000000000e+05
4.618660000000000000e+05
4.619240000000000000e+05
4.619840000000000000e+05
4.620510000000000000e+05
4.621120000000000000e+05
4.621680000000000000e+05
4.622310000000000000e+05
4.623060000000000000e+05
4.623690000000000000e+05
4.624430000000000000e+05
4.625150000000000000e+05
4.625870000000000000e+05
4.626570000000000000e+05
4.627120000000000000e+05
4.627730000000000000e+05
4.628470000000000000e+05
4.629060000000000000e+05
4.629630000000000000e+05
4.630310000000000000e+05
4.630940000000000000e+05
4.631410000000000000e+05
4.632090000000000000e+05
4.632810000000000000e+05
4.633440000000000000e+05
4.634120000000000000e+05
4.634760000000000000e+05
4.635380000000000000e+05
4.636050000000000000e+05
4.636690000000000000e+05
4.637290000000000000e+05
4.637900000000000000e+05
4.638580000000000000e+05
4.639260000000000000e+05
4.639760000000000000e+05
4.640390000000000000e+05
4.641010000000000000e+05
4.641680000000000000e+05
4.642330000000000000e+05
4.642950000000000000e+05
4.643480000000000000e+05
4.644070000000000000e+05
4.644830000000000000e+05
4.645490000000000000e+05
4.646090000000000000e+05
4.646670000000000000e+05
4.647380000000000000e+05
4.648030000000000000e+05
4.648670000000000000e+05
4.649290000000000000e+05
4.649970000000000000e+05
4.650610000000000000e+05
4.651280000000000000e+05
4.651920000000000000e+05
4.652510000000000000e+05
4.653060000000000000e+05
4.653800000000000000e+05
4.654470000000000000e+05
4.655210000000000000e+05
4.655890000000000000e+05
4.656600000000000000e+05
4.657330000000000000e+05
4.657990000000000000e+05
4.658650000000000000e+05
4.659380000000000000e+05
4.660080000000000000e+05
4.660770000000000000e+05
4.661320000000000000e+05
4.662100000000000000e+05
4.662630000000000000e+05
4.663220000000000000e+05
4.663950000000000000e+05
4.664540000000000000e+05
4.665200000000000000e+05
4.665750000000000000e+05
4.666300000000000000e+05
4.666840000000000000e+05
4.667620000000000000e+05
4.668370000000000000e+05
4.669090000000000000e+05
4.669690000000000000e+05
4.670350000000000000e+05
4.671030000000000000e+05
4.671680000000000000e+05
4.672270000000000000e+05
4.672870000000000000e+05
4.673450000000000000e+05
4.673960000000000000e+05
4.674650000000000000e+05
4.675410000000000000e+05
4.676090000000000000e+05
4.676710000000000000e+05
4.677160000000000000e+05
4.677870000000000000e+05
4.678460000000000000e+05
4.678980000000000000e+05
4.679570000000000000e+05
4.680170000000000000e+05
4.680800000000000000e+05
4.681400000000000000e+05
4.682170000000000000e+05
4.682870000000000000e+05
4.683540000000000000e+05
4.684100000000000000e+05
4.684710000000000000e+05
4.685330000000000000e+05
4.685750000000000000e+05
4.686410000000000000e+05
4.687150000000000000e+05
4.687730000000000000e+05
4.688360000000000000e+05
4.688930000000000000e+05
4.689490000000000000e+05
4.690090000000000000e+05
4.690660000000000000e+05
4.691230000000000000e+05
4.691880000000000000e+05
4.692460000000000000e+05
4.693090000000000000e+05
4.693740000000000000e+05
4.694320000000000000e+05
4.694990000000000000e+05
4.695590000000000000e+05
4.696180000000000000e+05
4.696900000000000000e+05
4.697550000000000000e+05
4.698180000000000000e+05
4.698810000000000000e+05
4.699520000000000000e+05
4.700150000000000000e+05
4.700830000000000000e+05
4.701330000000000000e+05
4.702000000000000000e+05
4.702730000000000000e+05
4.703350000000000000e+05
4.704140000000000000e+05
4.704760000000000000e+05
4.705300000000000000e+05
4.705880000000000000e+05
4.706490000000000000e+05
4.707350000000000000e+05
4.708050000000000000e+05
4.708640000000000000e+05
4.709250000000000000e+05
4.709870000000000000e+05
4.710340000000000000e+05
4.711020000000000000e+05
4.711740000000000000e+05
4.712290000000000000e+05
4.712930000000000000e+05
4.713610000000000000e+05
4.714210000000000000e+05
4.714890000000000000e+05
4.715580000000000000e+05
4.716200000000000000e+05
4.716710000000000000e+05
4.717360000000000000e+05
4.718010000000000000e+05
4.718800000000000000e+05
4.719420000000000000e+05
4.720220000000000000e+05
4.720850000000000000e+05
4.721390000000000000e+05
4.722040000000000000e+05
4.722510000000000000e+05
4.723130000000000000e+05
4.723680000000000000e+05
4.724230000000000000e+05
4.724760000000000000e+05
4.725570000000000000e+05
4.726380000000000000e+05
4.726980000000000000e+05
4.727500000000000000e+05
4.728170000000000000e+05
4.728710000000000000e+05
4.729390000000000000e+05
4.729930000000000000e+05
4.730490000000000000e+05
4.731000000000000000e+05
4.731570000000000000e+05
4.732110000000000000e+05
4.732840000000000000e+05
4.733540000000000000e+05
4.734120000000000000e+05
4.734820000000000000e+05
4.735520000000000000e+05
4.736200000000000000e+05
4.736840000000000000e+05
4.737470000000000000e+05
4.738100000000000000e+05
4.738660000000000000e+05
4.739280000000000000e+05
4.739840000000000000e+05
4.740410000000000000e+05
4.741040000000000000e+05
4.741690000000000000e+05
4.742210000000000000e+05
4.742780000000000000e+05
4.743400000000000000e+05
4.744250000000000000e+05
4.744880000000000000e+05
4.745530000000000000e+05
4.746150000000000000e+05
4.746770000000000000e+05
4.747400000000000000e+05
4.748120000000000000e+05
4.748660000000000000e+05
4.749220000000000000e+05
4.749950000000000000e+05
4.750620000000000000e+05
4.751330000000000000e+05
4.752040000000000000e+05
4.752550000000000000e+05
4.753250000000000000e+05
4.753830000000000000e+05
4.754450000000000000e+05
4.754990000000000000e+05
4.755640000000000000e+05
4.756110000000000000e+05
4.756700000000000000e+05
4.757210000000000000e+05
4.757840000000000000e+05
4.758440000000000000e+05
4.759020000000000000e+05
4.759610000000000000e+05
4.760260000000000000e+05
4.760750000000000000e+05
4.761400000000000000e+05
4.762150000000000000e+05
4.762740000000000000e+05
4.763370000000000000e+05
4.763950000000000000e+05
4.764540000000000000e+05
4.765180000000000000e+05
4.765760000000000000e+05
4.766370000000000000e+05
4.766950000000000000e+05
4.767610000000000000e+05
4.768160000000000000e+05
4.768630000000000000e+05
4.769190000000000000e+05
4.769870000000000000e+05
4.770440000000000000e+05
4.771090000000000000e+05
4.771570000000000000e+05
4.772190000000000000e+05
4.773090000000000000e+05
4.773680000000000000e+05
4.774330000000000000e+05
4.774920000000000000e+05
4.775360000000000000e+05
4.775970000000000000e+05
4.776500000000000000e+05
4.776960000000000000e+05
4.777610000000000000e+05
4.778190000000000000e+05
4.778770000000000000e+05
4.779340000000000000e+05
4.780000000000000000e+05
4.780590000000000000e+05
4.781160000000000000e+05
4.781810000000000000e+05
4.782360000000000000e+05
4.782860000000000000e+05
4.783430000000000000e+05
4.784060000000000000e+05
4.784830000000000000e+05
4.785520000000000000e+05
4.786080000000000000e+05
4.786750000000000000e+05
4.787370000000000000e+05
4.788010000000000000e+05
4.788640000000000000e+05
4.789250000000000000e+05
4.789950000000000000e+05
4.790480000000000000e+05
4.791070000000000000e+05
4.791800000000000000e+05
4.792560000000000000e+05
4.793110000000000000e+05
4.793820000000000000e+05
4.794510000000000000e+05
4.795210000000000000e+05
4.795840000000000000e+05
4.796330000000000000e+05
4.796860000000000000e+05
4.797570000000000000e+05
4.798150000000000000e+05
4.798720000000000000e+05
4.799370000000000000e+05
4.800010000000000000e+05
4.800620000000000000e+05
4.801270000000000000e+05
4.801720000000000000e+05
4.802290000000000000e+05
4.802800000000000000e+05
4.803280000000000000e+05
4.803830000000000000e+05
4.804310000000000000e+05
4.804860000000000000e+05
4.805490000000000000e+05
4.805970000000000000e+05
4.806640000000000000e+05
4.807290000000000000e+05
4.807860000000000000e+05
4.808450000000000000e+05
4.809060000000000000e+05
4.809600000000000000e+05
4.810220000000000000e+05
4.810890000000000000e+05
4.811560000000000000e+05
4.812140000000000000e+05
4.812860000000000000e+05
4.813520000000000000e+05
4.814190000000000000e+05
4.814840000000000000e+05
4.815460000000000000e+05
4.816150000000000000e+05
4.816690000000000000e+05
4.817220000000000000e+05
4.817670000000000000e+05
4.818310000000000000e+05
4.819030000000000000e+05
4.819590000000000000e+05
4.820310000000000000e+05
4.821030000000000000e+05
4.821580000000000000e+05
4.822210000000000000e+05
4.822860000000000000e+05
4.823450000000000000e+05
4.824170000000000000e+05
4.824840000000000000e+05
4.825360000000000000e+05
4.825970000000000000e+05
4.826490000000000000e+05
4.827140000000000000e+05
4.827710000000000000e+05
4.828290000000000000e+05
4.828920000000000000e+05
4.829460000000000000e+05
4.830090000000000000e+05
4.830720000000000000e+05
4.831410000000000000e+05
4.832020000000000000e+05
4.832590000000000000e+05
4.833140000000000000e+05
4.833680000000000000e+05
4.834250000000000000e+05
4.834910000000000000e+05
4.835440000000000000e+05
4.835970000000000000e+05
4.836680000000000000e+05
4.837210000000000000e+05
4.837770000000000000e+05
4.838250000000000000e+05
4.838750000000000000e+05
4.839340000000000000e+05
4.839920000000000000e+05
4.840510000000000000e+05
4.841070000000000000e+05
4.841670000000000000e+05
4.842300000000000000e+05
4.842920000000000000e+05
4.843440000000000000e+05
4.843910000000000000e+05
4.844330000000000000e+05
4.844880000000000000e+05
4.845520000000000000e+05
4.846140000000000000e+05
4.846680000000000000e+05
4.847410000000000000e+05
4.847820000000000000e+05
4.848550000000000000e+05
4.848990000000000000e+05
4.849610000000000000e+05
4.850120000000000000e+05
4.850700000000000000e+05
4.851180000000000000e+05
4.851700000000000000e+05
4.852140000000000000e+05
4.852750000000000000e+05
4.853310000000000000e+05
4.853940000000000000e+05
4.854530000000000000e+05
4.855090000000000000e+05
4.855740000000000000e+05
4.856300000000000000e+05
4.856830000000000000e+05
4.857360000000000000e+05
4.857990000000000000e+05
4.858590000000000000e+05
4.859120000000000000e+05
4.859780000000000000e+05
4.860350000000000000e+05
4.860850000000000000e+05
4.861390000000000000e+05
4.861990000000000000e+05
4.862510000000000000e+05
4.863060000000000000e+05
4.863740000000000000e+05
4.864240000000000000e+05
4.864810000000000000e+05
4.865250000000000000e+05
4.865830000000000000e+05
4.866400000000000000e+05
4.867120000000000000e+05
4.867790000000000000e+05
4.868280000000000000e+05
4.868840000000000000e+05
4.869380000000000000e+05
4.870020000000000000e+05
4.870680000000000000e+05
4.871210000000000000e+05
4.871820000000000000e+05
4.872670000000000000e+05
4.873310000000000000e+05
4.873870000000000000e+05
4.874380000000000000e+05
4.874940000000000000e+05
4.875450000000000000e+05
4.876130000000000000e+05
4.876750000000000000e+05
4.877370000000000000e+05
4.877960000000000000e+05
4.878530000000000000e+05
4.879170000000000000e+05
4.879730000000000000e+05
4.880350000000000000e+05
4.880900000000000000e+05
4.881290000000000000e+05
4.881840000000000000e+05
4.882460000000000000e+05
4.882960000000000000e+05
4.883440000000000000e+05
4.883950000000000000e+05
4.884510000000000000e+05
4.885080000000000000e+05
4.885560000000000000e+05
4.886150000000000000e+05
4.886910000000000000e+05
4.887510000000000000e+05
4.888070000000000000e+05
4.888620000000000000e+05
4.889250000000000000e+05
4.889900000000000000e+05
4.890620000000000000e+05
4.891160000000000000e+05
4.891810000000000000e+05
4.892300000000000000e+05
4.892850000000000000e+05
4.893420000000000000e+05
4.893980000000000000e+05
4.894600000000000000e+05
4.895130000000000000e+05
4.895630000000000000e+05
4.896250000000000000e+05
4.896840000000000000e+05
4.897390000000000000e+05
4.898010000000000000e+05
4.898500000000000000e+05
4.898940000000000000e+05
4.899500000000000000e+05
4.900200000000000000e+05
4.900720000000000000e+05
4.901310000000000000e+05
4.901780000000000000e+05
4.902340000000000000e+05
4.902880000000000000e+05
4.903470000000000000e+05
4.904040000000000000e+05
4.904580000000000000e+05
4.905140000000000000e+05
4.905660000000000000e+05
4.906180000000000000e+05
4.906760000000000000e+05
4.907330000000000000e+05
4.907800000000000000e+05
4.908350000000000000e+05
4.908920000000000000e+05
4.909360000000000000e+05
4.909790000000000000e+05
4.910390000000000000e+05
4.911130000000000000e+05
4.911580000000000000e+05
4.912160000000000000e+05
4.912640000000000000e+05
4.913060000000000000e+05
4.913590000000000000e+05
4.914300000000000000e+05
4.914880000000000000e+05
4.915490000000000000e+05
4.916150000000000000e+05
4.916680000000000000e+05
4.917350000000000000e+05
4.917930000000000000e+05
4.918510000000000000e+05
4.919080000000000000e+05
4.919620000000000000e+05
4.920210000000000000e+05
4.920730000000000000e+05
4.921290000000000000e+05
4.921920000000000000e+05
4.922430000000000000e+05
4.923060000000000000e+05
4.923490000000000000e+05
4.924150000000000000e+05
4.924700000000000000e+05
4.925300000000000000e+05
4.925900000000000000e+05
4.926500000000000000e+05
4.927100000000000000e+05
4.927720000000000000e+05
4.928110000000000000e+05
4.928730000000000000e+05
4.929260000000000000e+05
4.929780000000000000e+05
4.930320000000000000e+05
4.931000000000000000e+05
4.931480000000000000e+05
4.932130000000000000e+05
4.932790000000000000e+05
4.933290000000000000e+05
4.933960000000000000e+05
4.934610000000000000e+05
4.935160000000000000e+05
4.935740000000000000e+05
4.936350000000000000e+05
4.936960000000000000e+05
4.937470000000000000e+05
4.937900000000000000e+05
4.938490000000000000e+05
4.939040000000000000e+05
4.939550000000000000e+05
4.940050000000000000e+05
4.940580000000000000e+05
4.941260000000000000e+05
4.941690000000000000e+05
4.942120000000000000e+05
4.942560000000000000e+05
4.943270000000000000e+05
4.943920000000000000e+05
4.944430000000000000e+05
4.945000000000000000e+05
4.945530000000000000e+05
4.946200000000000000e+05
4.946670000000000000e+05
4.947230000000000000e+05
4.947890000000000000e+05
4.948340000000000000e+05
4.948940000000000000e+05
4.949460000000000000e+05
4.950020000000000000e+05
4.950510000000000000e+05
4.951000000000000000e+05
4.951550000000000000e+05
4.952010000000000000e+05
4.952570000000000000e+05
4.953130000000000000e+05
4.953690000000000000e+05
4.954260000000000000e+05
4.954780000000000000e+05
4.955310000000000000e+05
4.955870000000000000e+05
4.956520000000000000e+05
4.957170000000000000e+05
4.957710000000000000e+05
4.958210000000000000e+05
4.958730000000000000e+05
4.959300000000000000e+05
4.959830000000000000e+05
4.960480000000000000e+05
4.961160000000000000e+05
4.961870000000000000e+05
4.962500000000000000e+05
4.963100000000000000e+05
4.963610000000000000e+05
4.964130000000000000e+05
4.964760000000000000e+05
4.965260000000000000e+05
4.965880000000000000e+05
4.966530000000000000e+05
4.967130000000000000e+05
4.967650000000000000e+05
4.968270000000000000e+05
4.968880000000000000e+05
4.969430000000000000e+05
4.969850000000000000e+05
4.970460000000000000e+05
4.971040000000000000e+05
4.971430000000000000e+05
4.971780000000000000e+05
4.972340000000000000e+05
4.972900000000000000e+05
4.973420000000000000e+05
4.974020000000000000e+05
4.974490000000000000e+05
4.974980000000000000e+05
4.975390000000000000e+05
4.975790000000000000e+05
4.976390000000000000e+05
4.976950000000000000e+05
4.977540000000000000e+05
4.978150000000000000e+05
4.978590000000000000e+05
4.979030000000000000e+05
4.979680000000000000e+05
4.980370000000000000e+05
4.980920000000000000e+05
4.981460000000000000e+05
4.982060000000000000e+05
4.982610000000000000e+05
4.983080000000000000e+05
4.983660000000000000e+05
4.984210000000000000e+05
4.984860000000000000e+05
4.985440000000000000e+05
4.985940000000000000e+05
4.986430000000000000e+05
4.987020000000000000e+05
4.987500000000000000e+05
4.988000000000000000e+05
4.988400000000000000e+05
4.988940000000000000e+05
4.989500000000000000e+05
4.989970000000000000e+05
4.990520000000000000e+05
4.991150000000000000e+05
4.991690000000000000e+05
4.992180000000000000e+05
4.992700000000000000e+05
4.993220000000000000e+05
4.993800000000000000e+05
4.994280000000000000e+05
4.994880000000000000e+05
4.995390000000000000e+05
4.995960000000000000e+05
4.996450000000000000e+05
4.996960000000000000e+05
4.997550000000000000e+05
4.998040000000000000e+05
4.998650000000000000e+05
4.999230000000000000e+05
4.999800000000000000e+05
5.000420000000000000e+05
5.000940000000000000e+05
5.001440000000000000e+05
5.001870000000000000e+05
5.002330000000000000e+05
5.002900000000000000e+05
5.003420000000000000e+05
5.003850000000000000e+05
5.004280000000000000e+05
5.004780000000000000e+05
5.005390000000000000e+05
5.006000000000000000e+05
5.006560000000000000e+05
5.007100000000000000e+05
5.007710000000000000e+05
5.008310000000000000e+05
5.008800000000000000e+05
5.009350000000000000e+05
5.009870000000000000e+05
5.010520000000000000e+05
5.010990000000000000e+05
5.011460000000000000e+05
5.012090000000000000e+05
5.012760000000000000e+05
5.013270000000000000e+05
5.013840000000000000e+05
5.014270000000000000e+05
5.014730000000000000e+05
5.015290000000000000e+05
5.015780000000000000e+05
5.016320000000000000e+05
5.016860000000000000e+05
5.017340000000000000e+05
5.017880000000000000e+05
5.018430000000000000e+05
5.019130000000000000e+05
5.019640000000000000e+05
5.020230000000000000e+05
5.020700000000000000e+05
5.021230000000000000e+05
5.021760000000000000e+05
5.022230000000000000e+05
5.022770000000000000e+05
5.023390000000000000e+05
5.023860000000000000e+05
5.024360000000000000e+05
5.024870000000000000e+05
5.025370000000000000e+05
5.025940000000000000e+05
5.026500000000000000e+05
5.027070000000000000e+05
5.027760000000000000e+05
5.028290000000000000e+05
5.028660000000000000e+05
5.029250000000000000e+05
5.029790000000000000e+05
5.030280000000000000e+05
5.030870000000000000e+05
5.031310000000000000e+05
5.031850000000000000e+05
5.032550000000000000e+05
5.032990000000000000e+05
5.033440000000000000e+05
5.034070000000000000e+05
5.034530000000000000e+05
5.035130000000000000e+05
5.035650000000000000e+05
5.036270000000000000e+05
5.036840000000000000e+05
5.037360000000000000e+05
5.037950000000000000e+05
5.038500000000000000e+05
5.039120000000000000e+05
5.039500000000000000e+05
5.040000000000000000e+05
5.040620000000000000e+05
5.041190000000000000e+05
5.041760000000000000e+05
5.042240000000000000e+05
5.042730000000000000e+05
5.043260000000000000e+05
5.043760000000000000e+05
5.044240000000000000e+05
5.044610000000000000e+05
5.045110000000000000e+05
5.045690000000000000e+05
5.046250000000000000e+05
5.046690000000000000e+05
5.047190000000000000e+05
5.047650000000000000e+05
5.048160000000000000e+05
5.048590000000000000e+05
5.049110000000000000e+05
5.049820000000000000e+05
5.050600000000000000e+05
5.051210000000000000e+05
5.051800000000000000e+05
5.052330000000000000e+05
5.052800000000000000e+05
5.053360000000000000e+05
5.053950000000000000e+05
5.054460000000000000e+05
5.055080000000000000e+05
5.055700000000000000e+05
5.056250000000000000e+05
5.056780000000000000e+05
5.057280000000000000e+05
5.057850000000000000e+05
5.058300000000000000e+05
5.058700000000000000e+05
5.059280000000000000e+05
5.059880000000000000e+05
5.060450000000000000e+05
5.060820000000000000e+05
5.061330000000000000e+05
5.061820000000000000e+05
5.062280000000000000e+05
5.062780000000000000e+05
5.063250000000000000e+05
5.063720000000000000e+05
5.064260000000000000e+05
5.064860000000000000e+05
5.065430000000000000e+05
5.066010000000000000e+05
5.066600000000000000e+05
5.067120000000000000e+05
5.067610000000000000e+05
5.068030000000000000e+05
5.068580000000000000e+05
5.069020000000000000e+05
5.069270000000000000e+05
5.069860000000000000e+05
5.070420000000000000e+05
5.070990000000000000e+05
5.071550000000000000e+05
5.072010000000000000e+05
5.072680000000000000e+05
5.073260000000000000e+05
5.073760000000000000e+05
5.074140000000000000e+05
5.074700000000000000e+05
5.075210000000000000e+05
5.075600000000000000e+05
5.076160000000000000e+05
5.076800000000000000e+05
5.077400000000000000e+05
5.077950000000000000e+05
5.078450000000000000e+05
5.078990000000000000e+05
5.079450000000000000e+05
5.080010000000000000e+05
5.080580000000000000e+05
5.081020000000000000e+05
5.081460000000000000e+05
5.082010000000000000e+05
5.082600000000000000e+05
5.083140000000000000e+05
5.083600000000000000e+05
5.084090000000000000e+05
5.084630000000000000e+05
5.085010000000000000e+05
5.085540000000000000e+05
5.085980000000000000e+05
5.086510000000000000e+05
5.086910000000000000e+05
5.087470000000000000e+05
5.087950000000000000e+05
5.088550000000000000e+05
5.089090000000000000e+05
5.089500000000000000e+05
5.090000000000000000e+05
5.090510000000000000e+05
5.090940000000000000e+05
5.091600000000000000e+05
5.092150000000000000e+05
5.092490000000000000e+05
5.093030000000000000e+05
5.093540000000000000e+05
5.094120000000000000e+05
5.094610000000000000e+05
5.095210000000000000e+05
5.095810000000000000e+05
5.096240000000000000e+05
5.096740000000000000e+05
5.097210000000000000e+05
5.097750000000000000e+05
5.098340000000000000e+05
5.098750000000000000e+05
5.099370000000000000e+05
5.099830000000000000e+05
5.100340000000000000e+05
5.100790000000000000e+05
5.101300000000000000e+05
5.101820000000000000e+05
5.102180000000000000e+05
5.102700000000000000e+05
5.103200000000000000e+05
5.103870000000000000e+05
5.104420000000000000e+05
5.105000000000000000e+05
5.105520000000000000e+05
5.106070000000000000e+05
5.106610000000000000e+05
5.107150000000000000e+05
5.107530000000000000e+05
5.108060000000000000e+05
5.108610000000000000e+05
5.109100000000000000e+05
5.109520000000000000e+05
5.110060000000000000e+05
5.110560000000000000e+05
5.111050000000000000e+05
5.111490000000000000e+05
5.112040000000000000e+05
5.112490000000000000e+05
5.113070000000000000e+05
5.113560000000000000e+05
5.114000000000000000e+05
5.114530000000000000e+05
5.115040000000000000e+05
5.115450000000000000e+05
5.115990000000000000e+05
5.116550000000000000e+05
5.117030000000000000e+05
5.117500000000000000e+05
5.117880000000000000e+05
5.118280000000000000e+05
5.118860000000000000e+05
5.119410000000000000e+05
5.119950000000000000e+05
5.120380000000000000e+05
5.120910000000000000e+05
5.121510000000000000e+05
5.121990000000000000e+05
5.122510000000000000e+05
5.122860000000000000e+05
5.123380000000000000e+05
5.123900000000000000e+05
5.124450000000000000e+05
5.124930000000000000e+05
5.125360000000000000e+05
5.125930000000000000e+05
5.126460000000000000e+05
5.126920000000000000e+05
5.127450000000000000e+05
5.128040000000000000e+05
5.128620000000000000e+05
5.129070000000000000e+05
5.129420000000000000e+05
5.129880000000000000e+05
5.130250000000000000e+05
5.130810000000000000e+05
5.131240000000000000e+05
5.131770000000000000e+05
5.132220000000000000e+05
5.132830000000000000e+05
5.133360000000000000e+05
5.133780000000000000e+05
5.134350000000000000e+05
5.134850000000000000e+05
5.135300000000000000e+05
5.135750000000000000e+05
5.136170000000000000e+05
5.136710000000000000e+05
5.137140000000000000e+05
5.137690000000000000e+05
5.138220000000000000e+05
5.138780000000000000e+05
5.139400000000000000e+05
5.139850000000000000e+05
5.140410000000000000e+05
5.140990000000000000e+05
5.141620000000000000e+05
5.142220000000000000e+05
5.142730000000000000e+05
5.143340000000000000e+05
5.143870000000000000e+05
5.144380000000000000e+05
5.144840000000000000e+05
5.145420000000000000e+05
5.145750000000000000e+05
5.146230000000000000e+05
5.146800000000000000e+05
5.147250000000000000e+05
5.147810000000000000e+05
5.148380000000000000e+05
5.148910000000000000e+05
5.149320000000000000e+05
5.149750000000000000e+05
5.150170000000000000e+05
5.150780000000000000e+05
5.151350000000000000e+05
5.151910000000000000e+05
5.152580000000000000e+05
5.153080000000000000e+05
5.153450000000000000e+05
5.154010000000000000e+05
5.154560000000000000e+05
5.155040000000000000e+05
5.155600000000000000e+05
5.156020000000000000e+05
5.156640000000000000e+05
5.157160000000000000e+05
5.157830000000000000e+05
5.158320000000000000e+05
5.158780000000000000e+05
5.159310000000000000e+05
5.159920000000000000e+05
5.160530000000000000e+05
5.160980000000000000e+05
5.161450000000000000e+05
5.162030000000000000e+05
5.162470000000000000e+05
5.162990000000000000e+05
5.163540000000000000e+05
5.163940000000000000e+05
5.164410000000000000e+05
5.165080000000000000e+05
5.165580000000000000e+05
5.165950000000000000e+05
5.166590000000000000e+05
5.166990000000000000e+05
5.167470000000000000e+05
5.167920000000000000e+05
5.168340000000000000e+05
5.168790000000000000e+05
5.169170000000000000e+05
5.169650000000000000e+05
5.170240000000000000e+05
5.170670000000000000e+05
5.171190000000000000e+05
5.171700000000000000e+05
5.172080000000000000e+05
5.172540000000000000e+05
5.173000000000000000e+05
5.173400000000000000e+05
5.173860000000000000e+05
5.174280000000000000e+05
5.174680000000000000e+05
5.175220000000000000e+05
5.175670000000000000e+05
5.176150000000000000e+05
5.176550000000000000e+05
5.177160000000000000e+05
5.177560000000000000e+05
5.178060000000000000e+05
5.178540000000000000e+05
5.179120000000000000e+05
5.179520000000000000e+05
5.180030000000000000e+05
5.180530000000000000e+05
5.181230000000000000e+05
5.181790000000000000e+05
5.182270000000000000e+05
5.182780000000000000e+05
5.183410000000000000e+05
5.183940000000000000e+05
5.184420000000000000e+05
5.184860000000000000e+05
5.185300000000000000e+05
5.185780000000000000e+05
5.186190000000000000e+05
5.186750000000000000e+05
5.187180000000000000e+05
5.187760000000000000e+05
5.188200000000000000e+05
5.188650000000000000e+05
5.189110000000000000e+05
5.189600000000000000e+05
5.190060000000000000e+05
5.190480000000000000e+05
5.190960000000000000e+05
5.191410000000000000e+05
5.191870000000000000e+05
5.192360000000000000e+05
5.192820000000000000e+05
5.193220000000000000e+05
5.193750000000000000e+05
5.194300000000000000e+05
5.194850000000000000e+05
5.195380000000000000e+05
5.195800000000000000e+05
5.196320000000000000e+05
5.196710000000000000e+05
5.197200000000000000e+05
5.197780000000000000e+05
5.198390000000000000e+05
5.198830000000000000e+05
5.199300000000000000e+05
5.199850000000000000e+05
5.200350000000000000e+05
5.200800000000000000e+05
5.201200000000000000e+05
5.201690000000000000e+05
5.202180000000000000e+05
5.202610000000000000e+05
5.203290000000000000e+05
5.203920000000000000e+05
5.204500000000000000e+05
5.205030000000000000e+05
5.205520000000000000e+05
5.205980000000000000e+05
5.206530000000000000e+05
5.207010000000000000e+05
5.207450000000000000e+05
5.207990000000000000e+05
5.208430000000000000e+05
5.208910000000000000e+05
5.209560000000000000e+05
5.210090000000000000e+05
5.210580000000000000e+05
5.211030000000000000e+05
5.211530000000000000e+05
5.211970000000000000e+05
5.212560000000000000e+05
5.213160000000000000e+05
5.213670000000000000e+05
5.214140000000000000e+05
5.214830000000000000e+05
5.215430000000000000e+05
5.215950000000000000e+05
5.216440000000000000e+05
5.216900000000000000e+05
5.217300000000000000e+05
5.217810000000000000e+05
5.218180000000000000e+05
5.218680000000000000e+05
5.219180000000000000e+05
5.219720000000000000e+05
5.220280000000000000e+05
5.220710000000000000e+05
5.221210000000000000e+05
5.221740000000000000e+05
5.222190000000000000e+05
5.222720000000000000e+05
5.223100000000000000e+05
5.223640000000000000e+05
5.224080000000000000e+05
5.224530000000000000e+05
5.225140000000000000e+05
5.225660000000000000e+05
5.226180000000000000e+05
5.226600000000000000e+05
5.227120000000000000e+05
5.227720000000000000e+05
5.228330000000000000e+05
5.228790000000000000e+05
5.229320000000000000e+05
5.229950000000000000e+05
5.230490000000000000e+05
5.230940000000000000e+05
5.231440000000000000e+05
5.231870000000000000e+05
5.232320000000000000e+05
5.232660000000000000e+05
5.233010000000000000e+05
5.233540000000000000e+05
5.233890000000000000e+05
5.234400000000000000e+05
5.234920000000000000e+05
5.235330000000000000e+05
5.235780000000000000e+05
5.236120000000000000e+05
5.236680000000000000e+05
5.237140000000000000e+05
5.237610000000000000e+05
5.238040000000000000e+05
5.238590000000000000e+05
5.239040000000000000e+05
5.239380000000000000e+05
5.239850000000000000e+05
5.240170000000000000e+05
5.240700000000000000e+05
5.241230000000000000e+05
5.241760000000000000e+05
5.242240000000000000e+05
5.242810000000000000e+05
5.243330000000000000e+05
5.243950000000000000e+05
5.244420000000000000e+05
5.244930000000000000e+05
5.245290000000000000e+05
5.245860000000000000e+05
5.246330000000000000e+05
5.246870000000000000e+05
5.247330000000000000e+05
5.247710000000000000e+05
5.248210000000000000e+05
5.248800000000000000e+05
5.249310000000000000e+05
5.249710000000000000e+05
5.250280000000000000e+05
5.250780000000000000e+05
5.251290000000000000e+05
5.251770000000000000e+05
5.252260000000000000e+05
5.252710000000000000e+05
5.253370000000000000e+05
5.253870000000000000e+05
5.254390000000000000e+05
5.254850000000000000e+05
5.255380000000000000e+05
5.255950000000000000e+05
5.256470000000000000e+05
5.257010000000000000e+05
5.257490000000000000e+05
5.258100000000000000e+05
5.258440000000000000e+05
5.258920000000000000e+05
5.259570000000000000e+05
5.260150000000000000e+05
5.260650000000000000e+05
5.261110000000000000e+05
5.261580000000000000e+05
5.261970000000000000e+05
5.262470000000000000e+05
5.262880000000000000e+05
5.263480000000000000e+05
5.264030000000000000e+05
5.264380000000000000e+05
5.264860000000000000e+05
5.265360000000000000e+05
5.265770000000000000e+05
5.266270000000000000e+05
5.266700000000000000e+05
5.267210000000000000e+05
5.267790000000000000e+05
5.268270000000000000e+05
5.268810000000000000e+05
5.269300000000000000e+05
5.269790000000000000e+05
5.270240000000000000e+05
5.270790000000000000e+05
5.271330000000000000e+05
5.271890000000000000e+05
5.272410000000000000e+05
5.272820000000000000e+05
5.273300000000000000e+05
5.273750000000000000e+05
5.274260000000000000e+05
5.274710000000000000e+05
5.275080000000000000e+05
5.275620000000000000e+05
5.276100000000000000e+05
5.276520000000000000e+05
5.276970000000000000e+05
5.277430000000000000e+05
5.277860000000000000e+05
5.278230000000000000e+05
5.278660000000000000e+05
5.279110000000000000e+05
5.279700000000000000e+05
5.280250000000000000e+05
5.280860000000000000e+05
5.281440000000000000e+05
5.281910000000000000e+05
5.282410000000000000e+05
5.283000000000000000e+05
5.283430000000000000e+05
5.283970000000000000e+05
5.284390000000000000e+05
5.284840000000000000e+05
5.285350000000000000e+05
5.285820000000000000e+05
5.286210000000000000e+05
5.286620000000000000e+05
5.287220000000000000e+05
5.287680000000000000e+05
5.288100000000000000e+05
5.288590000000000000e+05
5.289070000000000000e+05
5.289480000000000000e+05
5.290040000000000000e+05
5.290540000000000000e+05
5.291030000000000000e+05
5.291460000000000000e+05
5.292010000000000000e+05
5.292490000000000000e+05
5.292940000000000000e+05
5.293330000000000000e+05
5.293860000000000000e+05
5.294390000000000000e+05
5.294930000000000000e+05
5.295370000000000000e+05
5.295820000000000000e+05
5.296350000000000000e+05
5.296860000000000000e+05
5.297440000000000000e+05
5.297990000000000000e+05
5.298560000000000000e+05
5.299110000000000000e+05
5.299600000000000000e+05
5.300070000000000000e+05
5.300460000000000000e+05
5.300940000000000000e+05
5.301530000000000000e+05
5.301940000000000000e+05
5.302350000000000000e+05
5.302710000000000000e+05
5.303220000000000000e+05
5.303710000000000000e+05
5.304090000000000000e+05
5.304490000000000000e+05
5.305060000000000000e+05
5.305500000000000000e+05
5.305970000000000000e+05
5.306390000000000000e+05
5.306780000000000000e+05
5.307390000000000000e+05
5.307870000000000000e+05
5.308350000000000000e+05
5.308820000000000000e+05
5.309410000000000000e+05
5.309830000000000000e+05
5.310300000000000000e+05
5.310890000000000000e+05
5.311290000000000000e+05
5.311760000000000000e+05
5.312230000000000000e+05
5.312760000000000000e+05
5.313170000000000000e+05
5.313730000000000000e+05
5.314280000000000000e+05
5.314740000000000000e+05
5.315200000000000000e+05
5.315750000000000000e+05
5.316180000000000000e+05
5.316530000000000000e+05
5.317020000000000000e+05
5.317520000000000000e+05
5.318100000000000000e+05
5.318490000000000000e+05
5.318940000000000000e+05
5.319400000000000000e+05
5.319820000000000000e+05
5.320290000000000000e+05
5.320600000000000000e+05
5.321100000000000000e+05
5.321600000000000000e+05
5.321920000000000000e+05
5.322340000000000000e+05
5.322630000000000000e+05
5.323170000000000000e+05
5.323560000000000000e+05
5.323970000000000000e+05
5.324380000000000000e+05
5.324890000000000000e+05
5.325310000000000000e+05
5.325740000000000000e+05
5.326170000000000000e+05
5.326780000000000000e+05
5.327350000000000000e+05
5.327840000000000000e+05
5.328290000000000000e+05
5.328760000000000000e+05
5.329150000000000000e+05
5.329650000000000000e+05
5.330130000000000000e+05
5.330550000000000000e+05
5.330960000000000000e+05
5.331400000000000000e+05
5.331960000000000000e+05
5.332580000000000000e+05
5.333110000000000000e+05
5.333580000000000000e+05
5.334070000000000000e+05
5.334670000000000000e+05
5.335330000000000000e+05
5.335710000000000000e+05
5.336280000000000000e+05
5.336620000000000000e+05
5.337120000000000000e+05
5.337620000000000000e+05
5.338120000000000000e+05
5.338520000000000000e+05
5.338920000000000000e+05
5.339330000000000000e+05
5.339700000000000000e+05
5.340340000000000000e+05
5.340910000000000000e+05
5.341370000000000000e+05
5.341900000000000000e+05
5.342250000000000000e+05
5.342650000000000000e+05
5.343200000000000000e+05
5.343650000000000000e+05
5.344050000000000000e+05
5.344480000000000000e+05
5.344970000000000000e+05
5.345500000000000000e+05
5.345970000000000000e+05
5.346440000000000000e+05
5.346980000000000000e+05
5.347550000000000000e+05
5.348060000000000000e+05
5.348510000000000000e+05
5.348870000000000000e+05
5.349370000000000000e+05
5.349810000000000000e+05
5.350350000000000000e+05
5.350870000000000000e+05
5.351290000000000000e+05
5.351630000000000000e+05
5.352050000000000000e+05
5.352380000000000000e+05
5.352790000000000000e+05
5.353310000000000000e+05
5.353930000000000000e+05
5.354410000000000000e+05
5.354760000000000000e+05
5.355180000000000000e+05
5.355840000000000000e+05
5.356230000000000000e+05
5.356730000000000000e+05
5.357130000000000000e+05
5.357670000000000000e+05
5.358110000000000000e+05
5.358510000000000000e+05
5.358920000000000000e+05
5.359480000000000000e+05
5.359870000000000000e+05
5.360290000000000000e+05
5.360740000000000000e+05
5.361260000000000000e+05
5.361730000000000000e+05
5.362150000000000000e+05
5.362560000000000000e+05
5.363000000000000000e+05
5.363470000000000000e+05
5.363970000000000000e+05
5.364460000000000000e+05
5.364930000000000000e+05
5.365370000000000000e+05
5.365860000000000000e+05
5.366330000000000000e+05
5.366830000000000000e+05
5.367350000000000000e+05
5.367850000000000000e+05
5.368300000000000000e+05
5.368780000000000000e+05
5.369180000000000000e+05
5.369590000000000000e+05
5.369900000000000000e+05
5.370320000000000000e+05
5.370740000000000000e+05
5.371160000000000000e+05
5.371680000000000000e+05
5.372090000000000000e+05
5.372470000000000000e+05
5.372940000000000000e+05
5.373450000000000000e+05
5.373880000000000000e+05
5.374400000000000000e+05
5.374820000000000000e+05
5.375230000000000000e+05
5.375600000000000000e+05
5.376010000000000000e+05
5.376430000000000000e+05
5.376910000000000000e+05
5.377360000000000000e+05
5.377790000000000000e+05
5.378210000000000000e+05
5.378720000000000000e+05
5.379190000000000000e+05
5.379640000000000000e+05
5.380120000000000000e+05
5.380730000000000000e+05
5.381390000000000000e+05
5.381870000000000000e+05
5.382270000000000000e+05
5.382770000000000000e+05
5.383190000000000000e+05
5.383540000000000000e+05
5.383950000000000000e+05
5.384370000000000000e+05
5.384910000000000000e+05
5.385360000000000000e+05
5.385940000000000000e+05
5.386320000000000000e+05
5.386680000000000000e+05
5.387160000000000000e+05
5.387600000000000000e+05
5.388000000000000000e+05
5.388370000000000000e+05
5.388920000000000000e+05
5.389410000000000000e+05
5.389960000000000000e+05
5.390340000000000000e+05
5.390820000000000000e+05
5.391170000000000000e+05
5.391560000000000000e+05
5.392090000000000000e+05
5.392540000000000000e+05
5.392990000000000000e+05
5.393470000000000000e+05
5.393830000000000000e+05
5.394250000000000000e+05
5.394730000000000000e+05
5.395220000000000000e+05
5.395640000000000000e+05
5.396060000000000000e+05
5.396640000000000000e+05
5.397100000000000000e+05
5.397550000000000000e+05
5.398060000000000000e+05
5.398420000000000000e+05
5.399040000000000000e+05
5.399540000000000000e+05
5.399990000000000000e+05
5.400510000000000000e+05
5.401040000000000000e+05
5.401440000000000000e+05
5.401860000000000000e+05
5.402380000000000000e+05
5.402840000000000000e+05
5.403240000000000000e+05
5.403700000000000000e+05
5.404100000000000000e+05
5.404570000000000000e+05
5.405010000000000000e+05
5.405600000000000000e+05
5.406070000000000000e+05
5.406640000000000000e+05
5.407050000000000000e+05
5.407590000000000000e+05
5.408010000000000000e+05
5.408440000000000000e+05
5.408970000000000000e+05
5.409410000000000000e+05
5.409970000000000000e+05
5.410420000000000000e+05
5.410850000000000000e+05
5.411390000000000000e+05
5.411820000000000000e+05
5.412320000000000000e+05
5.412790000000000000e+05
5.413280000000000000e+05
5.413770000000000000e+05
5.414330000000000000e+05
5.414700000000000000e+05
5.415140000000000000e+05
5.415690000000000000e+05
5.416170000000000000e+05
5.416640000000000000e+05
5.417100000000000000e+05
5.417570000000000000e+05
5.418080000000000000e+05
5.418520000000000000e+05
5.418970000000000000e+05
5.419470000000000000e+05
5.420000000000000000e+05
5.420440000000000000e+05
5.420790000000000000e+05
5.421170000000000000e+05
5.421650000000000000e+05
5.422190000000000000e+05
5.422620000000000000e+05
5.423090000000000000e+05
5.423490000000000000e+05
5.423970000000000000e+05
5.424390000000000000e+05
5.424830000000000000e+05
5.425310000000000000e+05
5.425830000000000000e+05
5.426420000000000000e+05
5.426790000000000000e+05
5.427240000000000000e+05
5.427790000000000000e+05
5.428400000000000000e+05
5.428770000000000000e+05
5.429190000000000000e+05
5.429680000000000000e+05
5.430170000000000000e+05
5.430690000000000000e+05
5.431140000000000000e+05
5.431680000000000000e+05
5.432130000000000000e+05
5.432670000000000000e+05
5.433080000000000000e+05
5.433640000000000000e+05
5.434170000000000000e+05
5.434550000000000000e+05
5.435070000000000000e+05
5.435460000000000000e+05
5.435870000000000000e+05
5.436460000000000000e+05
5.436920000000000000e+05
5.437320000000000000e+05
5.437830000000000000e+05
5.438250000000000000e+05
5.438630000000000000e+05
5.438990000000000000e+05
5.439390000000000000e+05
5.439800000000000000e+05
5.440360000000000000e+05
5.440800000000000000e+05
5.441250000000000000e+05
5.441750000000000000e+05
5.442230000000000000e+05
5.442640000000000000e+05
5.443010000000000000e+05
5.443470000000000000e+05
5.443860000000000000e+05
5.444330000000000000e+05
5.444760000000000000e+05
5.445330000000000000e+05
5.445730000000000000e+05
5.445990000000000000e+05
5.446480000000000000e+05
5.446850000000000000e+05
5.447240000000000000e+05
5.447750000000000000e+05
5.448290000000000000e+05
5.448750000000000000e+05
5.449270000000000000e+05
5.449670000000000000e+05
5.450050000000000000e+05
5.450450000000000000e+05
5.450930000000000000e+05
5.451330000000000000e+05
5.451920000000000000e+05
5.452350000000000000e+05
5.452730000000000000e+05
5.453120000000000000e+05
5.453660000000000000e+05
5.454200000000000000e+05
5.454610000000000000e+05
5.455050000000000000e+05
5.455390000000000000e+05
5.455870000000000000e+05
5.456370000000000000e+05
5.456710000000000000e+05
5.457120000000000000e+05
5.457690000000000000e+05
5.458090000000000000e+05
5.458570000000000000e+05
5.458990000000000000e+05
5.459450000000000000e+05
5.459910000000000000e+05
5.460350000000000000e+05
5.460770000000000000e+05
5.461150000000000000e+05
5.461640000000000000e+05
5.462140000000000000e+05
5.462530000000000000e+05
5.462960000000000000e+05
5.463300000000000000e+05
5.463650000000000000e+05
5.464140000000000000e+05
5.464750000000000000e+05
5.465250000000000000e+05
5.465830000000000000e+05
5.466330000000000000e+05
5.466810000000000000e+05
5.467240000000000000e+05
5.467750000000000000e+05
5.468190000000000000e+05
5.468650000000000000e+05
5.469070000000000000e+05
5.469500000000000000e+05
5.469940000000000000e+05
5.470450000000000000e+05
5.470950000000000000e+05
5.471470000000000000e+05
5.471980000000000000e+05
5.472360000000000000e+05
5.472930000000000000e+05
5.473350000000000000e+05
5.473800000000000000e+05
5.474190000000000000e+05
5.474640000000000000e+05
5.475130000000000000e+05
5.475670000000000000e+05
5.476040000000000000e+05
5.476430000000000000e+05
5.476960000000000000e+05
5.477300000000000000e+05
5.477720000000000000e+05
5.478230000000000000e+05
5.478630000000000000e+05
5.479080000000000000e+05
5.479490000000000000e+05
5.479940000000000000e+05
5.480350000000000000e+05
5.480750000000000000e+05
5.481380000000000000e+05
5.481900000000000000e+05
5.482390000000000000e+05
5.482840000000000000e+05
5.483260000000000000e+05
5.483700000000000000e+05
5.484120000000000000e+05
5.484450000000000000e+05
5.484950000000000000e+05
5.485430000000000000e+05
5.485860000000000000e+05
5.486310000000000000e+05
5.486650000000000000e+05
5.487080000000000000e+05
5.487580000000000000e+05
5.487990000000000000e+05
5.488400000000000000e+05
5.488790000000000000e+05
5.489200000000000000e+05
5.489720000000000000e+05
5.490170000000000000e+05
5.490600000000000000e+05
5.491000000000000000e+05
5.491450000000000000e+05
5.491800000000000000e+05
5.492200000000000000e+05
5.492700000000000000e+05
5.493200000000000000e+05
5.493520000000000000e+05
5.493890000000000000e+05
5.494380000000000000e+05
5.494770000000000000e+05
5.495190000000000000e+05
5.495600000000000000e+05
5.496090000000000000e+05
5.496590000000000000e+05
5.497050000000000000e+05
5.497500000000000000e+05
5.497950000000000000e+05
5.498380000000000000e+05
5.498790000000000000e+05
5.499220000000000000e+05
5.499680000000000000e+05
5.500120000000000000e+05
5.500590000000000000e+05
5.500960000000000000e+05
5.501370000000000000e+05
5.501890000000000000e+05
5.502430000000000000e+05
5.502780000000000000e+05
5.503300000000000000e+05
5.503760000000000000e+05
5.504230000000000000e+05
5.504710000000000000e+05
5.505230000000000000e+05
5.505750000000000000e+05
5.506130000000000000e+05
5.506550000000000000e+05
5.507040000000000000e+05
5.507330000000000000e+05
5.507790000000000000e+05
5.508260000000000000e+05
5.508760000000000000e+05
5.509250000000000000e+05
5.509710000000000000e+05
5.510110000000000000e+05
5.510490000000000000e+05
5.510930000000000000e+05
5.511310000000000000e+05
5.511760000000000000e+05
5.512240000000000000e+05
5.512760000000000000e+05
5.513250000000000000e+05
5.513830000000000000e+05
5.514240000000000000e+05
5.514570000000000000e+05
5.514960000000000000e+05
5.515340000000000000e+05
5.515740000000000000e+05
5.516140000000000000e+05
5.516490000000000000e+05
5.516890000000000000e+05
5.517400000000000000e+05
5.517840000000000000e+05
5.518400000000000000e+05
5.518810000000000000e+05
5.519180000000000000e+05
5.519680000000000000e+05
5.520180000000000000e+05
5.520660000000000000e+05
5.521050000000000000e+05
5.521450000000000000e+05
5.521940000000000000e+05
5.522460000000000000e+05
5.522860000000000000e+05
5.523290000000000000e+05
5.523680000000000000e+05
5.524210000000000000e+05
5.524640000000000000e+05
5.525160000000000000e+05
5.525570000000000000e+05
5.525940000000000000e+05
5.526470000000000000e+05
5.527060000000000000e+05
5.527570000000000000e+05
5.528000000000000000e+05
5.528450000000000000e+05
5.528960000000000000e+05
5.529340000000000000e+05
5.529720000000000000e+05
5.530190000000000000e+05
5.530670000000000000e+05
5.531030000000000000e+05
5.531610000000000000e+05
5.532040000000000000e+05
5.532440000000000000e+05
5.532890000000000000e+05
5.533370000000000000e+05
5.533740000000000000e+05
5.534110000000000000e+05
5.534450000000000000e+05
5.534930000000000000e+05
5.535410000000000000e+05
5.535790000000000000e+05
5.536140000000000000e+05
5.536630000000000000e+05
5.537110000000000000e+05
5.537520000000000000e+05
5.537870000000000000e+05
5.538370000000000000e+05
5.538590000000000000e+05
5.539050000000000000e+05
5.539550000000000000e+05
5.539970000000000000e+05
5.540330000000000000e+05
5.540670000000000000e+05
5.541090000000000000e+05
5.541650000000000000e+05
5.542020000000000000e+05
5.542460000000000000e+05
5.542910000000000000e+05
5.543360000000000000e+05
5.543860000000000000e+05
5.544340000000000000e+05
5.544760000000000000e+05
5.545230000000000000e+05
5.545640000000000000e+05
5.546120000000000000e+05
5.546510000000000000e+05
5.547100000000000000e+05
5.547600000000000000e+05
5.548060000000000000e+05
5.548480000000000000e+05
5.548790000000000000e+05
5.549390000000000000e+05
5.549900000000000000e+05
5.550230000000000000e+05
5.550570000000000000e+05
5.551000000000000000e+05
5.551470000000000000e+05
5.552030000000000000e+05
5.552420000000000000e+05
5.552930000000000000e+05
5.553380000000000000e+05
5.553860000000000000e+05
5.554230000000000000e+05
5.554720000000000000e+05
5.555090000000000000e+05
5.555520000000000000e+05
5.555890000000000000e+05
5.556170000000000000e+05
5.556740000000000000e+05
5.557170000000000000e+05
5.557570000000000000e+05
5.558110000000000000e+05
5.558490000000000000e+05
5.558840000000000000e+05
5.559290000000000000e+05
5.559790000000000000e+05
5.560290000000000000e+05
5.560810000000000000e+05
5.561370000000000000e+05
5.561760000000000000e+05
5.562110000000000000e+05
5.562550000000000000e+05
5.563020000000000000e+05
5.563450000000000000e+05
5.563960000000000000e+05
5.564430000000000000e+05
5.564790000000000000e+05
5.565230000000000000e+05
5.565640000000000000e+05
5.566090000000000000e+05
5.566640000000000000e+05
5.567150000000000000e+05
5.567670000000000000e+05
5.568010000000000000e+05
5.568380000000000000e+05
5.568820000000000000e+05
5.569360000000000000e+05
5.569720000000000000e+05
5.570150000000000000e+05
5.570580000000000000e+05
5.571120000000000000e+05
5.571560000000000000e+05
5.571920000000000000e+05
5.572500000000000000e+05
5.573020000000000000e+05
5.573350000000000000e+05
5.573730000000000000e+05
5.574100000000000000e+05
5.574480000000000000e+05
5.574840000000000000e+05
5.575240000000000000e+05
5.575680000000000000e+05
5.576020000000000000e+05
5.576330000000000000e+05
5.576790000000000000e+05
5.577420000000000000e+05
5.577820000000000000e+05
5.578270000000000000e+05
5.578810000000000000e+05
5.579280000000000000e+05
5.579640000000000000e+05
5.580040000000000000e+05
5.580490000000000000e+05
5.580870000000000000e+05
5.581300000000000000e+05
5.581810000000000000e+05
5.582280000000000000e+05
5.582530000000000000e+05
5.583120000000000000e+05
5.583510000000000000e+05
5.584030000000000000e+05
5.584470000000000000e+05
5.584860000000000000e+05
5.585250000000000000e+05
5.585720000000000000e+05
5.586160000000000000e+05
5.586650000000000000e+05
5.587090000000000000e+05
5.587540000000000000e+05
5.587840000000000000e+05
5.588130000000000000e+05
5.588600000000000000e+05
5.589100000000000000e+05
5.589380000000000000e+05
5.589750000000000000e+05
5.590090000000000000e+05
5.590490000000000000e+05
5.590890000000000000e+05
5.591230000000000000e+05
5.591790000000000000e+05
5.592210000000000000e+05
5.592680000000000000e+05
5.593080000000000000e+05
5.593500000000000000e+05
5.593930000000000000e+05
5.594280000000000000e+05
5.594740000000000000e+05
5.595110000000000000e+05
5.595430000000000000e+05
5.595850000000000000e+05
5.596190000000000000e+05
5.596630000000000000e+05
5.597180000000000000e+05
5.597600000000000000e+05
5.598110000000000000e+05
5.598450000000000000e+05
5.598910000000000000e+05
5.599370000000000000e+05
5.599710000000000000e+05
5.600010000000000000e+05
5.600390000000000000e+05
5.600890000000000000e+05
5.601220000000000000e+05
5.601680000000000000e+05
5.602030000000000000e+05
5.602520000000000000e+05
5.603010000000000000e+05
5.603410000000000000e+05
5.603880000000000000e+05
5.604240000000000000e+05
5.604740000000000000e+05
5.605170000000000000e+05
5.605540000000000000e+05
5.606010000000000000e+05
5.606420000000000000e+05
5.606900000000000000e+05
5.607300000000000000e+05
5.607700000000000000e+05
5.608200000000000000e+05
5.608540000000000000e+05
5.608990000000000000e+05
5.609460000000000000e+05
5.609900000000000000e+05
5.610220000000000000e+05
5.610650000000000000e+05
5.610970000000000000e+05
5.611360000000000000e+05
5.611770000000000000e+05
5.612250000000000000e+05
5.612630000000000000e+05
5.613080000000000000e+05
5.613570000000000000e+05
5.614000000000000000e+05
5.614370000000000000e+05
5.614820000000000000e+05
5.615210000000000000e+05
5.615600000000000000e+05
5.616050000000000000e+05
5.616420000000000000e+05
5.616800000000000000e+05
5.617220000000000000e+05
5.617580000000000000e+05
5.617900000000000000e+05
5.618430000000000000e+05
5.618900000000000000e+05
5.619380000000000000e+05
5.619940000000000000e+05
5.620440000000000000e+05
5.620930000000000000e+05
5.621280000000000000e+05
5.621720000000000000e+05
5.622070000000000000e+05
5.622340000000000000e+05
5.622680000000000000e+05
5.623150000000000000e+05
5.623540000000000000e+05
5.623900000000000000e+05
5.624280000000000000e+05
5.624730000000000000e+05
5.625150000000000000e+05
5.625570000000000000e+05
5.626050000000000000e+05
5.626550000000000000e+05
5.627040000000000000e+05
5.627450000000000000e+05
5.627970000000000000e+05
5.628280000000000000e+05
5.628600000000000000e+05
5.629000000000000000e+05
5.629500000000000000e+05
5.629920000000000000e+05
5.630300000000000000e+05
5.630670000000000000e+05
5.631000000000000000e+05
5.631350000000000000e+05
5.631890000000000000e+05
5.632230000000000000e+05
5.632590000000000000e+05
5.633140000000000000e+05
5.633550000000000000e+05
5.633920000000000000e+05
5.634430000000000000e+05
5.634940000000000000e+05
5.635370000000000000e+05
5.635890000000000000e+05
5.636420000000000000e+05
5.636890000000000000e+05
5.637290000000000000e+05
5.637680000000000000e+05
5.638030000000000000e+05
5.638410000000000000e+05
5.638870000000000000e+05
5.639320000000000000e+05
5.639730000000000000e+05
5.640120000000000000e+05
5.640510000000000000e+05
5.641020000000000000e+05
5.641430000000000000e+05
5.641920000000000000e+05
5.642410000000000000e+05
5.642810000000000000e+05
5.643180000000000000e+05
5.643560000000000000e+05
5.643980000000000000e+05
5.644340000000000000e+05
5.644740000000000000e+05
5.645070000000000000e+05
5.645480000000000000e+05
5.645740000000000000e+05
5.646130000000000000e+05
5.646580000000000000e+05
5.647090000000000000e+05
5.647400000000000000e+05
5.647760000000000000e+05
5.648150000000000000e+05
5.648560000000000000e+05
5.648950000000000000e+05
5.649320000000000000e+05
5.649810000000000000e+05
5.650270000000000000e+05
5.650700000000000000e+05
5.651050000000000000e+05
5.651500000000000000e+05
5.651910000000000000e+05
5.652430000000000000e+05
5.652900000000000000e+05
5.653290000000000000e+05
5.653740000000000000e+05
5.654200000000000000e+05
5.654610000000000000e+05
5.655030000000000000e+05
5.655460000000000000e+05
5.655870000000000000e+05
5.656350000000000000e+05
5.656770000000000000e+05
5.657100000000000000e+05
5.657540000000000000e+05
5.657960000000000000e+05
5.658400000000000000e+05
5.658880000000000000e+05
5.659290000000000000e+05
5.659700000000000000e+05
5.660080000000000000e+05
5.660420000000000000e+05
5.660700000000000000e+05
5.661080000000000000e+05
5.661540000000000000e+05
5.661930000000000000e+05
5.662350000000000000e+05
5.662740000000000000e+05
5.663190000000000000e+05
5.663600000000000000e+05
5.663980000000000000e+05
5.664440000000000000e+05
5.664820000000000000e+05
5.665360000000000000e+05
5.665630000000000000e+05
5.666020000000000000e+05
5.666370000000000000e+05
5.666770000000000000e+05
5.667200000000000000e+05
5.667540000000000000e+05
5.667950000000000000e+05
5.668370000000000000e+05
5.668760000000000000e+05
5.669120000000000000e+05
5.669590000000000000e+05
5.669990000000000000e+05
5.670440000000000000e+05
5.670730000000000000e+05
5.671160000000000000e+05
5.671540000000000000e+05
5.671960000000000000e+05
5.672330000000000000e+05
5.672700000000000000e+05
5.673170000000000000e+05
5.673530000000000000e+05
5.673940000000000000e+05
5.674310000000000000e+05
5.674670000000000000e+05
5.675050000000000000e+05
5.675500000000000000e+05
5.675990000000000000e+05
5.676480000000000000e+05
5.676880000000000000e+05
5.677300000000000000e+05
5.677760000000000000e+05
5.678120000000000000e+05
5.678580000000000000e+05
5.678930000000000000e+05
5.679400000000000000e+05
5.679840000000000000e+05
5.680230000000000000e+05
5.680630000000000000e+05
5.681010000000000000e+05
5.681320000000000000e+05
5.681690000000000000e+05
5.682110000000000000e+05
5.682520000000000000e+05
5.682840000000000000e+05
5.683320000000000000e+05
5.683630000000000000e+05
5.684050000000000000e+05
5.684440000000000000e+05
5.684910000000000000e+05
5.685330000000000000e+05
5.685740000000000000e+05
5.686270000000000000e+05
5.686640000000000000e+05
5.687040000000000000e+05
5.687520000000000000e+05
5.687940000000000000e+05
5.688440000000000000e+05
5.688850000000000000e+05
5.689400000000000000e+05
5.689770000000000000e+05
5.690170000000000000e+05
5.690610000000000000e+05
5.691000000000000000e+05
5.691440000000000000e+05
5.691800000000000000e+05
5.692090000000000000e+05
5.692520000000000000e+05
5.692820000000000000e+05
5.693190000000000000e+05
5.693570000000000000e+05
5.694030000000000000e+05
5.694510000000000000e+05
5.694890000000000000e+05
5.695310000000000000e+05
5.695850000000000000e+05
5.696100000000000000e+05
5.696530000000000000e+05
5.696930000000000000e+05
5.697240000000000000e+05
5.697800000000000000e+05
5.698310000000000000e+05
5.698770000000000000e+05
5.699200000000000000e+05
5.699550000000000000e+05
5.700060000000000000e+05
5.700430000000000000e+05
5.700930000000000000e+05
5.701300000000000000e+05
5.701620000000000000e+05
5.702070000000000000e+05
5.702600000000000000e+05
5.702890000000000000e+05
5.703210000000000000e+05
5.703650000000000000e+05
5.704050000000000000e+05
5.704430000000000000e+05
5.704770000000000000e+05
5.705040000000000000e+05
5.705370000000000000e+05
5.705780000000000000e+05
5.706170000000000000e+05
5.706480000000000000e+05
5.706910000000000000e+05
5.707430000000000000e+05
5.707810000000000000e+05
5.708260000000000000e+05
5.708630000000000000e+05
5.709100000000000000e+05
5.709430000000000000e+05
5.709900000000000000e+05
5.710240000000000000e+05
5.710570000000000000e+05
5.710960000000000000e+05
5.711280000000000000e+05
5.711700000000000000e+05
5.712110000000000000e+05
5.712510000000000000e+05
5.712890000000000000e+05
5.713320000000000000e+05
5.713680000000000000e+05
5.714140000000000000e+05
5.714530000000000000e+05
5.715040000000000000e+05
5.715500000000000000e+05
5.715920000000000000e+05
5.716310000000000000e+05
5.716670000000000000e+05
5.717060000000000000e+05
5.717540000000000000e+05
5.717890000000000000e+05
5.718360000000000000e+05
5.718720000000000000e+05
5.719180000000000000e+05
5.719610000000000000e+05
5.719910000000000000e+05
5.720290000000000000e+05
5.720610000000000000e+05
5.721010000000000000e+05
5.721470000000000000e+05
5.721820000000000000e+05
5.722190000000000000e+05
5.722510000000000000e+05
5.722960000000000000e+05
5.723290000000000000e+05
5.723620000000000000e+05
5.724130000000000000e+05
5.724570000000000000e+05
5.724980000000000000e+05
5.725350000000000000e+05
5.725790000000000000e+05
5.726150000000000000e+05
5.726460000000000000e+05
5.726900000000000000e+05
5.727280000000000000e+05
5.727650000000000000e+05
5.728040000000000000e+05
5.728390000000000000e+05
5.728650000000000000e+05
5.729010000000000000e+05
5.729400000000000000e+05
5.729780000000000000e+05
5.730070000000000000e+05
5.730430000000000000e+05
5.730780000000000000e+05
5.731140000000000000e+05
5.731540000000000000e+05
5.731900000000000000e+05
5.732390000000000000e+05
5.732770000000000000e+05
5.733320000000000000e+05
5.733740000000000000e+05
5.734190000000000000e+05
5.734520000000000000e+05
5.734870000000000000e+05
5.735240000000000000e+05
5.735670000000000000e+05
5.736050000000000000e+05
5.736360000000000000e+05
5.736830000000000000e+05
5.737170000000000000e+05
5.737550000000000000e+05
5.737960000000000000e+05
5.738390000000000000e+05
5.738740000000000000e+05
5.739040000000000000e+05
5.739380000000000000e+05
5.739700000000000000e+05
5.740130000000000000e+05
5.740580000000000000e+05
5.740970000000000000e+05
5.741270000000000000e+05
5.741690000000000000e+05
5.742200000000000000e+05
5.742600000000000000e+05
5.743040000000000000e+05
5.743510000000000000e+05
5.743910000000000000e+05
5.744330000000000000e+05
5.744610000000000000e+05
5.744940000000000000e+05
5.745380000000000000e+05
5.745920000000000000e+05
5.746340000000000000e+05
5.746770000000000000e+05
5.747150000000000000e+05
5.747500000000000000e+05
5.747850000000000000e+05
5.748390000000000000e+05
5.748770000000000000e+05
5.749220000000000000e+05
5.749530000000000000e+05
5.749890000000000000e+05
5.750260000000000000e+05
5.750550000000000000e+05
5.750990000000000000e+05
5.751380000000000000e+05
5.751680000000000000e+05
5.752070000000000000e+05
5.752420000000000000e+05
5.752950000000000000e+05
5.753430000000000000e+05
5.753780000000000000e+05
5.754240000000000000e+05
5.754600000000000000e+05
5.754900000000000000e+05
5.755310000000000000e+05
5.755660000000000000e+05
5.756070000000000000e+05
5.756560000000000000e+05
5.757010000000000000e+05
5.757430000000000000e+05
5.757800000000000000e+05
5.758180000000000000e+05
5.758530000000000000e+05
5.758930000000000000e+05
5.759330000000000000e+05
5.759690000000000000e+05
5.760130000000000000e+05
5.760530000000000000e+05
5.760850000000000000e+05
5.761240000000000000e+05
5.761600000000000000e+05
5.762020000000000000e+05
5.762470000000000000e+05
5.762630000000000000e+05
5.763040000000000000e+05
5.763450000000000000e+05
5.763870000000000000e+05
5.764270000000000000e+05
5.764690000000000000e+05
5.765170000000000000e+05
5.765590000000000000e+05
5.766020000000000000e+05
5.766350000000000000e+05
5.766710000000000000e+05
5.767070000000000000e+05
5.767450000000000000e+05
5.767880000000000000e+05
5.768280000000000000e+05
5.768660000000000000e+05
5.769040000000000000e+05
5.769540000000000000e+05
5.769940000000000000e+05
5.770350000000000000e+05
5.770760000000000000e+05
5.771190000000000000e+05
5.771600000000000000e+05
5.772010000000000000e+05
5.772400000000000000e+05
5.772820000000000000e+05
5.773190000000000000e+05
5.773570000000000000e+05
5.773960000000000000e+05
5.774410000000000000e+05
5.774810000000000000e+05
5.775320000000000000e+05
5.775770000000000000e+05
5.776080000000000000e+05
5.776410000000000000e+05
5.776830000000000000e+05
5.777120000000000000e+05
5.777500000000000000e+05
5.777790000000000000e+05
5.778180000000000000e+05
5.778540000000000000e+05
5.778970000000000000e+05
5.779510000000000000e+05
5.779930000000000000e+05
5.780290000000000000e+05
5.780540000000000000e+05
5.780850000000000000e+05
5.781250000000000000e+05
5.781620000000000000e+05
5.782000000000000000e+05
5.782430000000000000e+05
5.782940000000000000e+05
5.783330000000000000e+05
5.783680000000000000e+05
5.784060000000000000e+05
5.784410000000000000e+05
5.784810000000000000e+05
5.785200000000000000e+05
5.785600000000000000e+05
5.786090000000000000e+05
5.786490000000000000e+05
5.786830000000000000e+05
5.787130000000000000e+05
5.787540000000000000e+05
5.787860000000000000e+05
5.788340000000000000e+05
5.788740000000000000e+05
5.789080000000000000e+05
5.789390000000000000e+05
5.789760000000000000e+05
5.790280000000000000e+05
5.790700000000000000e+05
5.791040000000000000e+05
5.791390000000000000e+05
5.791770000000000000e+05
5.792080000000000000e+05
5.792460000000000000e+05
5.792880000000000000e+05
5.793150000000000000e+05
5.793490000000000000e+05
5.793970000000000000e+05
5.794330000000000000e+05
5.794670000000000000e+05
5.794980000000000000e+05
5.795330000000000000e+05
5.795800000000000000e+05
5.796220000000000000e+05
5.796510000000000000e+05
5.796910000000000000e+05
5.797290000000000000e+05
5.797670000000000000e+05
5.798030000000000000e+05
5.798380000000000000e+05
5.798810000000000000e+05
5.799350000000000000e+05
5.799690000000000000e+05
5.800100000000000000e+05
5.800540000000000000e+05
5.800940000000000000e+05
5.801320000000000000e+05
5.801790000000000000e+05
5.802160000000000000e+05
5.802500000000000000e+05
5.802860000000000000e+05
5.803220000000000000e+05
5.803650000000000000e+05
5.804030000000000000e+05
5.804430000000000000e+05
5.804710000000000000e+05
5.805100000000000000e+05
5.805460000000000000e+05
5.805790000000000000e+05
5.806120000000000000e+05
5.806520000000000000e+05
5.806980000000000000e+05
5.807450000000000000e+05
5.807860000000000000e+05
5.808120000000000000e+05
5.808560000000000000e+05
5.809060000000000000e+05
5.809410000000000000e+05
5.809900000000000000e+05
5.810350000000000000e+05
5.810700000000000000e+05
5.811170000000000000e+05
5.811680000000000000e+05
5.811960000000000000e+05
5.812350000000000000e+05
5.812720000000000000e+05
5.813060000000000000e+05
5.813400000000000000e+05
5.813900000000000000e+05
5.814300000000000000e+05
5.814690000000000000e+05
5.815110000000000000e+05
5.815530000000000000e+05
5.815830000000000000e+05
5.816320000000000000e+05
5.816570000000000000e+05
5.817070000000000000e+05
5.817460000000000000e+05
5.817860000000000000e+05
5.818200000000000000e+05
5.818520000000000000e+05
5.818980000000000000e+05
5.819250000000000000e+05
5.819690000000000000e+05
5.820050000000000000e+05
5.820390000000000000e+05
5.820780000000000000e+05
5.821180000000000000e+05
5.821570000000000000e+05
5.821990000000000000e+05
5.822290000000000000e+05
5.822680000000000000e+05
5.823180000000000000e+05
5.823580000000000000e+05
5.823910000000000000e+05
5.824350000000000000e+05
5.824650000000000000e+05
5.825010000000000000e+05
5.825360000000000000e+05
5.825640000000000000e+05
5.826080000000000000e+05
5.826430000000000000e+05
5.826860000000000000e+05
5.827330000000000000e+05
5.827660000000000000e+05
5.828010000000000000e+05
5.828290000000000000e+05
5.828690000000000000e+05
5.829100000000000000e+05
5.829450000000000000e+05
5.829790000000000000e+05
5.830070000000000000e+05
5.830410000000000000e+05
5.830810000000000000e+05
5.831170000000000000e+05
5.831430000000000000e+05
5.831940000000000000e+05
5.832320000000000000e+05
5.832700000000000000e+05
5.833170000000000000e+05
5.833490000000000000e+05
5.833840000000000000e+05
5.834210000000000000e+05
5.834550000000000000e+05
5.835020000000000000e+05
5.835320000000000000e+05
5.835680000000000000e+05
5.836110000000000000e+05
5.836500000000000000e+05
5.836920000000000000e+05
5.837260000000000000e+05
5.837600000000000000e+05
5.837890000000000000e+05
5.838220000000000000e+05
5.838590000000000000e+05
5.838930000000000000e+05
5.839280000000000000e+05
5.839600000000000000e+05
5.839990000000000000e+05
5.840340000000000000e+05
5.840770000000000000e+05
5.841120000000000000e+05
5.841470000000000000e+05
5.841820000000000000e+05
5.842180000000000000e+05
5.842480000000000000e+05
5.842910000000000000e+05
5.843380000000000000e+05
5.843820000000000000e+05
5.844290000000000000e+05
5.844550000000000000e+05
5.845120000000000000e+05
5.845410000000000000e+05
5.845700000000000000e+05
5.846070000000000000e+05
5.846410000000000000e+05
5.846710000000000000e+05
5.847100000000000000e+05
5.847440000000000000e+05
5.847710000000000000e+05
5.848100000000000000e+05
5.848410000000000000e+05
5.848790000000000000e+05
5.849190000000000000e+05
5.849590000000000000e+05
5.849970000000000000e+05
5.850340000000000000e+05
5.850660000000000000e+05
5.851010000000000000e+05
5.851480000000000000e+05
5.851810000000000000e+05
5.852190000000000000e+05
5.852630000000000000e+05
5.852970000000000000e+05
5.853330000000000000e+05
5.853650000000000000e+05
5.854070000000000000e+05
5.854490000000000000e+05
5.854890000000000000e+05
5.855260000000000000e+05
5.855780000000000000e+05
5.856110000000000000e+05
5.856420000000000000e+05
5.856730000000000000e+05
5.857110000000000000e+05
5.857430000000000000e+05
5.857760000000000000e+05
5.858160000000000000e+05
5.858570000000000000e+05
5.858910000000000000e+05
5.859360000000000000e+05
5.859740000000000000e+05
5.860020000000000000e+05
5.860260000000000000e+05
5.860690000000000000e+05
5.861010000000000000e+05
5.861340000000000000e+05
5.861840000000000000e+05
5.862250000000000000e+05
5.862580000000000000e+05
5.863160000000000000e+05
5.863640000000000000e+05
5.863990000000000000e+05
5.864410000000000000e+05
5.864840000000000000e+05
5.865270000000000000e+05
5.865600000000000000e+05
5.866030000000000000e+05
5.866480000000000000e+05
5.866930000000000000e+05
5.867310000000000000e+05
5.867790000000000000e+05
5.868240000000000000e+05
5.868690000000000000e+05
5.869090000000000000e+05
5.869490000000000000e+05
5.869800000000000000e+05
5.870220000000000000e+05
5.870660000000000000e+05
5.871100000000000000e+05
5.871480000000000000e+05
5.871860000000000000e+05
5.872260000000000000e+05
5.872670000000000000e+05
5.873080000000000000e+05
5.873460000000000000e+05
5.873760000000000000e+05
5.874180000000000000e+05
5.874610000000000000e+05
5.875010000000000000e+05
5.875460000000000000e+05
5.875850000000000000e+05
5.876200000000000000e+05
5.876610000000000000e+05
5.877100000000000000e+05
5.877460000000000000e+05
5.877770000000000000e+05
5.878010000000000000e+05
5.878540000000000000e+05
5.878960000000000000e+05
5.879280000000000000e+05
5.879750000000000000e+05
5.880110000000000000e+05
5.880450000000000000e+05
5.880820000000000000e+05
5.881250000000000000e+05
5.881570000000000000e+05
5.881890000000000000e+05
5.882280000000000000e+05
5.882710000000000000e+05
5.883190000000000000e+05
5.883500000000000000e+05
5.883930000000000000e+05
5.884300000000000000e+05
5.884630000000000000e+05
5.885000000000000000e+05
5.885350000000000000e+05
5.885790000000000000e+05
5.886160000000000000e+05
5.886570000000000000e+05
5.886880000000000000e+05
5.887210000000000000e+05
5.887620000000000000e+05
5.888020000000000000e+05
5.888300000000000000e+05
5.888630000000000000e+05
5.889060000000000000e+05
5.889560000000000000e+05
5.889930000000000000e+05
5.890170000000000000e+05
5.890440000000000000e+05
5.890870000000000000e+05
5.891250000000000000e+05
5.891620000000000000e+05
5.891910000000000000e+05
5.892250000000000000e+05
5.892560000000000000e+05
5.893010000000000000e+05
5.893390000000000000e+05
5.893770000000000000e+05
5.894060000000000000e+05
5.894410000000000000e+05
5.894840000000000000e+05
5.895250000000000000e+05
5.895570000000000000e+05
5.896100000000000000e+05
5.896490000000000000e+05
5.896790000000000000e+05
5.897210000000000000e+05
5.897660000000000000e+05
5.898010000000000000e+05
5.898300000000000000e+05
5.898640000000000000e+05
5.898980000000000000e+05
5.899270000000000000e+05
5.899630000000000000e+05
5.899980000000000000e+05
5.900240000000000000e+05
5.900630000000000000e+05
5.901080000000000000e+05
5.901510000000000000e+05
5.901950000000000000e+05
5.902440000000000000e+05
5.902790000000000000e+05
5.903070000000000000e+05
5.903510000000000000e+05
5.903840000000000000e+05
5.904220000000000000e+05
5.904630000000000000e+05
5.905010000000000000e+05
5.905390000000000000e+05
5.905640000000000000e+05
5.906090000000000000e+05
5.906420000000000000e+05
5.906960000000000000e+05
5.907380000000000000e+05
5.907780000000000000e+05
5.908120000000000000e+05
5.908580000000000000e+05
5.908920000000000000e+05
5.909390000000000000e+05
5.909780000000000000e+05
5.910220000000000000e+05
5.910590000000000000e+05
5.910900000000000000e+05
5.911320000000000000e+05
5.911730000000000000e+05
5.912120000000000000e+05
5.912540000000000000e+05
5.912950000000000000e+05
5.913350000000000000e+05
5.913760000000000000e+05
5.914120000000000000e+05
5.914380000000000000e+05
5.914690000000000000e+05
5.915040000000000000e+05
5.915370000000000000e+05
5.915770000000000000e+05
5.916100000000000000e+05
5.916560000000000000e+05
5.916900000000000000e+05
5.917270000000000000e+05
5.917590000000000000e+05
5.917950000000000000e+05
5.918280000000000000e+05
5.918660000000000000e+05
5.919050000000000000e+05
5.919370000000000000e+05
5.919620000000000000e+05
5.920060000000000000e+05
5.920320000000000000e+05
5.920620000000000000e+05
5.920960000000000000e+05
5.921370000000000000e+05
5.921680000000000000e+05
5.921970000000000000e+05
5.922230000000000000e+05
5.922670000000000000e+05
5.923140000000000000e+05
5.923450000000000000e+05
5.923790000000000000e+05
5.924110000000000000e+05
5.924470000000000000e+05
5.924850000000000000e+05
5.925260000000000000e+05
5.925660000000000000e+05
5.926150000000000000e+05
5.926540000000000000e+05
5.926980000000000000e+05
5.927330000000000000e+05
5.927800000000000000e+05
5.928220000000000000e+05
5.928600000000000000e+05
5.928930000000000000e+05
5.929240000000000000e+05
5.929600000000000000e+05
5.929870000000000000e+05
5.930330000000000000e+05
5.930700000000000000e+05
5.930990000000000000e+05
5.931310000000000000e+05
5.931640000000000000e+05
5.932090000000000000e+05
5.932560000000000000e+05
5.932900000000000000e+05
5.933370000000000000e+05
5.933670000000000000e+05
5.934160000000000000e+05
5.934590000000000000e+05
5.934870000000000000e+05
5.935300000000000000e+05
5.935660000000000000e+05
5.936090000000000000e+05
5.936380000000000000e+05
5.936820000000000000e+05
5.937160000000000000e+05
5.937480000000000000e+05
5.937880000000000000e+05
5.938210000000000000e+05
5.938610000000000000e+05
5.939050000000000000e+05
5.939440000000000000e+05
5.939820000000000000e+05
5.940220000000000000e+05
5.940610000000000000e+05
5.940980000000000000e+05
5.941300000000000000e+05
5.941630000000000000e+05
5.941970000000000000e+05
5.942290000000000000e+05
5.942650000000000000e+05
5.942950000000000000e+05
5.943320000000000000e+05
5.943660000000000000e+05
5.944070000000000000e+05
5.944560000000000000e+05
5.944910000000000000e+05
5.945340000000000000e+05
5.945640000000000000e+05
5.946080000000000000e+05
5.946350000000000000e+05
5.946750000000000000e+05
5.947050000000000000e+05
5.947620000000000000e+05
5.947910000000000000e+05
5.948180000000000000e+05
5.948540000000000000e+05
5.948980000000000000e+05
5.949350000000000000e+05
5.949830000000000000e+05
5.950110000000000000e+05
5.950440000000000000e+05
5.950750000000000000e+05
5.951170000000000000e+05
5.951550000000000000e+05
5.951800000000000000e+05
5.952100000000000000e+05
5.952400000000000000e+05
5.952830000000000000e+05
5.953240000000000000e+05
5.953460000000000000e+05
5.953890000000000000e+05
5.954240000000000000e+05
5.954730000000000000e+05
5.955230000000000000e+05
5.955600000000000000e+05
5.956010000000000000e+05
5.956380000000000000e+05
5.956800000000000000e+05
5.957180000000000000e+05
5.957450000000000000e+05
5.957740000000000000e+05
5.958130000000000000e+05
5.958450000000000000e+05
5.958820000000000000e+05
5.959180000000000000e+05
5.959520000000000000e+05
5.959830000000000000e+05
5.960110000000000000e+05
5.960600000000000000e+05
5.960940000000000000e+05
5.961280000000000000e+05
5.961600000000000000e+05
5.961970000000000000e+05
5.962400000000000000e+05
5.962740000000000000e+05
5.963100000000000000e+05
5.963470000000000000e+05
5.963870000000000000e+05
5.964350000000000000e+05
5.964710000000000000e+05
5.965100000000000000e+05
5.965460000000000000e+05
5.965780000000000000e+05
5.966110000000000000e+05
5.966420000000000000e+05
5.966900000000000000e+05
5.967260000000000000e+05
5.967630000000000000e+05
5.967940000000000000e+05
5.968290000000000000e+05
5.968600000000000000e+05
5.968970000000000000e+05
5.969390000000000000e+05
5.969700000000000000e+05
5.970020000000000000e+05
5.970480000000000000e+05
5.970790000000000000e+05
5.971130000000000000e+05
5.971500000000000000e+05
5.971930000000000000e+05
5.972200000000000000e+05
5.972490000000000000e+05
5.972870000000000000e+05
5.973270000000000000e+05
5.973620000000000000e+05
5.973910000000000000e+05
5.974190000000000000e+05
5.974490000000000000e+05
5.974940000000000000e+05
5.975300000000000000e+05
5.975600000000000000e+05
5.975940000000000000e+05
5.976320000000000000e+05
5.976730000000000000e+05
5.976970000000000000e+05
5.977330000000000000e+05
5.977600000000000000e+05
5.978020000000000000e+05
5.978570000000000000e+05
5.978990000000000000e+05
5.979240000000000000e+05
5.979610000000000000e+05
5.979990000000000000e+05
5.980300000000000000e+05
5.980670000000000000e+05
5.981010000000000000e+05
5.981270000000000000e+05
5.981650000000000000e+05
5.981960000000000000e+05
5.982400000000000000e+05
5.982780000000000000e+05
5.983070000000000000e+05
5.983290000000000000e+05
5.983680000000000000e+05
5.983970000000000000e+05
5.984340000000000000e+05
5.984760000000000000e+05
5.985050000000000000e+05
5.985420000000000000e+05
5.985750000000000000e+05
5.986160000000000000e+05
5.986510000000000000e+05
5.986790000000000000e+05
5.987070000000000000e+05
5.987440000000000000e+05
5.987700000000000000e+05
5.988030000000000000e+05
5.988420000000000000e+05
5.988840000000000000e+05
5.989160000000000000e+05
5.989510000000000000e+05
5.989880000000000000e+05
5.990330000000000000e+05
5.990640000000000000e+05
5.991000000000000000e+05
5.991290000000000000e+05
5.991630000000000000e+05
5.992010000000000000e+05
5.992310000000000000e+05
5.992770000000000000e+05
5.993140000000000000e+05
5.993610000000000000e+05
5.993980000000000000e+05
5.994380000000000000e+05
5.994830000000000000e+05
5.995170000000000000e+05
5.995640000000000000e+05
5.996010000000000000e+05
5.996360000000000000e+05
5.996680000000000000e+05
5.996970000000000000e+05
5.997390000000000000e+05
5.997820000000000000e+05
5.998190000000000000e+05
5.998550000000000000e+05
5.998920000000000000e+05
5.999200000000000000e+05
5.999600000000000000e+05
5.999890000000000000e+05
6.000340000000000000e+05
6.000700000000000000e+05
6.001200000000000000e+05
6.001470000000000000e+05
6.001800000000000000e+05
6.002140000000000000e+05
6.002550000000000000e+05
6.003010000000000000e+05
6.003290000000000000e+05
6.003590000000000000e+05
6.004040000000000000e+05
6.004400000000000000e+05
6.004740000000000000e+05
6.005060000000000000e+05
6.005340000000000000e+05
6.005720000000000000e+05
6.006120000000000000e+05
6.006430000000000000e+05
6.006720000000000000e+05
6.006990000000000000e+05
6.007360000000000000e+05
6.007680000000000000e+05
6.007970000000000000e+05
6.008330000000000000e+05
6.008710000000000000e+05
6.009070000000000000e+05
6.009470000000000000e+05
6.009880000000000000e+05
6.010240000000000000e+05
6.010560000000000000e+05
6.010940000000000000e+05
6.011210000000000000e+05
6.011520000000000000e+05
6.011900000000000000e+05
6.012270000000000000e+05
6.012630000000000000e+05
6.012920000000000000e+05
6.013240000000000000e+05
6.013570000000000000e+05
6.013970000000000000e+05
6.014490000000000000e+05
6.014880000000000000e+05
6.015290000000000000e+05
6.015650000000000000e+05
6.015950000000000000e+05
6.016310000000000000e+05
6.016700000000000000e+05
6.017050000000000000e+05
6.017360000000000000e+05
6.017700000000000000e+05
6.018060000000000000e+05
6.018470000000000000e+05
6.018910000000000000e+05
6.019250000000000000e+05
6.019670000000000000e+05
6.020110000000000000e+05
6.020550000000000000e+05
6.020950000000000000e+05
6.021300000000000000e+05
6.021750000000000000e+05
6.022180000000000000e+05
6.022470000000000000e+05
6.022810000000000000e+05
6.023180000000000000e+05
6.023470000000000000e+05
6.023730000000000000e+05
6.024060000000000000e+05
6.024420000000000000e+05
6.024720000000000000e+05
6.025200000000000000e+05
6.025570000000000000e+05
6.025890000000000000e+05
6.026180000000000000e+05
6.026480000000000000e+05
6.026830000000000000e+05
6.027100000000000000e+05
6.027430000000000000e+05
6.027760000000000000e+05
6.028140000000000000e+05
6.028500000000000000e+05
6.028860000000000000e+05
6.029200000000000000e+05
6.029540000000000000e+05
6.029860000000000000e+05
6.030200000000000000e+05
6.030570000000000000e+05
6.030890000000000000e+05
6.031180000000000000e+05
6.031460000000000000e+05
6.031860000000000000e+05
6.032220000000000000e+05
6.032480000000000000e+05
6.032800000000000000e+05
6.033130000000000000e+05
6.033490000000000000e+05
6.033810000000000000e+05
6.034160000000000000e+05
6.034550000000000000e+05
6.034940000000000000e+05
6.035360000000000000e+05
6.035810000000000000e+05
6.036120000000000000e+05
6.036500000000000000e+05
6.036720000000000000e+05
6.037190000000000000e+05
6.037550000000000000e+05
6.037990000000000000e+05
6.038280000000000000e+05
6.038560000000000000e+05
6.038910000000000000e+05
6.039290000000000000e+05
6.039680000000000000e+05
6.040150000000000000e+05
6.040590000000000000e+05
6.040940000000000000e+05
6.041300000000000000e+05
6.041680000000000000e+05
6.041960000000000000e+05
6.042300000000000000e+05
6.042640000000000000e+05
6.042990000000000000e+05
6.043370000000000000e+05
6.043750000000000000e+05
6.044110000000000000e+05
6.044350000000000000e+05
6.044620000000000000e+05
6.044970000000000000e+05
6.045370000000000000e+05
6.045620000000000000e+05
6.045890000000000000e+05
6.046250000000000000e+05
6.046600000000000000e+05
6.046910000000000000e+05
6.047170000000000000e+05
6.047530000000000000e+05
6.047820000000000000e+05
6.048370000000000000e+05
6.048790000000000000e+05
6.049200000000000000e+05
6.049630000000000000e+05
6.049900000000000000e+05
6.050230000000000000e+05
6.050660000000000000e+05
6.050940000000000000e+05
6.051390000000000000e+05
6.051730000000000000e+05
6.052130000000000000e+05
6.052450000000000000e+05
6.052800000000000000e+05
6.053130000000000000e+05
6.053530000000000000e+05
6.053810000000000000e+05
6.054240000000000000e+05
6.054530000000000000e+05
6.054810000000000000e+05
6.055050000000000000e+05
6.055420000000000000e+05
6.055760000000000000e+05
6.056040000000000000e+05
6.056340000000000000e+05
6.056690000000000000e+05
6.057040000000000000e+05
6.057440000000000000e+05
6.057720000000000000e+05
6.058020000000000000e+05
6.058420000000000000e+05
6.058690000000000000e+05
6.059070000000000000e+05
6.059410000000000000e+05
6.059690000000000000e+05
6.060000000000000000e+05
6.060390000000000000e+05
6.060770000000000000e+05
6.061160000000000000e+05
6.061520000000000000e+05
6.061820000000000000e+05
6.062160000000000000e+05
6.062490000000000000e+05
6.062770000000000000e+05
6.063120000000000000e+05
6.063370000000000000e+05
6.063740000000000000e+05
6.064160000000000000e+05
6.064430000000000000e+05
6.064850000000000000e+05
6.065120000000000000e+05
6.065520000000000000e+05
6.065900000000000000e+05
6.066270000000000000e+05
6.066610000000000000e+05
6.066960000000000000e+05
6.067230000000000000e+05
6.067570000000000000e+05
6.067830000000000000e+05
6.068210000000000000e+05
6.068590000000000000e+05
6.068890000000000000e+05
6.069220000000000000e+05
6.069610000000000000e+05
6.069910000000000000e+05
6.070330000000000000e+05
6.070760000000000000e+05
6.071100000000000000e+05
6.071440000000000000e+05
6.071740000000000000e+05
6.072060000000000000e+05
6.072370000000000000e+05
6.072660000000000000e+05
6.073020000000000000e+05
6.073390000000000000e+05
6.073680000000000000e+05
6.074070000000000000e+05
6.074480000000000000e+05
6.074780000000000000e+05
6.075050000000000000e+05
6.075350000000000000e+05
6.075630000000000000e+05
6.076050000000000000e+05
6.076400000000000000e+05
6.076770000000000000e+05
6.077090000000000000e+05
6.077410000000000000e+05
6.077720000000000000e+05
6.078030000000000000e+05
6.078380000000000000e+05
6.078710000000000000e+05
6.079140000000000000e+05
6.079420000000000000e+05
6.079710000000000000e+05
6.080060000000000000e+05
6.080460000000000000e+05
6.080830000000000000e+05
6.081150000000000000e+05
6.081490000000000000e+05
6.081880000000000000e+05
6.082160000000000000e+05
6.082440000000000000e+05
6.082800000000000000e+05
6.083170000000000000e+05
6.083500000000000000e+05
6.083970000000000000e+05
6.084450000000000000e+05
6.084790000000000000e+05
6.085120000000000000e+05
6.085420000000000000e+05
6.085850000000000000e+05
6.086180000000000000e+05
6.086460000000000000e+05
6.086820000000000000e+05
6.087060000000000000e+05
6.087430000000000000e+05
6.087710000000000000e+05
6.088130000000000000e+05
6.088530000000000000e+05
6.088940000000000000e+05
6.089380000000000000e+05
6.089740000000000000e+05
6.090040000000000000e+05
6.090330000000000000e+05
6.090660000000000000e+05
6.091000000000000000e+05
6.091380000000000000e+05
6.091790000000000000e+05
6.092080000000000000e+05
6.092360000000000000e+05
6.092640000000000000e+05
6.093040000000000000e+05
6.093460000000000000e+05
6.093890000000000000e+05
6.094260000000000000e+05
6.094570000000000000e+05
6.094840000000000000e+05
6.095180000000000000e+05
6.095470000000000000e+05
6.095850000000000000e+05
6.096340000000000000e+05
6.096670000000000000e+05
6.096980000000000000e+05
6.097350000000000000e+05
6.097730000000000000e+05
6.098140000000000000e+05
6.098680000000000000e+05
6.098990000000000000e+05
6.099320000000000000e+05
6.099790000000000000e+05
6.100170000000000000e+05
6.100560000000000000e+05
6.100910000000000000e+05
6.101280000000000000e+05
6.101500000000000000e+05
6.101830000000000000e+05
6.102130000000000000e+05
6.102510000000000000e+05
6.102850000000000000e+05
6.103250000000000000e+05
6.103580000000000000e+05
6.103940000000000000e+05
6.104270000000000000e+05
6.104630000000000000e+05
6.105060000000000000e+05
6.105390000000000000e+05
6.105830000000000000e+05
6.106220000000000000e+05
6.106630000000000000e+05
6.107020000000000000e+05
6.107380000000000000e+05
6.107620000000000000e+05
6.107900000000000000e+05
6.108300000000000000e+05
6.108670000000000000e+05
6.109080000000000000e+05
6.109310000000000000e+05
6.109560000000000000e+05
6.109970000000000000e+05
6.110240000000000000e+05
6.110570000000000000e+05
6.110900000000000000e+05
6.111270000000000000e+05
6.111610000000000000e+05
6.111910000000000000e+05
6.112200000000000000e+05
6.112610000000000000e+05
6.113000000000000000e+05
6.113390000000000000e+05
6.113680000000000000e+05
6.114070000000000000e+05
6.114440000000000000e+05
6.114750000000000000e+05
6.115030000000000000e+05
6.115400000000000000e+05
6.115800000000000000e+05
6.116180000000000000e+05
6.116500000000000000e+05
6.116830000000000000e+05
6.117030000000000000e+05
6.117370000000000000e+05
6.117740000000000000e+05
6.118060000000000000e+05
6.118360000000000000e+05
6.118680000000000000e+05
6.119020000000000000e+05
6.119290000000000000e+05
6.119560000000000000e+05
6.119800000000000000e+05
6.120080000000000000e+05
6.120430000000000000e+05
6.120740000000000000e+05
6.121000000000000000e+05
6.121400000000000000e+05
6.121790000000000000e+05
6.122150000000000000e+05
6.122440000000000000e+05
6.122890000000000000e+05
6.123150000000000000e+05
6.123530000000000000e+05
6.123870000000000000e+05
6.124250000000000000e+05
6.124750000000000000e+05
6.125090000000000000e+05
6.125390000000000000e+05
6.125840000000000000e+05
6.126220000000000000e+05
6.126530000000000000e+05
6.126860000000000000e+05
6.127170000000000000e+05
6.127500000000000000e+05
6.127730000000000000e+05
6.128040000000000000e+05
6.128390000000000000e+05
6.128860000000000000e+05
6.129250000000000000e+05
6.129530000000000000e+05
6.129850000000000000e+05
6.130210000000000000e+05
6.130450000000000000e+05
6.130790000000000000e+05
6.131120000000000000e+05
6.131380000000000000e+05
6.131710000000000000e+05
6.132020000000000000e+05
6.132360000000000000e+05
6.132750000000000000e+05
6.133150000000000000e+05
6.133540000000000000e+05
6.133830000000000000e+05
6.134210000000000000e+05
6.134500000000000000e+05
6.134820000000000000e+05
6.135090000000000000e+05
6.135410000000000000e+05
6.135740000000000000e+05
6.136060000000000000e+05
6.136430000000000000e+05
6.136640000000000000e+05
6.137080000000000000e+05
6.137300000000000000e+05
6.137650000000000000e+05
6.137960000000000000e+05
6.138300000000000000e+05
6.138550000000000000e+05
6.138770000000000000e+05
6.139070000000000000e+05
6.139400000000000000e+05
6.139730000000000000e+05
6.140060000000000000e+05
6.140450000000000000e+05
6.140800000000000000e+05
6.141060000000000000e+05
6.141460000000000000e+05
6.141770000000000000e+05
6.141960000000000000e+05
6.142290000000000000e+05
6.142660000000000000e+05
6.143020000000000000e+05
6.143360000000000000e+05
6.143830000000000000e+05
6.144240000000000000e+05
6.144520000000000000e+05
6.144950000000000000e+05
6.145260000000000000e+05
6.145640000000000000e+05
6.146020000000000000e+05
6.146380000000000000e+05
6.146660000000000000e+05
6.147010000000000000e+05
6.147380000000000000e+05
6.147690000000000000e+05
6.148160000000000000e+05
6.148400000000000000e+05
6.148720000000000000e+05
6.149060000000000000e+05
6.149380000000000000e+05
6.149660000000000000e+05
6.150020000000000000e+05
6.150340000000000000e+05
6.150700000000000000e+05
6.150990000000000000e+05
6.151350000000000000e+05
6.151610000000000000e+05
6.151990000000000000e+05
6.152380000000000000e+05
6.152760000000000000e+05
6.153080000000000000e+05
6.153380000000000000e+05
6.153750000000000000e+05
6.154170000000000000e+05
6.154550000000000000e+05
6.154860000000000000e+05
6.155160000000000000e+05
6.155440000000000000e+05
6.155760000000000000e+05
6.156080000000000000e+05
6.156410000000000000e+05
6.156720000000000000e+05
6.157110000000000000e+05
6.157400000000000000e+05
6.157740000000000000e+05
6.158070000000000000e+05
6.158370000000000000e+05
6.158820000000000000e+05
6.159180000000000000e+05
6.159520000000000000e+05
6.159830000000000000e+05
6.160190000000000000e+05
6.160600000000000000e+05
6.160990000000000000e+05
6.161250000000000000e+05
6.161570000000000000e+05
6.161890000000000000e+05
6.162180000000000000e+05
6.162530000000000000e+05
6.162880000000000000e+05
6.163170000000000000e+05
6.163470000000000000e+05
6.163760000000000000e+05
6.163960000000000000e+05
6.164290000000000000e+05
6.164660000000000000e+05
6.164920000000000000e+05
6.165250000000000000e+05
6.165520000000000000e+05
6.165960000000000000e+05
6.166420000000000000e+05
6.166770000000000000e+05
6.167110000000000000e+05
6.167480000000000000e+05
6.167760000000000000e+05
6.168110000000000000e+05
6.168480000000000000e+05
6.168840000000000000e+05
6.169120000000000000e+05
6.169310000000000000e+05
6.169550000000000000e+05
6.169930000000000000e+05
6.170340000000000000e+05
6.170710000000000000e+05
6.171070000000000000e+05
6.171400000000000000e+05
6.171690000000000000e+05
6.172030000000000000e+05
6.172320000000000000e+05
6.172660000000000000e+05
6.173080000000000000e+05
6.173370000000000000e+05
6.173660000000000000e+05
6.174010000000000000e+05
6.174330000000000000e+05
6.174810000000000000e+05
6.175100000000000000e+05
6.175490000000000000e+05
6.175830000000000000e+05
6.176160000000000000e+05
6.176560000000000000e+05
6.176900000000000000e+05
6.177270000000000000e+05
6.177540000000000000e+05
6.177840000000000000e+05
6.178260000000000000e+05
6.178640000000000000e+05
6.179110000000000000e+05
6.179430000000000000e+05
6.179720000000000000e+05
6.180110000000000000e+05
6.180490000000000000e+05
6.180800000000000000e+05
6.181090000000000000e+05
6.181370000000000000e+05
6.181660000000000000e+05
6.181950000000000000e+05
6.182240000000000000e+05
6.182500000000000000e+05
6.182800000000000000e+05
6.183050000000000000e+05
6.183340000000000000e+05
6.183600000000000000e+05
6.184020000000000000e+05
6.184330000000000000e+05
6.184580000000000000e+05
6.184920000000000000e+05
6.185300000000000000e+05
6.185720000000000000e+05
6.186110000000000000e+05
6.186580000000000000e+05
6.186830000000000000e+05
6.187160000000000000e+05
6.187620000000000000e+05
6.187910000000000000e+05
6.188210000000000000e+05
6.188460000000000000e+05
6.188770000000000000e+05
6.189100000000000000e+05
6.189390000000000000e+05
6.189650000000000000e+05
6.190020000000000000e+05
6.190240000000000000e+05
6.190640000000000000e+05
6.191060000000000000e+05
6.191360000000000000e+05
6.191660000000000000e+05
6.191970000000000000e+05
6.192300000000000000e+05
6.192510000000000000e+05
6.192910000000000000e+05
6.193200000000000000e+05
6.193560000000000000e+05
6.193900000000000000e+05
6.194200000000000000e+05
6.194480000000000000e+05
6.194860000000000000e+05
6.195170000000000000e+05
6.195440000000000000e+05
6.195890000000000000e+05
6.196370000000000000e+05
6.196780000000000000e+05
6.197130000000000000e+05
6.197450000000000000e+05
6.197820000000000000e+05
6.198140000000000000e+05
6.198460000000000000e+05
6.198740000000000000e+05
6.199080000000000000e+05
6.199510000000000000e+05
6.199810000000000000e+05
6.200080000000000000e+05
6.200290000000000000e+05
6.200680000000000000e+05
6.201060000000000000e+05
6.201430000000000000e+05
6.201830000000000000e+05
6.202160000000000000e+05
6.202530000000000000e+05
6.202890000000000000e+05
6.203260000000000000e+05
6.203630000000000000e+05
6.203980000000000000e+05
6.204420000000000000e+05
6.204770000000000000e+05
6.205120000000000000e+05
6.205480000000000000e+05
6.205710000000000000e+05
6.205930000000000000e+05
6.206220000000000000e+05
6.206580000000000000e+05
6.206780000000000000e+05
6.207200000000000000e+05
6.207710000000000000e+05
6.208100000000000000e+05
6.208470000000000000e+05
6.208740000000000000e+05
6.209100000000000000e+05
6.209450000000000000e+05
6.209720000000000000e+05
6.209990000000000000e+05
6.210380000000000000e+05
6.210730000000000000e+05
6.211070000000000000e+05
6.211370000000000000e+05
6.211670000000000000e+05
6.212040000000000000e+05
6.212340000000000000e+05
6.212780000000000000e+05
6.213050000000000000e+05
6.213460000000000000e+05
6.213750000000000000e+05
6.214150000000000000e+05
6.214440000000000000e+05
6.214760000000000000e+05
6.215020000000000000e+05
6.215270000000000000e+05
6.215620000000000000e+05
6.216000000000000000e+05
6.216370000000000000e+05
6.216600000000000000e+05
6.216910000000000000e+05
6.217350000000000000e+05
6.217700000000000000e+05
6.218070000000000000e+05
6.218400000000000000e+05
6.218660000000000000e+05
6.218890000000000000e+05
6.219300000000000000e+05
6.219740000000000000e+05
6.220130000000000000e+05
6.220510000000000000e+05
6.220830000000000000e+05
6.221080000000000000e+05
6.221360000000000000e+05
6.221660000000000000e+05
6.222060000000000000e+05
6.222540000000000000e+05
6.222990000000000000e+05
6.223330000000000000e+05
6.223690000000000000e+05
6.223940000000000000e+05
6.224200000000000000e+05
6.224510000000000000e+05
6.224910000000000000e+05
6.225250000000000000e+05
6.225770000000000000e+05
6.226090000000000000e+05
6.226440000000000000e+05
6.226760000000000000e+05
6.227080000000000000e+05
6.227420000000000000e+05
6.227670000000000000e+05
6.227970000000000000e+05
6.228220000000000000e+05
6.228610000000000000e+05
6.228900000000000000e+05
6.229240000000000000e+05
6.229610000000000000e+05
6.229950000000000000e+05
6.230210000000000000e+05
6.230470000000000000e+05
6.230810000000000000e+05
6.231140000000000000e+05
6.231450000000000000e+05
6.231890000000000000e+05
6.232210000000000000e+05
6.232540000000000000e+05
6.232930000000000000e+05
6.233230000000000000e+05
6.233530000000000000e+05
6.233820000000000000e+05
6.234110000000000000e+05
6.234390000000000000e+05
6.234680000000000000e+05
6.234980000000000000e+05
6.235430000000000000e+05
6.235770000000000000e+05
6.236120000000000000e+05
6.236460000000000000e+05
6.236760000000000000e+05
6.237040000000000000e+05
6.237290000000000000e+05
6.237580000000000000e+05
6.237990000000000000e+05
6.238270000000000000e+05
6.238580000000000000e+05
6.239090000000000000e+05
6.239420000000000000e+05
6.239800000000000000e+05
6.240130000000000000e+05
6.240530000000000000e+05
6.240800000000000000e+05
6.241240000000000000e+05
6.241580000000000000e+05
6.241940000000000000e+05
6.242300000000000000e+05
6.242620000000000000e+05
6.242930000000000000e+05
6.243110000000000000e+05
6.243410000000000000e+05
6.243740000000000000e+05
6.244090000000000000e+05
6.244410000000000000e+05
6.244790000000000000e+05
6.245150000000000000e+05
6.245590000000000000e+05
6.245950000000000000e+05
6.246200000000000000e+05
6.246490000000000000e+05
6.246700000000000000e+05
6.247180000000000000e+05
6.247550000000000000e+05
6.247870000000000000e+05
6.248230000000000000e+05
6.248560000000000000e+05
6.248810000000000000e+05
6.249120000000000000e+05
6.249390000000000000e+05
6.249640000000000000e+05
6.249950000000000000e+05
6.250290000000000000e+05
6.250580000000000000e+05
6.250820000000000000e+05
6.251150000000000000e+05
6.251470000000000000e+05
6.251820000000000000e+05
6.252130000000000000e+05
6.252480000000000000e+05
6.252760000000000000e+05
6.253040000000000000e+05
6.253350000000000000e+05
6.253590000000000000e+05
6.253980000000000000e+05
6.254250000000000000e+05
6.254630000000000000e+05
6.254990000000000000e+05
6.255370000000000000e+05
6.255640000000000000e+05
6.255950000000000000e+05
6.256280000000000000e+05
6.256620000000000000e+05
6.256970000000000000e+05
6.257270000000000000e+05
6.257720000000000000e+05
6.257970000000000000e+05
6.258380000000000000e+05
6.258640000000000000e+05
6.259000000000000000e+05
6.259290000000000000e+05
6.259590000000000000e+05
6.259960000000000000e+05
6.260390000000000000e+05
6.260620000000000000e+05
6.260940000000000000e+05
6.261350000000000000e+05
6.261620000000000000e+05
6.262050000000000000e+05
6.262380000000000000e+05
6.262690000000000000e+05
6.263040000000000000e+05
6.263340000000000000e+05
6.263750000000000000e+05
6.264110000000000000e+05
6.264410000000000000e+05
6.264670000000000000e+05
6.264960000000000000e+05
6.265280000000000000e+05
6.265660000000000000e+05
6.266030000000000000e+05
6.266510000000000000e+05
6.266710000000000000e+05
6.266960000000000000e+05
6.267290000000000000e+05
6.267580000000000000e+05
6.267920000000000000e+05
6.268240000000000000e+05
6.268610000000000000e+05
6.268910000000000000e+05
6.269240000000000000e+05
6.269630000000000000e+05
6.269940000000000000e+05
6.270170000000000000e+05
6.270520000000000000e+05
6.270840000000000000e+05
6.271120000000000000e+05
6.271410000000000000e+05
6.271650000000000000e+05
6.271980000000000000e+05
6.272320000000000000e+05
6.272720000000000000e+05
6.273050000000000000e+05
6.273410000000000000e+05
6.273740000000000000e+05
6.274120000000000000e+05
6.274510000000000000e+05
6.274840000000000000e+05
6.275250000000000000e+05
6.275660000000000000e+05
6.276060000000000000e+05
6.276330000000000000e+05
6.276600000000000000e+05
6.276870000000000000e+05
6.277170000000000000e+05
6.277460000000000000e+05
6.277740000000000000e+05
6.278090000000000000e+05
6.278400000000000000e+05
6.278880000000000000e+05
6.279190000000000000e+05
6.279590000000000000e+05
6.279900000000000000e+05
6.280270000000000000e+05
6.280510000000000000e+05
6.280890000000000000e+05
6.281160000000000000e+05
6.281600000000000000e+05
6.281930000000000000e+05
6.282270000000000000e+05
6.282570000000000000e+05
6.282840000000000000e+05
6.283130000000000000e+05
6.283590000000000000e+05
6.283790000000000000e+05
6.284010000000000000e+05
6.284340000000000000e+05
6.284620000000000000e+05
6.284860000000000000e+05
6.285180000000000000e+05
6.285480000000000000e+05
6.285860000000000000e+05
6.286190000000000000e+05
6.286560000000000000e+05
6.286860000000000000e+05
6.287180000000000000e+05
6.287430000000000000e+05
6.287650000000000000e+05
6.287890000000000000e+05
6.288240000000000000e+05
6.288500000000000000e+05
6.288830000000000000e+05
6.289190000000000000e+05
6.289430000000000000e+05
6.289810000000000000e+05
6.290300000000000000e+05
6.290680000000000000e+05
6.291030000000000000e+05
6.291400000000000000e+05
6.291710000000000000e+05
6.292030000000000000e+05
6.292270000000000000e+05
6.292540000000000000e+05
6.292880000000000000e+05
6.293170000000000000e+05
6.293460000000000000e+05
6.293840000000000000e+05
6.294230000000000000e+05
6.294490000000000000e+05
6.294820000000000000e+05
6.295180000000000000e+05
6.295500000000000000e+05
6.295810000000000000e+05
6.296030000000000000e+05
6.296260000000000000e+05
6.296640000000000000e+05
6.296960000000000000e+05
6.297390000000000000e+05
6.297620000000000000e+05
6.297880000000000000e+05
6.298220000000000000e+05
6.298510000000000000e+05
6.298730000000000000e+05
6.299080000000000000e+05
6.299510000000000000e+05
6.299780000000000000e+05
6.300070000000000000e+05
6.300390000000000000e+05
6.300710000000000000e+05
6.301080000000000000e+05
6.301470000000000000e+05
6.301790000000000000e+05
6.302110000000000000e+05
6.302450000000000000e+05
6.302640000000000000e+05
6.302970000000000000e+05
6.303300000000000000e+05
6.303580000000000000e+05
6.303770000000000000e+05
6.304180000000000000e+05
6.304450000000000000e+05
6.304830000000000000e+05
6.305130000000000000e+05
6.305390000000000000e+05
6.305570000000000000e+05
6.305850000000000000e+05
6.306220000000000000e+05
6.306570000000000000e+05
6.306830000000000000e+05
6.307120000000000000e+05
6.307570000000000000e+05
6.307910000000000000e+05
6.308270000000000000e+05
6.308620000000000000e+05
6.308900000000000000e+05
6.309210000000000000e+05
6.309540000000000000e+05
6.309810000000000000e+05
6.310090000000000000e+05
6.310560000000000000e+05
6.310930000000000000e+05
6.311210000000000000e+05
6.311480000000000000e+05
6.311790000000000000e+05
6.312080000000000000e+05
6.312390000000000000e+05
6.312780000000000000e+05
6.313050000000000000e+05
6.313350000000000000e+05
6.313590000000000000e+05
6.313920000000000000e+05
6.314280000000000000e+05
6.314610000000000000e+05
6.314970000000000000e+05
6.315280000000000000e+05
6.315600000000000000e+05
6.315870000000000000e+05
6.316170000000000000e+05
6.316530000000000000e+05
6.316890000000000000e+05
6.317220000000000000e+05
6.317370000000000000e+05
6.317660000000000000e+05
6.318070000000000000e+05
6.318420000000000000e+05
6.318680000000000000e+05
6.319080000000000000e+05
6.319430000000000000e+05
6.319770000000000000e+05
6.320120000000000000e+05
6.320410000000000000e+05
6.320650000000000000e+05
6.321020000000000000e+05
6.321230000000000000e+05
6.321540000000000000e+05
6.321890000000000000e+05
6.322180000000000000e+05
6.322370000000000000e+05
6.322710000000000000e+05
6.323090000000000000e+05
6.323450000000000000e+05
6.323750000000000000e+05
6.324130000000000000e+05
6.324480000000000000e+05
6.324830000000000000e+05
6.325160000000000000e+05
6.325510000000000000e+05
6.325770000000000000e+05
6.326100000000000000e+05
6.326490000000000000e+05
6.326810000000000000e+05
6.327050000000000000e+05
6.327370000000000000e+05
6.327750000000000000e+05
6.327940000000000000e+05
6.328240000000000000e+05
6.328570000000000000e+05
6.328890000000000000e+05
6.329260000000000000e+05
6.329590000000000000e+05
6.329950000000000000e+05
6.330280000000000000e+05
6.330540000000000000e+05
6.330830000000000000e+05
6.331250000000000000e+05
6.331550000000000000e+05
6.331820000000000000e+05
6.332070000000000000e+05
6.332460000000000000e+05
6.332790000000000000e+05
6.333150000000000000e+05
6.333430000000000000e+05
6.333750000000000000e+05
6.334050000000000000e+05
6.334370000000000000e+05
6.334680000000000000e+05
6.334980000000000000e+05
6.335220000000000000e+05
6.335510000000000000e+05
6.335870000000000000e+05
6.336220000000000000e+05
6.336510000000000000e+05
6.336890000000000000e+05
6.337210000000000000e+05
6.337530000000000000e+05
6.337880000000000000e+05
6.338140000000000000e+05
6.338440000000000000e+05
6.338750000000000000e+05
6.339230000000000000e+05
6.339520000000000000e+05
6.339790000000000000e+05
6.340130000000000000e+05
6.340380000000000000e+05
6.340620000000000000e+05
6.340930000000000000e+05
6.341220000000000000e+05
6.341590000000000000e+05
6.341900000000000000e+05
6.342180000000000000e+05
6.342530000000000000e+05
6.342770000000000000e+05
6.343110000000000000e+05
6.343470000000000000e+05
6.343820000000000000e+05
6.344150000000000000e+05
6.344400000000000000e+05
6.344720000000000000e+05
6.345070000000000000e+05
6.345360000000000000e+05
6.345670000000000000e+05
6.345960000000000000e+05
6.346200000000000000e+05
6.346610000000000000e+05
6.346930000000000000e+05
6.347250000000000000e+05
6.347610000000000000e+05
6.347960000000000000e+05
6.348210000000000000e+05
6.348650000000000000e+05
6.349030000000000000e+05
6.349320000000000000e+05
6.349620000000000000e+05
6.350110000000000000e+05
6.350480000000000000e+05
6.350740000000000000e+05
6.351170000000000000e+05
6.351430000000000000e+05
6.351800000000000000e+05
6.352150000000000000e+05
6.352420000000000000e+05
6.352720000000000000e+05
6.353000000000000000e+05
6.353250000000000000e+05
6.353590000000000000e+05
6.353890000000000000e+05
6.354340000000000000e+05
6.354680000000000000e+05
6.354890000000000000e+05
6.355090000000000000e+05
6.355520000000000000e+05
6.355820000000000000e+05
6.356150000000000000e+05
6.356450000000000000e+05
6.356730000000000000e+05
6.357070000000000000e+05
6.357270000000000000e+05
6.357500000000000000e+05
6.357860000000000000e+05
6.358160000000000000e+05
6.358410000000000000e+05
6.358770000000000000e+05
6.359080000000000000e+05
6.359470000000000000e+05
6.359720000000000000e+05
6.359970000000000000e+05
6.360170000000000000e+05
6.360480000000000000e+05
6.360720000000000000e+05
6.361090000000000000e+05
6.361350000000000000e+05
6.361590000000000000e+05
6.361930000000000000e+05
6.362180000000000000e+05
6.362570000000000000e+05
6.362830000000000000e+05
6.363120000000000000e+05
6.363350000000000000e+05
6.363630000000000000e+05
6.363860000000000000e+05
6.364160000000000000e+05
6.364500000000000000e+05
6.364840000000000000e+05
6.365090000000000000e+05
6.365300000000000000e+05
6.365640000000000000e+05
6.366000000000000000e+05
6.366310000000000000e+05
6.366600000000000000e+05
6.367020000000000000e+05
6.367220000000000000e+05
6.367440000000000000e+05
6.367700000000000000e+05
6.368030000000000000e+05
6.368410000000000000e+05
6.368670000000000000e+05
6.369010000000000000e+05
6.369350000000000000e+05
6.369730000000000000e+05
6.370000000000000000e+05
6.370310000000000000e+05
6.370680000000000000e+05
6.370980000000000000e+05
6.371290000000000000e+05
6.371600000000000000e+05
6.371940000000000000e+05
6.372250000000000000e+05
6.372590000000000000e+05
6.372910000000000000e+05
6.373220000000000000e+05
6.373480000000000000e+05
6.373810000000000000e+05
6.374250000000000000e+05
6.374560000000000000e+05
6.374900000000000000e+05
6.375150000000000000e+05
6.375440000000000000e+05
6.375830000000000000e+05
6.376150000000000000e+05
6.376490000000000000e+05
6.376770000000000000e+05
6.377070000000000000e+05
6.377460000000000000e+05
6.377780000000000000e+05
6.378070000000000000e+05
6.378410000000000000e+05
6.378730000000000000e+05
6.379010000000000000e+05
6.379250000000000000e+05
6.379500000000000000e+05
6.379810000000000000e+05
6.380100000000000000e+05
6.380410000000000000e+05
6.380790000000000000e+05
6.381020000000000000e+05
6.381380000000000000e+05
6.381740000000000000e+05
6.382080000000000000e+05
6.382470000000000000e+05
6.382830000000000000e+05
6.383120000000000000e+05
6.383440000000000000e+05
6.383780000000000000e+05
6.384130000000000000e+05
6.384390000000000000e+05
6.384620000000000000e+05
6.385050000000000000e+05
6.385370000000000000e+05
6.385630000000000000e+05
6.386040000000000000e+05
6.386380000000000000e+05
6.386680000000000000e+05
6.386950000000000000e+05
6.387280000000000000e+05
6.387740000000000000e+05
6.387990000000000000e+05
6.388290000000000000e+05
6.388540000000000000e+05
6.388860000000000000e+05
6.389190000000000000e+05
6.389410000000000000e+05
6.389730000000000000e+05
6.390070000000000000e+05
6.390300000000000000e+05
6.390550000000000000e+05
6.390970000000000000e+05
6.391230000000000000e+05
6.391550000000000000e+05
6.391820000000000000e+05
6.392170000000000000e+05
6.392430000000000000e+05
6.392640000000000000e+05
6.392920000000000000e+05
6.393150000000000000e+05
6.393490000000000000e+05
6.393850000000000000e+05
6.394190000000000000e+05
6.394410000000000000e+05
6.394650000000000000e+05
6.394980000000000000e+05
6.395270000000000000e+05
6.395560000000000000e+05
6.395870000000000000e+05
6.396220000000000000e+05
6.396510000000000000e+05
6.396820000000000000e+05
6.397090000000000000e+05
6.397420000000000000e+05
6.397720000000000000e+05
6.397980000000000000e+05
6.398350000000000000e+05
6.398660000000000000e+05
6.398970000000000000e+05
6.399390000000000000e+05
6.399700000000000000e+05
6.399980000000000000e+05
6.400310000000000000e+05
6.400580000000000000e+05
6.400860000000000000e+05
6.401170000000000000e+05
6.401410000000000000e+05
6.401650000000000000e+05
6.401940000000000000e+05
6.402250000000000000e+05
6.402500000000000000e+05
6.402800000000000000e+05
6.403090000000000000e+05
6.403480000000000000e+05
6.403700000000000000e+05
6.404070000000000000e+05
6.404410000000000000e+05
6.404660000000000000e+05
6.404940000000000000e+05
6.405260000000000000e+05
6.405580000000000000e+05
6.405950000000000000e+05
6.406340000000000000e+05
6.406590000000000000e+05
6.406940000000000000e+05
6.407220000000000000e+05
6.407550000000000000e+05
6.407830000000000000e+05
6.408140000000000000e+05
6.408400000000000000e+05
6.408650000000000000e+05
6.408930000000000000e+05
6.409210000000000000e+05
6.409520000000000000e+05
6.409770000000000000e+05
6.410060000000000000e+05
6.410260000000000000e+05
6.410570000000000000e+05
6.410880000000000000e+05
6.411180000000000000e+05
6.411380000000000000e+05
6.411600000000000000e+05
6.411900000000000000e+05
6.412180000000000000e+05
6.412480000000000000e+05
6.412840000000000000e+05
6.413180000000000000e+05
6.413510000000000000e+05
6.413790000000000000e+05
6.414090000000000000e+05
6.414410000000000000e+05
6.414610000000000000e+05
6.414950000000000000e+05
6.415200000000000000e+05
6.415450000000000000e+05
6.415700000000000000e+05
6.416030000000000000e+05
6.416360000000000000e+05
6.416620000000000000e+05
6.416960000000000000e+05
6.417350000000000000e+05
6.417620000000000000e+05
6.417970000000000000e+05
6.418360000000000000e+05
6.418680000000000000e+05
6.419010000000000000e+05
6.419210000000000000e+05
6.419450000000000000e+05
6.419760000000000000e+05
6.420130000000000000e+05
6.420370000000000000e+05
6.420630000000000000e+05
6.420970000000000000e+05
6.421340000000000000e+05
6.421670000000000000e+05
6.421880000000000000e+05
6.422210000000000000e+05
6.422520000000000000e+05
6.422780000000000000e+05
6.423000000000000000e+05
6.423260000000000000e+05
6.423590000000000000e+05
6.423860000000000000e+05
6.424270000000000000e+05
6.424580000000000000e+05
6.424850000000000000e+05
6.425090000000000000e+05
6.425360000000000000e+05
6.425650000000000000e+05
6.426010000000000000e+05
6.426280000000000000e+05
6.426560000000000000e+05
6.426870000000000000e+05
6.427170000000000000e+05
6.427450000000000000e+05
6.427750000000000000e+05
6.428000000000000000e+05
6.428360000000000000e+05
6.428650000000000000e+05
6.428990000000000000e+05
6.429270000000000000e+05
6.429700000000000000e+05
6.429980000000000000e+05
6.430320000000000000e+05
6.430670000000000000e+05
6.431030000000000000e+05
6.431380000000000000e+05
6.431640000000000000e+05
6.431850000000000000e+05
6.432140000000000000e+05
6.432410000000000000e+05
6.432640000000000000e+05
6.433040000000000000e+05
6.433370000000000000e+05
6.433760000000000000e+05
6.434130000000000000e+05
6.434390000000000000e+05
6.434680000000000000e+05
6.435060000000000000e+05
6.435440000000000000e+05
6.435800000000000000e+05
6.436060000000000000e+05
6.436400000000000000e+05
6.436730000000000000e+05
6.436970000000000000e+05
6.437290000000000000e+05
6.437520000000000000e+05
6.437770000000000000e+05
6.437950000000000000e+05
6.438190000000000000e+05
6.438530000000000000e+05
6.438830000000000000e+05
6.439120000000000000e+05
6.439410000000000000e+05
6.439670000000000000e+05
6.439940000000000000e+05
6.440200000000000000e+05
6.440530000000000000e+05
6.440780000000000000e+05
6.441070000000000000e+05
6.441420000000000000e+05
6.441710000000000000e+05
6.442000000000000000e+05
6.442340000000000000e+05
6.442690000000000000e+05
6.442890000000000000e+05
6.443150000000000000e+05
6.443420000000000000e+05
6.443700000000000000e+05
6.444010000000000000e+05
6.444320000000000000e+05
6.444530000000000000e+05
6.444830000000000000e+05
6.445180000000000000e+05
6.445550000000000000e+05
6.445840000000000000e+05
6.446140000000000000e+05
6.446440000000000000e+05
6.446770000000000000e+05
6.447080000000000000e+05
6.447400000000000000e+05
6.447660000000000000e+05
6.448000000000000000e+05
6.448430000000000000e+05
6.448620000000000000e+05
6.448900000000000000e+05
6.449140000000000000e+05
6.449480000000000000e+05
6.449650000000000000e+05
6.449870000000000000e+05
6.450170000000000000e+05
6.450560000000000000e+05
6.450900000000000000e+05
6.451280000000000000e+05
6.451570000000000000e+05
6.451880000000000000e+05
6.452270000000000000e+05
6.452550000000000000e+05
6.452910000000000000e+05
6.453340000000000000e+05
6.453700000000000000e+05
6.454020000000000000e+05
6.454250000000000000e+05
6.454500000000000000e+05
6.454740000000000000e+05
6.455140000000000000e+05
6.455430000000000000e+05
6.455740000000000000e+05
6.456050000000000000e+05
6.456340000000000000e+05
6.456610000000000000e+05
6.457010000000000000e+05
6.457290000000000000e+05
6.457600000000000000e+05
6.457850000000000000e+05
6.458100000000000000e+05
6.458300000000000000e+05
6.458660000000000000e+05
6.459020000000000000e+05
6.459280000000000000e+05
6.459460000000000000e+05
6.459810000000000000e+05
6.460140000000000000e+05
6.460460000000000000e+05
6.460800000000000000e+05
6.461070000000000000e+05
6.461310000000000000e+05
6.461580000000000000e+05
6.461840000000000000e+05
6.462220000000000000e+05
6.462480000000000000e+05
6.462780000000000000e+05
6.463130000000000000e+05
6.463360000000000000e+05
6.463550000000000000e+05
6.463840000000000000e+05
6.464120000000000000e+05
6.464610000000000000e+05
6.464890000000000000e+05
6.465240000000000000e+05
6.465600000000000000e+05
6.465840000000000000e+05
6.466200000000000000e+05
6.466560000000000000e+05
6.466880000000000000e+05
6.467090000000000000e+05
6.467450000000000000e+05
6.467700000000000000e+05
6.467950000000000000e+05
6.468210000000000000e+05
6.468490000000000000e+05
6.468690000000000000e+05
6.469010000000000000e+05
6.469260000000000000e+05
6.469580000000000000e+05
6.469810000000000000e+05
6.470090000000000000e+05
6.470390000000000000e+05
6.470630000000000000e+05
6.470810000000000000e+05
6.471070000000000000e+05
6.471360000000000000e+05
6.471640000000000000e+05
6.472010000000000000e+05
6.472350000000000000e+05
6.472600000000000000e+05
6.472980000000000000e+05
6.473270000000000000e+05
6.473620000000000000e+05
6.473910000000000000e+05
6.474300000000000000e+05
6.474620000000000000e+05
6.474940000000000000e+05
6.475130000000000000e+05
6.475470000000000000e+05
6.475750000000000000e+05
6.475920000000000000e+05
6.476200000000000000e+05
6.476460000000000000e+05
6.476820000000000000e+05
6.477190000000000000e+05
6.477480000000000000e+05
6.477770000000000000e+05
6.477940000000000000e+05
6.478240000000000000e+05
6.478540000000000000e+05
6.478860000000000000e+05
6.479220000000000000e+05
6.479590000000000000e+05
6.479890000000000000e+05
6.480230000000000000e+05
6.480520000000000000e+05
6.480790000000000000e+05
6.481100000000000000e+05
6.481410000000000000e+05
6.481710000000000000e+05
6.482080000000000000e+05
6.482410000000000000e+05
6.482780000000000000e+05
6.483030000000000000e+05
6.483330000000000000e+05
6.483610000000000000e+05
6.483970000000000000e+05
6.484330000000000000e+05
6.484620000000000000e+05
6.484890000000000000e+05
6.485180000000000000e+05
6.485400000000000000e+05
6.485800000000000000e+05
6.486170000000000000e+05
6.486470000000000000e+05
6.486770000000000000e+05
6.487060000000000000e+05
6.487350000000000000e+05
6.487640000000000000e+05
6.488010000000000000e+05
6.488300000000000000e+05
6.488570000000000000e+05
6.488830000000000000e+05
6.489090000000000000e+05
6.489370000000000000e+05
6.489700000000000000e+05
6.490000000000000000e+05
6.490220000000000000e+05
6.490420000000000000e+05
6.490750000000000000e+05
6.490990000000000000e+05
6.491220000000000000e+05
6.491440000000000000e+05
6.491750000000000000e+05
6.492020000000000000e+05
6.492290000000000000e+05
6.492660000000000000e+05
6.493030000000000000e+05
6.493420000000000000e+05
6.493840000000000000e+05
6.494130000000000000e+05
6.494420000000000000e+05
6.494690000000000000e+05
6.495000000000000000e+05
6.495300000000000000e+05
6.495510000000000000e+05
6.495750000000000000e+05
6.496120000000000000e+05
6.496390000000000000e+05
6.496670000000000000e+05
6.496870000000000000e+05
6.497150000000000000e+05
6.497390000000000000e+05
6.497690000000000000e+05
6.497990000000000000e+05
6.498270000000000000e+05
6.498540000000000000e+05
6.498830000000000000e+05
6.499200000000000000e+05
6.499390000000000000e+05
6.499730000000000000e+05
6.499990000000000000e+05
6.500360000000000000e+05
6.500580000000000000e+05
6.500860000000000000e+05
6.501110000000000000e+05
6.501420000000000000e+05
6.501760000000000000e+05
6.502040000000000000e+05
6.502360000000000000e+05
6.502680000000000000e+05
6.502960000000000000e+05
6.503320000000000000e+05
6.503550000000000000e+05
6.503840000000000000e+05
6.504040000000000000e+05
6.504330000000000000e+05
6.504610000000000000e+05
6.504920000000000000e+05
6.505180000000000000e+05
6.505480000000000000e+05
6.505720000000000000e+05
6.506120000000000000e+05
6.506430000000000000e+05
6.506700000000000000e+05
6.506930000000000000e+05
6.507240000000000000e+05
6.507430000000000000e+05
6.507650000000000000e+05
6.508030000000000000e+05
6.508490000000000000e+05
6.508770000000000000e+05
6.509140000000000000e+05
6.509480000000000000e+05
6.509760000000000000e+05
6.510080000000000000e+05
6.510420000000000000e+05
6.510880000000000000e+05
6.511230000000000000e+05
6.511500000000000000e+05
6.511860000000000000e+05
6.512130000000000000e+05
6.512420000000000000e+05
6.512670000000000000e+05
6.512940000000000000e+05
6.513210000000000000e+05
6.513510000000000000e+05
6.513830000000000000e+05
6.514190000000000000e+05
6.514480000000000000e+05
6.514730000000000000e+05
6.515010000000000000e+05
6.515290000000000000e+05
6.515550000000000000e+05
6.515920000000000000e+05
6.516220000000000000e+05
6.516510000000000000e+05
6.516760000000000000e+05
6.517060000000000000e+05
6.517330000000000000e+05
6.517650000000000000e+05
6.517920000000000000e+05
6.518270000000000000e+05
6.518580000000000000e+05
6.518970000000000000e+05
6.519170000000000000e+05
6.519330000000000000e+05
6.519560000000000000e+05
6.519890000000000000e+05
6.520180000000000000e+05
6.520470000000000000e+05
6.520720000000000000e+05
6.521000000000000000e+05
6.521270000000000000e+05
6.521500000000000000e+05
6.521740000000000000e+05
6.522030000000000000e+05
6.522310000000000000e+05
6.522620000000000000e+05
6.522890000000000000e+05
6.523260000000000000e+05
6.523580000000000000e+05
6.523930000000000000e+05
6.524190000000000000e+05
6.524350000000000000e+05
6.524630000000000000e+05
6.524920000000000000e+05
6.525220000000000000e+05
6.525460000000000000e+05
6.525780000000000000e+05
6.526010000000000000e+05
6.526260000000000000e+05
6.526610000000000000e+05
6.526970000000000000e+05
6.527270000000000000e+05
6.527590000000000000e+05
6.527790000000000000e+05
6.528130000000000000e+05
6.528370000000000000e+05
6.528690000000000000e+05
6.529000000000000000e+05
6.529290000000000000e+05
6.529560000000000000e+05
6.529780000000000000e+05
6.530110000000000000e+05
6.530400000000000000e+05
6.530760000000000000e+05
6.531120000000000000e+05
6.531410000000000000e+05
6.531730000000000000e+05
6.532040000000000000e+05
6.532300000000000000e+05
6.532640000000000000e+05
6.532920000000000000e+05
6.533250000000000000e+05
6.533520000000000000e+05
6.533790000000000000e+05
6.534070000000000000e+05
6.534420000000000000e+05
6.534740000000000000e+05
6.535080000000000000e+05
6.535280000000000000e+05
6.535630000000000000e+05
6.535890000000000000e+05
6.536180000000000000e+05
6.536440000000000000e+05
6.536710000000000000e+05
6.537030000000000000e+05
6.537320000000000000e+05
6.537740000000000000e+05
6.537990000000000000e+05
6.538210000000000000e+05
6.538510000000000000e+05
6.538830000000000000e+05
6.539090000000000000e+05
6.539440000000000000e+05
6.539740000000000000e+05
6.540130000000000000e+05
6.540340000000000000e+05
6.540580000000000000e+05
6.540890000000000000e+05
6.541170000000000000e+05
6.541390000000000000e+05
6.541710000000000000e+05
6.541900000000000000e+05
6.542200000000000000e+05
6.542440000000000000e+05
6.542680000000000000e+05
6.542870000000000000e+05
6.543160000000000000e+05
6.543410000000000000e+05
6.543670000000000000e+05
6.544000000000000000e+05
6.544230000000000000e+05
6.544630000000000000e+05
6.544950000000000000e+05
6.545200000000000000e+05
6.545510000000000000e+05
6.545810000000000000e+05
6.546030000000000000e+05
6.546320000000000000e+05
6.546560000000000000e+05
6.546880000000000000e+05
6.547150000000000000e+05
6.547430000000000000e+05
6.547690000000000000e+05
6.547950000000000000e+05
6.548330000000000000e+05
6.548670000000000000e+05
6.548900000000000000e+05
6.549100000000000000e+05
6.549330000000000000e+05
6.549590000000000000e+05
6.549880000000000000e+05
6.550190000000000000e+05
6.550500000000000000e+05
6.550790000000000000e+05
6.551080000000000000e+05
6.551250000000000000e+05
6.551500000000000000e+05
6.551720000000000000e+05
6.551960000000000000e+05
6.552170000000000000e+05
6.552560000000000000e+05
6.552900000000000000e+05
6.553150000000000000e+05
6.553450000000000000e+05
6.553810000000000000e+05
6.554080000000000000e+05
6.554390000000000000e+05
6.554670000000000000e+05
6.554900000000000000e+05
6.555190000000000000e+05
6.555510000000000000e+05
6.555750000000000000e+05
6.556010000000000000e+05
6.556310000000000000e+05
6.556560000000000000e+05
6.556860000000000000e+05
6.557170000000000000e+05
6.557460000000000000e+05
6.557660000000000000e+05
6.557970000000000000e+05
6.558250000000000000e+05
6.558540000000000000e+05
6.558930000000000000e+05
6.559270000000000000e+05
6.559600000000000000e+05
6.559970000000000000e+05
6.560340000000000000e+05
6.560600000000000000e+05
6.561020000000000000e+05
6.561260000000000000e+05
6.561570000000000000e+05
6.561900000000000000e+05
6.562220000000000000e+05
6.562490000000000000e+05
6.562800000000000000e+05
6.563130000000000000e+05
6.563380000000000000e+05
6.563750000000000000e+05
6.564060000000000000e+05
6.564270000000000000e+05
6.564560000000000000e+05
6.564800000000000000e+05
6.565100000000000000e+05
6.565340000000000000e+05
6.565660000000000000e+05
6.565910000000000000e+05
6.566150000000000000e+05
6.566410000000000000e+05
6.566660000000000000e+05
6.567040000000000000e+05
6.567280000000000000e+05
6.567610000000000000e+05
6.567880000000000000e+05
6.568230000000000000e+05
6.568580000000000000e+05
6.568880000000000000e+05
6.569170000000000000e+05
6.569500000000000000e+05
6.569810000000000000e+05
6.570210000000000000e+05
6.570420000000000000e+05
6.570640000000000000e+05
6.570910000000000000e+05
6.571190000000000000e+05
6.571510000000000000e+05
6.571730000000000000e+05
6.571960000000000000e+05
6.572330000000000000e+05
6.572530000000000000e+05
6.572820000000000000e+05
6.573060000000000000e+05
6.573250000000000000e+05
6.573480000000000000e+05
6.573800000000000000e+05
6.574090000000000000e+05
6.574390000000000000e+05
6.574600000000000000e+05
6.574930000000000000e+05
6.575320000000000000e+05
6.575690000000000000e+05
6.576030000000000000e+05
6.576240000000000000e+05
6.576590000000000000e+05
6.576850000000000000e+05
6.576990000000000000e+05
6.577320000000000000e+05
6.577570000000000000e+05
6.577840000000000000e+05
6.578140000000000000e+05
6.578380000000000000e+05
6.578610000000000000e+05
6.578860000000000000e+05
6.579160000000000000e+05
6.579400000000000000e+05
6.579700000000000000e+05
6.579900000000000000e+05
6.580170000000000000e+05
6.580390000000000000e+05
6.580680000000000000e+05
6.580950000000000000e+05
6.581220000000000000e+05
6.581430000000000000e+05
6.581670000000000000e+05
6.581930000000000000e+05
6.582200000000000000e+05
6.582470000000000000e+05
6.582850000000000000e+05
6.583150000000000000e+05
6.583520000000000000e+05
6.583860000000000000e+05
6.584190000000000000e+05
6.584580000000000000e+05
6.584860000000000000e+05
6.585130000000000000e+05
6.585480000000000000e+05
6.585780000000000000e+05
6.586110000000000000e+05
6.586440000000000000e+05
6.586680000000000000e+05
6.586950000000000000e+05
6.587290000000000000e+05
6.587550000000000000e+05
6.587770000000000000e+05
6.588000000000000000e+05
6.588240000000000000e+05
6.588530000000000000e+05
6.588860000000000000e+05
6.589220000000000000e+05
6.589560000000000000e+05
6.589910000000000000e+05
6.590150000000000000e+05
6.590360000000000000e+05
6.590550000000000000e+05
6.590900000000000000e+05
6.591230000000000000e+05
6.591430000000000000e+05
6.591800000000000000e+05
6.592070000000000000e+05
6.592390000000000000e+05
6.592690000000000000e+05
6.592930000000000000e+05
6.593220000000000000e+05
6.593520000000000000e+05
6.593790000000000000e+05
6.594060000000000000e+05
6.594410000000000000e+05
6.594700000000000000e+05
6.595030000000000000e+05
6.595260000000000000e+05
6.595580000000000000e+05
6.595820000000000000e+05
6.596130000000000000e+05
6.596410000000000000e+05
6.596710000000000000e+05
6.596960000000000000e+05
6.597180000000000000e+05
6.597460000000000000e+05
6.597710000000000000e+05
6.598030000000000000e+05
6.598250000000000000e+05
6.598580000000000000e+05
6.598820000000000000e+05
6.599130000000000000e+05
6.599420000000000000e+05
6.599760000000000000e+05
6.600000000000000000e+05
6.600280000000000000e+05
6.600590000000000000e+05
6.600880000000000000e+05
6.601090000000000000e+05
6.601370000000000000e+05
6.601680000000000000e+05
6.602040000000000000e+05
6.602260000000000000e+05
6.602580000000000000e+05
6.602860000000000000e+05
6.603160000000000000e+05
6.603420000000000000e+05
6.603590000000000000e+05
6.603940000000000000e+05
6.604220000000000000e+05
6.604410000000000000e+05
6.604690000000000000e+05
6.604950000000000000e+05
6.605240000000000000e+05
6.605490000000000000e+05
6.605730000000000000e+05
6.606120000000000000e+05
6.606400000000000000e+05
6.606730000000000000e+05
6.606960000000000000e+05
6.607270000000000000e+05
6.607490000000000000e+05
6.607850000000000000e+05
6.608160000000000000e+05
6.608510000000000000e+05
6.608800000000000000e+05
6.609080000000000000e+05
6.609340000000000000e+05
6.609560000000000000e+05
6.609820000000000000e+05
6.610010000000000000e+05
6.610260000000000000e+05
6.610530000000000000e+05
6.610860000000000000e+05
6.611110000000000000e+05
6.611350000000000000e+05
6.611690000000000000e+05
6.611910000000000000e+05
6.612190000000000000e+05
6.612390000000000000e+05
6.612730000000000000e+05
6.613020000000000000e+05
6.613340000000000000e+05
6.613700000000000000e+05
6.614020000000000000e+05
6.614330000000000000e+05
6.614610000000000000e+05
6.614890000000000000e+05
6.615080000000000000e+05
6.615400000000000000e+05
6.615720000000000000e+05
6.615940000000000000e+05
6.616230000000000000e+05
6.616610000000000000e+05
6.616920000000000000e+05
6.617140000000000000e+05
6.617490000000000000e+05
6.617710000000000000e+05
6.617930000000000000e+05
6.618190000000000000e+05
6.618510000000000000e+05
6.618750000000000000e+05
6.619050000000000000e+05
6.619300000000000000e+05
6.619510000000000000e+05
6.619750000000000000e+05
6.620040000000000000e+05
6.620330000000000000e+05
6.620610000000000000e+05
6.620800000000000000e+05
6.621100000000000000e+05
6.621440000000000000e+05
6.621710000000000000e+05
6.621980000000000000e+05
6.622220000000000000e+05
6.622470000000000000e+05
6.622810000000000000e+05
6.623090000000000000e+05
6.623410000000000000e+05
6.623680000000000000e+05
6.623980000000000000e+05
6.624190000000000000e+05
6.624490000000000000e+05
6.624800000000000000e+05
6.625100000000000000e+05
6.625320000000000000e+05
6.625510000000000000e+05
6.625850000000000000e+05
6.626050000000000000e+05
6.626340000000000000e+05
6.626710000000000000e+05
6.626900000000000000e+05
6.627170000000000000e+05
6.627440000000000000e+05
6.627650000000000000e+05
6.627910000000000000e+05
6.628210000000000000e+05
6.628520000000000000e+05
6.628780000000000000e+05
6.629070000000000000e+05
6.629330000000000000e+05
6.629630000000000000e+05
6.629940000000000000e+05
6.630210000000000000e+05
6.630530000000000000e+05
6.630840000000000000e+05
6.631150000000000000e+05
6.631430000000000000e+05
6.631740000000000000e+05
6.632060000000000000e+05
6.632310000000000000e+05
6.632580000000000000e+05
6.632890000000000000e+05
6.633130000000000000e+05
6.633340000000000000e+05
6.633570000000000000e+05
6.633820000000000000e+05
6.634080000000000000e+05
6.634280000000000000e+05
6.634620000000000000e+05
6.634930000000000000e+05
6.635200000000000000e+05
6.635540000000000000e+05
6.635830000000000000e+05
6.636110000000000000e+05
6.636380000000000000e+05
6.636670000000000000e+05
6.636940000000000000e+05
6.637250000000000000e+05
6.637480000000000000e+05
6.637790000000000000e+05
6.638110000000000000e+05
6.638470000000000000e+05
6.638820000000000000e+05
6.639030000000000000e+05
6.639310000000000000e+05
6.639550000000000000e+05
6.639860000000000000e+05
6.640070000000000000e+05
6.640390000000000000e+05
6.640670000000000000e+05
6.641010000000000000e+05
6.641270000000000000e+05
6.641580000000000000e+05
6.641780000000000000e+05
6.642020000000000000e+05
6.642330000000000000e+05
6.642660000000000000e+05
6.642870000000000000e+05
6.643180000000000000e+05
6.643530000000000000e+05
6.643820000000000000e+05
6.644100000000000000e+05
6.644330000000000000e+05
6.644500000000000000e+05
6.644710000000000000e+05
6.644930000000000000e+05
6.645170000000000000e+05
6.645430000000000000e+05
6.645750000000000000e+05
6.646050000000000000e+05
6.646230000000000000e+05
6.646580000000000000e+05
6.646840000000000000e+05
6.647120000000000000e+05
6.647280000000000000e+05
6.647480000000000000e+05
6.647820000000000000e+05
6.648110000000000000e+05
6.648340000000000000e+05
6.648640000000000000e+05
6.648980000000000000e+05
6.649300000000000000e+05
6.649500000000000000e+05
6.649770000000000000e+05
6.650010000000000000e+05
6.650240000000000000e+05
6.650500000000000000e+05
6.650730000000000000e+05
6.650960000000000000e+05
6.651240000000000000e+05
6.651480000000000000e+05
6.651790000000000000e+05
6.652120000000000000e+05
6.652430000000000000e+05
6.652770000000000000e+05
6.653080000000000000e+05
6.653300000000000000e+05
6.653480000000000000e+05
6.653820000000000000e+05
6.654090000000000000e+05
6.654370000000000000e+05
6.654560000000000000e+05
6.654870000000000000e+05
6.655100000000000000e+05
6.655350000000000000e+05
6.655680000000000000e+05
6.655970000000000000e+05
6.656230000000000000e+05
6.656500000000000000e+05
6.656720000000000000e+05
6.657020000000000000e+05
6.657310000000000000e+05
6.657670000000000000e+05
6.657960000000000000e+05
6.658350000000000000e+05
6.658540000000000000e+05
6.658890000000000000e+05
6.659130000000000000e+05
6.659370000000000000e+05
6.659780000000000000e+05
6.660020000000000000e+05
6.660290000000000000e+05
6.660550000000000000e+05
6.660820000000000000e+05
6.661030000000000000e+05
6.661340000000000000e+05
6.661700000000000000e+05
6.661950000000000000e+05
6.662240000000000000e+05
6.662560000000000000e+05
6.662800000000000000e+05
6.663080000000000000e+05
6.663420000000000000e+05
6.663660000000000000e+05
6.663990000000000000e+05
6.664250000000000000e+05
6.664610000000000000e+05
6.664850000000000000e+05
6.665080000000000000e+05
6.665400000000000000e+05
6.665650000000000000e+05
6.665990000000000000e+05
6.666230000000000000e+05
6.666570000000000000e+05
6.666790000000000000e+05
6.667020000000000000e+05
6.667250000000000000e+05
6.667500000000000000e+05
6.667700000000000000e+05
6.667900000000000000e+05
6.668170000000000000e+05
6.668390000000000000e+05
6.668610000000000000e+05
6.668920000000000000e+05
6.669180000000000000e+05
6.669310000000000000e+05
6.669550000000000000e+05
6.669900000000000000e+05
6.670230000000000000e+05
6.670440000000000000e+05
6.670700000000000000e+05
6.671000000000000000e+05
6.671280000000000000e+05
6.671570000000000000e+05
6.671910000000000000e+05
6.672320000000000000e+05
6.672530000000000000e+05
6.672810000000000000e+05
6.673010000000000000e+05
6.673370000000000000e+05
6.673650000000000000e+05
6.674010000000000000e+05
6.674330000000000000e+05
6.674650000000000000e+05
6.674890000000000000e+05
6.675060000000000000e+05
6.675360000000000000e+05
6.675660000000000000e+05
6.675850000000000000e+05
6.676180000000000000e+05
6.676460000000000000e+05
6.676830000000000000e+05
6.677180000000000000e+05
6.677430000000000000e+05
6.677760000000000000e+05
6.677970000000000000e+05
6.678370000000000000e+05
6.678640000000000000e+05
6.678920000000000000e+05
6.679150000000000000e+05
6.679400000000000000e+05
6.679650000000000000e+05
6.679890000000000000e+05
6.680240000000000000e+05
6.680550000000000000e+05
6.680790000000000000e+05
6.681090000000000000e+05
6.681380000000000000e+05
6.681690000000000000e+05
6.681950000000000000e+05
6.682160000000000000e+05
6.682400000000000000e+05
6.682620000000000000e+05
6.682900000000000000e+05
6.683210000000000000e+05
6.683500000000000000e+05
6.683680000000000000e+05
6.683880000000000000e+05
6.684220000000000000e+05
6.684440000000000000e+05
6.684740000000000000e+05
6.685030000000000000e+05
6.685300000000000000e+05
6.685650000000000000e+05
6.686000000000000000e+05
6.686250000000000000e+05
6.686640000000000000e+05
6.686960000000000000e+05
6.687330000000000000e+05
6.687730000000000000e+05
6.687940000000000000e+05
6.688170000000000000e+05
6.688390000000000000e+05
6.688630000000000000e+05
6.688890000000000000e+05
6.689180000000000000e+05
6.689480000000000000e+05
6.689670000000000000e+05
6.689920000000000000e+05
6.690150000000000000e+05
6.690450000000000000e+05
6.690750000000000000e+05
6.691000000000000000e+05
6.691240000000000000e+05
6.691420000000000000e+05
6.691640000000000000e+05
6.691920000000000000e+05
6.692360000000000000e+05
6.692610000000000000e+05
6.692750000000000000e+05
6.693050000000000000e+05
6.693290000000000000e+05
6.693510000000000000e+05
6.693800000000000000e+05
6.693990000000000000e+05
6.694290000000000000e+05
6.694640000000000000e+05
6.694870000000000000e+05
6.695190000000000000e+05
6.695380000000000000e+05
6.695800000000000000e+05
6.696080000000000000e+05
6.696300000000000000e+05
6.696440000000000000e+05
6.696700000000000000e+05
6.696920000000000000e+05
6.697160000000000000e+05
6.697430000000000000e+05
6.697650000000000000e+05
6.697950000000000000e+05
6.698150000000000000e+05
6.698370000000000000e+05
6.698650000000000000e+05
6.698860000000000000e+05
6.699140000000000000e+05
6.699450000000000000e+05
6.699680000000000000e+05
6.699970000000000000e+05
6.700180000000000000e+05
6.700400000000000000e+05
6.700640000000000000e+05
6.700950000000000000e+05
6.701300000000000000e+05
6.701580000000000000e+05
6.701880000000000000e+05
6.702150000000000000e+05
6.702460000000000000e+05
6.702660000000000000e+05
6.703000000000000000e+05
6.703210000000000000e+05
6.703500000000000000e+05
6.703850000000000000e+05
6.704160000000000000e+05
6.704510000000000000e+05
6.704750000000000000e+05
6.705020000000000000e+05
6.705270000000000000e+05
6.705570000000000000e+05
6.705780000000000000e+05
6.706070000000000000e+05
6.706410000000000000e+05
6.706730000000000000e+05
6.706980000000000000e+05
6.707130000000000000e+05
6.707310000000000000e+05
6.707620000000000000e+05
6.707880000000000000e+05
6.708170000000000000e+05
6.708410000000000000e+05
6.708640000000000000e+05
6.708910000000000000e+05
6.709230000000000000e+05
6.709440000000000000e+05
6.709770000000000000e+05
6.710050000000000000e+05
6.710290000000000000e+05
6.710560000000000000e+05
6.710830000000000000e+05
6.711090000000000000e+05
6.711300000000000000e+05
6.711510000000000000e+05
6.711800000000000000e+05
6.712020000000000000e+05
6.712330000000000000e+05
6.712610000000000000e+05
6.713050000000000000e+05
6.713280000000000000e+05
6.713580000000000000e+05
6.713790000000000000e+05
6.714010000000000000e+05
6.714200000000000000e+05
6.714430000000000000e+05
6.714730000000000000e+05
6.714940000000000000e+05
6.715160000000000000e+05
6.715450000000000000e+05
6.715660000000000000e+05
6.715970000000000000e+05
6.716210000000000000e+05
6.716440000000000000e+05
6.716610000000000000e+05
6.716950000000000000e+05
6.717290000000000000e+05
6.717530000000000000e+05
6.717770000000000000e+05
6.718080000000000000e+05
6.718410000000000000e+05
6.718730000000000000e+05
6.718960000000000000e+05
6.719250000000000000e+05
6.719570000000000000e+05
6.719830000000000000e+05
6.720100000000000000e+05
6.720530000000000000e+05
6.720840000000000000e+05
6.721050000000000000e+05
6.721330000000000000e+05
6.721560000000000000e+05
6.721890000000000000e+05
6.722130000000000000e+05
6.722370000000000000e+05
6.722590000000000000e+05
6.722850000000000000e+05
6.723130000000000000e+05
6.723420000000000000e+05
6.723670000000000000e+05
6.723970000000000000e+05
6.724180000000000000e+05
6.724430000000000000e+05
6.724610000000000000e+05
6.724790000000000000e+05
6.725010000000000000e+05
6.725270000000000000e+05
6.725460000000000000e+05
6.725840000000000000e+05
6.726040000000000000e+05
6.726310000000000000e+05
6.726560000000000000e+05
6.726850000000000000e+05
6.727120000000000000e+05
6.727400000000000000e+05
6.727610000000000000e+05
6.727920000000000000e+05
6.728090000000000000e+05
6.728410000000000000e+05
6.728600000000000000e+05
6.728920000000000000e+05
6.729160000000000000e+05
6.729330000000000000e+05
6.729540000000000000e+05
6.729810000000000000e+05
6.730060000000000000e+05
6.730370000000000000e+05
6.730550000000000000e+05
6.730810000000000000e+05
6.731000000000000000e+05
6.731260000000000000e+05
6.731530000000000000e+05
6.731740000000000000e+05
6.731980000000000000e+05
6.732170000000000000e+05
6.732440000000000000e+05
6.732700000000000000e+05
6.732920000000000000e+05
6.733240000000000000e+05
6.733660000000000000e+05
6.733920000000000000e+05
6.734190000000000000e+05
6.734470000000000000e+05
6.734730000000000000e+05
6.734960000000000000e+05
6.735260000000000000e+05
6.735490000000000000e+05
6.735780000000000000e+05
6.736050000000000000e+05
6.736330000000000000e+05
6.736550000000000000e+05
6.736800000000000000e+05
6.737020000000000000e+05
6.737260000000000000e+05
6.737530000000000000e+05
6.737750000000000000e+05
6.737990000000000000e+05
6.738240000000000000e+05
6.738530000000000000e+05
6.738750000000000000e+05
6.738930000000000000e+05
6.739230000000000000e+05
6.739460000000000000e+05
6.739710000000000000e+05
6.739930000000000000e+05
6.740200000000000000e+05
6.740470000000000000e+05
6.740710000000000000e+05
6.740920000000000000e+05
6.741110000000000000e+05
6.741370000000000000e+05
6.741600000000000000e+05
6.741860000000000000e+05
6.742170000000000000e+05
6.742450000000000000e+05
6.742730000000000000e+05
6.743000000000000000e+05
6.743350000000000000e+05
6.743620000000000000e+05
6.743870000000000000e+05
6.744230000000000000e+05
6.744470000000000000e+05
6.744690000000000000e+05
6.744920000000000000e+05
6.745180000000000000e+05
6.745450000000000000e+05
6.745650000000000000e+05
6.745900000000000000e+05
6.746130000000000000e+05
6.746410000000000000e+05
6.746810000000000000e+05
6.747120000000000000e+05
6.747360000000000000e+05
6.747720000000000000e+05
6.747890000000000000e+05
6.748100000000000000e+05
6.748380000000000000e+05
6.748670000000000000e+05
6.748970000000000000e+05
6.749230000000000000e+05
6.749450000000000000e+05
6.749690000000000000e+05
6.749980000000000000e+05
6.750330000000000000e+05
6.750570000000000000e+05
6.750880000000000000e+05
6.751220000000000000e+05
6.751520000000000000e+05
6.751740000000000000e+05
6.752120000000000000e+05
6.752360000000000000e+05
6.752620000000000000e+05
6.752880000000000000e+05
6.753140000000000000e+05
6.753280000000000000e+05
6.753540000000000000e+05
6.753850000000000000e+05
6.754090000000000000e+05
6.754360000000000000e+05
6.754620000000000000e+05
6.754860000000000000e+05
6.755020000000000000e+05
6.755270000000000000e+05
6.755650000000000000e+05
6.755860000000000000e+05
6.756140000000000000e+05
6.756380000000000000e+05
6.756700000000000000e+05
6.756890000000000000e+05
6.757160000000000000e+05
6.757480000000000000e+05
6.757670000000000000e+05
6.757840000000000000e+05
6.757950000000000000e+05
6.758250000000000000e+05
6.758460000000000000e+05
6.758740000000000000e+05
6.758980000000000000e+05
6.759230000000000000e+05
6.759530000000000000e+05
6.759700000000000000e+05
6.759950000000000000e+05
6.760140000000000000e+05
6.760420000000000000e+05
6.760680000000000000e+05
6.760970000000000000e+05
6.761210000000000000e+05
6.761490000000000000e+05
6.761740000000000000e+05
6.762010000000000000e+05
6.762360000000000000e+05
6.762590000000000000e+05
6.762830000000000000e+05
6.763130000000000000e+05
6.763400000000000000e+05
6.763710000000000000e+05
6.764000000000000000e+05
6.764290000000000000e+05
6.764510000000000000e+05
6.764790000000000000e+05
6.765010000000000000e+05
6.765280000000000000e+05
6.765560000000000000e+05
6.765760000000000000e+05
6.766000000000000000e+05
6.766250000000000000e+05
6.766430000000000000e+05
6.766750000000000000e+05
6.767080000000000000e+05
6.767250000000000000e+05
6.767480000000000000e+05
6.767710000000000000e+05
6.767950000000000000e+05
6.768150000000000000e+05
6.768390000000000000e+05
6.768640000000000000e+05
6.768940000000000000e+05
6.769210000000000000e+05
6.769450000000000000e+05
6.769660000000000000e+05
6.769920000000000000e+05
6.770150000000000000e+05
6.770450000000000000e+05
6.770690000000000000e+05
6.770950000000000000e+05
6.771270000000000000e+05
6.771580000000000000e+05
6.771890000000000000e+05
6.772150000000000000e+05
6.772400000000000000e+05
6.772750000000000000e+05
6.773000000000000000e+05
6.773200000000000000e+05
6.773450000000000000e+05
6.773740000000000000e+05
6.774010000000000000e+05
6.774250000000000000e+05
6.774580000000000000e+05
6.774790000000000000e+05
6.774960000000000000e+05
6.775210000000000000e+05
6.775410000000000000e+05
6.775620000000000000e+05
6.775900000000000000e+05
6.776100000000000000e+05
6.776280000000000000e+05
6.776580000000000000e+05
6.776890000000000000e+05
6.777140000000000000e+05
6.777370000000000000e+05
6.777610000000000000e+05
6.777880000000000000e+05
6.778260000000000000e+05
6.778480000000000000e+05
6.778810000000000000e+05
6.779030000000000000e+05
6.779220000000000000e+05
6.779470000000000000e+05
6.779760000000000000e+05
6.779990000000000000e+05
6.780220000000000000e+05
6.780460000000000000e+05
6.780720000000000000e+05
6.780910000000000000e+05
6.781090000000000000e+05
6.781340000000000000e+05
6.781620000000000000e+05
6.781900000000000000e+05
6.782200000000000000e+05
6.782430000000000000e+05
6.782690000000000000e+05
6.782980000000000000e+05
6.783210000000000000e+05
6.783500000000000000e+05
6.783720000000000000e+05
6.784060000000000000e+05
6.784320000000000000e+05
6.784570000000000000e+05
6.784750000000000000e+05
6.785030000000000000e+05
6.785330000000000000e+05
6.785640000000000000e+05
6.785950000000000000e+05
6.786230000000000000e+05
6.786480000000000000e+05
6.786740000000000000e+05
6.787010000000000000e+05
6.787240000000000000e+05
6.787460000000000000e+05
6.787820000000000000e+05
6.788090000000000000e+05
6.788360000000000000e+05
6.788610000000000000e+05
6.788860000000000000e+05
6.789070000000000000e+05
6.789330000000000000e+05
6.789650000000000000e+05
6.789820000000000000e+05
6.790150000000000000e+05
6.790320000000000000e+05
6.790570000000000000e+05
6.790910000000000000e+05
6.791130000000000000e+05
6.791360000000000000e+05
6.791580000000000000e+05
6.791910000000000000e+05
6.792170000000000000e+05
6.792410000000000000e+05
6.792640000000000000e+05
6.792820000000000000e+05
6.793020000000000000e+05
6.793400000000000000e+05
6.793690000000000000e+05
6.793900000000000000e+05
6.794140000000000000e+05
6.794380000000000000e+05
6.794690000000000000e+05
6.794950000000000000e+05
6.795150000000000000e+05
6.795270000000000000e+05
6.795610000000000000e+05
6.795940000000000000e+05
6.796240000000000000e+05
6.796490000000000000e+05
6.796670000000000000e+05
6.796940000000000000e+05
6.797300000000000000e+05
6.797520000000000000e+05
6.797770000000000000e+05
6.798050000000000000e+05
6.798310000000000000e+05
6.798590000000000000e+05
6.798920000000000000e+05
6.799090000000000000e+05
6.799380000000000000e+05
6.799730000000000000e+05
6.799980000000000000e+05
6.800230000000000000e+05
6.800480000000000000e+05
6.800720000000000000e+05
6.800960000000000000e+05
6.801300000000000000e+05
6.801560000000000000e+05
6.801800000000000000e+05
6.802010000000000000e+05
6.802330000000000000e+05
6.802580000000000000e+05
6.802820000000000000e+05
6.803000000000000000e+05
6.803310000000000000e+05
6.803630000000000000e+05
6.803920000000000000e+05
6.804160000000000000e+05
6.804480000000000000e+05
6.804890000000000000e+05
6.805160000000000000e+05
6.805370000000000000e+05
6.805600000000000000e+05
6.805860000000000000e+05
6.806150000000000000e+05
6.806340000000000000e+05
6.806510000000000000e+05
6.806680000000000000e+05
6.806990000000000000e+05
6.807260000000000000e+05
6.807580000000000000e+05
6.807800000000000000e+05
6.808010000000000000e+05
6.808300000000000000e+05
6.808530000000000000e+05
6.808800000000000000e+05
6.809160000000000000e+05
6.809420000000000000e+05
6.809640000000000000e+05
6.809800000000000000e+05
6.810080000000000000e+05
6.810300000000000000e+05
6.810540000000000000e+05
6.810770000000000000e+05
6.811030000000000000e+05
6.811320000000000000e+05
6.811610000000000000e+05
6.811870000000000000e+05
6.812030000000000000e+05
6.812250000000000000e+05
6.812540000000000000e+05
6.812730000000000000e+05
6.813000000000000000e+05
6.813160000000000000e+05
6.813330000000000000e+05
6.813590000000000000e+05
6.813810000000000000e+05
6.814180000000000000e+05
6.814450000000000000e+05
6.814730000000000000e+05
6.814970000000000000e+05
6.815250000000000000e+05
6.815530000000000000e+05
6.815950000000000000e+05
6.816100000000000000e+05
6.816330000000000000e+05
6.816600000000000000e+05
6.816860000000000000e+05
6.817140000000000000e+05
6.817400000000000000e+05
6.817650000000000000e+05
6.817940000000000000e+05
6.818270000000000000e+05
6.818540000000000000e+05
6.818750000000000000e+05
6.819070000000000000e+05
6.819270000000000000e+05
6.819560000000000000e+05
6.819770000000000000e+05
6.820060000000000000e+05
6.820280000000000000e+05
6.820560000000000000e+05
6.820870000000000000e+05
6.821050000000000000e+05
6.821350000000000000e+05
6.821650000000000000e+05
6.821950000000000000e+05
6.822110000000000000e+05
6.822290000000000000e+05
6.822540000000000000e+05
6.822780000000000000e+05
6.823070000000000000e+05
6.823370000000000000e+05
6.823660000000000000e+05
6.823860000000000000e+05
6.824110000000000000e+05
6.824350000000000000e+05
6.824570000000000000e+05
6.824840000000000000e+05
6.825080000000000000e+05
6.825340000000000000e+05
6.825530000000000000e+05
6.825820000000000000e+05
6.826040000000000000e+05
6.826330000000000000e+05
6.826590000000000000e+05
6.826900000000000000e+05
6.827170000000000000e+05
6.827410000000000000e+05
6.827590000000000000e+05
6.827840000000000000e+05
6.828040000000000000e+05
6.828260000000000000e+05
6.828460000000000000e+05
6.828690000000000000e+05
6.828980000000000000e+05
6.829240000000000000e+05
6.829470000000000000e+05
6.829690000000000000e+05
6.830000000000000000e+05
6.830230000000000000e+05
6.830490000000000000e+05
6.830790000000000000e+05
6.830960000000000000e+05
6.831130000000000000e+05
6.831390000000000000e+05
6.831720000000000000e+05
6.832030000000000000e+05
6.832330000000000000e+05
6.832630000000000000e+05
6.832870000000000000e+05
6.833140000000000000e+05
6.833470000000000000e+05
6.833750000000000000e+05
6.834050000000000000e+05
6.834340000000000000e+05
6.834670000000000000e+05
6.834950000000000000e+05
6.835150000000000000e+05
6.835300000000000000e+05
6.835460000000000000e+05
6.835680000000000000e+05
6.835930000000000000e+05
6.836260000000000000e+05
6.836540000000000000e+05
6.836700000000000000e+05
6.836880000000000000e+05
6.837100000000000000e+05
6.837410000000000000e+05
6.837680000000000000e+05
6.837970000000000000e+05
6.838270000000000000e+05
6.838530000000000000e+05
6.838770000000000000e+05
6.839020000000000000e+05
6.839240000000000000e+05
6.839490000000000000e+05
6.839800000000000000e+05
6.840160000000000000e+05
6.840300000000000000e+05
6.840430000000000000e+05
6.840620000000000000e+05
6.840790000000000000e+05
6.841050000000000000e+05
6.841250000000000000e+05
6.841560000000000000e+05
6.841890000000000000e+05
6.842170000000000000e+05
6.842380000000000000e+05
6.842570000000000000e+05
6.842820000000000000e+05
6.843080000000000000e+05
6.843310000000000000e+05
6.843500000000000000e+05
6.843710000000000000e+05
6.844040000000000000e+05
6.844290000000000000e+05
6.844490000000000000e+05
6.844770000000000000e+05
6.844990000000000000e+05
6.845260000000000000e+05
6.845540000000000000e+05
6.845720000000000000e+05
6.846020000000000000e+05
6.846280000000000000e+05
6.846540000000000000e+05
6.846860000000000000e+05
6.847080000000000000e+05
6.847370000000000000e+05
6.847660000000000000e+05
6.847880000000000000e+05
6.848100000000000000e+05
6.848330000000000000e+05
6.848590000000000000e+05
6.848920000000000000e+05
6.849200000000000000e+05
6.849410000000000000e+05
6.849710000000000000e+05
6.849920000000000000e+05
6.850170000000000000e+05
6.850390000000000000e+05
6.850680000000000000e+05
6.850960000000000000e+05
6.851090000000000000e+05
6.851350000000000000e+05
6.851550000000000000e+05
6.851750000000000000e+05
6.852010000000000000e+05
6.852200000000000000e+05
6.852570000000000000e+05
6.852770000000000000e+05
6.853010000000000000e+05
6.853320000000000000e+05
6.853580000000000000e+05
6.853820000000000000e+05
6.853970000000000000e+05
6.854300000000000000e+05
6.854490000000000000e+05
6.854720000000000000e+05
6.854970000000000000e+05
6.855210000000000000e+05
6.855480000000000000e+05
6.855810000000000000e+05
6.856030000000000000e+05
6.856240000000000000e+05
6.856520000000000000e+05
6.856800000000000000e+05
6.857020000000000000e+05
6.857200000000000000e+05
6.857470000000000000e+05
6.857700000000000000e+05
6.857960000000000000e+05
6.858120000000000000e+05
6.858350000000000000e+05
6.858610000000000000e+05
6.858840000000000000e+05
6.859090000000000000e+05
6.859310000000000000e+05
6.859550000000000000e+05
6.859810000000000000e+05
6.860020000000000000e+05
6.860290000000000000e+05
6.860600000000000000e+05
6.860790000000000000e+05
6.860980000000000000e+05
6.861210000000000000e+05
6.861560000000000000e+05
6.861890000000000000e+05
6.862110000000000000e+05
6.862380000000000000e+05
6.862650000000000000e+05
6.862890000000000000e+05
6.863180000000000000e+05
6.863460000000000000e+05
6.863620000000000000e+05
6.863780000000000000e+05
6.864020000000000000e+05
6.864250000000000000e+05
6.864490000000000000e+05
6.864680000000000000e+05
6.864900000000000000e+05
6.865160000000000000e+05
6.865380000000000000e+05
6.865630000000000000e+05
6.865800000000000000e+05
6.866010000000000000e+05
6.866300000000000000e+05
6.866570000000000000e+05
6.866820000000000000e+05
6.867060000000000000e+05
6.867310000000000000e+05
6.867510000000000000e+05
6.867810000000000000e+05
6.868120000000000000e+05
6.868390000000000000e+05
6.868650000000000000e+05
6.868850000000000000e+05
6.869160000000000000e+05
6.869460000000000000e+05
6.869730000000000000e+05
6.870000000000000000e+05
6.870280000000000000e+05
6.870590000000000000e+05
6.870890000000000000e+05
6.871120000000000000e+05
6.871430000000000000e+05
6.871660000000000000e+05
6.871890000000000000e+05
6.872090000000000000e+05
6.872370000000000000e+05
6.872580000000000000e+05
6.872760000000000000e+05
6.873090000000000000e+05
6.873300000000000000e+05
6.873600000000000000e+05
6.873780000000000000e+05
6.873980000000000000e+05
6.874200000000000000e+05
6.874390000000000000e+05
6.874660000000000000e+05
6.874870000000000000e+05
6.875090000000000000e+05
6.875450000000000000e+05
6.875630000000000000e+05
6.875900000000000000e+05
6.876120000000000000e+05
6.876380000000000000e+05
6.876620000000000000e+05
6.876790000000000000e+05
6.877070000000000000e+05
6.877280000000000000e+05
6.877500000000000000e+05
6.877800000000000000e+05
6.878130000000000000e+05
6.878340000000000000e+05
6.878610000000000000e+05
6.878850000000000000e+05
6.879090000000000000e+05
6.879360000000000000e+05
6.879580000000000000e+05
6.879900000000000000e+05
6.880090000000000000e+05
6.880260000000000000e+05
6.880550000000000000e+05
6.880900000000000000e+05
6.881210000000000000e+05
6.881380000000000000e+05
6.881590000000000000e+05
6.881770000000000000e+05
6.881950000000000000e+05
6.882210000000000000e+05
6.882500000000000000e+05
6.882780000000000000e+05
6.883170000000000000e+05
6.883420000000000000e+05
6.883670000000000000e+05
6.883870000000000000e+05
6.884100000000000000e+05
6.884360000000000000e+05
6.884690000000000000e+05
6.884930000000000000e+05
6.885130000000000000e+05
6.885420000000000000e+05
6.885660000000000000e+05
6.885840000000000000e+05
6.886150000000000000e+05
6.886320000000000000e+05
6.886500000000000000e+05
6.886660000000000000e+05
6.886810000000000000e+05
6.887070000000000000e+05
6.887240000000000000e+05
6.887550000000000000e+05
6.887810000000000000e+05
6.888170000000000000e+05
6.888510000000000000e+05
6.888820000000000000e+05
6.889040000000000000e+05
6.889300000000000000e+05
6.889490000000000000e+05
6.889700000000000000e+05
6.890060000000000000e+05
6.890330000000000000e+05
6.890610000000000000e+05
6.890900000000000000e+05
6.891290000000000000e+05
6.891550000000000000e+05
6.891760000000000000e+05
6.892070000000000000e+05
6.892250000000000000e+05
6.892460000000000000e+05
6.892740000000000000e+05
6.893040000000000000e+05
6.893380000000000000e+05
6.893640000000000000e+05
6.893920000000000000e+05
6.894170000000000000e+05
6.894410000000000000e+05
6.894570000000000000e+05
6.894840000000000000e+05
6.895070000000000000e+05
6.895330000000000000e+05
6.895500000000000000e+05
6.895660000000000000e+05
6.895900000000000000e+05
6.896160000000000000e+05
6.896330000000000000e+05
6.896510000000000000e+05
6.896760000000000000e+05
6.896950000000000000e+05
6.897210000000000000e+05
6.897480000000000000e+05
6.897760000000000000e+05
6.898110000000000000e+05
6.898320000000000000e+05
6.898490000000000000e+05
6.898760000000000000e+05
6.899010000000000000e+05
6.899300000000000000e+05
6.899550000000000000e+05
6.899840000000000000e+05
6.900040000000000000e+05
6.900210000000000000e+05
6.900490000000000000e+05
6.900720000000000000e+05
6.901050000000000000e+05
6.901350000000000000e+05
6.901620000000000000e+05
6.901860000000000000e+05
6.902010000000000000e+05
6.902240000000000000e+05
6.902500000000000000e+05
6.902820000000000000e+05
6.903000000000000000e+05
6.903210000000000000e+05
6.903520000000000000e+05
6.903750000000000000e+05
6.904030000000000000e+05
6.904370000000000000e+05
6.904600000000000000e+05
6.904880000000000000e+05
6.905040000000000000e+05
6.905230000000000000e+05
6.905480000000000000e+05
6.905680000000000000e+05
6.905960000000000000e+05
6.906220000000000000e+05
6.906350000000000000e+05
6.906690000000000000e+05
6.906940000000000000e+05
6.907160000000000000e+05
6.907480000000000000e+05
6.907620000000000000e+05
6.908030000000000000e+05
6.908290000000000000e+05
6.908520000000000000e+05
6.908780000000000000e+05
6.909110000000000000e+05
6.909360000000000000e+05
6.909660000000000000e+05
6.909940000000000000e+05
6.910220000000000000e+05
6.910500000000000000e+05
6.910680000000000000e+05
6.910910000000000000e+05
6.911200000000000000e+05
6.911480000000000000e+05
6.911760000000000000e+05
6.912050000000000000e+05
6.912290000000000000e+05
6.912380000000000000e+05
6.912690000000000000e+05
6.912990000000000000e+05
6.913250000000000000e+05
6.913480000000000000e+05
6.913630000000000000e+05
6.913890000000000000e+05
6.914140000000000000e+05
6.914420000000000000e+05
6.914610000000000000e+05
6.914790000000000000e+05
6.915060000000000000e+05
6.915250000000000000e+05
6.915500000000000000e+05
6.915790000000000000e+05
6.915980000000000000e+05
6.916280000000000000e+05
6.916500000000000000e+05
6.916680000000000000e+05
6.916910000000000000e+05
6.917100000000000000e+05
6.917240000000000000e+05
6.917480000000000000e+05
6.917800000000000000e+05
6.918040000000000000e+05
6.918230000000000000e+05
6.918520000000000000e+05
6.918790000000000000e+05
6.918940000000000000e+05
6.919190000000000000e+05
6.919430000000000000e+05
6.919650000000000000e+05
6.919940000000000000e+05
6.920190000000000000e+05
6.920540000000000000e+05
6.920830000000000000e+05
6.921070000000000000e+05
6.921280000000000000e+05
6.921460000000000000e+05
6.921680000000000000e+05
6.921970000000000000e+05
6.922090000000000000e+05
6.922420000000000000e+05
6.922670000000000000e+05
6.922910000000000000e+05
6.923140000000000000e+05
6.923300000000000000e+05
6.923540000000000000e+05
6.923820000000000000e+05
6.923990000000000000e+05
6.924250000000000000e+05
6.924460000000000000e+05
6.924700000000000000e+05
6.924880000000000000e+05
6.925060000000000000e+05
6.925320000000000000e+05
6.925550000000000000e+05
6.925710000000000000e+05
6.925990000000000000e+05
6.926270000000000000e+05
6.926520000000000000e+05
6.926760000000000000e+05
6.926950000000000000e+05
6.927170000000000000e+05
6.927440000000000000e+05
6.927660000000000000e+05
6.927900000000000000e+05
6.928150000000000000e+05
6.928440000000000000e+05
6.928600000000000000e+05
6.928810000000000000e+05
6.929040000000000000e+05
6.929320000000000000e+05
6.929540000000000000e+05
6.929760000000000000e+05
6.930010000000000000e+05
6.930210000000000000e+05
6.930420000000000000e+05
6.930760000000000000e+05
6.930930000000000000e+05
6.931230000000000000e+05
6.931550000000000000e+05
6.931840000000000000e+05
6.932020000000000000e+05
6.932200000000000000e+05
6.932500000000000000e+05
6.932740000000000000e+05
6.932960000000000000e+05
6.933240000000000000e+05
6.933490000000000000e+05
6.933740000000000000e+05
6.934010000000000000e+05
6.934250000000000000e+05
6.934480000000000000e+05
6.934810000000000000e+05
6.935030000000000000e+05
6.935210000000000000e+05
6.935500000000000000e+05
6.935650000000000000e+05
6.935820000000000000e+05
6.936040000000000000e+05
6.936250000000000000e+05
6.936390000000000000e+05
6.936600000000000000e+05
6.936770000000000000e+05
6.937010000000000000e+05
6.937250000000000000e+05
6.937500000000000000e+05
6.937740000000000000e+05
6.937970000000000000e+05
6.938220000000000000e+05
6.938440000000000000e+05
6.938630000000000000e+05
6.938880000000000000e+05
6.939070000000000000e+05
6.939330000000000000e+05
6.939550000000000000e+05
6.939810000000000000e+05
6.940020000000000000e+05
6.940260000000000000e+05
6.940490000000000000e+05
6.940670000000000000e+05
6.940980000000000000e+05
6.941150000000000000e+05
6.941410000000000000e+05
6.941810000000000000e+05
6.942160000000000000e+05
6.942360000000000000e+05
6.942600000000000000e+05
6.942830000000000000e+05
6.943030000000000000e+05
6.943310000000000000e+05
6.943510000000000000e+05
6.943730000000000000e+05
6.944010000000000000e+05
6.944300000000000000e+05
6.944580000000000000e+05
6.944790000000000000e+05
6.945140000000000000e+05
6.945400000000000000e+05
6.945670000000000000e+05
6.945870000000000000e+05
6.946050000000000000e+05
6.946340000000000000e+05
6.946630000000000000e+05
6.946910000000000000e+05
6.947070000000000000e+05
6.947260000000000000e+05
6.947500000000000000e+05
6.947730000000000000e+05
6.947960000000000000e+05
6.948150000000000000e+05
6.948410000000000000e+05
6.948600000000000000e+05
6.948850000000000000e+05
6.949190000000000000e+05
6.949430000000000000e+05
6.949620000000000000e+05
6.949910000000000000e+05
6.950190000000000000e+05
6.950440000000000000e+05
6.950600000000000000e+05
6.950890000000000000e+05
6.951130000000000000e+05
6.951310000000000000e+05
6.951520000000000000e+05
6.951700000000000000e+05
6.951900000000000000e+05
6.952130000000000000e+05
6.952340000000000000e+05
6.952610000000000000e+05
6.952960000000000000e+05
6.953200000000000000e+05
6.953380000000000000e+05
6.953600000000000000e+05
6.953810000000000000e+05
6.954030000000000000e+05
6.954300000000000000e+05
6.954540000000000000e+05
6.954820000000000000e+05
6.954990000000000000e+05
6.955210000000000000e+05
6.955450000000000000e+05
6.955610000000000000e+05
6.955850000000000000e+05
6.956210000000000000e+05
6.956420000000000000e+05
6.956700000000000000e+05
6.956930000000000000e+05
6.957210000000000000e+05
6.957520000000000000e+05
6.957830000000000000e+05
6.957950000000000000e+05
6.958200000000000000e+05
6.958440000000000000e+05
6.958660000000000000e+05
6.959000000000000000e+05
6.959180000000000000e+05
6.959410000000000000e+05
6.959660000000000000e+05
6.959850000000000000e+05
6.960140000000000000e+05
6.960340000000000000e+05
6.960540000000000000e+05
6.960800000000000000e+05
6.961110000000000000e+05
6.961410000000000000e+05
6.961690000000000000e+05
6.961970000000000000e+05
6.962210000000000000e+05
6.962430000000000000e+05
6.962630000000000000e+05
6.962830000000000000e+05
6.963050000000000000e+05
6.963310000000000000e+05
6.963550000000000000e+05
6.963750000000000000e+05
6.963990000000000000e+05
6.964180000000000000e+05
6.964380000000000000e+05
6.964670000000000000e+05
6.964940000000000000e+05
6.965220000000000000e+05
6.965540000000000000e+05
6.965870000000000000e+05
6.966080000000000000e+05
6.966250000000000000e+05
6.966590000000000000e+05
6.966790000000000000e+05
6.967170000000000000e+05
6.967400000000000000e+05
6.967690000000000000e+05
6.967960000000000000e+05
6.968210000000000000e+05
6.968450000000000000e+05
6.968720000000000000e+05
6.968960000000000000e+05
6.969210000000000000e+05
6.969500000000000000e+05
6.969740000000000000e+05
6.969920000000000000e+05
6.970190000000000000e+05
6.970430000000000000e+05
6.970650000000000000e+05
6.970810000000000000e+05
6.971060000000000000e+05
6.971250000000000000e+05
6.971470000000000000e+05
6.971690000000000000e+05
6.972000000000000000e+05
6.972170000000000000e+05
6.972380000000000000e+05
6.972580000000000000e+05
6.972800000000000000e+05
6.973070000000000000e+05
6.973250000000000000e+05
6.973500000000000000e+05
6.973710000000000000e+05
6.973880000000000000e+05
6.974100000000000000e+05
6.974320000000000000e+05
6.974580000000000000e+05
6.974830000000000000e+05
6.975060000000000000e+05
6.975290000000000000e+05
6.975550000000000000e+05
6.975740000000000000e+05
6.976020000000000000e+05
6.976250000000000000e+05
6.976470000000000000e+05
6.976660000000000000e+05
6.976930000000000000e+05
6.977150000000000000e+05
6.977390000000000000e+05
6.977600000000000000e+05
6.977900000000000000e+05
6.978160000000000000e+05
6.978370000000000000e+05
6.978720000000000000e+05
6.978860000000000000e+05
6.979130000000000000e+05
6.979340000000000000e+05
6.979580000000000000e+05
6.979830000000000000e+05
6.980070000000000000e+05
6.980390000000000000e+05
6.980700000000000000e+05
6.980920000000000000e+05
6.981130000000000000e+05
6.981390000000000000e+05
6.981650000000000000e+05
6.981900000000000000e+05
6.982130000000000000e+05
6.982360000000000000e+05
6.982600000000000000e+05
6.982860000000000000e+05
6.983010000000000000e+05
6.983200000000000000e+05
6.983320000000000000e+05
6.983610000000000000e+05
6.983930000000000000e+05
6.984130000000000000e+05
6.984410000000000000e+05
6.984630000000000000e+05
6.984800000000000000e+05
6.985040000000000000e+05
6.985270000000000000e+05
6.985500000000000000e+05
6.985760000000000000e+05
6.986030000000000000e+05
6.986270000000000000e+05
6.986510000000000000e+05
6.986800000000000000e+05
6.987030000000000000e+05
6.987260000000000000e+05
6.987560000000000000e+05
6.987750000000000000e+05
6.987990000000000000e+05
6.988240000000000000e+05
6.988440000000000000e+05
6.988790000000000000e+05
6.989040000000000000e+05
6.989320000000000000e+05
6.989580000000000000e+05
6.989870000000000000e+05
6.990150000000000000e+05
6.990390000000000000e+05
6.990680000000000000e+05
6.990850000000000000e+05
6.991060000000000000e+05
6.991310000000000000e+05
6.991560000000000000e+05
6.991850000000000000e+05
6.992060000000000000e+05
6.992260000000000000e+05
6.992440000000000000e+05
6.992760000000000000e+05
6.992960000000000000e+05
6.993210000000000000e+05
6.993430000000000000e+05
6.993670000000000000e+05
6.993890000000000000e+05
6.994120000000000000e+05
6.994330000000000000e+05
6.994530000000000000e+05
6.994740000000000000e+05
6.995060000000000000e+05
6.995330000000000000e+05
6.995580000000000000e+05
6.995900000000000000e+05
6.996070000000000000e+05
6.996280000000000000e+05
6.996530000000000000e+05
6.996700000000000000e+05
6.996940000000000000e+05
6.997180000000000000e+05
6.997380000000000000e+05
6.997630000000000000e+05
6.997880000000000000e+05
6.998080000000000000e+05
6.998340000000000000e+05
6.998560000000000000e+05
6.998770000000000000e+05
6.999010000000000000e+05
6.999140000000000000e+05
6.999320000000000000e+05
6.999670000000000000e+05
6.999850000000000000e+05
7.000010000000000000e+05
7.000160000000000000e+05
7.000480000000000000e+05
7.000640000000000000e+05
7.000890000000000000e+05
7.001220000000000000e+05
7.001460000000000000e+05
7.001740000000000000e+05
7.001980000000000000e+05
7.002330000000000000e+05
7.002530000000000000e+05
7.002830000000000000e+05
7.003140000000000000e+05
7.003350000000000000e+05
7.003620000000000000e+05
7.003830000000000000e+05
7.004100000000000000e+05
7.004340000000000000e+05
7.004560000000000000e+05
7.004800000000000000e+05
7.004970000000000000e+05
7.005120000000000000e+05
7.005370000000000000e+05
7.005630000000000000e+05
7.005880000000000000e+05
7.006100000000000000e+05
7.006340000000000000e+05
7.006620000000000000e+05
7.006770000000000000e+05
7.007020000000000000e+05
7.007220000000000000e+05
7.007430000000000000e+05
7.007710000000000000e+05
7.007870000000000000e+05
7.008190000000000000e+05
7.008430000000000000e+05
7.008710000000000000e+05
7.009040000000000000e+05
7.009260000000000000e+05
7.009510000000000000e+05
7.009750000000000000e+05
7.010000000000000000e+05
7.010250000000000000e+05
7.010530000000000000e+05
7.010800000000000000e+05
7.011060000000000000e+05
7.011290000000000000e+05
7.011520000000000000e+05
7.011700000000000000e+05
7.011920000000000000e+05
7.012150000000000000e+05
7.012330000000000000e+05
7.012530000000000000e+05
7.012810000000000000e+05
7.013060000000000000e+05
7.013310000000000000e+05
7.013630000000000000e+05
7.013860000000000000e+05
7.014120000000000000e+05
7.014320000000000000e+05
7.014590000000000000e+05
7.014780000000000000e+05
7.015070000000000000e+05
7.015200000000000000e+05
7.015440000000000000e+05
7.015670000000000000e+05
7.015880000000000000e+05
7.016170000000000000e+05
7.016370000000000000e+05
7.016500000000000000e+05
7.016740000000000000e+05
7.016960000000000000e+05
7.017190000000000000e+05
7.017350000000000000e+05
7.017540000000000000e+05
7.017780000000000000e+05
7.017920000000000000e+05
7.018170000000000000e+05
7.018500000000000000e+05
7.018760000000000000e+05
7.019080000000000000e+05
7.019380000000000000e+05
7.019550000000000000e+05
7.019820000000000000e+05
7.020050000000000000e+05
7.020270000000000000e+05
7.020470000000000000e+05
7.020750000000000000e+05
7.020920000000000000e+05
7.021200000000000000e+05
7.021490000000000000e+05
7.021700000000000000e+05
7.021980000000000000e+05
7.022200000000000000e+05
7.022540000000000000e+05
7.022760000000000000e+05
7.022980000000000000e+05
7.023220000000000000e+05
7.023390000000000000e+05
7.023680000000000000e+05
7.023950000000000000e+05
7.024160000000000000e+05
7.024340000000000000e+05
7.024500000000000000e+05
7.024700000000000000e+05
7.024860000000000000e+05
7.025120000000000000e+05
7.025320000000000000e+05
7.025610000000000000e+05
7.025850000000000000e+05
7.026090000000000000e+05
7.026390000000000000e+05
7.026670000000000000e+05
7.026830000000000000e+05
7.027080000000000000e+05
7.027310000000000000e+05
7.027500000000000000e+05
7.027660000000000000e+05
7.027850000000000000e+05
7.028080000000000000e+05
7.028280000000000000e+05
7.028490000000000000e+05
7.028700000000000000e+05
7.028880000000000000e+05
7.029110000000000000e+05
7.029270000000000000e+05
7.029450000000000000e+05
7.029680000000000000e+05
7.029900000000000000e+05
7.030080000000000000e+05
7.030330000000000000e+05
7.030520000000000000e+05
7.030810000000000000e+05
7.030960000000000000e+05
7.031210000000000000e+05
7.031510000000000000e+05
7.031780000000000000e+05
7.032090000000000000e+05
7.032290000000000000e+05
7.032560000000000000e+05
7.032800000000000000e+05
7.033110000000000000e+05
7.033420000000000000e+05
7.033770000000000000e+05
7.033970000000000000e+05
7.034130000000000000e+05
7.034340000000000000e+05
7.034630000000000000e+05
7.034710000000000000e+05
7.034950000000000000e+05
7.035190000000000000e+05
7.035400000000000000e+05
7.035630000000000000e+05
7.035810000000000000e+05
7.036010000000000000e+05
7.036270000000000000e+05
7.036490000000000000e+05
7.036760000000000000e+05
7.036980000000000000e+05
7.037200000000000000e+05
7.037390000000000000e+05
7.037590000000000000e+05
7.037820000000000000e+05
7.038070000000000000e+05
7.038260000000000000e+05
7.038430000000000000e+05
7.038740000000000000e+05
7.038970000000000000e+05
7.039130000000000000e+05
7.039410000000000000e+05
7.039590000000000000e+05
7.039770000000000000e+05
7.039990000000000000e+05
7.040260000000000000e+05
7.040520000000000000e+05
7.040830000000000000e+05
7.041040000000000000e+05
7.041240000000000000e+05
7.041440000000000000e+05
7.041670000000000000e+05
7.041860000000000000e+05
7.042100000000000000e+05
7.042310000000000000e+05
7.042500000000000000e+05
7.042700000000000000e+05
7.042870000000000000e+05
7.043080000000000000e+05
7.043370000000000000e+05
7.043670000000000000e+05
7.043920000000000000e+05
7.044200000000000000e+05
7.044460000000000000e+05
7.044750000000000000e+05
7.045020000000000000e+05
7.045280000000000000e+05
7.045510000000000000e+05
7.045750000000000000e+05
7.045960000000000000e+05
7.046130000000000000e+05
7.046310000000000000e+05
7.046540000000000000e+05
7.046770000000000000e+05
7.047040000000000000e+05
7.047290000000000000e+05
7.047620000000000000e+05
7.047950000000000000e+05
7.048190000000000000e+05
7.048370000000000000e+05
7.048640000000000000e+05
7.048870000000000000e+05
7.049020000000000000e+05
7.049240000000000000e+05
7.049460000000000000e+05
7.049680000000000000e+05
7.049890000000000000e+05
7.050170000000000000e+05
7.050390000000000000e+05
7.050560000000000000e+05
7.050760000000000000e+05
7.050950000000000000e+05
7.051150000000000000e+05
7.051420000000000000e+05
7.051640000000000000e+05
7.051890000000000000e+05
7.052090000000000000e+05
7.052210000000000000e+05
7.052430000000000000e+05
7.052710000000000000e+05
7.052840000000000000e+05
7.053110000000000000e+05
7.053330000000000000e+05
7.053560000000000000e+05
7.053730000000000000e+05
7.053980000000000000e+05
7.054180000000000000e+05
7.054370000000000000e+05
7.054560000000000000e+05
7.054750000000000000e+05
7.054980000000000000e+05
7.055190000000000000e+05
7.055510000000000000e+05
7.055750000000000000e+05
7.055920000000000000e+05
7.056140000000000000e+05
7.056410000000000000e+05
7.056630000000000000e+05
7.056860000000000000e+05
7.057160000000000000e+05
7.057350000000000000e+05
7.057580000000000000e+05
7.057840000000000000e+05
7.058090000000000000e+05
7.058350000000000000e+05
7.058580000000000000e+05
7.058760000000000000e+05
7.058990000000000000e+05
7.059190000000000000e+05
7.059470000000000000e+05
7.059680000000000000e+05
7.059850000000000000e+05
7.060190000000000000e+05
7.060430000000000000e+05
7.060710000000000000e+05
7.060900000000000000e+05
7.061090000000000000e+05
7.061340000000000000e+05
7.061590000000000000e+05
7.061790000000000000e+05
7.062000000000000000e+05
7.062290000000000000e+05
7.062540000000000000e+05
7.062750000000000000e+05
7.062980000000000000e+05
7.063170000000000000e+05
7.063430000000000000e+05
7.063720000000000000e+05
7.063880000000000000e+05
7.064130000000000000e+05
7.064420000000000000e+05
7.064700000000000000e+05
7.064950000000000000e+05
7.065140000000000000e+05
7.065260000000000000e+05
7.065410000000000000e+05
7.065680000000000000e+05
7.065940000000000000e+05
7.066120000000000000e+05
7.066310000000000000e+05
7.066600000000000000e+05
7.066830000000000000e+05
7.067060000000000000e+05
7.067320000000000000e+05
7.067510000000000000e+05
7.067750000000000000e+05
7.068000000000000000e+05
7.068160000000000000e+05
7.068440000000000000e+05
7.068640000000000000e+05
7.068880000000000000e+05
7.069140000000000000e+05
7.069320000000000000e+05
7.069550000000000000e+05
7.069820000000000000e+05
7.069990000000000000e+05
7.070170000000000000e+05
7.070340000000000000e+05
7.070560000000000000e+05
7.070790000000000000e+05
7.071040000000000000e+05
7.071240000000000000e+05
7.071420000000000000e+05
7.071720000000000000e+05
7.071950000000000000e+05
7.072120000000000000e+05
7.072250000000000000e+05
7.072450000000000000e+05
7.072680000000000000e+05
7.072920000000000000e+05
7.073200000000000000e+05
7.073530000000000000e+05
7.073770000000000000e+05
7.073980000000000000e+05
7.074230000000000000e+05
7.074420000000000000e+05
7.074680000000000000e+05
7.074950000000000000e+05
7.075200000000000000e+05
7.075510000000000000e+05
7.075690000000000000e+05
7.075940000000000000e+05
7.076210000000000000e+05
7.076450000000000000e+05
7.076680000000000000e+05
7.076910000000000000e+05
7.077150000000000000e+05
7.077340000000000000e+05
7.077620000000000000e+05
7.077840000000000000e+05
7.078010000000000000e+05
7.078220000000000000e+05
7.078400000000000000e+05
7.078680000000000000e+05
7.078920000000000000e+05
7.079230000000000000e+05
7.079470000000000000e+05
7.079720000000000000e+05
7.079940000000000000e+05
7.080120000000000000e+05
7.080340000000000000e+05
7.080620000000000000e+05
7.080870000000000000e+05
7.081140000000000000e+05
7.081410000000000000e+05
7.081560000000000000e+05
7.081820000000000000e+05
7.082060000000000000e+05
7.082350000000000000e+05
7.082520000000000000e+05
7.082720000000000000e+05
7.082960000000000000e+05
7.083250000000000000e+05
7.083450000000000000e+05
7.083660000000000000e+05
7.083800000000000000e+05
7.083960000000000000e+05
7.084240000000000000e+05
7.084470000000000000e+05
7.084720000000000000e+05
7.084950000000000000e+05
7.085140000000000000e+05
7.085470000000000000e+05
7.085690000000000000e+05
7.085890000000000000e+05
7.086130000000000000e+05
7.086280000000000000e+05
7.086520000000000000e+05
7.086730000000000000e+05
7.087010000000000000e+05
7.087210000000000000e+05
7.087490000000000000e+05
7.087650000000000000e+05
7.087870000000000000e+05
7.088140000000000000e+05
7.088400000000000000e+05
7.088650000000000000e+05
7.088830000000000000e+05
7.089060000000000000e+05
7.089230000000000000e+05
7.089490000000000000e+05
7.089720000000000000e+05
7.089950000000000000e+05
7.090200000000000000e+05
7.090370000000000000e+05
7.090640000000000000e+05
7.090870000000000000e+05
7.091020000000000000e+05
7.091210000000000000e+05
7.091440000000000000e+05
7.091650000000000000e+05
7.091860000000000000e+05
7.092120000000000000e+05
7.092390000000000000e+05
7.092620000000000000e+05
7.092810000000000000e+05
7.093040000000000000e+05
7.093300000000000000e+05
7.093520000000000000e+05
7.093780000000000000e+05
7.093990000000000000e+05
7.094160000000000000e+05
7.094470000000000000e+05
7.094660000000000000e+05
7.094930000000000000e+05
7.095240000000000000e+05
7.095550000000000000e+05
7.095690000000000000e+05
7.095920000000000000e+05
7.096180000000000000e+05
7.096370000000000000e+05
7.096570000000000000e+05
7.096730000000000000e+05
7.096970000000000000e+05
7.097260000000000000e+05
7.097490000000000000e+05
7.097740000000000000e+05
7.098010000000000000e+05
7.098220000000000000e+05
7.098440000000000000e+05
7.098610000000000000e+05
7.098790000000000000e+05
7.098990000000000000e+05
7.099230000000000000e+05
7.099410000000000000e+05
7.099580000000000000e+05
7.099820000000000000e+05
7.100120000000000000e+05
7.100250000000000000e+05
7.100500000000000000e+05
7.100720000000000000e+05
7.100880000000000000e+05
7.101130000000000000e+05
7.101340000000000000e+05
7.101500000000000000e+05
7.101720000000000000e+05
7.101910000000000000e+05
7.102130000000000000e+05
7.102430000000000000e+05
7.102640000000000000e+05
7.102860000000000000e+05
7.103020000000000000e+05
7.103190000000000000e+05
7.103430000000000000e+05
7.103690000000000000e+05
7.103930000000000000e+05
7.104240000000000000e+05
7.104520000000000000e+05
7.104800000000000000e+05
7.104990000000000000e+05
7.105350000000000000e+05
7.105590000000000000e+05
7.105810000000000000e+05
7.106010000000000000e+05
7.106240000000000000e+05
7.106460000000000000e+05
7.106690000000000000e+05
7.106850000000000000e+05
7.107050000000000000e+05
7.107290000000000000e+05
7.107510000000000000e+05
7.107720000000000000e+05
7.107930000000000000e+05
7.108130000000000000e+05
7.108360000000000000e+05
7.108540000000000000e+05
7.108690000000000000e+05
7.108930000000000000e+05
7.109170000000000000e+05
7.109420000000000000e+05
7.109570000000000000e+05
7.109780000000000000e+05
7.109930000000000000e+05
7.110090000000000000e+05
7.110410000000000000e+05
7.110590000000000000e+05
7.110910000000000000e+05
7.111160000000000000e+05
7.111360000000000000e+05
7.111560000000000000e+05
7.111920000000000000e+05
7.112130000000000000e+05
7.112340000000000000e+05
7.112610000000000000e+05
7.112800000000000000e+05
7.113030000000000000e+05
7.113300000000000000e+05
7.113580000000000000e+05
7.113790000000000000e+05
7.113990000000000000e+05
7.114260000000000000e+05
7.114420000000000000e+05
7.114720000000000000e+05
7.114960000000000000e+05
7.115320000000000000e+05
7.115530000000000000e+05
7.115830000000000000e+05
7.116120000000000000e+05
7.116330000000000000e+05
7.116510000000000000e+05
7.116760000000000000e+05
7.116950000000000000e+05
7.117130000000000000e+05
7.117370000000000000e+05
7.117560000000000000e+05
7.117870000000000000e+05
7.118020000000000000e+05
7.118350000000000000e+05
7.118610000000000000e+05
7.118850000000000000e+05
7.119010000000000000e+05
7.119180000000000000e+05
7.119400000000000000e+05
7.119630000000000000e+05
7.119830000000000000e+05
7.120010000000000000e+05
7.120250000000000000e+05
7.120490000000000000e+05
7.120700000000000000e+05
7.120890000000000000e+05
7.121110000000000000e+05
7.121390000000000000e+05
7.121630000000000000e+05
7.121850000000000000e+05
7.122120000000000000e+05
7.122340000000000000e+05
7.122570000000000000e+05
7.122800000000000000e+05
7.123080000000000000e+05
7.123280000000000000e+05
7.123540000000000000e+05
7.123800000000000000e+05
7.124020000000000000e+05
7.124210000000000000e+05
7.124460000000000000e+05
7.124730000000000000e+05
7.124910000000000000e+05
7.125130000000000000e+05
7.125380000000000000e+05
7.125620000000000000e+05
7.125800000000000000e+05
7.126020000000000000e+05
7.126240000000000000e+05
7.126420000000000000e+05
7.126670000000000000e+05
7.126960000000000000e+05
7.127190000000000000e+05
7.127390000000000000e+05
7.127560000000000000e+05
7.127730000000000000e+05
7.127970000000000000e+05
7.128160000000000000e+05
7.128350000000000000e+05
7.128630000000000000e+05
7.128820000000000000e+05
7.129080000000000000e+05
7.129320000000000000e+05
7.129510000000000000e+05
7.129740000000000000e+05
7.129920000000000000e+05
7.130190000000000000e+05
7.130480000000000000e+05
7.130690000000000000e+05
7.130840000000000000e+05
7.131060000000000000e+05
7.131260000000000000e+05
7.131490000000000000e+05
7.131740000000000000e+05
7.131910000000000000e+05
7.132260000000000000e+05
7.132470000000000000e+05
7.132760000000000000e+05
7.133030000000000000e+05
7.133260000000000000e+05
7.133410000000000000e+05
7.133620000000000000e+05
7.133860000000000000e+05
7.134010000000000000e+05
7.134210000000000000e+05
7.134460000000000000e+05
7.134660000000000000e+05
7.134840000000000000e+05
7.135090000000000000e+05
7.135410000000000000e+05
7.135590000000000000e+05
7.135780000000000000e+05
7.135980000000000000e+05
7.136210000000000000e+05
7.136420000000000000e+05
7.136700000000000000e+05
7.136960000000000000e+05
7.137220000000000000e+05
7.137430000000000000e+05
7.137620000000000000e+05
7.137850000000000000e+05
7.138150000000000000e+05
7.138420000000000000e+05
7.138650000000000000e+05
7.138850000000000000e+05
7.139030000000000000e+05
7.139350000000000000e+05
7.139550000000000000e+05
7.139820000000000000e+05
7.140000000000000000e+05
7.140240000000000000e+05
7.140460000000000000e+05
7.140700000000000000e+05
7.140930000000000000e+05
7.141150000000000000e+05
7.141350000000000000e+05
7.141640000000000000e+05
7.141890000000000000e+05
7.142120000000000000e+05
7.142280000000000000e+05
7.142500000000000000e+05
7.142710000000000000e+05
7.142880000000000000e+05
7.143080000000000000e+05
7.143290000000000000e+05
7.143490000000000000e+05
7.143760000000000000e+05
7.144000000000000000e+05
7.144190000000000000e+05
7.144440000000000000e+05
7.144750000000000000e+05
7.145000000000000000e+05
7.145270000000000000e+05
7.145590000000000000e+05
7.145840000000000000e+05
7.146030000000000000e+05
7.146370000000000000e+05
7.146620000000000000e+05
7.146820000000000000e+05
7.146970000000000000e+05
7.147210000000000000e+05
7.147360000000000000e+05
7.147560000000000000e+05
7.147770000000000000e+05
7.147960000000000000e+05
7.148130000000000000e+05
7.148310000000000000e+05
7.148570000000000000e+05
7.148820000000000000e+05
7.149070000000000000e+05
7.149290000000000000e+05
7.149530000000000000e+05
7.149780000000000000e+05
7.149950000000000000e+05
7.150180000000000000e+05
7.150350000000000000e+05
7.150550000000000000e+05
7.150740000000000000e+05
7.150940000000000000e+05
7.151150000000000000e+05
7.151360000000000000e+05
7.151670000000000000e+05
7.151920000000000000e+05
7.152150000000000000e+05
7.152330000000000000e+05
7.152600000000000000e+05
7.152770000000000000e+05
7.153020000000000000e+05
7.153220000000000000e+05
7.153440000000000000e+05
7.153690000000000000e+05
7.153940000000000000e+05
7.154170000000000000e+05
7.154430000000000000e+05
7.154710000000000000e+05
7.154950000000000000e+05
7.155190000000000000e+05
7.155410000000000000e+05
7.155600000000000000e+05
7.155770000000000000e+05
7.155950000000000000e+05
7.156140000000000000e+05
7.156300000000000000e+05
7.156530000000000000e+05
7.156680000000000000e+05
7.156930000000000000e+05
7.157180000000000000e+05
7.157430000000000000e+05
7.157720000000000000e+05
7.157940000000000000e+05
7.158110000000000000e+05
7.158320000000000000e+05
7.158500000000000000e+05
7.158740000000000000e+05
7.158890000000000000e+05
7.159160000000000000e+05
7.159340000000000000e+05
7.159610000000000000e+05
7.159820000000000000e+05
7.159990000000000000e+05
7.160200000000000000e+05
7.160370000000000000e+05
7.160550000000000000e+05
7.160710000000000000e+05
7.160940000000000000e+05
7.161130000000000000e+05
7.161320000000000000e+05
7.161470000000000000e+05
7.161780000000000000e+05
7.162020000000000000e+05
7.162250000000000000e+05
7.162390000000000000e+05
7.162570000000000000e+05
7.162710000000000000e+05
7.162850000000000000e+05
7.163110000000000000e+05
7.163370000000000000e+05
7.163540000000000000e+05
7.163750000000000000e+05
7.163980000000000000e+05
7.164160000000000000e+05
7.164370000000000000e+05
7.164540000000000000e+05
7.164790000000000000e+05
7.165130000000000000e+05
7.165300000000000000e+05
7.165480000000000000e+05
7.165670000000000000e+05
7.165810000000000000e+05
7.165980000000000000e+05
7.166190000000000000e+05
7.166400000000000000e+05
7.166540000000000000e+05
7.166670000000000000e+05
7.166870000000000000e+05
7.167070000000000000e+05
7.167240000000000000e+05
7.167460000000000000e+05
7.167560000000000000e+05
7.167730000000000000e+05
7.167980000000000000e+05
7.168170000000000000e+05
7.168320000000000000e+05
7.168600000000000000e+05
7.168830000000000000e+05
7.168980000000000000e+05
7.169140000000000000e+05
7.169380000000000000e+05
7.169600000000000000e+05
7.169800000000000000e+05
7.170010000000000000e+05
7.170230000000000000e+05
7.170420000000000000e+05
7.170650000000000000e+05
7.170850000000000000e+05
7.171160000000000000e+05
7.171320000000000000e+05
7.171560000000000000e+05
7.171690000000000000e+05
7.171870000000000000e+05
7.172100000000000000e+05
7.172320000000000000e+05
7.172450000000000000e+05
7.172670000000000000e+05
7.172840000000000000e+05
7.173010000000000000e+05
7.173240000000000000e+05
7.173470000000000000e+05
7.173710000000000000e+05
7.173940000000000000e+05
7.174170000000000000e+05
7.174360000000000000e+05
7.174460000000000000e+05
7.174760000000000000e+05
7.174970000000000000e+05
7.175160000000000000e+05
7.175410000000000000e+05
7.175620000000000000e+05
7.175890000000000000e+05
7.176030000000000000e+05
7.176150000000000000e+05
7.176390000000000000e+05
7.176640000000000000e+05
7.176840000000000000e+05
7.177090000000000000e+05
7.177210000000000000e+05
7.177440000000000000e+05
7.177630000000000000e+05
7.177890000000000000e+05
7.178060000000000000e+05
7.178290000000000000e+05
7.178450000000000000e+05
7.178660000000000000e+05
7.178860000000000000e+05
7.179160000000000000e+05
7.179290000000000000e+05
7.179570000000000000e+05
7.179820000000000000e+05
7.180020000000000000e+05
7.180250000000000000e+05
7.180480000000000000e+05
7.180670000000000000e+05
7.180850000000000000e+05
7.181020000000000000e+05
7.181290000000000000e+05
7.181520000000000000e+05
7.181670000000000000e+05
7.181840000000000000e+05
7.182050000000000000e+05
7.182260000000000000e+05
7.182550000000000000e+05
7.182770000000000000e+05
7.182990000000000000e+05
7.183150000000000000e+05
7.183370000000000000e+05
7.183560000000000000e+05
7.183790000000000000e+05
7.184050000000000000e+05
7.184170000000000000e+05
7.184350000000000000e+05
7.184520000000000000e+05
7.184710000000000000e+05
7.184980000000000000e+05
7.185290000000000000e+05
7.185580000000000000e+05
7.185810000000000000e+05
7.186040000000000000e+05
7.186220000000000000e+05
7.186400000000000000e+05
7.186590000000000000e+05
7.186860000000000000e+05
7.186980000000000000e+05
7.187260000000000000e+05
7.187470000000000000e+05
7.187720000000000000e+05
7.187930000000000000e+05
7.188110000000000000e+05
7.188360000000000000e+05
7.188540000000000000e+05
7.188730000000000000e+05
7.189000000000000000e+05
7.189180000000000000e+05
7.189320000000000000e+05
7.189510000000000000e+05
7.189720000000000000e+05
7.189980000000000000e+05
7.190190000000000000e+05
7.190430000000000000e+05
7.190710000000000000e+05
7.190900000000000000e+05
7.191080000000000000e+05
7.191310000000000000e+05
7.191470000000000000e+05
7.191710000000000000e+05
7.191900000000000000e+05
7.192130000000000000e+05
7.192310000000000000e+05
7.192530000000000000e+05
7.192810000000000000e+05
7.193070000000000000e+05
7.193200000000000000e+05
7.193350000000000000e+05
7.193620000000000000e+05
7.193800000000000000e+05
7.194070000000000000e+05
7.194260000000000000e+05
7.194450000000000000e+05
7.194630000000000000e+05
7.194940000000000000e+05
7.195200000000000000e+05
7.195460000000000000e+05
7.195720000000000000e+05
7.195900000000000000e+05
7.196060000000000000e+05
7.196340000000000000e+05
7.196610000000000000e+05
7.196740000000000000e+05
7.196980000000000000e+05
7.197220000000000000e+05
7.197520000000000000e+05
7.197690000000000000e+05
7.197870000000000000e+05
7.198110000000000000e+05
7.198340000000000000e+05
7.198520000000000000e+05
7.198680000000000000e+05
7.198910000000000000e+05
7.199190000000000000e+05
7.199360000000000000e+05
7.199630000000000000e+05
7.199790000000000000e+05
7.199980000000000000e+05
7.200180000000000000e+05
7.200470000000000000e+05
7.200700000000000000e+05
7.200920000000000000e+05
7.201150000000000000e+05
7.201370000000000000e+05
7.201580000000000000e+05
7.201780000000000000e+05
7.202000000000000000e+05
7.202230000000000000e+05
7.202500000000000000e+05
7.202730000000000000e+05
7.202950000000000000e+05
7.203160000000000000e+05
7.203350000000000000e+05
7.203680000000000000e+05
7.203910000000000000e+05
7.204070000000000000e+05
7.204300000000000000e+05
7.204460000000000000e+05
7.204690000000000000e+05
7.204880000000000000e+05
7.205080000000000000e+05
7.205280000000000000e+05
7.205520000000000000e+05
7.205730000000000000e+05
7.205940000000000000e+05
7.206260000000000000e+05
7.206460000000000000e+05
7.206710000000000000e+05
7.206910000000000000e+05
7.207070000000000000e+05
7.207200000000000000e+05
7.207350000000000000e+05
7.207530000000000000e+05
7.207760000000000000e+05
7.207930000000000000e+05
7.208110000000000000e+05
7.208340000000000000e+05
7.208590000000000000e+05
7.208760000000000000e+05
7.208930000000000000e+05
7.209170000000000000e+05
7.209450000000000000e+05
7.209690000000000000e+05
7.209800000000000000e+05
7.210000000000000000e+05
7.210140000000000000e+05
7.210340000000000000e+05
7.210550000000000000e+05
7.210730000000000000e+05
7.210970000000000000e+05
7.211220000000000000e+05
7.211410000000000000e+05
7.211640000000000000e+05
7.211790000000000000e+05
7.211980000000000000e+05
7.212190000000000000e+05
7.212380000000000000e+05
7.212570000000000000e+05
7.212860000000000000e+05
7.213000000000000000e+05
7.213210000000000000e+05
7.213440000000000000e+05
7.213630000000000000e+05
7.213860000000000000e+05
7.214060000000000000e+05
7.214340000000000000e+05
7.214620000000000000e+05
7.214800000000000000e+05
7.214940000000000000e+05
7.215140000000000000e+05
7.215260000000000000e+05
7.215500000000000000e+05
7.215690000000000000e+05
7.215890000000000000e+05
7.216070000000000000e+05
7.216200000000000000e+05
7.216350000000000000e+05
7.216540000000000000e+05
7.216720000000000000e+05
7.216960000000000000e+05
7.217110000000000000e+05
7.217290000000000000e+05
7.217450000000000000e+05
7.217650000000000000e+05
7.217890000000000000e+05
7.218080000000000000e+05
7.218390000000000000e+05
7.218570000000000000e+05
7.218770000000000000e+05
7.218870000000000000e+05
7.219080000000000000e+05
7.219250000000000000e+05
7.219420000000000000e+05
7.219680000000000000e+05
7.219810000000000000e+05
7.219990000000000000e+05
7.220240000000000000e+05
7.220390000000000000e+05
7.220640000000000000e+05
7.220740000000000000e+05
7.220840000000000000e+05
7.221010000000000000e+05
7.221270000000000000e+05
7.221480000000000000e+05
7.221700000000000000e+05
7.221950000000000000e+05
7.222240000000000000e+05
7.222510000000000000e+05
7.222680000000000000e+05
7.222890000000000000e+05
7.223130000000000000e+05
7.223360000000000000e+05
7.223600000000000000e+05
7.223780000000000000e+05
7.224020000000000000e+05
7.224190000000000000e+05
7.224380000000000000e+05
7.224500000000000000e+05
7.224710000000000000e+05
7.224900000000000000e+05
7.225190000000000000e+05
7.225400000000000000e+05
7.225690000000000000e+05
7.225930000000000000e+05
7.226180000000000000e+05
7.226490000000000000e+05
7.226650000000000000e+05
7.226850000000000000e+05
7.227090000000000000e+05
7.227310000000000000e+05
7.227450000000000000e+05
7.227720000000000000e+05
7.227920000000000000e+05
7.228200000000000000e+05
7.228380000000000000e+05
7.228640000000000000e+05
7.228840000000000000e+05
7.228970000000000000e+05
7.229200000000000000e+05
7.229430000000000000e+05
7.229640000000000000e+05
7.229940000000000000e+05
7.230200000000000000e+05
7.230340000000000000e+05
7.230530000000000000e+05
7.230710000000000000e+05
7.230980000000000000e+05
7.231170000000000000e+05
7.231390000000000000e+05
7.231580000000000000e+05
7.231930000000000000e+05
7.232080000000000000e+05
7.232300000000000000e+05
7.232440000000000000e+05
7.232600000000000000e+05
7.232800000000000000e+05
7.233060000000000000e+05
7.233250000000000000e+05
7.233510000000000000e+05
7.233800000000000000e+05
7.234010000000000000e+05
7.234160000000000000e+05
7.234450000000000000e+05
7.234690000000000000e+05
7.234900000000000000e+05
7.235120000000000000e+05
7.235370000000000000e+05
7.235610000000000000e+05
7.235880000000000000e+05
7.236130000000000000e+05
7.236420000000000000e+05
7.236610000000000000e+05
7.236770000000000000e+05
7.237040000000000000e+05
7.237190000000000000e+05
7.237450000000000000e+05
7.237670000000000000e+05
7.237790000000000000e+05
7.238000000000000000e+05
7.238200000000000000e+05
7.238330000000000000e+05
7.238650000000000000e+05
7.238930000000000000e+05
7.239130000000000000e+05
7.239380000000000000e+05
7.239540000000000000e+05
7.239750000000000000e+05
7.240020000000000000e+05
7.240200000000000000e+05
7.240400000000000000e+05
7.240600000000000000e+05
7.240820000000000000e+05
7.241040000000000000e+05
7.241280000000000000e+05
7.241480000000000000e+05
7.241760000000000000e+05
7.241970000000000000e+05
7.242160000000000000e+05
7.242400000000000000e+05
7.242560000000000000e+05
7.242750000000000000e+05
7.243030000000000000e+05
7.243340000000000000e+05
7.243620000000000000e+05
7.243790000000000000e+05
7.243960000000000000e+05
7.244320000000000000e+05
7.244530000000000000e+05
7.244800000000000000e+05
7.245020000000000000e+05
7.245260000000000000e+05
7.245480000000000000e+05
7.245660000000000000e+05
7.245850000000000000e+05
7.246160000000000000e+05
7.246350000000000000e+05
7.246470000000000000e+05
7.246620000000000000e+05
7.246730000000000000e+05
7.246890000000000000e+05
7.247110000000000000e+05
7.247290000000000000e+05
7.247530000000000000e+05
7.247790000000000000e+05
7.247990000000000000e+05
7.248270000000000000e+05
7.248460000000000000e+05
7.248660000000000000e+05
7.248930000000000000e+05
7.249120000000000000e+05
7.249320000000000000e+05
7.249490000000000000e+05
7.249660000000000000e+05
7.249810000000000000e+05
7.249980000000000000e+05
7.250190000000000000e+05
7.250420000000000000e+05
7.250680000000000000e+05
7.250820000000000000e+05
7.251020000000000000e+05
7.251220000000000000e+05
7.251450000000000000e+05
7.251670000000000000e+05
7.251920000000000000e+05
7.252090000000000000e+05
7.252320000000000000e+05
7.252520000000000000e+05
7.252730000000000000e+05
7.253010000000000000e+05
7.253190000000000000e+05
7.253520000000000000e+05
7.253780000000000000e+05
7.253970000000000000e+05
7.254250000000000000e+05
7.254460000000000000e+05
7.254690000000000000e+05
7.254910000000000000e+05
7.255100000000000000e+05
7.255290000000000000e+05
7.255560000000000000e+05
7.255770000000000000e+05
7.255990000000000000e+05
7.256190000000000000e+05
7.256380000000000000e+05
7.256530000000000000e+05
7.256780000000000000e+05
7.257040000000000000e+05
7.257250000000000000e+05
7.257440000000000000e+05
7.257600000000000000e+05
7.257810000000000000e+05
7.258060000000000000e+05
7.258250000000000000e+05
7.258460000000000000e+05
7.258720000000000000e+05
7.258930000000000000e+05
7.259100000000000000e+05
7.259270000000000000e+05
7.259450000000000000e+05
7.259750000000000000e+05
7.259970000000000000e+05
7.260200000000000000e+05
7.260350000000000000e+05
7.260590000000000000e+05
7.260810000000000000e+05
7.261050000000000000e+05
7.261290000000000000e+05
7.261500000000000000e+05
7.261660000000000000e+05
7.261840000000000000e+05
7.261970000000000000e+05
7.262130000000000000e+05
7.262310000000000000e+05
7.262530000000000000e+05
7.262800000000000000e+05
7.263070000000000000e+05
7.263300000000000000e+05
7.263460000000000000e+05
7.263670000000000000e+05
7.263880000000000000e+05
7.264120000000000000e+05
7.264280000000000000e+05
7.264490000000000000e+05
7.264700000000000000e+05
7.264850000000000000e+05
7.265090000000000000e+05
7.265300000000000000e+05
7.265520000000000000e+05
7.265770000000000000e+05
7.265870000000000000e+05
7.266110000000000000e+05
7.266330000000000000e+05
7.266610000000000000e+05
7.266830000000000000e+05
7.266930000000000000e+05
7.267160000000000000e+05
7.267310000000000000e+05
7.267530000000000000e+05
7.267720000000000000e+05
7.267960000000000000e+05
7.268180000000000000e+05
7.268350000000000000e+05
7.268590000000000000e+05
7.268860000000000000e+05
7.269100000000000000e+05
7.269350000000000000e+05
7.269590000000000000e+05
7.269830000000000000e+05
7.270070000000000000e+05
7.270300000000000000e+05
7.270460000000000000e+05
7.270690000000000000e+05
7.270890000000000000e+05
7.271130000000000000e+05
7.271360000000000000e+05
7.271640000000000000e+05
7.271830000000000000e+05
7.272060000000000000e+05
7.272300000000000000e+05
7.272510000000000000e+05
7.272710000000000000e+05
7.272850000000000000e+05
7.273060000000000000e+05
7.273360000000000000e+05
7.273530000000000000e+05
7.273810000000000000e+05
7.274030000000000000e+05
7.274190000000000000e+05
7.274360000000000000e+05
7.274590000000000000e+05
7.274780000000000000e+05
7.275030000000000000e+05
7.275240000000000000e+05
7.275430000000000000e+05
7.275610000000000000e+05
7.275780000000000000e+05
7.275970000000000000e+05
7.276240000000000000e+05
7.276390000000000000e+05
7.276620000000000000e+05
7.276920000000000000e+05
7.277070000000000000e+05
7.277300000000000000e+05
7.277460000000000000e+05
7.277600000000000000e+05
7.277770000000000000e+05
7.277960000000000000e+05
7.278100000000000000e+05
7.278340000000000000e+05
7.278550000000000000e+05
7.278660000000000000e+05
7.278870000000000000e+05
7.279070000000000000e+05
7.279270000000000000e+05
7.279470000000000000e+05
7.279660000000000000e+05
7.279890000000000000e+05
7.280110000000000000e+05
7.280260000000000000e+05
7.280470000000000000e+05
7.280640000000000000e+05
7.280860000000000000e+05
7.281020000000000000e+05
7.281310000000000000e+05
7.281480000000000000e+05
7.281710000000000000e+05
7.281960000000000000e+05
7.282160000000000000e+05
7.282420000000000000e+05
7.282640000000000000e+05
7.282840000000000000e+05
7.283080000000000000e+05
7.283250000000000000e+05
7.283430000000000000e+05
7.283640000000000000e+05
7.283890000000000000e+05
7.284130000000000000e+05
7.284330000000000000e+05
7.284520000000000000e+05
7.284770000000000000e+05
7.284930000000000000e+05
7.285120000000000000e+05
7.285410000000000000e+05
7.285720000000000000e+05
7.285870000000000000e+05
7.286120000000000000e+05
7.286360000000000000e+05
7.286490000000000000e+05
7.286610000000000000e+05
7.286830000000000000e+05
7.287070000000000000e+05
7.287240000000000000e+05
7.287460000000000000e+05
7.287710000000000000e+05
7.287970000000000000e+05
7.288120000000000000e+05
7.288300000000000000e+05
7.288480000000000000e+05
7.288730000000000000e+05
7.288880000000000000e+05
7.289080000000000000e+05
7.289320000000000000e+05
7.289560000000000000e+05
7.289820000000000000e+05
7.289980000000000000e+05
7.290200000000000000e+05
7.290410000000000000e+05
7.290630000000000000e+05
7.290830000000000000e+05
7.291060000000000000e+05
7.291200000000000000e+05
7.291400000000000000e+05
7.291510000000000000e+05
7.291730000000000000e+05
7.291960000000000000e+05
7.292120000000000000e+05
7.292330000000000000e+05
7.292570000000000000e+05
7.292810000000000000e+05
7.293030000000000000e+05
7.293170000000000000e+05
7.293480000000000000e+05
7.293680000000000000e+05
7.293960000000000000e+05
7.294190000000000000e+05
7.294450000000000000e+05
7.294620000000000000e+05
7.294770000000000000e+05
7.295030000000000000e+05
7.295220000000000000e+05
7.295430000000000000e+05
7.295620000000000000e+05
7.295780000000000000e+05
7.295980000000000000e+05
7.296170000000000000e+05
7.296410000000000000e+05
7.296640000000000000e+05
7.296820000000000000e+05
7.297100000000000000e+05
7.297280000000000000e+05
7.297490000000000000e+05
7.297650000000000000e+05
7.297940000000000000e+05
7.298130000000000000e+05
7.298360000000000000e+05
7.298520000000000000e+05
7.298780000000000000e+05
7.299020000000000000e+05
7.299270000000000000e+05
7.299470000000000000e+05
7.299630000000000000e+05
7.299800000000000000e+05
7.300030000000000000e+05
7.300190000000000000e+05
7.300420000000000000e+05
7.300580000000000000e+05
7.300820000000000000e+05
7.301070000000000000e+05
7.301230000000000000e+05
7.301440000000000000e+05
7.301630000000000000e+05
7.301790000000000000e+05
7.301970000000000000e+05
7.302160000000000000e+05
7.302410000000000000e+05
7.302530000000000000e+05
7.302730000000000000e+05
7.302930000000000000e+05
7.303130000000000000e+05
7.303290000000000000e+05
7.303490000000000000e+05
7.303700000000000000e+05
7.303890000000000000e+05
7.304100000000000000e+05
7.304330000000000000e+05
7.304460000000000000e+05
7.304590000000000000e+05
7.304840000000000000e+05
7.305090000000000000e+05
7.305330000000000000e+05
7.305520000000000000e+05
7.305740000000000000e+05
7.305940000000000000e+05
7.306190000000000000e+05
7.306420000000000000e+05
7.306630000000000000e+05
7.306780000000000000e+05
7.306970000000000000e+05
7.307150000000000000e+05
7.307370000000000000e+05
7.307660000000000000e+05
7.307870000000000000e+05
7.308040000000000000e+05
7.308250000000000000e+05
7.308480000000000000e+05
7.308710000000000000e+05
7.308880000000000000e+05
7.309050000000000000e+05
7.309300000000000000e+05
7.309470000000000000e+05
7.309650000000000000e+05
7.309750000000000000e+05
7.309990000000000000e+05
7.310140000000000000e+05
7.310350000000000000e+05
7.310570000000000000e+05
7.310800000000000000e+05
7.311030000000000000e+05
7.311220000000000000e+05
7.311450000000000000e+05
7.311620000000000000e+05
7.311880000000000000e+05
7.312110000000000000e+05
7.312270000000000000e+05
7.312450000000000000e+05
7.312680000000000000e+05
7.312840000000000000e+05
7.312990000000000000e+05
7.313190000000000000e+05
7.313450000000000000e+05
7.313670000000000000e+05
7.313870000000000000e+05
7.314070000000000000e+05
7.314310000000000000e+05
7.314470000000000000e+05
7.314650000000000000e+05
7.314750000000000000e+05
7.314970000000000000e+05
7.315190000000000000e+05
7.315410000000000000e+05
7.315720000000000000e+05
7.315880000000000000e+05
7.316120000000000000e+05
7.316280000000000000e+05
7.316460000000000000e+05
7.316600000000000000e+05
7.316830000000000000e+05
7.317020000000000000e+05
7.317290000000000000e+05
7.317450000000000000e+05
7.317590000000000000e+05
7.317840000000000000e+05
7.318000000000000000e+05
7.318240000000000000e+05
7.318510000000000000e+05
7.318710000000000000e+05
7.318910000000000000e+05
7.319110000000000000e+05
7.319320000000000000e+05
7.319500000000000000e+05
7.319630000000000000e+05
7.319870000000000000e+05
7.320090000000000000e+05
7.320290000000000000e+05
7.320460000000000000e+05
7.320660000000000000e+05
7.320840000000000000e+05
7.321040000000000000e+05
7.321200000000000000e+05
7.321440000000000000e+05
7.321650000000000000e+05
7.321830000000000000e+05
7.322030000000000000e+05
7.322210000000000000e+05
7.322460000000000000e+05
7.322690000000000000e+05
7.322890000000000000e+05
7.323170000000000000e+05
7.323380000000000000e+05
7.323660000000000000e+05
7.323880000000000000e+05
7.324090000000000000e+05
7.324180000000000000e+05
7.324360000000000000e+05
7.324480000000000000e+05
7.324600000000000000e+05
7.324770000000000000e+05
7.325070000000000000e+05
7.325290000000000000e+05
7.325500000000000000e+05
7.325670000000000000e+05
7.325870000000000000e+05
7.325990000000000000e+05
7.326270000000000000e+05
7.326490000000000000e+05
7.326750000000000000e+05
7.326990000000000000e+05
7.327170000000000000e+05
7.327440000000000000e+05
7.327610000000000000e+05
7.327760000000000000e+05
7.328020000000000000e+05
7.328260000000000000e+05
7.328520000000000000e+05
7.328780000000000000e+05
7.328980000000000000e+05
7.329160000000000000e+05
7.329390000000000000e+05
7.329550000000000000e+05
7.329800000000000000e+05
7.330050000000000000e+05
7.330260000000000000e+05
7.330450000000000000e+05
7.330750000000000000e+05
7.330910000000000000e+05
7.331160000000000000e+05
7.331380000000000000e+05
7.331620000000000000e+05
7.331810000000000000e+05
7.331970000000000000e+05
7.332150000000000000e+05
7.332320000000000000e+05
7.332550000000000000e+05
7.332750000000000000e+05
7.332980000000000000e+05
7.333220000000000000e+05
7.333470000000000000e+05
7.333700000000000000e+05
7.333900000000000000e+05
7.334070000000000000e+05
7.334260000000000000e+05
7.334460000000000000e+05
7.334650000000000000e+05
7.334820000000000000e+05
7.334960000000000000e+05
7.335120000000000000e+05
7.335360000000000000e+05
7.335630000000000000e+05
7.335840000000000000e+05
7.336060000000000000e+05
7.336340000000000000e+05
7.336630000000000000e+05
7.336800000000000000e+05
7.337000000000000000e+05
7.337220000000000000e+05
7.337430000000000000e+05
7.337660000000000000e+05
7.337790000000000000e+05
7.337940000000000000e+05
7.338240000000000000e+05
7.338480000000000000e+05
7.338700000000000000e+05
7.338880000000000000e+05
7.339080000000000000e+05
7.339220000000000000e+05
7.339360000000000000e+05
7.339640000000000000e+05
7.339790000000000000e+05
7.340040000000000000e+05
7.340230000000000000e+05
7.340400000000000000e+05
7.340580000000000000e+05
7.340780000000000000e+05
7.340960000000000000e+05
7.341120000000000000e+05
7.341340000000000000e+05
7.341540000000000000e+05
7.341790000000000000e+05
7.342030000000000000e+05
7.342330000000000000e+05
7.342520000000000000e+05
7.342750000000000000e+05
7.342920000000000000e+05
7.343140000000000000e+05
7.343320000000000000e+05
7.343590000000000000e+05
7.343750000000000000e+05
7.343900000000000000e+05
7.344210000000000000e+05
7.344410000000000000e+05
7.344580000000000000e+05
7.344750000000000000e+05
7.344940000000000000e+05
7.345210000000000000e+05
7.345490000000000000e+05
7.345600000000000000e+05
7.345870000000000000e+05
7.346080000000000000e+05
7.346310000000000000e+05
7.346450000000000000e+05
7.346680000000000000e+05
7.346930000000000000e+05
7.347080000000000000e+05
7.347370000000000000e+05
7.347560000000000000e+05
7.347810000000000000e+05
7.348040000000000000e+05
7.348200000000000000e+05
7.348360000000000000e+05
7.348570000000000000e+05
7.348760000000000000e+05
7.349020000000000000e+05
7.349240000000000000e+05
7.349430000000000000e+05
7.349610000000000000e+05
7.349860000000000000e+05
7.350030000000000000e+05
7.350150000000000000e+05
7.350360000000000000e+05
7.350540000000000000e+05
7.350870000000000000e+05
7.351060000000000000e+05
7.351300000000000000e+05
7.351460000000000000e+05
7.351700000000000000e+05
7.351830000000000000e+05
7.351950000000000000e+05
7.352210000000000000e+05
7.352350000000000000e+05
7.352520000000000000e+05
7.352670000000000000e+05
7.352910000000000000e+05
7.353120000000000000e+05
7.353270000000000000e+05
7.353520000000000000e+05
7.353660000000000000e+05
7.353830000000000000e+05
7.354080000000000000e+05
7.354260000000000000e+05
7.354450000000000000e+05
7.354610000000000000e+05
7.354800000000000000e+05
7.355050000000000000e+05
7.355220000000000000e+05
7.355410000000000000e+05
7.355530000000000000e+05
7.355680000000000000e+05
7.355900000000000000e+05
7.356070000000000000e+05
7.356300000000000000e+05
7.356490000000000000e+05
7.356690000000000000e+05
7.356870000000000000e+05
7.357050000000000000e+05
7.357300000000000000e+05
7.357650000000000000e+05
7.357830000000000000e+05
7.358020000000000000e+05
7.358190000000000000e+05
7.358480000000000000e+05
7.358710000000000000e+05
7.358870000000000000e+05
7.359080000000000000e+05
7.359290000000000000e+05
7.359470000000000000e+05
7.359640000000000000e+05
7.359800000000000000e+05
7.359950000000000000e+05
7.360170000000000000e+05
7.360280000000000000e+05
7.360510000000000000e+05
7.360730000000000000e+05
7.360910000000000000e+05
7.361130000000000000e+05
7.361310000000000000e+05
7.361550000000000000e+05
7.361800000000000000e+05
7.361980000000000000e+05
7.362190000000000000e+05
7.362360000000000000e+05
7.362490000000000000e+05
7.362710000000000000e+05
7.362920000000000000e+05
7.363220000000000000e+05
7.363440000000000000e+05
7.363640000000000000e+05
7.363820000000000000e+05
7.364070000000000000e+05
7.364240000000000000e+05
7.364440000000000000e+05
7.364580000000000000e+05
7.364820000000000000e+05
7.364980000000000000e+05
7.365140000000000000e+05
7.365510000000000000e+05
7.365720000000000000e+05
7.365890000000000000e+05
7.366150000000000000e+05
7.366310000000000000e+05
7.366540000000000000e+05
7.366680000000000000e+05
7.366850000000000000e+05
7.367050000000000000e+05
7.367260000000000000e+05
7.367490000000000000e+05
7.367630000000000000e+05
7.367900000000000000e+05
7.368090000000000000e+05
7.368210000000000000e+05
7.368370000000000000e+05
7.368540000000000000e+05
7.368740000000000000e+05
7.368900000000000000e+05
7.369100000000000000e+05
7.369290000000000000e+05
7.369450000000000000e+05
7.369650000000000000e+05
7.369810000000000000e+05
7.370000000000000000e+05
7.370190000000000000e+05
7.370330000000000000e+05
7.370540000000000000e+05
7.370760000000000000e+05
7.371000000000000000e+05
7.371150000000000000e+05
7.371390000000000000e+05
7.371650000000000000e+05
7.371910000000000000e+05
7.372170000000000000e+05
7.372360000000000000e+05
7.372560000000000000e+05
7.372860000000000000e+05
7.373020000000000000e+05
7.373300000000000000e+05
7.373510000000000000e+05
7.373640000000000000e+05
7.373770000000000000e+05
7.373980000000000000e+05
7.374230000000000000e+05
7.374450000000000000e+05
7.374660000000000000e+05
7.374880000000000000e+05
7.375100000000000000e+05
7.375320000000000000e+05
7.375590000000000000e+05
7.375710000000000000e+05
7.375860000000000000e+05
7.376010000000000000e+05
7.376180000000000000e+05
7.376370000000000000e+05
7.376600000000000000e+05
7.376820000000000000e+05
7.376980000000000000e+05
7.377190000000000000e+05
7.377350000000000000e+05
7.377570000000000000e+05
7.377810000000000000e+05
7.377960000000000000e+05
7.378200000000000000e+05
7.378360000000000000e+05
7.378570000000000000e+05
7.378710000000000000e+05
7.378920000000000000e+05
7.379220000000000000e+05
7.379380000000000000e+05
7.379610000000000000e+05
7.379780000000000000e+05
7.380000000000000000e+05
7.380240000000000000e+05
7.380380000000000000e+05
7.380620000000000000e+05
7.380810000000000000e+05
7.381000000000000000e+05
7.381180000000000000e+05
7.381380000000000000e+05
7.381590000000000000e+05
7.381770000000000000e+05
7.381980000000000000e+05
7.382220000000000000e+05
7.382480000000000000e+05
7.382630000000000000e+05
7.382830000000000000e+05
7.383050000000000000e+05
7.383260000000000000e+05
7.383430000000000000e+05
7.383590000000000000e+05
7.383750000000000000e+05
7.384050000000000000e+05
7.384240000000000000e+05
7.384400000000000000e+05
7.384610000000000000e+05
7.384810000000000000e+05
7.384910000000000000e+05
7.385170000000000000e+05
7.385380000000000000e+05
7.385620000000000000e+05
7.385850000000000000e+05
7.386040000000000000e+05
7.386190000000000000e+05
7.386350000000000000e+05
7.386560000000000000e+05
7.386780000000000000e+05
7.386990000000000000e+05
7.387180000000000000e+05
7.387340000000000000e+05
7.387530000000000000e+05
7.387740000000000000e+05
7.387930000000000000e+05
7.388110000000000000e+05
7.388320000000000000e+05
7.388500000000000000e+05
7.388680000000000000e+05
7.388910000000000000e+05
7.389070000000000000e+05
7.389260000000000000e+05
7.389460000000000000e+05
7.389780000000000000e+05
7.390030000000000000e+05
7.390250000000000000e+05
7.390440000000000000e+05
7.390630000000000000e+05
7.390960000000000000e+05
7.391070000000000000e+05
7.391270000000000000e+05
7.391430000000000000e+05
7.391620000000000000e+05
7.391890000000000000e+05
7.392090000000000000e+05
7.392340000000000000e+05
7.392480000000000000e+05
7.392660000000000000e+05
7.392850000000000000e+05
7.393020000000000000e+05
7.393200000000000000e+05
7.393450000000000000e+05
7.393670000000000000e+05
7.393860000000000000e+05
7.394040000000000000e+05
7.394220000000000000e+05
7.394430000000000000e+05
7.394630000000000000e+05
7.394830000000000000e+05
7.395070000000000000e+05
7.395320000000000000e+05
7.395410000000000000e+05
7.395600000000000000e+05
7.395800000000000000e+05
7.395970000000000000e+05
7.396180000000000000e+05
7.396420000000000000e+05
7.396660000000000000e+05
7.396910000000000000e+05
7.397080000000000000e+05
7.397270000000000000e+05
7.397470000000000000e+05
7.397620000000000000e+05
7.397740000000000000e+05
7.397860000000000000e+05
7.398160000000000000e+05
7.398370000000000000e+05
7.398550000000000000e+05
7.398740000000000000e+05
7.398930000000000000e+05
7.399120000000000000e+05
7.399290000000000000e+05
7.399470000000000000e+05
7.399610000000000000e+05
7.399730000000000000e+05
7.400010000000000000e+05
7.400210000000000000e+05
7.400450000000000000e+05
7.400690000000000000e+05
7.400850000000000000e+05
7.400990000000000000e+05
7.401170000000000000e+05
7.401390000000000000e+05
7.401620000000000000e+05
7.401810000000000000e+05
7.402000000000000000e+05
7.402110000000000000e+05
7.402260000000000000e+05
7.402530000000000000e+05
7.402710000000000000e+05
7.402970000000000000e+05
7.403140000000000000e+05
7.403370000000000000e+05
7.403550000000000000e+05
7.403790000000000000e+05
7.404090000000000000e+05
7.404310000000000000e+05
7.404530000000000000e+05
7.404640000000000000e+05
7.404850000000000000e+05
7.405010000000000000e+05
7.405220000000000000e+05
7.405410000000000000e+05
7.405620000000000000e+05
7.405800000000000000e+05
7.405990000000000000e+05
7.406210000000000000e+05
7.406400000000000000e+05
7.406600000000000000e+05
7.406750000000000000e+05
7.406910000000000000e+05
7.407120000000000000e+05
7.407330000000000000e+05
7.407500000000000000e+05
7.407700000000000000e+05
7.407940000000000000e+05
7.408180000000000000e+05
7.408370000000000000e+05
7.408590000000000000e+05
7.408690000000000000e+05
7.408870000000000000e+05
7.409000000000000000e+05
7.409270000000000000e+05
7.409430000000000000e+05
7.409580000000000000e+05
7.409850000000000000e+05
7.410120000000000000e+05
7.410400000000000000e+05
7.410600000000000000e+05
7.410820000000000000e+05
7.411080000000000000e+05
7.411260000000000000e+05
7.411540000000000000e+05
7.411740000000000000e+05
7.412000000000000000e+05
7.412190000000000000e+05
7.412400000000000000e+05
7.412540000000000000e+05
7.412640000000000000e+05
7.412890000000000000e+05
7.413130000000000000e+05
7.413270000000000000e+05
7.413520000000000000e+05
7.413720000000000000e+05
7.413900000000000000e+05
7.414080000000000000e+05
7.414250000000000000e+05
7.414440000000000000e+05
7.414620000000000000e+05
7.414870000000000000e+05
7.415030000000000000e+05
7.415190000000000000e+05
7.415280000000000000e+05
7.415470000000000000e+05
7.415710000000000000e+05
7.415940000000000000e+05
7.416150000000000000e+05
7.416280000000000000e+05
7.416510000000000000e+05
7.416740000000000000e+05
7.416930000000000000e+05
7.417140000000000000e+05
7.417350000000000000e+05
7.417550000000000000e+05
7.417740000000000000e+05
7.417890000000000000e+05
7.418090000000000000e+05
7.418280000000000000e+05
7.418470000000000000e+05
7.418740000000000000e+05
7.418940000000000000e+05
7.419100000000000000e+05
7.419270000000000000e+05
7.419490000000000000e+05
7.419680000000000000e+05
7.419880000000000000e+05
7.420080000000000000e+05
7.420340000000000000e+05
7.420560000000000000e+05
7.420760000000000000e+05
7.420990000000000000e+05
7.421200000000000000e+05
7.421410000000000000e+05
7.421560000000000000e+05
7.421820000000000000e+05
7.422080000000000000e+05
7.422230000000000000e+05
7.422430000000000000e+05
7.422630000000000000e+05
7.422800000000000000e+05
7.423000000000000000e+05
7.423180000000000000e+05
7.423370000000000000e+05
7.423550000000000000e+05
7.423730000000000000e+05
7.423980000000000000e+05
7.424190000000000000e+05
7.424390000000000000e+05
7.424540000000000000e+05
7.424710000000000000e+05
7.424910000000000000e+05
7.425060000000000000e+05
7.425220000000000000e+05
7.425410000000000000e+05
7.425640000000000000e+05
7.425870000000000000e+05
7.426030000000000000e+05
7.426280000000000000e+05
7.426520000000000000e+05
7.426680000000000000e+05
7.426920000000000000e+05
7.427130000000000000e+05
7.427380000000000000e+05
7.427560000000000000e+05
7.427700000000000000e+05
7.427880000000000000e+05
7.428110000000000000e+05
7.428300000000000000e+05
7.428510000000000000e+05
7.428750000000000000e+05
7.428920000000000000e+05
7.429170000000000000e+05
7.429410000000000000e+05
7.429690000000000000e+05
7.429860000000000000e+05
7.430020000000000000e+05
7.430260000000000000e+05
7.430460000000000000e+05
7.430680000000000000e+05
7.430890000000000000e+05
7.431150000000000000e+05
7.431290000000000000e+05
7.431500000000000000e+05
7.431590000000000000e+05
7.431820000000000000e+05
7.432000000000000000e+05
7.432190000000000000e+05
7.432390000000000000e+05
7.432610000000000000e+05
7.432770000000000000e+05
7.432980000000000000e+05
7.433150000000000000e+05
7.433350000000000000e+05
7.433580000000000000e+05
7.433790000000000000e+05
7.433960000000000000e+05
7.434140000000000000e+05
7.434420000000000000e+05
7.434570000000000000e+05
7.434720000000000000e+05
7.434920000000000000e+05
7.435140000000000000e+05
7.435240000000000000e+05
7.435440000000000000e+05
7.435610000000000000e+05
7.435780000000000000e+05
7.436010000000000000e+05
7.436240000000000000e+05
7.436440000000000000e+05
7.436540000000000000e+05
7.436780000000000000e+05
7.436960000000000000e+05
7.437190000000000000e+05
7.437370000000000000e+05
7.437550000000000000e+05
7.437710000000000000e+05
7.437940000000000000e+05
7.438130000000000000e+05
7.438260000000000000e+05
7.438450000000000000e+05
7.438700000000000000e+05
7.438880000000000000e+05
7.439060000000000000e+05
7.439300000000000000e+05
7.439440000000000000e+05
7.439560000000000000e+05
7.439720000000000000e+05
7.439930000000000000e+05
7.440120000000000000e+05
7.440290000000000000e+05
7.440500000000000000e+05
7.440690000000000000e+05
7.440910000000000000e+05
7.441110000000000000e+05
7.441310000000000000e+05
7.441520000000000000e+05
7.441700000000000000e+05
7.441880000000000000e+05
7.442110000000000000e+05
7.442270000000000000e+05
7.442600000000000000e+05
7.442770000000000000e+05
7.442980000000000000e+05
7.443150000000000000e+05
7.443280000000000000e+05
7.443450000000000000e+05
7.443570000000000000e+05
7.443790000000000000e+05
7.443950000000000000e+05
7.444140000000000000e+05
7.444300000000000000e+05
7.444470000000000000e+05
7.444600000000000000e+05
7.444840000000000000e+05
7.444980000000000000e+05
7.445160000000000000e+05
7.445350000000000000e+05
7.445550000000000000e+05
7.445690000000000000e+05
7.445920000000000000e+05
7.446130000000000000e+05
7.446320000000000000e+05
7.446510000000000000e+05
7.446640000000000000e+05
7.446800000000000000e+05
7.447000000000000000e+05
7.447120000000000000e+05
7.447240000000000000e+05
7.447540000000000000e+05
7.447710000000000000e+05
7.447940000000000000e+05
7.448100000000000000e+05
7.448210000000000000e+05
7.448450000000000000e+05
7.448630000000000000e+05
7.448830000000000000e+05
7.449000000000000000e+05
7.449230000000000000e+05
7.449390000000000000e+05
7.449620000000000000e+05
7.449850000000000000e+05
7.450090000000000000e+05
7.450310000000000000e+05
7.450540000000000000e+05
7.450700000000000000e+05
7.450850000000000000e+05
7.451050000000000000e+05
7.451210000000000000e+05
7.451410000000000000e+05
7.451570000000000000e+05
7.451780000000000000e+05
7.451930000000000000e+05
7.452160000000000000e+05
7.452330000000000000e+05
7.452550000000000000e+05
7.452740000000000000e+05
7.452910000000000000e+05
7.453090000000000000e+05
7.453320000000000000e+05
7.453520000000000000e+05
7.453760000000000000e+05
7.453940000000000000e+05
7.454170000000000000e+05
7.454330000000000000e+05
7.454520000000000000e+05
7.454740000000000000e+05
7.455030000000000000e+05
7.455190000000000000e+05
7.455440000000000000e+05
7.455680000000000000e+05
7.455820000000000000e+05
7.456030000000000000e+05
7.456170000000000000e+05
7.456330000000000000e+05
7.456540000000000000e+05
7.456680000000000000e+05
7.456840000000000000e+05
7.457040000000000000e+05
7.457330000000000000e+05
7.457510000000000000e+05
7.457800000000000000e+05
7.457960000000000000e+05
7.458180000000000000e+05
7.458420000000000000e+05
7.458600000000000000e+05
7.458870000000000000e+05
7.459020000000000000e+05
7.459240000000000000e+05
7.459440000000000000e+05
7.459580000000000000e+05
7.459840000000000000e+05
7.459990000000000000e+05
7.460310000000000000e+05
7.460470000000000000e+05
7.460650000000000000e+05
7.460790000000000000e+05
7.461050000000000000e+05
7.461300000000000000e+05
7.461440000000000000e+05
7.461640000000000000e+05
7.461780000000000000e+05
7.461950000000000000e+05
7.462220000000000000e+05
7.462380000000000000e+05
7.462570000000000000e+05
7.462800000000000000e+05
7.463050000000000000e+05
7.463220000000000000e+05
7.463520000000000000e+05
7.463750000000000000e+05
7.463920000000000000e+05
7.464150000000000000e+05
7.464270000000000000e+05
7.464480000000000000e+05
7.464670000000000000e+05
7.464870000000000000e+05
7.465010000000000000e+05
7.465160000000000000e+05
7.465330000000000000e+05
7.465420000000000000e+05
7.465590000000000000e+05
7.465710000000000000e+05
7.465840000000000000e+05
7.465980000000000000e+05
7.466190000000000000e+05
7.466320000000000000e+05
7.466550000000000000e+05
7.466730000000000000e+05
7.466850000000000000e+05
7.467010000000000000e+05
7.467180000000000000e+05
7.467430000000000000e+05
7.467570000000000000e+05
7.467700000000000000e+05
7.467950000000000000e+05
7.468150000000000000e+05
7.468320000000000000e+05
7.468440000000000000e+05
7.468620000000000000e+05
7.468830000000000000e+05
7.469050000000000000e+05
7.469280000000000000e+05
7.469480000000000000e+05
7.469660000000000000e+05
7.469900000000000000e+05
7.470090000000000000e+05
7.470280000000000000e+05
7.470430000000000000e+05
7.470620000000000000e+05
7.470840000000000000e+05
7.471070000000000000e+05
7.471220000000000000e+05
7.471380000000000000e+05
7.471620000000000000e+05
7.471840000000000000e+05
7.471970000000000000e+05
7.472290000000000000e+05
7.472440000000000000e+05
7.472720000000000000e+05
7.472870000000000000e+05
7.473080000000000000e+05
7.473250000000000000e+05
7.473400000000000000e+05
7.473630000000000000e+05
7.473750000000000000e+05
7.473880000000000000e+05
7.474020000000000000e+05
7.474210000000000000e+05
7.474360000000000000e+05
7.474600000000000000e+05
7.474700000000000000e+05
7.474890000000000000e+05
7.475130000000000000e+05
7.475350000000000000e+05
7.475530000000000000e+05
7.475740000000000000e+05
7.475900000000000000e+05
7.476070000000000000e+05
7.476220000000000000e+05
7.476410000000000000e+05
7.476540000000000000e+05
7.476740000000000000e+05
7.476950000000000000e+05
7.477130000000000000e+05
7.477320000000000000e+05
7.477540000000000000e+05
7.477660000000000000e+05
7.477840000000000000e+05
7.478030000000000000e+05
7.478210000000000000e+05
7.478430000000000000e+05
7.478720000000000000e+05
7.478950000000000000e+05
7.479170000000000000e+05
7.479310000000000000e+05
7.479470000000000000e+05
7.479650000000000000e+05
7.479870000000000000e+05
7.480060000000000000e+05
7.480280000000000000e+05
7.480460000000000000e+05
7.480640000000000000e+05
7.480810000000000000e+05
7.480950000000000000e+05
7.481140000000000000e+05
7.481270000000000000e+05
7.481520000000000000e+05
7.481760000000000000e+05
7.481920000000000000e+05
7.482030000000000000e+05
7.482240000000000000e+05
7.482430000000000000e+05
7.482600000000000000e+05
7.482720000000000000e+05
7.482920000000000000e+05
7.483140000000000000e+05
7.483380000000000000e+05
7.483580000000000000e+05
7.483850000000000000e+05
7.483990000000000000e+05
7.484170000000000000e+05
7.484370000000000000e+05
7.484610000000000000e+05
7.484700000000000000e+05
7.484860000000000000e+05
7.485070000000000000e+05
7.485270000000000000e+05
7.485520000000000000e+05
7.485700000000000000e+05
7.485900000000000000e+05
7.485970000000000000e+05
7.486220000000000000e+05
7.486440000000000000e+05
7.486730000000000000e+05
7.486880000000000000e+05
7.487040000000000000e+05
7.487270000000000000e+05
7.487480000000000000e+05
7.487700000000000000e+05
7.487820000000000000e+05
7.488050000000000000e+05
7.488240000000000000e+05
7.488370000000000000e+05
7.488540000000000000e+05
7.488740000000000000e+05
7.488920000000000000e+05
7.489170000000000000e+05
7.489380000000000000e+05
7.489510000000000000e+05
7.489720000000000000e+05
7.489860000000000000e+05
7.490060000000000000e+05
7.490290000000000000e+05
7.490440000000000000e+05
