# Supplementary material for: Scaled Process Priors for Bayesian Nonparametric Estimation of the Unseen Genetic Variation
Source: J Am Stat Assoc. 2022 Sep 29;119(545):320–31. doi: 10.1080/01621459.2022.2115918 (PMC11073059; doi:10.1080/01621459.2022.2115918)
Supplement: Supplemental Material [file UASA_A_2115918_SM5205.zip › supplementary_files/ScaledProcesses/gnomAD/data/nfe_seu/cts/all]

0.000000000000000000e+00
4.027900000000000000e+04
5.923700000000000000e+04
7.196200000000000000e+04
8.135500000000000000e+04
8.887500000000000000e+04
9.521500000000000000e+04
1.005520000000000000e+05
1.053240000000000000e+05
1.096130000000000000e+05
1.135610000000000000e+05
1.171170000000000000e+05
1.204600000000000000e+05
1.236950000000000000e+05
1.266220000000000000e+05
1.294070000000000000e+05
1.320990000000000000e+05
1.345870000000000000e+05
1.370360000000000000e+05
1.393970000000000000e+05
1.415410000000000000e+05
1.436060000000000000e+05
1.456650000000000000e+05
1.476700000000000000e+05
1.495460000000000000e+05
1.513760000000000000e+05
1.532200000000000000e+05
1.549770000000000000e+05
1.566370000000000000e+05
1.583190000000000000e+05
1.599080000000000000e+05
1.614580000000000000e+05
1.630360000000000000e+05
1.645190000000000000e+05
1.659990000000000000e+05
1.674970000000000000e+05
1.689340000000000000e+05
1.703390000000000000e+05
1.716780000000000000e+05
1.730530000000000000e+05
1.743740000000000000e+05
1.756390000000000000e+05
1.769870000000000000e+05
1.782780000000000000e+05
1.795060000000000000e+05
1.807090000000000000e+05
1.818460000000000000e+05
1.829990000000000000e+05
1.842310000000000000e+05
1.854150000000000000e+05
1.866160000000000000e+05
1.877540000000000000e+05
1.889150000000000000e+05
1.900630000000000000e+05
1.911280000000000000e+05
1.922720000000000000e+05
1.933780000000000000e+05
1.944610000000000000e+05
1.955500000000000000e+05
1.965750000000000000e+05
1.976290000000000000e+05
1.987050000000000000e+05
1.996830000000000000e+05
2.006810000000000000e+05
2.016010000000000000e+05
2.026090000000000000e+05
2.036260000000000000e+05
2.045900000000000000e+05
2.055460000000000000e+05
2.064870000000000000e+05
2.074190000000000000e+05
2.083810000000000000e+05
2.093130000000000000e+05
2.102450000000000000e+05
2.111680000000000000e+05
2.121310000000000000e+05
2.130370000000000000e+05
2.139570000000000000e+05
2.148340000000000000e+05
2.157600000000000000e+05
2.166540000000000000e+05
2.175560000000000000e+05
2.184590000000000000e+05
2.192890000000000000e+05
2.201830000000000000e+05
2.210390000000000000e+05
2.219030000000000000e+05
2.227550000000000000e+05
2.235830000000000000e+05
2.244890000000000000e+05
2.253990000000000000e+05
2.262970000000000000e+05
2.271090000000000000e+05
2.279270000000000000e+05
2.287410000000000000e+05
2.295590000000000000e+05
2.303900000000000000e+05
2.311910000000000000e+05
2.320440000000000000e+05
2.328600000000000000e+05
2.336220000000000000e+05
2.343910000000000000e+05
2.351570000000000000e+05
2.359520000000000000e+05
2.367230000000000000e+05
2.375310000000000000e+05
2.382880000000000000e+05
2.391000000000000000e+05
2.398690000000000000e+05
2.406790000000000000e+05
2.414640000000000000e+05
2.422530000000000000e+05
2.430160000000000000e+05
2.438130000000000000e+05
2.445790000000000000e+05
2.453520000000000000e+05
2.461200000000000000e+05
2.468650000000000000e+05
2.475930000000000000e+05
2.483170000000000000e+05
2.490900000000000000e+05
2.498650000000000000e+05
2.506380000000000000e+05
2.513460000000000000e+05
2.520540000000000000e+05
2.528010000000000000e+05
2.534500000000000000e+05
2.541190000000000000e+05
2.548310000000000000e+05
2.555600000000000000e+05
2.562450000000000000e+05
2.569720000000000000e+05
2.577310000000000000e+05
2.584200000000000000e+05
2.591300000000000000e+05
2.598240000000000000e+05
2.605060000000000000e+05
2.611730000000000000e+05
2.618360000000000000e+05
2.625130000000000000e+05
2.632010000000000000e+05
2.638980000000000000e+05
2.646040000000000000e+05
2.652800000000000000e+05
2.659260000000000000e+05
2.666090000000000000e+05
2.672520000000000000e+05
2.679120000000000000e+05
2.685500000000000000e+05
2.692300000000000000e+05
2.699180000000000000e+05
2.705820000000000000e+05
2.712370000000000000e+05
2.719330000000000000e+05
2.725890000000000000e+05
2.732350000000000000e+05
2.739010000000000000e+05
2.745480000000000000e+05
2.751540000000000000e+05
2.758010000000000000e+05
2.764890000000000000e+05
2.770940000000000000e+05
2.777330000000000000e+05
2.783990000000000000e+05
2.790360000000000000e+05
2.796720000000000000e+05
2.802890000000000000e+05
2.809210000000000000e+05
2.815050000000000000e+05
2.821210000000000000e+05
2.827900000000000000e+05
2.833750000000000000e+05
2.839940000000000000e+05
2.846110000000000000e+05
2.852250000000000000e+05
2.858480000000000000e+05
2.864160000000000000e+05
2.869880000000000000e+05
2.875990000000000000e+05
2.881960000000000000e+05
2.887720000000000000e+05
2.893690000000000000e+05
2.899920000000000000e+05
2.905920000000000000e+05
2.911440000000000000e+05
2.917270000000000000e+05
2.923090000000000000e+05
2.928780000000000000e+05
2.935110000000000000e+05
2.941030000000000000e+05
2.946710000000000000e+05
2.952790000000000000e+05
2.958480000000000000e+05
2.964310000000000000e+05
2.969990000000000000e+05
2.975800000000000000e+05
2.981510000000000000e+05
2.987450000000000000e+05
2.993060000000000000e+05
2.999460000000000000e+05
3.005420000000000000e+05
3.011470000000000000e+05
3.017560000000000000e+05
3.023490000000000000e+05
3.029120000000000000e+05
3.034710000000000000e+05
3.040870000000000000e+05
3.046350000000000000e+05
3.051460000000000000e+05
3.056730000000000000e+05
3.062130000000000000e+05
3.067760000000000000e+05
3.073250000000000000e+05
3.078620000000000000e+05
3.084300000000000000e+05
3.090270000000000000e+05
3.095530000000000000e+05
3.101510000000000000e+05
3.106880000000000000e+05
3.112450000000000000e+05
3.118380000000000000e+05
3.123980000000000000e+05
3.129280000000000000e+05
3.134770000000000000e+05
3.140080000000000000e+05
3.145570000000000000e+05
3.151410000000000000e+05
3.156910000000000000e+05
3.162370000000000000e+05
3.167590000000000000e+05
3.172620000000000000e+05
3.177920000000000000e+05
3.183070000000000000e+05
3.188120000000000000e+05
3.193250000000000000e+05
3.198660000000000000e+05
3.204050000000000000e+05
3.209130000000000000e+05
3.214180000000000000e+05
3.219500000000000000e+05
3.224950000000000000e+05
3.230070000000000000e+05
3.235410000000000000e+05
3.240300000000000000e+05
3.245620000000000000e+05
3.250820000000000000e+05
3.255720000000000000e+05
3.260960000000000000e+05
3.266350000000000000e+05
3.271490000000000000e+05
3.276780000000000000e+05
3.282160000000000000e+05
3.287180000000000000e+05
3.292260000000000000e+05
3.297110000000000000e+05
3.301920000000000000e+05
3.307310000000000000e+05
3.312890000000000000e+05
3.318220000000000000e+05
3.323370000000000000e+05
3.328720000000000000e+05
3.333960000000000000e+05
3.338680000000000000e+05
3.343860000000000000e+05
3.348960000000000000e+05
3.354090000000000000e+05
3.359240000000000000e+05
3.364150000000000000e+05
3.369190000000000000e+05
3.374230000000000000e+05
3.379370000000000000e+05
3.384500000000000000e+05
3.389700000000000000e+05
3.394810000000000000e+05
3.400010000000000000e+05
3.405050000000000000e+05
3.410680000000000000e+05
3.415610000000000000e+05
3.420460000000000000e+05
3.425230000000000000e+05
3.429960000000000000e+05
3.434420000000000000e+05
3.439300000000000000e+05
3.443920000000000000e+05
3.448970000000000000e+05
3.454000000000000000e+05
3.458570000000000000e+05
3.463040000000000000e+05
3.468000000000000000e+05
3.472880000000000000e+05
3.477810000000000000e+05
3.482840000000000000e+05
3.487900000000000000e+05
3.492550000000000000e+05
3.497610000000000000e+05
3.502610000000000000e+05
3.507400000000000000e+05
3.512330000000000000e+05
3.517300000000000000e+05
3.522460000000000000e+05
3.527370000000000000e+05
3.532280000000000000e+05
3.537300000000000000e+05
3.542030000000000000e+05
3.546520000000000000e+05
3.551220000000000000e+05
3.556430000000000000e+05
3.561000000000000000e+05
3.565600000000000000e+05
3.570460000000000000e+05
3.575120000000000000e+05
3.579710000000000000e+05
3.584230000000000000e+05
3.588960000000000000e+05
3.593340000000000000e+05
3.597620000000000000e+05
3.602530000000000000e+05
3.607050000000000000e+05
3.611720000000000000e+05
3.616560000000000000e+05
3.621170000000000000e+05
3.625620000000000000e+05
3.630360000000000000e+05
3.635130000000000000e+05
3.639910000000000000e+05
3.644710000000000000e+05
3.649780000000000000e+05
3.654460000000000000e+05
3.659060000000000000e+05
3.663700000000000000e+05
3.668320000000000000e+05
3.673310000000000000e+05
3.677830000000000000e+05
3.682010000000000000e+05
3.686790000000000000e+05
3.691190000000000000e+05
3.695510000000000000e+05
3.700080000000000000e+05
3.704760000000000000e+05
3.709300000000000000e+05
3.713780000000000000e+05
3.718200000000000000e+05
3.722790000000000000e+05
3.727490000000000000e+05
3.731780000000000000e+05
3.736320000000000000e+05
3.740980000000000000e+05
3.745330000000000000e+05
3.749710000000000000e+05
3.754100000000000000e+05
3.758870000000000000e+05
3.763450000000000000e+05
3.768010000000000000e+05
3.772500000000000000e+05
3.777030000000000000e+05
3.781420000000000000e+05
3.785700000000000000e+05
3.790250000000000000e+05
3.794590000000000000e+05
3.798900000000000000e+05
3.803460000000000000e+05
3.807760000000000000e+05
3.812560000000000000e+05
3.816980000000000000e+05
3.821670000000000000e+05
3.826020000000000000e+05
3.830070000000000000e+05
3.834280000000000000e+05
3.838640000000000000e+05
3.843400000000000000e+05
3.847810000000000000e+05
3.851990000000000000e+05
3.856370000000000000e+05
3.860580000000000000e+05
3.864800000000000000e+05
3.869590000000000000e+05
3.874050000000000000e+05
3.878440000000000000e+05
3.883000000000000000e+05
3.887270000000000000e+05
3.891860000000000000e+05
3.896200000000000000e+05
3.900890000000000000e+05
3.905240000000000000e+05
3.909230000000000000e+05
3.913650000000000000e+05
3.918030000000000000e+05
3.922370000000000000e+05
3.926850000000000000e+05
3.930810000000000000e+05
3.935330000000000000e+05
3.939890000000000000e+05
3.944430000000000000e+05
3.949050000000000000e+05
3.953540000000000000e+05
3.957820000000000000e+05
3.962000000000000000e+05
3.966330000000000000e+05
3.970340000000000000e+05
3.974570000000000000e+05
3.978620000000000000e+05
3.982980000000000000e+05
3.987160000000000000e+05
3.991350000000000000e+05
3.995500000000000000e+05
3.999700000000000000e+05
4.003930000000000000e+05
4.008320000000000000e+05
4.012970000000000000e+05
4.016930000000000000e+05
4.021230000000000000e+05
4.025490000000000000e+05
4.030120000000000000e+05
4.034540000000000000e+05
4.038480000000000000e+05
4.042780000000000000e+05
4.047320000000000000e+05
4.051450000000000000e+05
4.055450000000000000e+05
4.059500000000000000e+05
4.063470000000000000e+05
4.067960000000000000e+05
4.072230000000000000e+05
4.076520000000000000e+05
4.080610000000000000e+05
4.084980000000000000e+05
4.089010000000000000e+05
4.093360000000000000e+05
4.097400000000000000e+05
4.101530000000000000e+05
4.105790000000000000e+05
4.110050000000000000e+05
4.114260000000000000e+05
4.118310000000000000e+05
4.122190000000000000e+05
4.126190000000000000e+05
4.130440000000000000e+05
4.134570000000000000e+05
4.138280000000000000e+05
4.142270000000000000e+05
4.146590000000000000e+05
4.150620000000000000e+05
4.154890000000000000e+05
4.158810000000000000e+05
4.163020000000000000e+05
4.167120000000000000e+05
4.170780000000000000e+05
4.174920000000000000e+05
4.178950000000000000e+05
4.183310000000000000e+05
4.187340000000000000e+05
4.191730000000000000e+05
4.195910000000000000e+05
4.200120000000000000e+05
4.204410000000000000e+05
4.208540000000000000e+05
4.212610000000000000e+05
4.216700000000000000e+05
4.220710000000000000e+05
4.224650000000000000e+05
4.228540000000000000e+05
4.232770000000000000e+05
4.236930000000000000e+05
4.241190000000000000e+05
4.245420000000000000e+05
4.249450000000000000e+05
4.253240000000000000e+05
4.257250000000000000e+05
4.261090000000000000e+05
4.264910000000000000e+05
4.269040000000000000e+05
4.273080000000000000e+05
4.277120000000000000e+05
4.281000000000000000e+05
4.284610000000000000e+05
4.288530000000000000e+05
4.292550000000000000e+05
4.296560000000000000e+05
4.300520000000000000e+05
4.304070000000000000e+05
4.308030000000000000e+05
4.312210000000000000e+05
4.315920000000000000e+05
4.319760000000000000e+05
4.323910000000000000e+05
4.327930000000000000e+05
4.331960000000000000e+05
4.335780000000000000e+05
4.340090000000000000e+05
4.343960000000000000e+05
4.347770000000000000e+05
4.351630000000000000e+05
4.355810000000000000e+05
4.359520000000000000e+05
4.363170000000000000e+05
4.367100000000000000e+05
4.370730000000000000e+05
4.374450000000000000e+05
4.378110000000000000e+05
4.381930000000000000e+05
4.385530000000000000e+05
4.389250000000000000e+05
4.392960000000000000e+05
4.396590000000000000e+05
4.400510000000000000e+05
4.404290000000000000e+05
4.408210000000000000e+05
4.412160000000000000e+05
4.416130000000000000e+05
4.420360000000000000e+05
4.424070000000000000e+05
4.427780000000000000e+05
4.431140000000000000e+05
4.434970000000000000e+05
4.438590000000000000e+05
4.442420000000000000e+05
4.446100000000000000e+05
4.449720000000000000e+05
4.453430000000000000e+05
4.457330000000000000e+05
4.460680000000000000e+05
4.464580000000000000e+05
4.468450000000000000e+05
4.472660000000000000e+05
4.476080000000000000e+05
4.479520000000000000e+05
4.483170000000000000e+05
4.487060000000000000e+05
4.490610000000000000e+05
4.494320000000000000e+05
4.497920000000000000e+05
4.501620000000000000e+05
4.505440000000000000e+05
4.508980000000000000e+05
4.513200000000000000e+05
4.516700000000000000e+05
4.520580000000000000e+05
4.524540000000000000e+05
4.528400000000000000e+05
4.531870000000000000e+05
4.535530000000000000e+05
4.539130000000000000e+05
4.542820000000000000e+05
4.546190000000000000e+05
4.549860000000000000e+05
4.553360000000000000e+05
4.557240000000000000e+05
4.561120000000000000e+05
4.564680000000000000e+05
4.568080000000000000e+05
4.571580000000000000e+05
4.575430000000000000e+05
4.579660000000000000e+05
4.583330000000000000e+05
4.586740000000000000e+05
4.590280000000000000e+05
4.594150000000000000e+05
4.598270000000000000e+05
4.602400000000000000e+05
4.606090000000000000e+05
4.609730000000000000e+05
4.613490000000000000e+05
4.617220000000000000e+05
4.620970000000000000e+05
4.624570000000000000e+05
4.628200000000000000e+05
4.631800000000000000e+05
4.635470000000000000e+05
4.638850000000000000e+05
4.642310000000000000e+05
4.645600000000000000e+05
4.649420000000000000e+05
4.652900000000000000e+05
4.656430000000000000e+05
4.659850000000000000e+05
4.663380000000000000e+05
4.666730000000000000e+05
4.670550000000000000e+05
4.674190000000000000e+05
4.677920000000000000e+05
4.681370000000000000e+05
4.685100000000000000e+05
4.688810000000000000e+05
4.692490000000000000e+05
4.696140000000000000e+05
4.699670000000000000e+05
4.703370000000000000e+05
4.706770000000000000e+05
4.710280000000000000e+05
4.713940000000000000e+05
4.717710000000000000e+05
4.721190000000000000e+05
4.724790000000000000e+05
4.728520000000000000e+05
4.732240000000000000e+05
4.735800000000000000e+05
4.739460000000000000e+05
4.743150000000000000e+05
4.746580000000000000e+05
4.750120000000000000e+05
4.753770000000000000e+05
4.757170000000000000e+05
4.760560000000000000e+05
4.763690000000000000e+05
4.767260000000000000e+05
4.771160000000000000e+05
4.774780000000000000e+05
4.778720000000000000e+05
4.782510000000000000e+05
4.785850000000000000e+05
4.789290000000000000e+05
4.792950000000000000e+05
4.796550000000000000e+05
4.800360000000000000e+05
4.804210000000000000e+05
4.807880000000000000e+05
4.811550000000000000e+05
4.814860000000000000e+05
4.818240000000000000e+05
4.821650000000000000e+05
4.825140000000000000e+05
4.828530000000000000e+05
4.832190000000000000e+05
4.835630000000000000e+05
4.839020000000000000e+05
4.842460000000000000e+05
4.845980000000000000e+05
4.849500000000000000e+05
4.853020000000000000e+05
4.857060000000000000e+05
4.860610000000000000e+05
4.864210000000000000e+05
4.867580000000000000e+05
4.871170000000000000e+05
4.874950000000000000e+05
4.878610000000000000e+05
4.881870000000000000e+05
4.885580000000000000e+05
4.889060000000000000e+05
4.892530000000000000e+05
4.895670000000000000e+05
4.898950000000000000e+05
4.902190000000000000e+05
4.905780000000000000e+05
4.908800000000000000e+05
4.912150000000000000e+05
4.915940000000000000e+05
4.919500000000000000e+05
4.922630000000000000e+05
4.926300000000000000e+05
4.929920000000000000e+05
4.933450000000000000e+05
4.936820000000000000e+05
4.940140000000000000e+05
4.943600000000000000e+05
4.946730000000000000e+05
4.949900000000000000e+05
4.953230000000000000e+05
4.956710000000000000e+05
4.960130000000000000e+05
4.963260000000000000e+05
4.966570000000000000e+05
4.970300000000000000e+05
4.973730000000000000e+05
4.977320000000000000e+05
4.980740000000000000e+05
4.984280000000000000e+05
4.987590000000000000e+05
4.991020000000000000e+05
4.994250000000000000e+05
4.997270000000000000e+05
5.000670000000000000e+05
5.004000000000000000e+05
5.007500000000000000e+05
5.011100000000000000e+05
5.014490000000000000e+05
5.017740000000000000e+05
5.021320000000000000e+05
5.024760000000000000e+05
5.028010000000000000e+05
5.031410000000000000e+05
5.034910000000000000e+05
5.038500000000000000e+05
5.042020000000000000e+05
5.045530000000000000e+05
5.048830000000000000e+05
5.052290000000000000e+05
5.055540000000000000e+05
5.059250000000000000e+05
5.062760000000000000e+05
5.065760000000000000e+05
5.069200000000000000e+05
5.072810000000000000e+05
5.075890000000000000e+05
5.079200000000000000e+05
5.082650000000000000e+05
5.085910000000000000e+05
5.089060000000000000e+05
5.092570000000000000e+05
5.095960000000000000e+05
5.099260000000000000e+05
5.102740000000000000e+05
5.105970000000000000e+05
5.109470000000000000e+05
5.112790000000000000e+05
5.116050000000000000e+05
5.119430000000000000e+05
5.122750000000000000e+05
5.126300000000000000e+05
5.129580000000000000e+05
5.132880000000000000e+05
5.136250000000000000e+05
5.139550000000000000e+05
5.142860000000000000e+05
5.146170000000000000e+05
5.149550000000000000e+05
5.152580000000000000e+05
5.155680000000000000e+05
5.159200000000000000e+05
5.162580000000000000e+05
5.165920000000000000e+05
5.169180000000000000e+05
5.172720000000000000e+05
5.175950000000000000e+05
5.179370000000000000e+05
5.182540000000000000e+05
5.185580000000000000e+05
5.188820000000000000e+05
5.191940000000000000e+05
5.195170000000000000e+05
5.198470000000000000e+05
5.201990000000000000e+05
5.205250000000000000e+05
5.208490000000000000e+05
5.211720000000000000e+05
5.215060000000000000e+05
5.218190000000000000e+05
5.221780000000000000e+05
5.225310000000000000e+05
5.228540000000000000e+05
5.231880000000000000e+05
5.235000000000000000e+05
5.238190000000000000e+05
5.241430000000000000e+05
5.244420000000000000e+05
5.247770000000000000e+05
5.251040000000000000e+05
5.254170000000000000e+05
5.257400000000000000e+05
5.260480000000000000e+05
5.263630000000000000e+05
5.266760000000000000e+05
5.270430000000000000e+05
5.273950000000000000e+05
5.277090000000000000e+05
5.280030000000000000e+05
5.283290000000000000e+05
5.286360000000000000e+05
5.289830000000000000e+05
5.292910000000000000e+05
5.296010000000000000e+05
5.299170000000000000e+05
5.302470000000000000e+05
5.305860000000000000e+05
5.309250000000000000e+05
5.312720000000000000e+05
5.316180000000000000e+05
5.319800000000000000e+05
5.323010000000000000e+05
5.326060000000000000e+05
5.329180000000000000e+05
5.332170000000000000e+05
5.335720000000000000e+05
5.339110000000000000e+05
5.342270000000000000e+05
5.345330000000000000e+05
5.348270000000000000e+05
5.352090000000000000e+05
5.355420000000000000e+05
5.358490000000000000e+05
5.361660000000000000e+05
5.364910000000000000e+05
5.368080000000000000e+05
5.371320000000000000e+05
5.374520000000000000e+05
5.377610000000000000e+05
5.381050000000000000e+05
5.384190000000000000e+05
5.387370000000000000e+05
5.390550000000000000e+05
5.393750000000000000e+05
5.396890000000000000e+05
5.400220000000000000e+05
5.403290000000000000e+05
5.406330000000000000e+05
5.409300000000000000e+05
5.412270000000000000e+05
5.415620000000000000e+05
5.418660000000000000e+05
5.421600000000000000e+05
5.424810000000000000e+05
5.427760000000000000e+05
5.430900000000000000e+05
5.433720000000000000e+05
5.437060000000000000e+05
5.440100000000000000e+05
5.443230000000000000e+05
5.446170000000000000e+05
5.449190000000000000e+05
5.452310000000000000e+05
5.455240000000000000e+05
5.458280000000000000e+05
5.461300000000000000e+05
5.464290000000000000e+05
5.467210000000000000e+05
5.470350000000000000e+05
5.473190000000000000e+05
5.476390000000000000e+05
5.479650000000000000e+05
5.482560000000000000e+05
5.485720000000000000e+05
5.488710000000000000e+05
5.491440000000000000e+05
5.494500000000000000e+05
5.497550000000000000e+05
5.500720000000000000e+05
5.503850000000000000e+05
5.506910000000000000e+05
5.509980000000000000e+05
5.512960000000000000e+05
5.515760000000000000e+05
5.518900000000000000e+05
5.521820000000000000e+05
5.524790000000000000e+05
5.527820000000000000e+05
5.530740000000000000e+05
5.533790000000000000e+05
5.537220000000000000e+05
5.540120000000000000e+05
5.542840000000000000e+05
5.545680000000000000e+05
5.548520000000000000e+05
5.551780000000000000e+05
5.554930000000000000e+05
5.558290000000000000e+05
5.561420000000000000e+05
5.564400000000000000e+05
5.567500000000000000e+05
5.570900000000000000e+05
5.574000000000000000e+05
5.577010000000000000e+05
5.579920000000000000e+05
5.583030000000000000e+05
5.585870000000000000e+05
5.589170000000000000e+05
5.592230000000000000e+05
5.595130000000000000e+05
5.598390000000000000e+05
5.601350000000000000e+05
5.604180000000000000e+05
5.607100000000000000e+05
5.610210000000000000e+05
5.613330000000000000e+05
5.616320000000000000e+05
5.619150000000000000e+05
5.622370000000000000e+05
5.625150000000000000e+05
5.628280000000000000e+05
5.631350000000000000e+05
5.634620000000000000e+05
5.637710000000000000e+05
5.640480000000000000e+05
5.643490000000000000e+05
5.646490000000000000e+05
5.649460000000000000e+05
5.652780000000000000e+05
5.655900000000000000e+05
5.658990000000000000e+05
5.661920000000000000e+05
5.664950000000000000e+05
5.667910000000000000e+05
5.671010000000000000e+05
5.673930000000000000e+05
5.676570000000000000e+05
5.679760000000000000e+05
5.682810000000000000e+05
5.685890000000000000e+05
5.689060000000000000e+05
5.692130000000000000e+05
5.694950000000000000e+05
5.697820000000000000e+05
5.700780000000000000e+05
5.703700000000000000e+05
5.706800000000000000e+05
5.709730000000000000e+05
5.712970000000000000e+05
5.716060000000000000e+05
5.719150000000000000e+05
5.721930000000000000e+05
5.724730000000000000e+05
5.727610000000000000e+05
5.730510000000000000e+05
5.733400000000000000e+05
5.736490000000000000e+05
5.739090000000000000e+05
5.741920000000000000e+05
5.745050000000000000e+05
5.747970000000000000e+05
5.750870000000000000e+05
5.753810000000000000e+05
5.756600000000000000e+05
5.759800000000000000e+05
5.762660000000000000e+05
5.765340000000000000e+05
5.768290000000000000e+05
5.771360000000000000e+05
5.774290000000000000e+05
5.777270000000000000e+05
5.780510000000000000e+05
5.783380000000000000e+05
5.786280000000000000e+05
5.789300000000000000e+05
5.792110000000000000e+05
5.794990000000000000e+05
5.798280000000000000e+05
5.800930000000000000e+05
5.804000000000000000e+05
5.807340000000000000e+05
5.810210000000000000e+05
5.812990000000000000e+05
5.815920000000000000e+05
5.818940000000000000e+05
5.821680000000000000e+05
5.824690000000000000e+05
5.827550000000000000e+05
5.830260000000000000e+05
5.832880000000000000e+05
5.836020000000000000e+05
5.839070000000000000e+05
5.841940000000000000e+05
5.844950000000000000e+05
5.847620000000000000e+05
5.850600000000000000e+05
5.853760000000000000e+05
5.856620000000000000e+05
5.859730000000000000e+05
5.862810000000000000e+05
5.865890000000000000e+05
5.868850000000000000e+05
5.871680000000000000e+05
5.874750000000000000e+05
5.877580000000000000e+05
5.880140000000000000e+05
5.883330000000000000e+05
5.886160000000000000e+05
5.889300000000000000e+05
5.892030000000000000e+05
5.894980000000000000e+05
5.898130000000000000e+05
5.900910000000000000e+05
5.903770000000000000e+05
5.906670000000000000e+05
5.909460000000000000e+05
5.912210000000000000e+05
5.914870000000000000e+05
5.917680000000000000e+05
5.920520000000000000e+05
5.923350000000000000e+05
5.926400000000000000e+05
5.929200000000000000e+05
5.932080000000000000e+05
5.935170000000000000e+05
5.937960000000000000e+05
5.940830000000000000e+05
5.943820000000000000e+05
5.946940000000000000e+05
5.949880000000000000e+05
5.952600000000000000e+05
5.955310000000000000e+05
5.958140000000000000e+05
5.960850000000000000e+05
5.963430000000000000e+05
5.966250000000000000e+05
5.969270000000000000e+05
5.972420000000000000e+05
5.975110000000000000e+05
5.978220000000000000e+05
5.981220000000000000e+05
5.984080000000000000e+05
5.986900000000000000e+05
5.989670000000000000e+05
5.992690000000000000e+05
5.995560000000000000e+05
5.998470000000000000e+05
6.001480000000000000e+05
6.004150000000000000e+05
6.006820000000000000e+05
6.009500000000000000e+05
6.012390000000000000e+05
6.015320000000000000e+05
6.018190000000000000e+05
6.021020000000000000e+05
6.023850000000000000e+05
6.026840000000000000e+05
6.029930000000000000e+05
6.032610000000000000e+05
6.035370000000000000e+05
6.038110000000000000e+05
6.040880000000000000e+05
6.043570000000000000e+05
6.046400000000000000e+05
6.049020000000000000e+05
6.051760000000000000e+05
6.054110000000000000e+05
6.056910000000000000e+05
6.059770000000000000e+05
6.062690000000000000e+05
6.065590000000000000e+05
6.068390000000000000e+05
6.070930000000000000e+05
6.073510000000000000e+05
6.076240000000000000e+05
6.078950000000000000e+05
6.081710000000000000e+05
6.084560000000000000e+05
6.087280000000000000e+05
6.090240000000000000e+05
6.092920000000000000e+05
6.095490000000000000e+05
6.098280000000000000e+05
6.101050000000000000e+05
6.103970000000000000e+05
6.106370000000000000e+05
6.109100000000000000e+05
6.111730000000000000e+05
6.114480000000000000e+05
6.117140000000000000e+05
6.119980000000000000e+05
6.122630000000000000e+05
6.125520000000000000e+05
6.128490000000000000e+05
6.131210000000000000e+05
6.133710000000000000e+05
6.136500000000000000e+05
6.139370000000000000e+05
6.142130000000000000e+05
6.144930000000000000e+05
6.147800000000000000e+05
6.150580000000000000e+05
6.153410000000000000e+05
6.156070000000000000e+05
6.158750000000000000e+05
6.161480000000000000e+05
6.164210000000000000e+05
6.166960000000000000e+05
6.169650000000000000e+05
6.172180000000000000e+05
6.174870000000000000e+05
6.177600000000000000e+05
6.180260000000000000e+05
6.183170000000000000e+05
6.186120000000000000e+05
6.188930000000000000e+05
6.191500000000000000e+05
6.194320000000000000e+05
6.196800000000000000e+05
6.199750000000000000e+05
6.202480000000000000e+05
6.205140000000000000e+05
6.207980000000000000e+05
6.210650000000000000e+05
6.213270000000000000e+05
6.215970000000000000e+05
6.218820000000000000e+05
6.221450000000000000e+05
6.224130000000000000e+05
6.227060000000000000e+05
6.229700000000000000e+05
6.232260000000000000e+05
6.235050000000000000e+05
6.237470000000000000e+05
6.240150000000000000e+05
6.243160000000000000e+05
6.245810000000000000e+05
6.248550000000000000e+05
6.251020000000000000e+05
6.253700000000000000e+05
6.256490000000000000e+05
6.259100000000000000e+05
6.261750000000000000e+05
6.264570000000000000e+05
6.267420000000000000e+05
6.269910000000000000e+05
6.272870000000000000e+05
6.275490000000000000e+05
6.278040000000000000e+05
6.280690000000000000e+05
6.283320000000000000e+05
6.285820000000000000e+05
6.288520000000000000e+05
6.291010000000000000e+05
6.293740000000000000e+05
6.296420000000000000e+05
6.299190000000000000e+05
6.301650000000000000e+05
6.304160000000000000e+05
6.307150000000000000e+05
6.309720000000000000e+05
6.312300000000000000e+05
6.314990000000000000e+05
6.317650000000000000e+05
6.320120000000000000e+05
6.322650000000000000e+05
6.325470000000000000e+05
6.327840000000000000e+05
6.330590000000000000e+05
6.333410000000000000e+05
6.336200000000000000e+05
6.338840000000000000e+05
6.341520000000000000e+05
6.344220000000000000e+05
6.346680000000000000e+05
6.349520000000000000e+05
6.351930000000000000e+05
6.354570000000000000e+05
6.357440000000000000e+05
6.360290000000000000e+05
6.363120000000000000e+05
6.365660000000000000e+05
6.368360000000000000e+05
6.371160000000000000e+05
6.373920000000000000e+05
6.376470000000000000e+05
6.379230000000000000e+05
6.381620000000000000e+05
6.384080000000000000e+05
6.386980000000000000e+05
6.389790000000000000e+05
6.392670000000000000e+05
6.395130000000000000e+05
6.397420000000000000e+05
6.399820000000000000e+05
6.402620000000000000e+05
6.404880000000000000e+05
6.407430000000000000e+05
6.409940000000000000e+05
6.412770000000000000e+05
6.415600000000000000e+05
6.418570000000000000e+05
6.421030000000000000e+05
6.423530000000000000e+05
6.426130000000000000e+05
6.428720000000000000e+05
6.431220000000000000e+05
6.433650000000000000e+05
6.436310000000000000e+05
6.438850000000000000e+05
6.441260000000000000e+05
6.443680000000000000e+05
6.446220000000000000e+05
6.448740000000000000e+05
6.451240000000000000e+05
6.453830000000000000e+05
6.456670000000000000e+05
6.459080000000000000e+05
6.461630000000000000e+05
6.464610000000000000e+05
6.467180000000000000e+05
6.469670000000000000e+05
6.472310000000000000e+05
6.475250000000000000e+05
6.477970000000000000e+05
6.480520000000000000e+05
6.483300000000000000e+05
6.485670000000000000e+05
6.488100000000000000e+05
6.490770000000000000e+05
6.493370000000000000e+05
6.495980000000000000e+05
6.498680000000000000e+05
6.501350000000000000e+05
6.503970000000000000e+05
6.507070000000000000e+05
6.509850000000000000e+05
6.512390000000000000e+05
6.514940000000000000e+05
6.517660000000000000e+05
6.520370000000000000e+05
6.522640000000000000e+05
6.524930000000000000e+05
6.527820000000000000e+05
6.530400000000000000e+05
6.532940000000000000e+05
6.535310000000000000e+05
6.537790000000000000e+05
6.540540000000000000e+05
6.543060000000000000e+05
6.545720000000000000e+05
6.548330000000000000e+05
6.551090000000000000e+05
6.553680000000000000e+05
6.556480000000000000e+05
6.559130000000000000e+05
6.561970000000000000e+05
6.564700000000000000e+05
6.567120000000000000e+05
6.569360000000000000e+05
6.572030000000000000e+05
6.574790000000000000e+05
6.577440000000000000e+05
6.579980000000000000e+05
6.582840000000000000e+05
6.585520000000000000e+05
6.588060000000000000e+05
6.590410000000000000e+05
6.593040000000000000e+05
6.595430000000000000e+05
6.598240000000000000e+05
6.600420000000000000e+05
6.603120000000000000e+05
6.605750000000000000e+05
6.608640000000000000e+05
6.611220000000000000e+05
6.613610000000000000e+05
6.616130000000000000e+05
6.618510000000000000e+05
6.620990000000000000e+05
6.623530000000000000e+05
6.626090000000000000e+05
6.628730000000000000e+05
6.631350000000000000e+05
6.633940000000000000e+05
6.636740000000000000e+05
6.639410000000000000e+05
6.642040000000000000e+05
6.644390000000000000e+05
6.646840000000000000e+05
6.649560000000000000e+05
6.652230000000000000e+05
6.654920000000000000e+05
6.657370000000000000e+05
6.660050000000000000e+05
6.662450000000000000e+05
6.665100000000000000e+05
6.667760000000000000e+05
6.670280000000000000e+05
6.672730000000000000e+05
6.675210000000000000e+05
6.677740000000000000e+05
6.680290000000000000e+05
6.683090000000000000e+05
6.685560000000000000e+05
6.687990000000000000e+05
6.690670000000000000e+05
6.693490000000000000e+05
6.695780000000000000e+05
6.698520000000000000e+05
6.700840000000000000e+05
6.703500000000000000e+05
6.706020000000000000e+05
6.708600000000000000e+05
6.711330000000000000e+05
6.714010000000000000e+05
6.716910000000000000e+05
6.719400000000000000e+05
6.722020000000000000e+05
6.724730000000000000e+05
6.727380000000000000e+05
6.730040000000000000e+05
6.732910000000000000e+05
6.735540000000000000e+05
6.738230000000000000e+05
6.740590000000000000e+05
6.743250000000000000e+05
6.745730000000000000e+05
6.748370000000000000e+05
6.751170000000000000e+05
6.753840000000000000e+05
6.756420000000000000e+05
6.759050000000000000e+05
6.761670000000000000e+05
6.764180000000000000e+05
6.766760000000000000e+05
6.769310000000000000e+05
6.771950000000000000e+05
6.774360000000000000e+05
6.776960000000000000e+05
6.779510000000000000e+05
6.782280000000000000e+05
6.784700000000000000e+05
6.787240000000000000e+05
6.789840000000000000e+05
6.792350000000000000e+05
6.794680000000000000e+05
6.797170000000000000e+05
6.799700000000000000e+05
6.802240000000000000e+05
6.805140000000000000e+05
6.807770000000000000e+05
6.810600000000000000e+05
6.813340000000000000e+05
6.815770000000000000e+05
6.818270000000000000e+05
6.820540000000000000e+05
6.822920000000000000e+05
6.825220000000000000e+05
6.827720000000000000e+05
6.830140000000000000e+05
6.832210000000000000e+05
6.834680000000000000e+05
6.837230000000000000e+05
6.839650000000000000e+05
6.842140000000000000e+05
6.844940000000000000e+05
6.847420000000000000e+05
6.850140000000000000e+05
6.852280000000000000e+05
6.854790000000000000e+05
6.857410000000000000e+05
6.859940000000000000e+05
6.862380000000000000e+05
6.864990000000000000e+05
6.867540000000000000e+05
6.869930000000000000e+05
6.872450000000000000e+05
6.874780000000000000e+05
6.877120000000000000e+05
6.879500000000000000e+05
6.882120000000000000e+05
6.884570000000000000e+05
6.886930000000000000e+05
6.889490000000000000e+05
6.891860000000000000e+05
6.893980000000000000e+05
6.896720000000000000e+05
6.899250000000000000e+05
6.901730000000000000e+05
6.904170000000000000e+05
6.906690000000000000e+05
6.909300000000000000e+05
6.911920000000000000e+05
6.914580000000000000e+05
6.916840000000000000e+05
6.919290000000000000e+05
6.921910000000000000e+05
6.924390000000000000e+05
6.926970000000000000e+05
6.929510000000000000e+05
6.931980000000000000e+05
6.934090000000000000e+05
6.936300000000000000e+05
6.938800000000000000e+05
6.941130000000000000e+05
6.943580000000000000e+05
6.945730000000000000e+05
6.948090000000000000e+05
6.950540000000000000e+05
6.953010000000000000e+05
6.955480000000000000e+05
6.957790000000000000e+05
6.960340000000000000e+05
6.962770000000000000e+05
6.964940000000000000e+05
6.967530000000000000e+05
6.969910000000000000e+05
6.972250000000000000e+05
6.974830000000000000e+05
6.977220000000000000e+05
6.979470000000000000e+05
6.981950000000000000e+05
6.984230000000000000e+05
6.986570000000000000e+05
6.989160000000000000e+05
6.991580000000000000e+05
6.994010000000000000e+05
6.996400000000000000e+05
6.999030000000000000e+05
7.001440000000000000e+05
7.003840000000000000e+05
7.006100000000000000e+05
7.008380000000000000e+05
7.010780000000000000e+05
7.013230000000000000e+05
7.015770000000000000e+05
7.017980000000000000e+05
7.020410000000000000e+05
7.022730000000000000e+05
7.025140000000000000e+05
7.027580000000000000e+05
7.030200000000000000e+05
7.032580000000000000e+05
7.034770000000000000e+05
7.037170000000000000e+05
7.039330000000000000e+05
7.041810000000000000e+05
7.044190000000000000e+05
7.046820000000000000e+05
7.049360000000000000e+05
7.051720000000000000e+05
7.053890000000000000e+05
7.056280000000000000e+05
7.058830000000000000e+05
7.061230000000000000e+05
7.063290000000000000e+05
7.065880000000000000e+05
7.068790000000000000e+05
7.071190000000000000e+05
7.073620000000000000e+05
7.075950000000000000e+05
7.078380000000000000e+05
7.080690000000000000e+05
7.083030000000000000e+05
7.085500000000000000e+05
7.087870000000000000e+05
7.090400000000000000e+05
7.092470000000000000e+05
7.094860000000000000e+05
7.097310000000000000e+05
7.099930000000000000e+05
7.102310000000000000e+05
7.104640000000000000e+05
7.106990000000000000e+05
7.109210000000000000e+05
7.111610000000000000e+05
7.114020000000000000e+05
7.116380000000000000e+05
7.118650000000000000e+05
7.121170000000000000e+05
7.123580000000000000e+05
7.125770000000000000e+05
7.128060000000000000e+05
7.130400000000000000e+05
7.132620000000000000e+05
7.135100000000000000e+05
7.137320000000000000e+05
7.139680000000000000e+05
7.141950000000000000e+05
7.144300000000000000e+05
7.147040000000000000e+05
7.149290000000000000e+05
7.151630000000000000e+05
7.154080000000000000e+05
7.156440000000000000e+05
7.158900000000000000e+05
7.161270000000000000e+05
7.163690000000000000e+05
7.165810000000000000e+05
7.168390000000000000e+05
7.170890000000000000e+05
7.173090000000000000e+05
7.175450000000000000e+05
7.177810000000000000e+05
7.180450000000000000e+05
7.182910000000000000e+05
7.185150000000000000e+05
7.187590000000000000e+05
7.190060000000000000e+05
7.192170000000000000e+05
7.194340000000000000e+05
7.196580000000000000e+05
7.198740000000000000e+05
7.201270000000000000e+05
7.203550000000000000e+05
7.206060000000000000e+05
7.208490000000000000e+05
7.210880000000000000e+05
7.212970000000000000e+05
7.215380000000000000e+05
7.217530000000000000e+05
7.219690000000000000e+05
7.221970000000000000e+05
7.224200000000000000e+05
7.226570000000000000e+05
7.229110000000000000e+05
7.231630000000000000e+05
7.234130000000000000e+05
7.236610000000000000e+05
7.239060000000000000e+05
7.241360000000000000e+05
7.243800000000000000e+05
7.246160000000000000e+05
7.248540000000000000e+05
7.250880000000000000e+05
7.253050000000000000e+05
7.255490000000000000e+05
7.258120000000000000e+05
7.260440000000000000e+05
7.262970000000000000e+05
7.265740000000000000e+05
7.267990000000000000e+05
7.270460000000000000e+05
7.272590000000000000e+05
7.274950000000000000e+05
7.277360000000000000e+05
7.279590000000000000e+05
7.281740000000000000e+05
7.284370000000000000e+05
7.286620000000000000e+05
7.288820000000000000e+05
7.290980000000000000e+05
7.293240000000000000e+05
7.295420000000000000e+05
7.297830000000000000e+05
7.300140000000000000e+05
7.302630000000000000e+05
7.304900000000000000e+05
7.306870000000000000e+05
7.309100000000000000e+05
7.311620000000000000e+05
7.313910000000000000e+05
7.316190000000000000e+05
7.318280000000000000e+05
7.320360000000000000e+05
7.322550000000000000e+05
7.325010000000000000e+05
7.327240000000000000e+05
7.329490000000000000e+05
7.331990000000000000e+05
7.334260000000000000e+05
7.336320000000000000e+05
7.338620000000000000e+05
7.340980000000000000e+05
7.343210000000000000e+05
7.345420000000000000e+05
7.347790000000000000e+05
7.349930000000000000e+05
7.352230000000000000e+05
7.354400000000000000e+05
7.356660000000000000e+05
7.359020000000000000e+05
7.361400000000000000e+05
7.363680000000000000e+05
7.366080000000000000e+05
7.368450000000000000e+05
7.370900000000000000e+05
7.373090000000000000e+05
7.375570000000000000e+05
7.377770000000000000e+05
7.380210000000000000e+05
7.382690000000000000e+05
7.385040000000000000e+05
7.387430000000000000e+05
7.389640000000000000e+05
7.391670000000000000e+05
7.394070000000000000e+05
7.396270000000000000e+05
7.398360000000000000e+05
7.400530000000000000e+05
7.402540000000000000e+05
7.404990000000000000e+05
7.407170000000000000e+05
7.409320000000000000e+05
7.411690000000000000e+05
7.413950000000000000e+05
7.415980000000000000e+05
7.418300000000000000e+05
7.420540000000000000e+05
7.422670000000000000e+05
7.425090000000000000e+05
7.427540000000000000e+05
7.429690000000000000e+05
7.432000000000000000e+05
7.434490000000000000e+05
7.436730000000000000e+05
7.438970000000000000e+05
7.441240000000000000e+05
7.443750000000000000e+05
7.446320000000000000e+05
7.448490000000000000e+05
7.451140000000000000e+05
7.453330000000000000e+05
7.455710000000000000e+05
7.457830000000000000e+05
7.459900000000000000e+05
7.462150000000000000e+05
7.464810000000000000e+05
7.466970000000000000e+05
7.469200000000000000e+05
7.471360000000000000e+05
7.473610000000000000e+05
7.475930000000000000e+05
7.478350000000000000e+05
7.480690000000000000e+05
7.483000000000000000e+05
7.485090000000000000e+05
7.487410000000000000e+05
7.489700000000000000e+05
7.492090000000000000e+05
7.494600000000000000e+05
7.496780000000000000e+05
7.499100000000000000e+05
7.501180000000000000e+05
7.503480000000000000e+05
7.505750000000000000e+05
7.508020000000000000e+05
7.510400000000000000e+05
7.512640000000000000e+05
7.514930000000000000e+05
7.517010000000000000e+05
7.519160000000000000e+05
7.521250000000000000e+05
7.523310000000000000e+05
7.525940000000000000e+05
7.528180000000000000e+05
7.530490000000000000e+05
7.532750000000000000e+05
7.535160000000000000e+05
7.537490000000000000e+05
7.539900000000000000e+05
7.542190000000000000e+05
7.544480000000000000e+05
7.546900000000000000e+05
7.549230000000000000e+05
7.551200000000000000e+05
7.553410000000000000e+05
7.555650000000000000e+05
7.557790000000000000e+05
7.560030000000000000e+05
7.562030000000000000e+05
7.564240000000000000e+05
7.566380000000000000e+05
7.568290000000000000e+05
7.570590000000000000e+05
7.572760000000000000e+05
7.575010000000000000e+05
7.577410000000000000e+05
7.579660000000000000e+05
7.582140000000000000e+05
7.584440000000000000e+05
7.586800000000000000e+05
7.589210000000000000e+05
7.591530000000000000e+05
7.593690000000000000e+05
7.595990000000000000e+05
7.598340000000000000e+05
7.600500000000000000e+05
7.602530000000000000e+05
7.604810000000000000e+05
7.607310000000000000e+05
7.609560000000000000e+05
7.611570000000000000e+05
7.613890000000000000e+05
7.616120000000000000e+05
7.618350000000000000e+05
7.620580000000000000e+05
7.622740000000000000e+05
7.625270000000000000e+05
7.627520000000000000e+05
7.629900000000000000e+05
7.632100000000000000e+05
7.634410000000000000e+05
7.636430000000000000e+05
7.638700000000000000e+05
7.640760000000000000e+05
7.642980000000000000e+05
7.645130000000000000e+05
7.647340000000000000e+05
7.649510000000000000e+05
7.651670000000000000e+05
7.654080000000000000e+05
7.656120000000000000e+05
7.658370000000000000e+05
7.660640000000000000e+05
7.662930000000000000e+05
7.665060000000000000e+05
7.667100000000000000e+05
7.669320000000000000e+05
7.671500000000000000e+05
7.673750000000000000e+05
7.675980000000000000e+05
7.678280000000000000e+05
7.680420000000000000e+05
7.682530000000000000e+05
7.684430000000000000e+05
7.686570000000000000e+05
7.688760000000000000e+05
7.690880000000000000e+05
7.693050000000000000e+05
7.695060000000000000e+05
7.697330000000000000e+05
7.699390000000000000e+05
7.701460000000000000e+05
7.703560000000000000e+05
7.705580000000000000e+05
7.707530000000000000e+05
7.709560000000000000e+05
7.712060000000000000e+05
7.714330000000000000e+05
7.716650000000000000e+05
7.718670000000000000e+05
7.720730000000000000e+05
7.722900000000000000e+05
7.725140000000000000e+05
7.727160000000000000e+05
7.729440000000000000e+05
7.731670000000000000e+05
7.733950000000000000e+05
7.735980000000000000e+05
7.738270000000000000e+05
7.740280000000000000e+05
7.742380000000000000e+05
7.744540000000000000e+05
7.746610000000000000e+05
7.748880000000000000e+05
7.751000000000000000e+05
7.753170000000000000e+05
7.755610000000000000e+05
7.757810000000000000e+05
7.760100000000000000e+05
7.762340000000000000e+05
7.764560000000000000e+05
7.766640000000000000e+05
7.768920000000000000e+05
7.771050000000000000e+05
7.773140000000000000e+05
7.775340000000000000e+05
7.777470000000000000e+05
7.779540000000000000e+05
7.781590000000000000e+05
7.783720000000000000e+05
7.785780000000000000e+05
7.787960000000000000e+05
7.790050000000000000e+05
7.792090000000000000e+05
7.794160000000000000e+05
7.796290000000000000e+05
7.798540000000000000e+05
7.800800000000000000e+05
7.802830000000000000e+05
7.805040000000000000e+05
7.807280000000000000e+05
7.809490000000000000e+05
7.811630000000000000e+05
7.813660000000000000e+05
7.815560000000000000e+05
7.817640000000000000e+05
7.819850000000000000e+05
7.822160000000000000e+05
7.824420000000000000e+05
7.826600000000000000e+05
7.828620000000000000e+05
7.830760000000000000e+05
7.832980000000000000e+05
7.835410000000000000e+05
7.837530000000000000e+05
7.839720000000000000e+05
7.842010000000000000e+05
7.844250000000000000e+05
7.846280000000000000e+05
7.848450000000000000e+05
7.850290000000000000e+05
7.852220000000000000e+05
7.854460000000000000e+05
7.856480000000000000e+05
7.858640000000000000e+05
7.860820000000000000e+05
7.862920000000000000e+05
7.865110000000000000e+05
7.867460000000000000e+05
7.869640000000000000e+05
7.871620000000000000e+05
7.873730000000000000e+05
7.876200000000000000e+05
7.878240000000000000e+05
7.880460000000000000e+05
7.882470000000000000e+05
7.884440000000000000e+05
7.886570000000000000e+05
7.888720000000000000e+05
7.890850000000000000e+05
7.893110000000000000e+05
7.895150000000000000e+05
7.897460000000000000e+05
7.899410000000000000e+05
7.901490000000000000e+05
7.903690000000000000e+05
7.905980000000000000e+05
7.907980000000000000e+05
7.909920000000000000e+05
7.911960000000000000e+05
7.913910000000000000e+05
7.916100000000000000e+05
7.918620000000000000e+05
7.920530000000000000e+05
7.922530000000000000e+05
7.924730000000000000e+05
7.927090000000000000e+05
7.929080000000000000e+05
7.931020000000000000e+05
7.932950000000000000e+05
7.934950000000000000e+05
7.937250000000000000e+05
7.939470000000000000e+05
7.941770000000000000e+05
7.943940000000000000e+05
7.945870000000000000e+05
7.947810000000000000e+05
7.949620000000000000e+05
7.951640000000000000e+05
7.953810000000000000e+05
7.955960000000000000e+05
7.958050000000000000e+05
7.960260000000000000e+05
7.962120000000000000e+05
7.964380000000000000e+05
7.966240000000000000e+05
7.968530000000000000e+05
7.970470000000000000e+05
7.972730000000000000e+05
7.974650000000000000e+05
7.976890000000000000e+05
7.979210000000000000e+05
7.981460000000000000e+05
7.983820000000000000e+05
7.985830000000000000e+05
7.988210000000000000e+05
7.990330000000000000e+05
7.992390000000000000e+05
7.994540000000000000e+05
7.996690000000000000e+05
7.998670000000000000e+05
8.000710000000000000e+05
8.002770000000000000e+05
8.004870000000000000e+05
8.006910000000000000e+05
8.008950000000000000e+05
8.010930000000000000e+05
8.013070000000000000e+05
8.015110000000000000e+05
8.017280000000000000e+05
8.019350000000000000e+05
8.021690000000000000e+05
8.023960000000000000e+05
8.026240000000000000e+05
8.028440000000000000e+05
8.030520000000000000e+05
8.032490000000000000e+05
8.034930000000000000e+05
8.037060000000000000e+05
8.039060000000000000e+05
8.041280000000000000e+05
8.043280000000000000e+05
8.045370000000000000e+05
8.047280000000000000e+05
8.049940000000000000e+05
8.051970000000000000e+05
8.054090000000000000e+05
8.056010000000000000e+05
8.057990000000000000e+05
8.060180000000000000e+05
8.062100000000000000e+05
8.063900000000000000e+05
8.065750000000000000e+05
8.067900000000000000e+05
8.069850000000000000e+05
8.072000000000000000e+05
8.074030000000000000e+05
8.076250000000000000e+05
8.078340000000000000e+05
8.080170000000000000e+05
8.082140000000000000e+05
8.084230000000000000e+05
8.086340000000000000e+05
8.088490000000000000e+05
8.090500000000000000e+05
8.092560000000000000e+05
8.094860000000000000e+05
8.097010000000000000e+05
8.099130000000000000e+05
8.101010000000000000e+05
8.103000000000000000e+05
8.105090000000000000e+05
8.107020000000000000e+05
8.109140000000000000e+05
8.111510000000000000e+05
8.113410000000000000e+05
8.115790000000000000e+05
8.117930000000000000e+05
8.120160000000000000e+05
8.122200000000000000e+05
8.124400000000000000e+05
8.126510000000000000e+05
8.128500000000000000e+05
8.130570000000000000e+05
8.132400000000000000e+05
8.134620000000000000e+05
8.136790000000000000e+05
8.138690000000000000e+05
8.140840000000000000e+05
8.142700000000000000e+05
8.144850000000000000e+05
8.146940000000000000e+05
8.148940000000000000e+05
8.151250000000000000e+05
8.153320000000000000e+05
8.155350000000000000e+05
8.157350000000000000e+05
8.159380000000000000e+05
8.161430000000000000e+05
8.163280000000000000e+05
8.165390000000000000e+05
8.167620000000000000e+05
8.170050000000000000e+05
8.172170000000000000e+05
8.173950000000000000e+05
8.175990000000000000e+05
8.177800000000000000e+05
8.179510000000000000e+05
8.181750000000000000e+05
8.183920000000000000e+05
8.185820000000000000e+05
8.187820000000000000e+05
8.189990000000000000e+05
8.192390000000000000e+05
8.194290000000000000e+05
8.196380000000000000e+05
8.198270000000000000e+05
8.200190000000000000e+05
8.202190000000000000e+05
8.204300000000000000e+05
8.206240000000000000e+05
8.208140000000000000e+05
8.210150000000000000e+05
8.212500000000000000e+05
8.214800000000000000e+05
8.216720000000000000e+05
8.218640000000000000e+05
8.220430000000000000e+05
8.222440000000000000e+05
8.224610000000000000e+05
8.226700000000000000e+05
8.228860000000000000e+05
8.231070000000000000e+05
8.233030000000000000e+05
8.235470000000000000e+05
8.237540000000000000e+05
8.239790000000000000e+05
8.241830000000000000e+05
8.243770000000000000e+05
8.245680000000000000e+05
8.247710000000000000e+05
8.249870000000000000e+05
8.251750000000000000e+05
8.253940000000000000e+05
8.255940000000000000e+05
8.257920000000000000e+05
8.259520000000000000e+05
8.261480000000000000e+05
8.263550000000000000e+05
8.265620000000000000e+05
8.267700000000000000e+05
8.269940000000000000e+05
8.271760000000000000e+05
8.273710000000000000e+05
8.275500000000000000e+05
8.277580000000000000e+05
8.279610000000000000e+05
8.281660000000000000e+05
8.283620000000000000e+05
8.285650000000000000e+05
8.287680000000000000e+05
8.289600000000000000e+05
8.291740000000000000e+05
8.293680000000000000e+05
8.295520000000000000e+05
8.297530000000000000e+05
8.299630000000000000e+05
8.301670000000000000e+05
8.303580000000000000e+05
8.305540000000000000e+05
8.307560000000000000e+05
8.309820000000000000e+05
8.311940000000000000e+05
8.314180000000000000e+05
8.316350000000000000e+05
8.317970000000000000e+05
8.320010000000000000e+05
8.321940000000000000e+05
8.323860000000000000e+05
8.326030000000000000e+05
8.328150000000000000e+05
8.330030000000000000e+05
8.332160000000000000e+05
8.334140000000000000e+05
8.336160000000000000e+05
8.338100000000000000e+05
8.340240000000000000e+05
8.342210000000000000e+05
8.343960000000000000e+05
8.346030000000000000e+05
8.348060000000000000e+05
8.350150000000000000e+05
8.352010000000000000e+05
8.354010000000000000e+05
8.355990000000000000e+05
8.358110000000000000e+05
8.360000000000000000e+05
8.362110000000000000e+05
8.364080000000000000e+05
8.365920000000000000e+05
8.367860000000000000e+05
8.369990000000000000e+05
8.371790000000000000e+05
8.373910000000000000e+05
8.375960000000000000e+05
8.378190000000000000e+05
8.380230000000000000e+05
8.382000000000000000e+05
8.383740000000000000e+05
8.385510000000000000e+05
8.387300000000000000e+05
8.389130000000000000e+05
8.391130000000000000e+05
8.393010000000000000e+05
8.394750000000000000e+05
8.396900000000000000e+05
8.398740000000000000e+05
8.400880000000000000e+05
8.402520000000000000e+05
8.404370000000000000e+05
8.406180000000000000e+05
8.408270000000000000e+05
8.410440000000000000e+05
8.412520000000000000e+05
8.414760000000000000e+05
8.416870000000000000e+05
8.418860000000000000e+05
8.420830000000000000e+05
8.422830000000000000e+05
8.424950000000000000e+05
8.427020000000000000e+05
8.428770000000000000e+05
8.430480000000000000e+05
8.432420000000000000e+05
8.434480000000000000e+05
8.436390000000000000e+05
8.438100000000000000e+05
8.440020000000000000e+05
8.442020000000000000e+05
8.443860000000000000e+05
8.445810000000000000e+05
8.447850000000000000e+05
8.449560000000000000e+05
8.451560000000000000e+05
8.453610000000000000e+05
8.455580000000000000e+05
8.457570000000000000e+05
8.459530000000000000e+05
8.461200000000000000e+05
8.463200000000000000e+05
8.465200000000000000e+05
8.467190000000000000e+05
8.469200000000000000e+05
8.471070000000000000e+05
8.473180000000000000e+05
8.474970000000000000e+05
8.477110000000000000e+05
8.479030000000000000e+05
8.480980000000000000e+05
8.482870000000000000e+05
8.484740000000000000e+05
8.486820000000000000e+05
8.489020000000000000e+05
8.491150000000000000e+05
8.493110000000000000e+05
8.495010000000000000e+05
8.496930000000000000e+05
8.499120000000000000e+05
8.500970000000000000e+05
8.502950000000000000e+05
8.505000000000000000e+05
8.506690000000000000e+05
8.508690000000000000e+05
8.510860000000000000e+05
8.512950000000000000e+05
8.515110000000000000e+05
8.516780000000000000e+05
8.518650000000000000e+05
8.520550000000000000e+05
8.522550000000000000e+05
8.524500000000000000e+05
8.526240000000000000e+05
8.528260000000000000e+05
8.530230000000000000e+05
8.532070000000000000e+05
8.533910000000000000e+05
8.535910000000000000e+05
8.537860000000000000e+05
8.539830000000000000e+05
8.541800000000000000e+05
8.543770000000000000e+05
8.545450000000000000e+05
8.547540000000000000e+05
8.549640000000000000e+05
8.551530000000000000e+05
8.553390000000000000e+05
8.555150000000000000e+05
8.557170000000000000e+05
8.559250000000000000e+05
8.561280000000000000e+05
8.563270000000000000e+05
8.565430000000000000e+05
8.567510000000000000e+05
8.569700000000000000e+05
8.571540000000000000e+05
8.573460000000000000e+05
8.575540000000000000e+05
8.577480000000000000e+05
8.579380000000000000e+05
8.581660000000000000e+05
8.583560000000000000e+05
8.585470000000000000e+05
8.587670000000000000e+05
8.589650000000000000e+05
8.591440000000000000e+05
8.593490000000000000e+05
8.595330000000000000e+05
8.597130000000000000e+05
8.599000000000000000e+05
8.601110000000000000e+05
8.603190000000000000e+05
8.604960000000000000e+05
8.606970000000000000e+05
8.608950000000000000e+05
8.610870000000000000e+05
8.612780000000000000e+05
8.614490000000000000e+05
8.616360000000000000e+05
8.618310000000000000e+05
8.620050000000000000e+05
8.621890000000000000e+05
8.623770000000000000e+05
8.625750000000000000e+05
8.627730000000000000e+05
8.629810000000000000e+05
8.631750000000000000e+05
8.633650000000000000e+05
8.635530000000000000e+05
8.637660000000000000e+05
8.639630000000000000e+05
8.641470000000000000e+05
8.643280000000000000e+05
8.645250000000000000e+05
8.647500000000000000e+05
8.649390000000000000e+05
8.651260000000000000e+05
8.653180000000000000e+05
8.655150000000000000e+05
8.657080000000000000e+05
8.658950000000000000e+05
8.660640000000000000e+05
8.662590000000000000e+05
8.664580000000000000e+05
8.666520000000000000e+05
8.668560000000000000e+05
8.670610000000000000e+05
8.672600000000000000e+05
8.674660000000000000e+05
8.676320000000000000e+05
8.678030000000000000e+05
8.679930000000000000e+05
8.681540000000000000e+05
8.683470000000000000e+05
8.685390000000000000e+05
8.687050000000000000e+05
8.689030000000000000e+05
8.690780000000000000e+05
8.692550000000000000e+05
8.694380000000000000e+05
8.696380000000000000e+05
8.698350000000000000e+05
8.700540000000000000e+05
8.702230000000000000e+05
8.704120000000000000e+05
8.705940000000000000e+05
8.707760000000000000e+05
8.709530000000000000e+05
8.711380000000000000e+05
8.713360000000000000e+05
8.715330000000000000e+05
8.717160000000000000e+05
8.718920000000000000e+05
8.720820000000000000e+05
8.722640000000000000e+05
8.724380000000000000e+05
8.726260000000000000e+05
8.727910000000000000e+05
8.729600000000000000e+05
8.731420000000000000e+05
8.733030000000000000e+05
8.735010000000000000e+05
8.736870000000000000e+05
8.738660000000000000e+05
8.740740000000000000e+05
8.742670000000000000e+05
8.744310000000000000e+05
8.746150000000000000e+05
8.748240000000000000e+05
8.749880000000000000e+05
8.751910000000000000e+05
8.753900000000000000e+05
8.755740000000000000e+05
8.757870000000000000e+05
8.759720000000000000e+05
8.761540000000000000e+05
8.763500000000000000e+05
8.765090000000000000e+05
8.767040000000000000e+05
8.768990000000000000e+05
8.770900000000000000e+05
8.772780000000000000e+05
8.774640000000000000e+05
8.776660000000000000e+05
8.778490000000000000e+05
8.780600000000000000e+05
8.782690000000000000e+05
8.784540000000000000e+05
8.786410000000000000e+05
8.788330000000000000e+05
8.790360000000000000e+05
8.792270000000000000e+05
8.794120000000000000e+05
8.795880000000000000e+05
8.797890000000000000e+05
8.799730000000000000e+05
8.801700000000000000e+05
8.803470000000000000e+05
8.805710000000000000e+05
8.807720000000000000e+05
8.809660000000000000e+05
8.811220000000000000e+05
8.812830000000000000e+05
8.814740000000000000e+05
8.816420000000000000e+05
8.818320000000000000e+05
8.820230000000000000e+05
8.822060000000000000e+05
8.824050000000000000e+05
8.825990000000000000e+05
8.827830000000000000e+05
8.829700000000000000e+05
8.831670000000000000e+05
8.833560000000000000e+05
8.835440000000000000e+05
8.837550000000000000e+05
8.839250000000000000e+05
8.840940000000000000e+05
8.842790000000000000e+05
8.844630000000000000e+05
8.846590000000000000e+05
8.848450000000000000e+05
8.850350000000000000e+05
8.852120000000000000e+05
8.853820000000000000e+05
8.855590000000000000e+05
8.857330000000000000e+05
8.859130000000000000e+05
8.860900000000000000e+05
8.862630000000000000e+05
8.864450000000000000e+05
8.866700000000000000e+05
8.868580000000000000e+05
8.870540000000000000e+05
8.872300000000000000e+05
8.874150000000000000e+05
8.875840000000000000e+05
8.877580000000000000e+05
8.879340000000000000e+05
8.881150000000000000e+05
8.882790000000000000e+05
8.884550000000000000e+05
8.886340000000000000e+05
8.888040000000000000e+05
8.890250000000000000e+05
8.892380000000000000e+05
8.894270000000000000e+05
8.895780000000000000e+05
8.897520000000000000e+05
8.899350000000000000e+05
8.901370000000000000e+05
8.903210000000000000e+05
8.905060000000000000e+05
8.906950000000000000e+05
8.908880000000000000e+05
8.910650000000000000e+05
8.912590000000000000e+05
8.914470000000000000e+05
8.916260000000000000e+05
8.918000000000000000e+05
8.919710000000000000e+05
8.921520000000000000e+05
8.923400000000000000e+05
8.925160000000000000e+05
8.926920000000000000e+05
8.928910000000000000e+05
8.930800000000000000e+05
8.932660000000000000e+05
8.934590000000000000e+05
8.936570000000000000e+05
8.938350000000000000e+05
8.940120000000000000e+05
8.941870000000000000e+05
8.943550000000000000e+05
8.945360000000000000e+05
8.946960000000000000e+05
8.948970000000000000e+05
8.950830000000000000e+05
8.952860000000000000e+05
8.954950000000000000e+05
8.956860000000000000e+05
8.958820000000000000e+05
8.960670000000000000e+05
8.962380000000000000e+05
8.964290000000000000e+05
8.966170000000000000e+05
8.968000000000000000e+05
8.969770000000000000e+05
8.971540000000000000e+05
8.973310000000000000e+05
8.975350000000000000e+05
8.977150000000000000e+05
8.978710000000000000e+05
8.980740000000000000e+05
8.982430000000000000e+05
8.984170000000000000e+05
8.985770000000000000e+05
8.987590000000000000e+05
8.989280000000000000e+05
8.991090000000000000e+05
8.993080000000000000e+05
8.994910000000000000e+05
8.996550000000000000e+05
8.998550000000000000e+05
9.000150000000000000e+05
9.002000000000000000e+05
9.003890000000000000e+05
9.005850000000000000e+05
9.007620000000000000e+05
9.009770000000000000e+05
9.011720000000000000e+05
9.013320000000000000e+05
9.015220000000000000e+05
9.017140000000000000e+05
9.018960000000000000e+05
9.020790000000000000e+05
9.022690000000000000e+05
9.024600000000000000e+05
9.026630000000000000e+05
9.028750000000000000e+05
9.030500000000000000e+05
9.031950000000000000e+05
9.033750000000000000e+05
9.035570000000000000e+05
9.037440000000000000e+05
9.039380000000000000e+05
9.041280000000000000e+05
9.043030000000000000e+05
9.044990000000000000e+05
9.046720000000000000e+05
9.048610000000000000e+05
9.050410000000000000e+05
9.052220000000000000e+05
9.053980000000000000e+05
9.055940000000000000e+05
9.057680000000000000e+05
9.059340000000000000e+05
9.061300000000000000e+05
9.063400000000000000e+05
9.065210000000000000e+05
9.067100000000000000e+05
9.068670000000000000e+05
9.070580000000000000e+05
9.072350000000000000e+05
9.074230000000000000e+05
9.075900000000000000e+05
9.077660000000000000e+05
9.079450000000000000e+05
9.081500000000000000e+05
9.083360000000000000e+05
9.085370000000000000e+05
9.087210000000000000e+05
9.088820000000000000e+05
9.090430000000000000e+05
9.092260000000000000e+05
9.093980000000000000e+05
9.095530000000000000e+05
9.097490000000000000e+05
9.099540000000000000e+05
9.101380000000000000e+05
9.102960000000000000e+05
9.104810000000000000e+05
9.106490000000000000e+05
9.108300000000000000e+05
9.109910000000000000e+05
9.111710000000000000e+05
9.113410000000000000e+05
9.115390000000000000e+05
9.117510000000000000e+05
9.119310000000000000e+05
9.121040000000000000e+05
9.122800000000000000e+05
9.124490000000000000e+05
9.126260000000000000e+05
9.127930000000000000e+05
9.129410000000000000e+05
9.131310000000000000e+05
9.133100000000000000e+05
9.134610000000000000e+05
9.136530000000000000e+05
9.138470000000000000e+05
9.140410000000000000e+05
9.142300000000000000e+05
9.143990000000000000e+05
9.145640000000000000e+05
9.147560000000000000e+05
9.149170000000000000e+05
9.150760000000000000e+05
9.152570000000000000e+05
9.154270000000000000e+05
9.156120000000000000e+05
9.157970000000000000e+05
9.159880000000000000e+05
9.161780000000000000e+05
9.163710000000000000e+05
9.165460000000000000e+05
9.167260000000000000e+05
9.169300000000000000e+05
9.171110000000000000e+05
9.172670000000000000e+05
9.174520000000000000e+05
9.176210000000000000e+05
9.178030000000000000e+05
9.179550000000000000e+05
9.181440000000000000e+05
9.182900000000000000e+05
9.184710000000000000e+05
9.186540000000000000e+05
9.188500000000000000e+05
9.190500000000000000e+05
9.192220000000000000e+05
9.194040000000000000e+05
9.195790000000000000e+05
9.197720000000000000e+05
9.199490000000000000e+05
9.201070000000000000e+05
9.202920000000000000e+05
9.204740000000000000e+05
9.206620000000000000e+05
9.208440000000000000e+05
9.210230000000000000e+05
9.212160000000000000e+05
9.214010000000000000e+05
9.215920000000000000e+05
9.217740000000000000e+05
9.219380000000000000e+05
9.221220000000000000e+05
9.222920000000000000e+05
9.224540000000000000e+05
9.226620000000000000e+05
9.228390000000000000e+05
9.230290000000000000e+05
9.232070000000000000e+05
9.233890000000000000e+05
9.235840000000000000e+05
9.237720000000000000e+05
9.239570000000000000e+05
9.241100000000000000e+05
9.242790000000000000e+05
9.244520000000000000e+05
9.246320000000000000e+05
9.248150000000000000e+05
9.249910000000000000e+05
9.251780000000000000e+05
9.253840000000000000e+05
9.255570000000000000e+05
9.257100000000000000e+05
9.258540000000000000e+05
9.260120000000000000e+05
9.261660000000000000e+05
9.263400000000000000e+05
9.265100000000000000e+05
9.266870000000000000e+05
9.268620000000000000e+05
9.270510000000000000e+05
9.272220000000000000e+05
9.274040000000000000e+05
9.275750000000000000e+05
9.277530000000000000e+05
9.279290000000000000e+05
9.281020000000000000e+05
9.282880000000000000e+05
9.284440000000000000e+05
9.286150000000000000e+05
9.287980000000000000e+05
9.289730000000000000e+05
9.291430000000000000e+05
9.293140000000000000e+05
9.294930000000000000e+05
9.296690000000000000e+05
9.298540000000000000e+05
9.300510000000000000e+05
9.302320000000000000e+05
9.303950000000000000e+05
9.305790000000000000e+05
9.307470000000000000e+05
9.309230000000000000e+05
9.311120000000000000e+05
9.313040000000000000e+05
9.314900000000000000e+05
9.316900000000000000e+05
9.318760000000000000e+05
9.320460000000000000e+05
9.322200000000000000e+05
9.324020000000000000e+05
9.325970000000000000e+05
9.327540000000000000e+05
9.329210000000000000e+05
9.330820000000000000e+05
9.332420000000000000e+05
9.334080000000000000e+05
9.335750000000000000e+05
9.337480000000000000e+05
9.339210000000000000e+05
9.340920000000000000e+05
9.342800000000000000e+05
9.344730000000000000e+05
9.346660000000000000e+05
9.348510000000000000e+05
9.350250000000000000e+05
9.351940000000000000e+05
9.353500000000000000e+05
9.355170000000000000e+05
9.356650000000000000e+05
9.358470000000000000e+05
9.360080000000000000e+05
9.361840000000000000e+05
9.363450000000000000e+05
9.364930000000000000e+05
9.366680000000000000e+05
9.368480000000000000e+05
9.370370000000000000e+05
9.372080000000000000e+05
9.373530000000000000e+05
9.375210000000000000e+05
9.376870000000000000e+05
9.378580000000000000e+05
9.380430000000000000e+05
9.382200000000000000e+05
9.383720000000000000e+05
9.385340000000000000e+05
9.387140000000000000e+05
9.388820000000000000e+05
9.390800000000000000e+05
9.392460000000000000e+05
9.393930000000000000e+05
9.395580000000000000e+05
9.397270000000000000e+05
9.399100000000000000e+05
9.400950000000000000e+05
9.402530000000000000e+05
9.404240000000000000e+05
9.406090000000000000e+05
9.407840000000000000e+05
9.409470000000000000e+05
9.411290000000000000e+05
9.413230000000000000e+05
9.414970000000000000e+05
9.416730000000000000e+05
9.418670000000000000e+05
9.420310000000000000e+05
9.421940000000000000e+05
9.423530000000000000e+05
9.425240000000000000e+05
9.426870000000000000e+05
9.428480000000000000e+05
9.430300000000000000e+05
9.431890000000000000e+05
9.433550000000000000e+05
9.435220000000000000e+05
9.436900000000000000e+05
9.438660000000000000e+05
9.440230000000000000e+05
9.442000000000000000e+05
9.443610000000000000e+05
9.445410000000000000e+05
9.447220000000000000e+05
9.449180000000000000e+05
9.450770000000000000e+05
9.452530000000000000e+05
9.454340000000000000e+05
9.456110000000000000e+05
9.458020000000000000e+05
9.459350000000000000e+05
9.461100000000000000e+05
9.462610000000000000e+05
9.464210000000000000e+05
9.466020000000000000e+05
9.467900000000000000e+05
9.469520000000000000e+05
9.471340000000000000e+05
9.472870000000000000e+05
9.474650000000000000e+05
9.476130000000000000e+05
9.477860000000000000e+05
9.479450000000000000e+05
9.481170000000000000e+05
9.482720000000000000e+05
9.484430000000000000e+05
9.486240000000000000e+05
9.487900000000000000e+05
9.489380000000000000e+05
9.491140000000000000e+05
9.493000000000000000e+05
9.494700000000000000e+05
9.496270000000000000e+05
9.497930000000000000e+05
9.499560000000000000e+05
9.501480000000000000e+05
9.503020000000000000e+05
9.504510000000000000e+05
9.506040000000000000e+05
9.507770000000000000e+05
9.509380000000000000e+05
9.511090000000000000e+05
9.512750000000000000e+05
9.514360000000000000e+05
9.516080000000000000e+05
9.517700000000000000e+05
9.519450000000000000e+05
9.521020000000000000e+05
9.522800000000000000e+05
9.524460000000000000e+05
9.526100000000000000e+05
9.527830000000000000e+05
9.529510000000000000e+05
9.531540000000000000e+05
9.533090000000000000e+05
9.534680000000000000e+05
9.536380000000000000e+05
9.538120000000000000e+05
9.539910000000000000e+05
9.541540000000000000e+05
9.543300000000000000e+05
9.544910000000000000e+05
9.546600000000000000e+05
9.548110000000000000e+05
9.549680000000000000e+05
9.551210000000000000e+05
9.552840000000000000e+05
9.554520000000000000e+05
9.555940000000000000e+05
9.557690000000000000e+05
9.559410000000000000e+05
9.560930000000000000e+05
9.562640000000000000e+05
9.564590000000000000e+05
9.566330000000000000e+05
9.567960000000000000e+05
9.569640000000000000e+05
9.571320000000000000e+05
9.573010000000000000e+05
9.574540000000000000e+05
9.576220000000000000e+05
9.577820000000000000e+05
9.579770000000000000e+05
9.581360000000000000e+05
9.583220000000000000e+05
9.584830000000000000e+05
9.586380000000000000e+05
9.587820000000000000e+05
9.589420000000000000e+05
9.591000000000000000e+05
9.592670000000000000e+05
9.594380000000000000e+05
9.595980000000000000e+05
9.597600000000000000e+05
9.599080000000000000e+05
9.600800000000000000e+05
9.602500000000000000e+05
9.604350000000000000e+05
9.605840000000000000e+05
9.608000000000000000e+05
9.609510000000000000e+05
9.611010000000000000e+05
9.612710000000000000e+05
9.614660000000000000e+05
9.616720000000000000e+05
9.618630000000000000e+05
9.620360000000000000e+05
9.621940000000000000e+05
9.623660000000000000e+05
9.625340000000000000e+05
9.626960000000000000e+05
9.628730000000000000e+05
9.630410000000000000e+05
9.632010000000000000e+05
9.633560000000000000e+05
9.635220000000000000e+05
9.636750000000000000e+05
9.638500000000000000e+05
9.640050000000000000e+05
9.641720000000000000e+05
9.643410000000000000e+05
9.645180000000000000e+05
9.646930000000000000e+05
9.648510000000000000e+05
9.650390000000000000e+05
9.652250000000000000e+05
9.653850000000000000e+05
9.655360000000000000e+05
9.656850000000000000e+05
9.658470000000000000e+05
9.660160000000000000e+05
9.661700000000000000e+05
9.663370000000000000e+05
9.665150000000000000e+05
9.666840000000000000e+05
9.668420000000000000e+05
9.669880000000000000e+05
9.671480000000000000e+05
9.673080000000000000e+05
9.674730000000000000e+05
9.676360000000000000e+05
9.677980000000000000e+05
9.679500000000000000e+05
9.681270000000000000e+05
9.682980000000000000e+05
9.684840000000000000e+05
9.686530000000000000e+05
9.688150000000000000e+05
9.689700000000000000e+05
9.691510000000000000e+05
9.693410000000000000e+05
9.694820000000000000e+05
9.696440000000000000e+05
9.698140000000000000e+05
9.699660000000000000e+05
9.701390000000000000e+05
9.702970000000000000e+05
9.704800000000000000e+05
9.706340000000000000e+05
9.708100000000000000e+05
9.709630000000000000e+05
9.711260000000000000e+05
9.712680000000000000e+05
9.714470000000000000e+05
9.716090000000000000e+05
9.717490000000000000e+05
9.719180000000000000e+05
9.720760000000000000e+05
9.722530000000000000e+05
9.724390000000000000e+05
9.725940000000000000e+05
9.727440000000000000e+05
9.729090000000000000e+05
9.730830000000000000e+05
9.732380000000000000e+05
9.734110000000000000e+05
9.735800000000000000e+05
9.737420000000000000e+05
9.739200000000000000e+05
9.740690000000000000e+05
9.742300000000000000e+05
9.744130000000000000e+05
9.745780000000000000e+05
9.747590000000000000e+05
9.749610000000000000e+05
9.751570000000000000e+05
9.752990000000000000e+05
9.754720000000000000e+05
9.756400000000000000e+05
9.757910000000000000e+05
9.759490000000000000e+05
9.760870000000000000e+05
9.762540000000000000e+05
9.764080000000000000e+05
9.765780000000000000e+05
9.767430000000000000e+05
9.769110000000000000e+05
9.770660000000000000e+05
9.772310000000000000e+05
9.773960000000000000e+05
9.775800000000000000e+05
9.777370000000000000e+05
9.779150000000000000e+05
9.780810000000000000e+05
9.782200000000000000e+05
9.783950000000000000e+05
9.785780000000000000e+05
9.787470000000000000e+05
9.789120000000000000e+05
9.790710000000000000e+05
9.792330000000000000e+05
9.794090000000000000e+05
9.795870000000000000e+05
9.797530000000000000e+05
9.799150000000000000e+05
9.800920000000000000e+05
9.802580000000000000e+05
9.804290000000000000e+05
9.805850000000000000e+05
9.807370000000000000e+05
9.808990000000000000e+05
9.810550000000000000e+05
9.812210000000000000e+05
9.813930000000000000e+05
9.815610000000000000e+05
9.817450000000000000e+05
9.819030000000000000e+05
9.820750000000000000e+05
9.822430000000000000e+05
9.824040000000000000e+05
9.825600000000000000e+05
9.826980000000000000e+05
9.828640000000000000e+05
9.830150000000000000e+05
9.831710000000000000e+05
9.833460000000000000e+05
9.834920000000000000e+05
9.836340000000000000e+05
9.838040000000000000e+05
9.839640000000000000e+05
9.841340000000000000e+05
9.842970000000000000e+05
9.844360000000000000e+05
9.845990000000000000e+05
9.847600000000000000e+05
9.849240000000000000e+05
9.851010000000000000e+05
9.852680000000000000e+05
9.854170000000000000e+05
9.855720000000000000e+05
9.857430000000000000e+05
9.859240000000000000e+05
9.861170000000000000e+05
9.862910000000000000e+05
9.864800000000000000e+05
9.866660000000000000e+05
9.868440000000000000e+05
9.870020000000000000e+05
9.871650000000000000e+05
9.873220000000000000e+05
9.874840000000000000e+05
9.876410000000000000e+05
9.878040000000000000e+05
9.879550000000000000e+05
9.881100000000000000e+05
9.882870000000000000e+05
9.884520000000000000e+05
9.886160000000000000e+05
9.887570000000000000e+05
9.889240000000000000e+05
9.890800000000000000e+05
9.892540000000000000e+05
9.894410000000000000e+05
9.895960000000000000e+05
9.897510000000000000e+05
9.899010000000000000e+05
9.900670000000000000e+05
9.902190000000000000e+05
9.903780000000000000e+05
9.905280000000000000e+05
9.906830000000000000e+05
9.908680000000000000e+05
9.910230000000000000e+05
9.911700000000000000e+05
9.913240000000000000e+05
9.914830000000000000e+05
9.916460000000000000e+05
9.918170000000000000e+05
9.919860000000000000e+05
9.921310000000000000e+05
9.923100000000000000e+05
9.924720000000000000e+05
9.926230000000000000e+05
9.927810000000000000e+05
9.929290000000000000e+05
9.930890000000000000e+05
9.932390000000000000e+05
9.933760000000000000e+05
9.935600000000000000e+05
9.937260000000000000e+05
9.938640000000000000e+05
9.940030000000000000e+05
9.941860000000000000e+05
9.943230000000000000e+05
9.944870000000000000e+05
9.946320000000000000e+05
9.947720000000000000e+05
9.949290000000000000e+05
9.950810000000000000e+05
9.952400000000000000e+05
9.954070000000000000e+05
9.955710000000000000e+05
9.957080000000000000e+05
9.958810000000000000e+05
9.960500000000000000e+05
9.962220000000000000e+05
9.963810000000000000e+05
9.965320000000000000e+05
9.966840000000000000e+05
9.968440000000000000e+05
9.970000000000000000e+05
9.971560000000000000e+05
9.973300000000000000e+05
9.974930000000000000e+05
9.976780000000000000e+05
9.978310000000000000e+05
9.980010000000000000e+05
9.981550000000000000e+05
9.983190000000000000e+05
9.984590000000000000e+05
9.986230000000000000e+05
9.987970000000000000e+05
9.989550000000000000e+05
9.991170000000000000e+05
9.992770000000000000e+05
9.994280000000000000e+05
9.996240000000000000e+05
9.997890000000000000e+05
9.999610000000000000e+05
1.000157000000000000e+06
1.000301000000000000e+06
1.000470000000000000e+06
1.000665000000000000e+06
1.000827000000000000e+06
1.000998000000000000e+06
1.001173000000000000e+06
1.001326000000000000e+06
1.001470000000000000e+06
1.001629000000000000e+06
1.001790000000000000e+06
1.001932000000000000e+06
1.002091000000000000e+06
1.002253000000000000e+06
1.002419000000000000e+06
1.002570000000000000e+06
1.002735000000000000e+06
1.002900000000000000e+06
1.003045000000000000e+06
1.003190000000000000e+06
1.003338000000000000e+06
1.003497000000000000e+06
1.003634000000000000e+06
1.003803000000000000e+06
1.003945000000000000e+06
1.004106000000000000e+06
1.004283000000000000e+06
1.004452000000000000e+06
1.004608000000000000e+06
1.004766000000000000e+06
1.004912000000000000e+06
1.005067000000000000e+06
1.005233000000000000e+06
1.005381000000000000e+06
1.005566000000000000e+06
1.005715000000000000e+06
1.005876000000000000e+06
1.006046000000000000e+06
1.006178000000000000e+06
1.006337000000000000e+06
1.006483000000000000e+06
1.006647000000000000e+06
1.006806000000000000e+06
1.006992000000000000e+06
1.007137000000000000e+06
1.007283000000000000e+06
1.007446000000000000e+06
1.007597000000000000e+06
1.007761000000000000e+06
1.007914000000000000e+06
1.008084000000000000e+06
1.008227000000000000e+06
1.008390000000000000e+06
1.008550000000000000e+06
1.008677000000000000e+06
1.008823000000000000e+06
1.008978000000000000e+06
1.009118000000000000e+06
1.009273000000000000e+06
1.009406000000000000e+06
1.009573000000000000e+06
1.009744000000000000e+06
1.009905000000000000e+06
1.010090000000000000e+06
1.010247000000000000e+06
1.010404000000000000e+06
1.010586000000000000e+06
1.010729000000000000e+06
1.010876000000000000e+06
1.011036000000000000e+06
1.011183000000000000e+06
1.011345000000000000e+06
1.011507000000000000e+06
1.011660000000000000e+06
1.011808000000000000e+06
1.011967000000000000e+06
1.012111000000000000e+06
1.012289000000000000e+06
1.012435000000000000e+06
1.012593000000000000e+06
1.012739000000000000e+06
1.012922000000000000e+06
1.013078000000000000e+06
1.013225000000000000e+06
1.013376000000000000e+06
1.013515000000000000e+06
1.013685000000000000e+06
1.013837000000000000e+06
1.013990000000000000e+06
1.014133000000000000e+06
1.014294000000000000e+06
1.014438000000000000e+06
1.014596000000000000e+06
1.014771000000000000e+06
1.014947000000000000e+06
1.015120000000000000e+06
1.015266000000000000e+06
1.015432000000000000e+06
1.015600000000000000e+06
1.015752000000000000e+06
1.015912000000000000e+06
1.016078000000000000e+06
1.016242000000000000e+06
1.016407000000000000e+06
1.016559000000000000e+06
1.016720000000000000e+06
1.016891000000000000e+06
1.017044000000000000e+06
1.017203000000000000e+06
1.017365000000000000e+06
1.017511000000000000e+06
1.017636000000000000e+06
1.017799000000000000e+06
1.017955000000000000e+06
1.018118000000000000e+06
1.018265000000000000e+06
1.018401000000000000e+06
1.018556000000000000e+06
1.018719000000000000e+06
1.018880000000000000e+06
1.019017000000000000e+06
1.019165000000000000e+06
1.019334000000000000e+06
1.019482000000000000e+06
1.019626000000000000e+06
1.019785000000000000e+06
1.019928000000000000e+06
1.020077000000000000e+06
1.020230000000000000e+06
1.020390000000000000e+06
1.020540000000000000e+06
1.020705000000000000e+06
1.020882000000000000e+06
1.021039000000000000e+06
1.021199000000000000e+06
1.021362000000000000e+06
1.021513000000000000e+06
1.021694000000000000e+06
1.021854000000000000e+06
1.022015000000000000e+06
1.022174000000000000e+06
1.022327000000000000e+06
1.022468000000000000e+06
1.022602000000000000e+06
1.022753000000000000e+06
1.022911000000000000e+06
1.023056000000000000e+06
1.023205000000000000e+06
1.023374000000000000e+06
1.023516000000000000e+06
1.023689000000000000e+06
1.023827000000000000e+06
1.023957000000000000e+06
1.024128000000000000e+06
1.024282000000000000e+06
1.024434000000000000e+06
1.024594000000000000e+06
1.024739000000000000e+06
1.024907000000000000e+06
1.025056000000000000e+06
1.025215000000000000e+06
1.025351000000000000e+06
1.025515000000000000e+06
1.025642000000000000e+06
1.025785000000000000e+06
1.025963000000000000e+06
1.026122000000000000e+06
1.026282000000000000e+06
1.026426000000000000e+06
1.026569000000000000e+06
1.026713000000000000e+06
1.026872000000000000e+06
1.027011000000000000e+06
1.027159000000000000e+06
1.027296000000000000e+06
1.027458000000000000e+06
1.027616000000000000e+06
1.027772000000000000e+06
1.027922000000000000e+06
1.028050000000000000e+06
1.028215000000000000e+06
1.028373000000000000e+06
1.028522000000000000e+06
1.028677000000000000e+06
1.028820000000000000e+06
1.028972000000000000e+06
1.029136000000000000e+06
1.029269000000000000e+06
1.029427000000000000e+06
1.029569000000000000e+06
1.029709000000000000e+06
1.029862000000000000e+06
1.030001000000000000e+06
1.030167000000000000e+06
1.030334000000000000e+06
1.030486000000000000e+06
1.030643000000000000e+06
1.030802000000000000e+06
1.030939000000000000e+06
1.031078000000000000e+06
1.031221000000000000e+06
1.031379000000000000e+06
1.031529000000000000e+06
1.031673000000000000e+06
1.031821000000000000e+06
1.031985000000000000e+06
1.032142000000000000e+06
1.032311000000000000e+06
1.032465000000000000e+06
1.032603000000000000e+06
1.032761000000000000e+06
1.032894000000000000e+06
1.033042000000000000e+06
1.033197000000000000e+06
1.033346000000000000e+06
1.033503000000000000e+06
1.033627000000000000e+06
1.033780000000000000e+06
1.033936000000000000e+06
1.034093000000000000e+06
1.034248000000000000e+06
1.034410000000000000e+06
1.034563000000000000e+06
1.034711000000000000e+06
1.034868000000000000e+06
1.035003000000000000e+06
1.035168000000000000e+06
1.035329000000000000e+06
1.035494000000000000e+06
1.035619000000000000e+06
1.035788000000000000e+06
1.035947000000000000e+06
1.036103000000000000e+06
1.036256000000000000e+06
1.036411000000000000e+06
1.036563000000000000e+06
1.036712000000000000e+06
1.036884000000000000e+06
1.037030000000000000e+06
1.037172000000000000e+06
1.037321000000000000e+06
1.037458000000000000e+06
1.037614000000000000e+06
1.037779000000000000e+06
1.037935000000000000e+06
1.038080000000000000e+06
1.038239000000000000e+06
1.038377000000000000e+06
1.038544000000000000e+06
1.038695000000000000e+06
1.038845000000000000e+06
1.039004000000000000e+06
1.039162000000000000e+06
1.039316000000000000e+06
1.039468000000000000e+06
1.039606000000000000e+06
1.039778000000000000e+06
1.039904000000000000e+06
1.040040000000000000e+06
1.040188000000000000e+06
1.040341000000000000e+06
1.040507000000000000e+06
1.040662000000000000e+06
1.040815000000000000e+06
1.040960000000000000e+06
1.041109000000000000e+06
1.041258000000000000e+06
1.041409000000000000e+06
1.041587000000000000e+06
1.041729000000000000e+06
1.041894000000000000e+06
1.042047000000000000e+06
1.042186000000000000e+06
1.042310000000000000e+06
1.042466000000000000e+06
1.042602000000000000e+06
1.042748000000000000e+06
1.042882000000000000e+06
1.043049000000000000e+06
1.043230000000000000e+06
1.043390000000000000e+06
1.043572000000000000e+06
1.043740000000000000e+06
1.043889000000000000e+06
1.044027000000000000e+06
1.044172000000000000e+06
1.044330000000000000e+06
1.044500000000000000e+06
1.044642000000000000e+06
1.044804000000000000e+06
1.044961000000000000e+06
1.045124000000000000e+06
1.045275000000000000e+06
1.045418000000000000e+06
1.045563000000000000e+06
1.045720000000000000e+06
1.045874000000000000e+06
1.046015000000000000e+06
1.046158000000000000e+06
1.046300000000000000e+06
1.046448000000000000e+06
1.046587000000000000e+06
1.046736000000000000e+06
1.046884000000000000e+06
1.047049000000000000e+06
1.047192000000000000e+06
1.047361000000000000e+06
1.047518000000000000e+06
1.047671000000000000e+06
1.047817000000000000e+06
1.047961000000000000e+06
1.048095000000000000e+06
1.048252000000000000e+06
1.048404000000000000e+06
1.048547000000000000e+06
1.048701000000000000e+06
1.048855000000000000e+06
1.049007000000000000e+06
1.049171000000000000e+06
1.049324000000000000e+06
1.049478000000000000e+06
1.049615000000000000e+06
1.049764000000000000e+06
1.049910000000000000e+06
1.050092000000000000e+06
1.050232000000000000e+06
1.050368000000000000e+06
1.050531000000000000e+06
1.050668000000000000e+06
1.050811000000000000e+06
1.050964000000000000e+06
1.051102000000000000e+06
1.051240000000000000e+06
1.051392000000000000e+06
1.051542000000000000e+06
1.051700000000000000e+06
1.051846000000000000e+06
1.051991000000000000e+06
1.052146000000000000e+06
1.052293000000000000e+06
1.052444000000000000e+06
1.052589000000000000e+06
1.052744000000000000e+06
1.052892000000000000e+06
1.053029000000000000e+06
1.053182000000000000e+06
1.053335000000000000e+06
1.053466000000000000e+06
1.053610000000000000e+06
1.053739000000000000e+06
1.053895000000000000e+06
1.054026000000000000e+06
1.054176000000000000e+06
1.054332000000000000e+06
1.054475000000000000e+06
1.054635000000000000e+06
1.054778000000000000e+06
1.054918000000000000e+06
1.055083000000000000e+06
1.055223000000000000e+06
1.055359000000000000e+06
1.055498000000000000e+06
1.055662000000000000e+06
1.055831000000000000e+06
1.055968000000000000e+06
1.056108000000000000e+06
1.056250000000000000e+06
1.056403000000000000e+06
1.056563000000000000e+06
1.056712000000000000e+06
1.056843000000000000e+06
1.056978000000000000e+06
1.057120000000000000e+06
1.057234000000000000e+06
1.057376000000000000e+06
1.057520000000000000e+06
1.057664000000000000e+06
1.057807000000000000e+06
1.057945000000000000e+06
1.058087000000000000e+06
1.058242000000000000e+06
1.058380000000000000e+06
1.058530000000000000e+06
1.058669000000000000e+06
1.058822000000000000e+06
1.058978000000000000e+06
1.059125000000000000e+06
1.059290000000000000e+06
1.059437000000000000e+06
1.059583000000000000e+06
1.059755000000000000e+06
1.059913000000000000e+06
1.060052000000000000e+06
1.060208000000000000e+06
1.060330000000000000e+06
1.060470000000000000e+06
1.060628000000000000e+06
1.060771000000000000e+06
1.060907000000000000e+06
1.061022000000000000e+06
1.061181000000000000e+06
1.061308000000000000e+06
1.061478000000000000e+06
1.061616000000000000e+06
1.061761000000000000e+06
1.061887000000000000e+06
1.062041000000000000e+06
1.062185000000000000e+06
1.062320000000000000e+06
1.062464000000000000e+06
1.062610000000000000e+06
1.062767000000000000e+06
1.062930000000000000e+06
1.063092000000000000e+06
1.063240000000000000e+06
1.063373000000000000e+06
1.063531000000000000e+06
1.063677000000000000e+06
1.063802000000000000e+06
1.063956000000000000e+06
1.064096000000000000e+06
1.064248000000000000e+06
1.064386000000000000e+06
1.064529000000000000e+06
1.064673000000000000e+06
1.064838000000000000e+06
1.064993000000000000e+06
1.065120000000000000e+06
1.065256000000000000e+06
1.065408000000000000e+06
1.065551000000000000e+06
1.065720000000000000e+06
1.065876000000000000e+06
1.066014000000000000e+06
1.066178000000000000e+06
1.066319000000000000e+06
1.066465000000000000e+06
1.066618000000000000e+06
1.066756000000000000e+06
1.066913000000000000e+06
1.067054000000000000e+06
1.067197000000000000e+06
1.067332000000000000e+06
1.067480000000000000e+06
1.067611000000000000e+06
1.067771000000000000e+06
1.067918000000000000e+06
1.068068000000000000e+06
1.068224000000000000e+06
1.068360000000000000e+06
1.068514000000000000e+06
1.068638000000000000e+06
1.068766000000000000e+06
1.068897000000000000e+06
1.069045000000000000e+06
1.069202000000000000e+06
1.069356000000000000e+06
1.069483000000000000e+06
1.069632000000000000e+06
1.069802000000000000e+06
1.069948000000000000e+06
1.070114000000000000e+06
1.070242000000000000e+06
1.070375000000000000e+06
1.070511000000000000e+06
1.070661000000000000e+06
1.070811000000000000e+06
1.070964000000000000e+06
1.071107000000000000e+06
1.071270000000000000e+06
1.071418000000000000e+06
1.071546000000000000e+06
1.071678000000000000e+06
1.071822000000000000e+06
1.071955000000000000e+06
1.072114000000000000e+06
1.072251000000000000e+06
1.072380000000000000e+06
1.072517000000000000e+06
1.072660000000000000e+06
1.072836000000000000e+06
1.072971000000000000e+06
1.073099000000000000e+06
1.073237000000000000e+06
1.073392000000000000e+06
1.073534000000000000e+06
1.073679000000000000e+06
1.073820000000000000e+06
1.073961000000000000e+06
1.074114000000000000e+06
1.074271000000000000e+06
1.074411000000000000e+06
1.074543000000000000e+06
1.074677000000000000e+06
1.074815000000000000e+06
1.074977000000000000e+06
1.075123000000000000e+06
1.075265000000000000e+06
1.075387000000000000e+06
1.075531000000000000e+06
1.075674000000000000e+06
1.075795000000000000e+06
1.075924000000000000e+06
1.076061000000000000e+06
1.076205000000000000e+06
1.076352000000000000e+06
1.076496000000000000e+06
1.076627000000000000e+06
1.076780000000000000e+06
1.076917000000000000e+06
1.077057000000000000e+06
1.077195000000000000e+06
1.077335000000000000e+06
1.077488000000000000e+06
1.077645000000000000e+06
1.077784000000000000e+06
1.077927000000000000e+06
1.078073000000000000e+06
1.078208000000000000e+06
1.078366000000000000e+06
1.078488000000000000e+06
1.078636000000000000e+06
1.078776000000000000e+06
1.078911000000000000e+06
1.079039000000000000e+06
1.079150000000000000e+06
1.079288000000000000e+06
1.079415000000000000e+06
1.079572000000000000e+06
1.079723000000000000e+06
1.079860000000000000e+06
1.080000000000000000e+06
1.080154000000000000e+06
1.080308000000000000e+06
1.080438000000000000e+06
1.080598000000000000e+06
1.080738000000000000e+06
1.080895000000000000e+06
1.081034000000000000e+06
1.081182000000000000e+06
1.081352000000000000e+06
1.081487000000000000e+06
1.081630000000000000e+06
1.081766000000000000e+06
1.081926000000000000e+06
1.082056000000000000e+06
1.082195000000000000e+06
1.082345000000000000e+06
1.082502000000000000e+06
1.082636000000000000e+06
1.082765000000000000e+06
1.082918000000000000e+06
1.083066000000000000e+06
1.083201000000000000e+06
1.083356000000000000e+06
1.083476000000000000e+06
1.083615000000000000e+06
1.083755000000000000e+06
1.083899000000000000e+06
1.084045000000000000e+06
1.084191000000000000e+06
1.084314000000000000e+06
1.084476000000000000e+06
1.084629000000000000e+06
1.084783000000000000e+06
1.084938000000000000e+06
1.085083000000000000e+06
1.085231000000000000e+06
1.085379000000000000e+06
1.085518000000000000e+06
1.085640000000000000e+06
1.085782000000000000e+06
1.085941000000000000e+06
1.086057000000000000e+06
1.086215000000000000e+06
1.086339000000000000e+06
1.086474000000000000e+06
1.086613000000000000e+06
1.086743000000000000e+06
1.086888000000000000e+06
1.087018000000000000e+06
1.087156000000000000e+06
1.087311000000000000e+06
1.087452000000000000e+06
1.087605000000000000e+06
1.087732000000000000e+06
1.087885000000000000e+06
1.088022000000000000e+06
1.088163000000000000e+06
1.088276000000000000e+06
1.088412000000000000e+06
1.088539000000000000e+06
1.088716000000000000e+06
1.088859000000000000e+06
1.089010000000000000e+06
1.089129000000000000e+06
1.089283000000000000e+06
1.089427000000000000e+06
1.089576000000000000e+06
1.089736000000000000e+06
1.089883000000000000e+06
1.090031000000000000e+06
1.090188000000000000e+06
1.090357000000000000e+06
1.090502000000000000e+06
1.090652000000000000e+06
1.090792000000000000e+06
1.090956000000000000e+06
1.091095000000000000e+06
1.091217000000000000e+06
1.091367000000000000e+06
1.091490000000000000e+06
1.091620000000000000e+06
1.091770000000000000e+06
1.091914000000000000e+06
1.092055000000000000e+06
1.092171000000000000e+06
1.092320000000000000e+06
1.092458000000000000e+06
1.092585000000000000e+06
1.092702000000000000e+06
1.092827000000000000e+06
1.092964000000000000e+06
1.093102000000000000e+06
1.093258000000000000e+06
1.093422000000000000e+06
1.093561000000000000e+06
1.093672000000000000e+06
1.093828000000000000e+06
1.093988000000000000e+06
1.094119000000000000e+06
1.094286000000000000e+06
1.094440000000000000e+06
1.094584000000000000e+06
1.094725000000000000e+06
1.094866000000000000e+06
1.094990000000000000e+06
1.095128000000000000e+06
1.095274000000000000e+06
1.095408000000000000e+06
1.095556000000000000e+06
1.095694000000000000e+06
1.095816000000000000e+06
1.095950000000000000e+06
1.096114000000000000e+06
1.096276000000000000e+06
1.096427000000000000e+06
1.096558000000000000e+06
1.096708000000000000e+06
1.096856000000000000e+06
1.096997000000000000e+06
1.097127000000000000e+06
1.097280000000000000e+06
1.097408000000000000e+06
1.097536000000000000e+06
1.097674000000000000e+06
1.097808000000000000e+06
1.097958000000000000e+06
1.098079000000000000e+06
1.098225000000000000e+06
1.098375000000000000e+06
1.098518000000000000e+06
1.098671000000000000e+06
1.098832000000000000e+06
1.098979000000000000e+06
1.099120000000000000e+06
1.099244000000000000e+06
1.099391000000000000e+06
1.099539000000000000e+06
1.099683000000000000e+06
1.099821000000000000e+06
1.099958000000000000e+06
1.100103000000000000e+06
1.100230000000000000e+06
1.100353000000000000e+06
1.100496000000000000e+06
1.100642000000000000e+06
1.100770000000000000e+06
1.100892000000000000e+06
1.101020000000000000e+06
1.101169000000000000e+06
1.101307000000000000e+06
1.101449000000000000e+06
1.101588000000000000e+06
1.101731000000000000e+06
1.101899000000000000e+06
1.102048000000000000e+06
1.102197000000000000e+06
1.102337000000000000e+06
1.102487000000000000e+06
1.102633000000000000e+06
1.102760000000000000e+06
1.102883000000000000e+06
1.103016000000000000e+06
1.103166000000000000e+06
1.103303000000000000e+06
1.103427000000000000e+06
1.103553000000000000e+06
1.103682000000000000e+06
1.103820000000000000e+06
1.103958000000000000e+06
1.104092000000000000e+06
1.104229000000000000e+06
1.104384000000000000e+06
1.104519000000000000e+06
1.104666000000000000e+06
1.104803000000000000e+06
1.104946000000000000e+06
1.105076000000000000e+06
1.105203000000000000e+06
1.105325000000000000e+06
1.105452000000000000e+06
1.105585000000000000e+06
1.105712000000000000e+06
1.105845000000000000e+06
1.105993000000000000e+06
1.106144000000000000e+06
1.106289000000000000e+06
1.106427000000000000e+06
1.106563000000000000e+06
1.106692000000000000e+06
1.106837000000000000e+06
1.106976000000000000e+06
1.107106000000000000e+06
1.107238000000000000e+06
1.107365000000000000e+06
1.107490000000000000e+06
1.107631000000000000e+06
1.107778000000000000e+06
1.107912000000000000e+06
1.108031000000000000e+06
1.108154000000000000e+06
1.108285000000000000e+06
1.108413000000000000e+06
1.108553000000000000e+06
1.108689000000000000e+06
1.108827000000000000e+06
1.108963000000000000e+06
1.109109000000000000e+06
1.109251000000000000e+06
1.109420000000000000e+06
1.109564000000000000e+06
1.109720000000000000e+06
1.109856000000000000e+06
1.110016000000000000e+06
1.110148000000000000e+06
1.110304000000000000e+06
1.110452000000000000e+06
1.110594000000000000e+06
1.110721000000000000e+06
1.110863000000000000e+06
1.110986000000000000e+06
1.111108000000000000e+06
1.111247000000000000e+06
1.111403000000000000e+06
1.111516000000000000e+06
1.111646000000000000e+06
1.111792000000000000e+06
1.111932000000000000e+06
1.112071000000000000e+06
1.112187000000000000e+06
1.112291000000000000e+06
1.112444000000000000e+06
1.112581000000000000e+06
1.112733000000000000e+06
1.112887000000000000e+06
1.113023000000000000e+06
1.113151000000000000e+06
1.113299000000000000e+06
1.113428000000000000e+06
1.113556000000000000e+06
1.113712000000000000e+06
1.113867000000000000e+06
1.114006000000000000e+06
1.114161000000000000e+06
1.114299000000000000e+06
1.114445000000000000e+06
1.114575000000000000e+06
1.114726000000000000e+06
1.114852000000000000e+06
1.114981000000000000e+06
1.115118000000000000e+06
1.115266000000000000e+06
1.115394000000000000e+06
1.115533000000000000e+06
1.115663000000000000e+06
1.115791000000000000e+06
1.115919000000000000e+06
1.116063000000000000e+06
1.116205000000000000e+06
1.116350000000000000e+06
1.116510000000000000e+06
1.116648000000000000e+06
1.116780000000000000e+06
1.116908000000000000e+06
1.117051000000000000e+06
1.117159000000000000e+06
1.117287000000000000e+06
1.117428000000000000e+06
1.117578000000000000e+06
1.117730000000000000e+06
1.117880000000000000e+06
1.117996000000000000e+06
1.118107000000000000e+06
1.118245000000000000e+06
1.118390000000000000e+06
1.118514000000000000e+06
1.118653000000000000e+06
1.118779000000000000e+06
1.118906000000000000e+06
1.119021000000000000e+06
1.119141000000000000e+06
1.119291000000000000e+06
1.119430000000000000e+06
1.119531000000000000e+06
1.119643000000000000e+06
1.119778000000000000e+06
1.119887000000000000e+06
1.120044000000000000e+06
1.120198000000000000e+06
1.120319000000000000e+06
1.120466000000000000e+06
1.120603000000000000e+06
1.120726000000000000e+06
1.120865000000000000e+06
1.120999000000000000e+06
1.121141000000000000e+06
1.121286000000000000e+06
1.121465000000000000e+06
1.121609000000000000e+06
1.121752000000000000e+06
1.121902000000000000e+06
1.122040000000000000e+06
1.122180000000000000e+06
1.122312000000000000e+06
1.122442000000000000e+06
1.122574000000000000e+06
1.122705000000000000e+06
1.122824000000000000e+06
1.122934000000000000e+06
1.123087000000000000e+06
1.123228000000000000e+06
1.123369000000000000e+06
1.123491000000000000e+06
1.123651000000000000e+06
1.123795000000000000e+06
1.123919000000000000e+06
1.124080000000000000e+06
1.124195000000000000e+06
1.124350000000000000e+06
1.124470000000000000e+06
1.124593000000000000e+06
1.124712000000000000e+06
1.124841000000000000e+06
1.124977000000000000e+06
1.125115000000000000e+06
1.125241000000000000e+06
1.125371000000000000e+06
1.125503000000000000e+06
1.125633000000000000e+06
1.125783000000000000e+06
1.125903000000000000e+06
1.126032000000000000e+06
1.126182000000000000e+06
1.126324000000000000e+06
1.126450000000000000e+06
1.126592000000000000e+06
1.126723000000000000e+06
1.126852000000000000e+06
1.126991000000000000e+06
1.127149000000000000e+06
1.127273000000000000e+06
1.127414000000000000e+06
1.127551000000000000e+06
1.127694000000000000e+06
1.127828000000000000e+06
1.127967000000000000e+06
1.128104000000000000e+06
1.128242000000000000e+06
1.128393000000000000e+06
1.128521000000000000e+06
1.128659000000000000e+06
1.128798000000000000e+06
1.128945000000000000e+06
1.129071000000000000e+06
1.129190000000000000e+06
1.129326000000000000e+06
1.129449000000000000e+06
1.129574000000000000e+06
1.129732000000000000e+06
1.129836000000000000e+06
1.129957000000000000e+06
1.130082000000000000e+06
1.130229000000000000e+06
1.130358000000000000e+06
1.130486000000000000e+06
1.130611000000000000e+06
1.130755000000000000e+06
1.130896000000000000e+06
1.131034000000000000e+06
1.131185000000000000e+06
1.131301000000000000e+06
1.131409000000000000e+06
1.131529000000000000e+06
1.131660000000000000e+06
1.131766000000000000e+06
1.131907000000000000e+06
1.132053000000000000e+06
1.132200000000000000e+06
1.132319000000000000e+06
1.132464000000000000e+06
1.132593000000000000e+06
1.132734000000000000e+06
1.132868000000000000e+06
1.133003000000000000e+06
1.133133000000000000e+06
1.133259000000000000e+06
1.133378000000000000e+06
1.133507000000000000e+06
1.133649000000000000e+06
1.133771000000000000e+06
1.133892000000000000e+06
1.134029000000000000e+06
1.134149000000000000e+06
1.134289000000000000e+06
1.134411000000000000e+06
1.134542000000000000e+06
1.134676000000000000e+06
1.134809000000000000e+06
1.134952000000000000e+06
1.135071000000000000e+06
1.135202000000000000e+06
1.135359000000000000e+06
1.135483000000000000e+06
1.135610000000000000e+06
1.135743000000000000e+06
1.135868000000000000e+06
1.135990000000000000e+06
1.136125000000000000e+06
1.136269000000000000e+06
1.136401000000000000e+06
1.136520000000000000e+06
1.136643000000000000e+06
1.136773000000000000e+06
1.136905000000000000e+06
1.137035000000000000e+06
1.137141000000000000e+06
1.137292000000000000e+06
1.137434000000000000e+06
1.137564000000000000e+06
1.137681000000000000e+06
1.137807000000000000e+06
1.137937000000000000e+06
1.138074000000000000e+06
1.138203000000000000e+06
1.138328000000000000e+06
1.138446000000000000e+06
1.138589000000000000e+06
1.138725000000000000e+06
1.138860000000000000e+06
1.138999000000000000e+06
1.139120000000000000e+06
1.139267000000000000e+06
1.139382000000000000e+06
1.139495000000000000e+06
1.139623000000000000e+06
1.139754000000000000e+06
1.139873000000000000e+06
1.140002000000000000e+06
1.140145000000000000e+06
1.140284000000000000e+06
1.140425000000000000e+06
1.140554000000000000e+06
1.140669000000000000e+06
1.140814000000000000e+06
1.140960000000000000e+06
1.141089000000000000e+06
1.141211000000000000e+06
1.141323000000000000e+06
1.141440000000000000e+06
1.141587000000000000e+06
1.141714000000000000e+06
1.141852000000000000e+06
1.141972000000000000e+06
1.142102000000000000e+06
1.142250000000000000e+06
1.142372000000000000e+06
1.142494000000000000e+06
1.142619000000000000e+06
1.142757000000000000e+06
1.142899000000000000e+06
1.143015000000000000e+06
1.143158000000000000e+06
1.143298000000000000e+06
1.143445000000000000e+06
1.143577000000000000e+06
1.143727000000000000e+06
1.143855000000000000e+06
1.144003000000000000e+06
1.144136000000000000e+06
1.144258000000000000e+06
1.144368000000000000e+06
1.144511000000000000e+06
1.144651000000000000e+06
1.144782000000000000e+06
1.144914000000000000e+06
1.145042000000000000e+06
1.145176000000000000e+06
1.145313000000000000e+06
1.145441000000000000e+06
1.145577000000000000e+06
1.145711000000000000e+06
1.145860000000000000e+06
1.146025000000000000e+06
1.146153000000000000e+06
1.146259000000000000e+06
1.146381000000000000e+06
1.146518000000000000e+06
1.146651000000000000e+06
1.146785000000000000e+06
1.146907000000000000e+06
1.147030000000000000e+06
1.147154000000000000e+06
1.147294000000000000e+06
1.147440000000000000e+06
1.147575000000000000e+06
1.147705000000000000e+06
1.147864000000000000e+06
1.147994000000000000e+06
1.148125000000000000e+06
1.148249000000000000e+06
1.148395000000000000e+06
1.148539000000000000e+06
1.148671000000000000e+06
1.148803000000000000e+06
1.148942000000000000e+06
1.149087000000000000e+06
1.149239000000000000e+06
1.149357000000000000e+06
1.149492000000000000e+06
1.149624000000000000e+06
1.149763000000000000e+06
1.149889000000000000e+06
1.149994000000000000e+06
1.150135000000000000e+06
1.150260000000000000e+06
1.150387000000000000e+06
1.150541000000000000e+06
1.150674000000000000e+06
1.150792000000000000e+06
1.150934000000000000e+06
1.151067000000000000e+06
1.151208000000000000e+06
1.151345000000000000e+06
1.151481000000000000e+06
1.151600000000000000e+06
1.151700000000000000e+06
1.151826000000000000e+06
1.151957000000000000e+06
1.152086000000000000e+06
1.152203000000000000e+06
1.152356000000000000e+06
1.152478000000000000e+06
1.152580000000000000e+06
1.152728000000000000e+06
1.152852000000000000e+06
1.152978000000000000e+06
1.153110000000000000e+06
1.153241000000000000e+06
1.153367000000000000e+06
1.153509000000000000e+06
1.153648000000000000e+06
1.153794000000000000e+06
1.153913000000000000e+06
1.154031000000000000e+06
1.154149000000000000e+06
1.154281000000000000e+06
1.154413000000000000e+06
1.154528000000000000e+06
1.154679000000000000e+06
1.154815000000000000e+06
1.154945000000000000e+06
1.155083000000000000e+06
1.155210000000000000e+06
1.155340000000000000e+06
1.155459000000000000e+06
1.155597000000000000e+06
1.155718000000000000e+06
1.155853000000000000e+06
1.155963000000000000e+06
1.156101000000000000e+06
1.156228000000000000e+06
1.156353000000000000e+06
1.156484000000000000e+06
1.156608000000000000e+06
1.156748000000000000e+06
1.156863000000000000e+06
1.156979000000000000e+06
1.157092000000000000e+06
1.157219000000000000e+06
1.157339000000000000e+06
1.157461000000000000e+06
1.157586000000000000e+06
1.157701000000000000e+06
1.157844000000000000e+06
1.157983000000000000e+06
1.158110000000000000e+06
1.158237000000000000e+06
1.158356000000000000e+06
1.158485000000000000e+06
1.158623000000000000e+06
1.158723000000000000e+06
1.158867000000000000e+06
1.159003000000000000e+06
1.159147000000000000e+06
1.159294000000000000e+06
1.159400000000000000e+06
1.159531000000000000e+06
1.159660000000000000e+06
1.159771000000000000e+06
1.159886000000000000e+06
1.160020000000000000e+06
1.160132000000000000e+06
1.160277000000000000e+06
1.160414000000000000e+06
1.160542000000000000e+06
1.160665000000000000e+06
1.160791000000000000e+06
1.160918000000000000e+06
1.161055000000000000e+06
1.161187000000000000e+06
1.161331000000000000e+06
1.161464000000000000e+06
1.161613000000000000e+06
1.161729000000000000e+06
1.161870000000000000e+06
1.161991000000000000e+06
1.162127000000000000e+06
1.162244000000000000e+06
1.162382000000000000e+06
1.162509000000000000e+06
1.162659000000000000e+06
1.162779000000000000e+06
1.162898000000000000e+06
1.163016000000000000e+06
1.163133000000000000e+06
1.163255000000000000e+06
1.163377000000000000e+06
1.163499000000000000e+06
1.163641000000000000e+06
1.163774000000000000e+06
1.163891000000000000e+06
1.164010000000000000e+06
1.164135000000000000e+06
1.164274000000000000e+06
1.164393000000000000e+06
1.164529000000000000e+06
1.164629000000000000e+06
1.164750000000000000e+06
1.164869000000000000e+06
1.164976000000000000e+06
1.165121000000000000e+06
1.165266000000000000e+06
1.165386000000000000e+06
1.165509000000000000e+06
1.165659000000000000e+06
1.165784000000000000e+06
1.165920000000000000e+06
1.166057000000000000e+06
1.166177000000000000e+06
1.166301000000000000e+06
1.166416000000000000e+06
1.166509000000000000e+06
1.166625000000000000e+06
1.166754000000000000e+06
1.166879000000000000e+06
1.167009000000000000e+06
1.167131000000000000e+06
1.167249000000000000e+06
1.167379000000000000e+06
1.167498000000000000e+06
1.167616000000000000e+06
1.167751000000000000e+06
1.167886000000000000e+06
1.168024000000000000e+06
1.168131000000000000e+06
1.168257000000000000e+06
1.168393000000000000e+06
1.168512000000000000e+06
1.168636000000000000e+06
1.168770000000000000e+06
1.168883000000000000e+06
1.169028000000000000e+06
1.169145000000000000e+06
1.169273000000000000e+06
1.169395000000000000e+06
1.169510000000000000e+06
1.169622000000000000e+06
1.169760000000000000e+06
1.169877000000000000e+06
1.170023000000000000e+06
1.170150000000000000e+06
1.170286000000000000e+06
1.170407000000000000e+06
1.170521000000000000e+06
1.170658000000000000e+06
1.170780000000000000e+06
1.170897000000000000e+06
1.171014000000000000e+06
1.171152000000000000e+06
1.171297000000000000e+06
1.171434000000000000e+06
1.171562000000000000e+06
1.171687000000000000e+06
1.171836000000000000e+06
1.171961000000000000e+06
1.172106000000000000e+06
1.172237000000000000e+06
1.172359000000000000e+06
1.172479000000000000e+06
1.172590000000000000e+06
1.172730000000000000e+06
1.172834000000000000e+06
1.172963000000000000e+06
1.173112000000000000e+06
1.173231000000000000e+06
1.173353000000000000e+06
1.173475000000000000e+06
1.173593000000000000e+06
1.173725000000000000e+06
1.173834000000000000e+06
1.173960000000000000e+06
1.174077000000000000e+06
1.174207000000000000e+06
1.174316000000000000e+06
1.174463000000000000e+06
1.174582000000000000e+06
1.174710000000000000e+06
1.174850000000000000e+06
1.174974000000000000e+06
1.175093000000000000e+06
1.175213000000000000e+06
1.175333000000000000e+06
1.175459000000000000e+06
1.175590000000000000e+06
1.175711000000000000e+06
1.175851000000000000e+06
1.175975000000000000e+06
1.176100000000000000e+06
1.176221000000000000e+06
1.176332000000000000e+06
1.176457000000000000e+06
1.176577000000000000e+06
1.176712000000000000e+06
1.176839000000000000e+06
1.176976000000000000e+06
1.177118000000000000e+06
1.177227000000000000e+06
1.177349000000000000e+06
1.177497000000000000e+06
1.177634000000000000e+06
1.177781000000000000e+06
1.177912000000000000e+06
1.178030000000000000e+06
1.178165000000000000e+06
1.178269000000000000e+06
1.178385000000000000e+06
1.178513000000000000e+06
1.178639000000000000e+06
1.178767000000000000e+06
1.178890000000000000e+06
1.179026000000000000e+06
1.179122000000000000e+06
1.179230000000000000e+06
1.179369000000000000e+06
1.179503000000000000e+06
1.179634000000000000e+06
1.179756000000000000e+06
1.179893000000000000e+06
1.180013000000000000e+06
1.180130000000000000e+06
1.180252000000000000e+06
1.180385000000000000e+06
1.180496000000000000e+06
1.180629000000000000e+06
1.180751000000000000e+06
1.180860000000000000e+06
1.180999000000000000e+06
1.181123000000000000e+06
1.181244000000000000e+06
1.181374000000000000e+06
1.181507000000000000e+06
1.181614000000000000e+06
1.181733000000000000e+06
1.181869000000000000e+06
1.182006000000000000e+06
1.182114000000000000e+06
1.182240000000000000e+06
1.182348000000000000e+06
1.182492000000000000e+06
1.182624000000000000e+06
1.182749000000000000e+06
1.182894000000000000e+06
1.183028000000000000e+06
1.183161000000000000e+06
1.183294000000000000e+06
1.183412000000000000e+06
1.183526000000000000e+06
1.183642000000000000e+06
1.183737000000000000e+06
1.183859000000000000e+06
1.183968000000000000e+06
1.184079000000000000e+06
1.184190000000000000e+06
1.184310000000000000e+06
1.184439000000000000e+06
1.184576000000000000e+06
1.184729000000000000e+06
1.184851000000000000e+06
1.184971000000000000e+06
1.185102000000000000e+06
1.185213000000000000e+06
1.185321000000000000e+06
1.185458000000000000e+06
1.185591000000000000e+06
1.185697000000000000e+06
1.185826000000000000e+06
1.185956000000000000e+06
1.186070000000000000e+06
1.186210000000000000e+06
1.186353000000000000e+06
1.186475000000000000e+06
1.186597000000000000e+06
1.186729000000000000e+06
1.186866000000000000e+06
1.187008000000000000e+06
1.187135000000000000e+06
1.187260000000000000e+06
1.187385000000000000e+06
1.187504000000000000e+06
1.187637000000000000e+06
1.187749000000000000e+06
1.187859000000000000e+06
1.187974000000000000e+06
1.188086000000000000e+06
1.188198000000000000e+06
1.188324000000000000e+06
1.188438000000000000e+06
1.188553000000000000e+06
1.188688000000000000e+06
1.188812000000000000e+06
1.188939000000000000e+06
1.189080000000000000e+06
1.189195000000000000e+06
1.189309000000000000e+06
1.189433000000000000e+06
1.189578000000000000e+06
1.189714000000000000e+06
1.189841000000000000e+06
1.189976000000000000e+06
1.190084000000000000e+06
1.190203000000000000e+06
1.190322000000000000e+06
1.190451000000000000e+06
1.190571000000000000e+06
1.190691000000000000e+06
1.190832000000000000e+06
1.190954000000000000e+06
1.191059000000000000e+06
1.191177000000000000e+06
1.191299000000000000e+06
1.191401000000000000e+06
1.191541000000000000e+06
1.191654000000000000e+06
1.191781000000000000e+06
1.191913000000000000e+06
1.192032000000000000e+06
1.192163000000000000e+06
1.192270000000000000e+06
1.192398000000000000e+06
1.192506000000000000e+06
1.192635000000000000e+06
1.192756000000000000e+06
1.192858000000000000e+06
1.192984000000000000e+06
1.193085000000000000e+06
1.193212000000000000e+06
1.193323000000000000e+06
1.193435000000000000e+06
1.193571000000000000e+06
1.193692000000000000e+06
1.193812000000000000e+06
1.193932000000000000e+06
1.194056000000000000e+06
1.194194000000000000e+06
1.194330000000000000e+06
1.194461000000000000e+06
1.194571000000000000e+06
1.194712000000000000e+06
1.194836000000000000e+06
1.194971000000000000e+06
1.195100000000000000e+06
1.195231000000000000e+06
1.195342000000000000e+06
1.195466000000000000e+06
1.195575000000000000e+06
1.195691000000000000e+06
1.195821000000000000e+06
1.195955000000000000e+06
1.196089000000000000e+06
1.196197000000000000e+06
1.196315000000000000e+06
1.196455000000000000e+06
1.196583000000000000e+06
1.196695000000000000e+06
1.196809000000000000e+06
1.196920000000000000e+06
1.197033000000000000e+06
1.197173000000000000e+06
1.197272000000000000e+06
1.197383000000000000e+06
1.197508000000000000e+06
1.197634000000000000e+06
1.197759000000000000e+06
1.197878000000000000e+06
1.197991000000000000e+06
1.198100000000000000e+06
1.198221000000000000e+06
1.198336000000000000e+06
1.198458000000000000e+06
1.198580000000000000e+06
1.198679000000000000e+06
1.198809000000000000e+06
1.198937000000000000e+06
1.199069000000000000e+06
1.199187000000000000e+06
1.199311000000000000e+06
1.199437000000000000e+06
1.199550000000000000e+06
1.199669000000000000e+06
1.199786000000000000e+06
1.199915000000000000e+06
1.200040000000000000e+06
1.200160000000000000e+06
1.200264000000000000e+06
1.200392000000000000e+06
1.200519000000000000e+06
1.200657000000000000e+06
1.200773000000000000e+06
1.200887000000000000e+06
1.201015000000000000e+06
1.201143000000000000e+06
1.201265000000000000e+06
1.201377000000000000e+06
1.201487000000000000e+06
1.201613000000000000e+06
1.201742000000000000e+06
1.201845000000000000e+06
1.201978000000000000e+06
1.202091000000000000e+06
1.202200000000000000e+06
1.202335000000000000e+06
1.202463000000000000e+06
1.202593000000000000e+06
1.202698000000000000e+06
1.202820000000000000e+06
1.202944000000000000e+06
1.203057000000000000e+06
1.203175000000000000e+06
1.203301000000000000e+06
1.203413000000000000e+06
1.203538000000000000e+06
1.203649000000000000e+06
1.203777000000000000e+06
1.203870000000000000e+06
1.203978000000000000e+06
1.204092000000000000e+06
1.204228000000000000e+06
1.204369000000000000e+06
1.204484000000000000e+06
1.204608000000000000e+06
1.204724000000000000e+06
1.204842000000000000e+06
1.204939000000000000e+06
1.205049000000000000e+06
1.205180000000000000e+06
1.205299000000000000e+06
1.205409000000000000e+06
1.205514000000000000e+06
1.205643000000000000e+06
1.205764000000000000e+06
1.205897000000000000e+06
1.206031000000000000e+06
1.206155000000000000e+06
1.206301000000000000e+06
1.206404000000000000e+06
1.206529000000000000e+06
1.206663000000000000e+06
1.206746000000000000e+06
1.206877000000000000e+06
1.206996000000000000e+06
1.207116000000000000e+06
1.207217000000000000e+06
1.207351000000000000e+06
1.207469000000000000e+06
1.207563000000000000e+06
1.207656000000000000e+06
1.207795000000000000e+06
1.207894000000000000e+06
1.208028000000000000e+06
1.208155000000000000e+06
1.208276000000000000e+06
1.208373000000000000e+06
1.208476000000000000e+06
1.208601000000000000e+06
1.208715000000000000e+06
1.208861000000000000e+06
1.208973000000000000e+06
1.209100000000000000e+06
1.209219000000000000e+06
1.209317000000000000e+06
1.209441000000000000e+06
1.209562000000000000e+06
1.209667000000000000e+06
1.209790000000000000e+06
1.209906000000000000e+06
1.210033000000000000e+06
1.210162000000000000e+06
1.210276000000000000e+06
1.210400000000000000e+06
1.210518000000000000e+06
1.210617000000000000e+06
1.210731000000000000e+06
1.210852000000000000e+06
1.210962000000000000e+06
1.211076000000000000e+06
1.211195000000000000e+06
1.211318000000000000e+06
1.211437000000000000e+06
1.211546000000000000e+06
1.211666000000000000e+06
1.211796000000000000e+06
1.211933000000000000e+06
1.212072000000000000e+06
1.212198000000000000e+06
1.212313000000000000e+06
1.212423000000000000e+06
1.212535000000000000e+06
1.212653000000000000e+06
1.212788000000000000e+06
1.212886000000000000e+06
1.212993000000000000e+06
1.213121000000000000e+06
1.213254000000000000e+06
1.213376000000000000e+06
1.213469000000000000e+06
1.213580000000000000e+06
1.213697000000000000e+06
1.213813000000000000e+06
1.213925000000000000e+06
1.214037000000000000e+06
1.214167000000000000e+06
1.214282000000000000e+06
1.214419000000000000e+06
1.214544000000000000e+06
1.214673000000000000e+06
1.214779000000000000e+06
1.214906000000000000e+06
1.215010000000000000e+06
1.215133000000000000e+06
1.215263000000000000e+06
1.215394000000000000e+06
1.215514000000000000e+06
1.215648000000000000e+06
1.215762000000000000e+06
1.215892000000000000e+06
1.216024000000000000e+06
1.216141000000000000e+06
1.216249000000000000e+06
1.216388000000000000e+06
1.216503000000000000e+06
1.216632000000000000e+06
1.216737000000000000e+06
1.216827000000000000e+06
1.216938000000000000e+06
1.217071000000000000e+06
1.217178000000000000e+06
1.217298000000000000e+06
1.217432000000000000e+06
1.217547000000000000e+06
1.217672000000000000e+06
1.217789000000000000e+06
1.217907000000000000e+06
1.218017000000000000e+06
1.218126000000000000e+06
1.218241000000000000e+06
1.218365000000000000e+06
1.218489000000000000e+06
1.218613000000000000e+06
1.218710000000000000e+06
1.218828000000000000e+06
1.218953000000000000e+06
1.219072000000000000e+06
1.219190000000000000e+06
1.219315000000000000e+06
1.219421000000000000e+06
1.219547000000000000e+06
1.219658000000000000e+06
1.219787000000000000e+06
1.219909000000000000e+06
1.220030000000000000e+06
1.220149000000000000e+06
1.220297000000000000e+06
1.220424000000000000e+06
1.220538000000000000e+06
1.220631000000000000e+06
1.220736000000000000e+06
1.220831000000000000e+06
1.220932000000000000e+06
1.221058000000000000e+06
1.221174000000000000e+06
1.221281000000000000e+06
1.221414000000000000e+06
1.221533000000000000e+06
1.221636000000000000e+06
1.221768000000000000e+06
1.221914000000000000e+06
1.222036000000000000e+06
1.222159000000000000e+06
1.222296000000000000e+06
1.222422000000000000e+06
1.222535000000000000e+06
1.222662000000000000e+06
1.222775000000000000e+06
1.222902000000000000e+06
1.223023000000000000e+06
1.223147000000000000e+06
1.223246000000000000e+06
1.223358000000000000e+06
1.223468000000000000e+06
1.223587000000000000e+06
1.223711000000000000e+06
1.223829000000000000e+06
1.223941000000000000e+06
1.224067000000000000e+06
1.224186000000000000e+06
1.224309000000000000e+06
1.224411000000000000e+06
1.224525000000000000e+06
1.224651000000000000e+06
1.224782000000000000e+06
1.224903000000000000e+06
1.225021000000000000e+06
1.225134000000000000e+06
1.225267000000000000e+06
1.225394000000000000e+06
1.225513000000000000e+06
1.225628000000000000e+06
1.225752000000000000e+06
1.225873000000000000e+06
1.225992000000000000e+06
1.226097000000000000e+06
1.226222000000000000e+06
1.226353000000000000e+06
1.226473000000000000e+06
1.226600000000000000e+06
1.226707000000000000e+06
1.226811000000000000e+06
1.226915000000000000e+06
1.227018000000000000e+06
1.227123000000000000e+06
1.227231000000000000e+06
1.227346000000000000e+06
1.227467000000000000e+06
1.227576000000000000e+06
1.227681000000000000e+06
1.227812000000000000e+06
1.227923000000000000e+06
1.228039000000000000e+06
1.228154000000000000e+06
1.228273000000000000e+06
1.228383000000000000e+06
1.228492000000000000e+06
1.228619000000000000e+06
1.228725000000000000e+06
1.228839000000000000e+06
1.228945000000000000e+06
1.229077000000000000e+06
1.229194000000000000e+06
1.229305000000000000e+06
1.229422000000000000e+06
1.229527000000000000e+06
1.229650000000000000e+06
1.229771000000000000e+06
1.229899000000000000e+06
1.230013000000000000e+06
1.230116000000000000e+06
1.230215000000000000e+06
1.230331000000000000e+06
1.230457000000000000e+06
1.230572000000000000e+06
1.230692000000000000e+06
1.230810000000000000e+06
1.230930000000000000e+06
1.231037000000000000e+06
1.231168000000000000e+06
1.231294000000000000e+06
1.231399000000000000e+06
1.231505000000000000e+06
1.231631000000000000e+06
1.231777000000000000e+06
1.231889000000000000e+06
1.231985000000000000e+06
1.232103000000000000e+06
1.232216000000000000e+06
1.232355000000000000e+06
1.232473000000000000e+06
1.232581000000000000e+06
1.232679000000000000e+06
1.232788000000000000e+06
1.232896000000000000e+06
1.233008000000000000e+06
1.233111000000000000e+06
1.233251000000000000e+06
1.233372000000000000e+06
1.233488000000000000e+06
1.233605000000000000e+06
1.233716000000000000e+06
1.233837000000000000e+06
1.233942000000000000e+06
1.234067000000000000e+06
1.234193000000000000e+06
1.234303000000000000e+06
1.234412000000000000e+06
1.234530000000000000e+06
1.234660000000000000e+06
1.234801000000000000e+06
1.234902000000000000e+06
1.235013000000000000e+06
1.235128000000000000e+06
1.235250000000000000e+06
1.235377000000000000e+06
1.235486000000000000e+06
1.235599000000000000e+06
1.235711000000000000e+06
1.235826000000000000e+06
1.235947000000000000e+06
1.236067000000000000e+06
1.236172000000000000e+06
1.236299000000000000e+06
1.236424000000000000e+06
1.236514000000000000e+06
1.236636000000000000e+06
1.236766000000000000e+06
1.236859000000000000e+06
1.236997000000000000e+06
1.237105000000000000e+06
1.237229000000000000e+06
1.237314000000000000e+06
1.237423000000000000e+06
1.237516000000000000e+06
1.237627000000000000e+06
1.237753000000000000e+06
1.237850000000000000e+06
1.237959000000000000e+06
1.238080000000000000e+06
1.238167000000000000e+06
1.238284000000000000e+06
1.238394000000000000e+06
1.238506000000000000e+06
1.238617000000000000e+06
1.238720000000000000e+06
1.238834000000000000e+06
1.238942000000000000e+06
1.239074000000000000e+06
1.239207000000000000e+06
1.239326000000000000e+06
1.239436000000000000e+06
1.239542000000000000e+06
1.239653000000000000e+06
1.239798000000000000e+06
1.239914000000000000e+06
1.240029000000000000e+06
1.240162000000000000e+06
1.240270000000000000e+06
1.240389000000000000e+06
1.240508000000000000e+06
1.240615000000000000e+06
1.240730000000000000e+06
1.240842000000000000e+06
1.240973000000000000e+06
1.241105000000000000e+06
1.241209000000000000e+06
1.241311000000000000e+06
1.241436000000000000e+06
1.241546000000000000e+06
1.241665000000000000e+06
1.241766000000000000e+06
1.241870000000000000e+06
1.241963000000000000e+06
1.242075000000000000e+06
1.242195000000000000e+06
1.242325000000000000e+06
1.242445000000000000e+06
1.242575000000000000e+06
1.242697000000000000e+06
1.242812000000000000e+06
1.242932000000000000e+06
1.243058000000000000e+06
1.243175000000000000e+06
1.243317000000000000e+06
1.243409000000000000e+06
1.243525000000000000e+06
1.243644000000000000e+06
1.243754000000000000e+06
1.243854000000000000e+06
1.243962000000000000e+06
1.244070000000000000e+06
1.244176000000000000e+06
1.244292000000000000e+06
1.244404000000000000e+06
1.244528000000000000e+06
1.244635000000000000e+06
1.244756000000000000e+06
1.244892000000000000e+06
1.245007000000000000e+06
1.245125000000000000e+06
1.245247000000000000e+06
1.245348000000000000e+06
1.245457000000000000e+06
1.245577000000000000e+06
1.245695000000000000e+06
1.245817000000000000e+06
1.245928000000000000e+06
1.246040000000000000e+06
1.246150000000000000e+06
1.246253000000000000e+06
1.246365000000000000e+06
1.246467000000000000e+06
1.246577000000000000e+06
1.246698000000000000e+06
1.246808000000000000e+06
1.246940000000000000e+06
1.247065000000000000e+06
1.247184000000000000e+06
1.247318000000000000e+06
1.247428000000000000e+06
1.247514000000000000e+06
1.247620000000000000e+06
1.247729000000000000e+06
1.247846000000000000e+06
1.247950000000000000e+06
1.248068000000000000e+06
1.248177000000000000e+06
1.248292000000000000e+06
1.248416000000000000e+06
1.248529000000000000e+06
1.248654000000000000e+06
1.248771000000000000e+06
1.248888000000000000e+06
1.248995000000000000e+06
1.249096000000000000e+06
1.249204000000000000e+06
1.249316000000000000e+06
1.249434000000000000e+06
1.249551000000000000e+06
1.249659000000000000e+06
1.249770000000000000e+06
1.249880000000000000e+06
1.249990000000000000e+06
1.250117000000000000e+06
1.250219000000000000e+06
1.250326000000000000e+06
1.250445000000000000e+06
1.250549000000000000e+06
1.250679000000000000e+06
1.250788000000000000e+06
1.250893000000000000e+06
1.251006000000000000e+06
1.251122000000000000e+06
1.251222000000000000e+06
1.251327000000000000e+06
1.251426000000000000e+06
1.251537000000000000e+06
1.251650000000000000e+06
1.251763000000000000e+06
1.251877000000000000e+06
1.251963000000000000e+06
1.252065000000000000e+06
1.252169000000000000e+06
1.252269000000000000e+06
1.252369000000000000e+06
1.252490000000000000e+06
1.252614000000000000e+06
1.252703000000000000e+06
1.252800000000000000e+06
1.252891000000000000e+06
1.252989000000000000e+06
1.253120000000000000e+06
1.253217000000000000e+06
1.253321000000000000e+06
1.253432000000000000e+06
1.253519000000000000e+06
1.253642000000000000e+06
1.253785000000000000e+06
1.253905000000000000e+06
1.254024000000000000e+06
1.254125000000000000e+06
1.254237000000000000e+06
1.254353000000000000e+06
1.254455000000000000e+06
1.254558000000000000e+06
1.254672000000000000e+06
1.254785000000000000e+06
1.254894000000000000e+06
1.255010000000000000e+06
1.255104000000000000e+06
1.255207000000000000e+06
1.255322000000000000e+06
1.255452000000000000e+06
1.255567000000000000e+06
1.255691000000000000e+06
1.255789000000000000e+06
1.255892000000000000e+06
1.256006000000000000e+06
1.256134000000000000e+06
1.256248000000000000e+06
1.256353000000000000e+06
1.256452000000000000e+06
1.256555000000000000e+06
1.256667000000000000e+06
1.256762000000000000e+06
1.256865000000000000e+06
1.256965000000000000e+06
1.257081000000000000e+06
1.257215000000000000e+06
1.257329000000000000e+06
1.257439000000000000e+06
1.257556000000000000e+06
1.257671000000000000e+06
1.257779000000000000e+06
1.257886000000000000e+06
1.257995000000000000e+06
1.258095000000000000e+06
1.258230000000000000e+06
1.258340000000000000e+06
1.258460000000000000e+06
1.258544000000000000e+06
1.258683000000000000e+06
1.258788000000000000e+06
1.258907000000000000e+06
1.259041000000000000e+06
1.259137000000000000e+06
1.259233000000000000e+06
1.259362000000000000e+06
1.259463000000000000e+06
1.259559000000000000e+06
1.259680000000000000e+06
1.259801000000000000e+06
1.259903000000000000e+06
1.260013000000000000e+06
1.260121000000000000e+06
1.260239000000000000e+06
1.260356000000000000e+06
1.260464000000000000e+06
1.260560000000000000e+06
1.260674000000000000e+06
1.260771000000000000e+06
1.260879000000000000e+06
1.260989000000000000e+06
1.261096000000000000e+06
1.261209000000000000e+06
1.261318000000000000e+06
1.261438000000000000e+06
1.261562000000000000e+06
1.261666000000000000e+06
1.261769000000000000e+06
1.261861000000000000e+06
1.261976000000000000e+06
1.262089000000000000e+06
1.262212000000000000e+06
1.262308000000000000e+06
1.262434000000000000e+06
1.262550000000000000e+06
1.262662000000000000e+06
1.262778000000000000e+06
1.262894000000000000e+06
1.262993000000000000e+06
1.263103000000000000e+06
1.263227000000000000e+06
1.263358000000000000e+06
1.263467000000000000e+06
1.263581000000000000e+06
1.263692000000000000e+06
1.263804000000000000e+06
1.263900000000000000e+06
1.264023000000000000e+06
1.264124000000000000e+06
1.264246000000000000e+06
1.264359000000000000e+06
1.264469000000000000e+06
1.264580000000000000e+06
1.264685000000000000e+06
1.264794000000000000e+06
1.264926000000000000e+06
1.265048000000000000e+06
1.265171000000000000e+06
1.265279000000000000e+06
1.265378000000000000e+06
1.265491000000000000e+06
1.265597000000000000e+06
1.265703000000000000e+06
1.265824000000000000e+06
1.265928000000000000e+06
1.266035000000000000e+06
1.266140000000000000e+06
1.266256000000000000e+06
1.266365000000000000e+06
1.266479000000000000e+06
1.266599000000000000e+06
1.266707000000000000e+06
1.266809000000000000e+06
1.266911000000000000e+06
1.267012000000000000e+06
1.267115000000000000e+06
1.267222000000000000e+06
1.267331000000000000e+06
1.267439000000000000e+06
1.267540000000000000e+06
1.267653000000000000e+06
1.267755000000000000e+06
1.267857000000000000e+06
1.267994000000000000e+06
1.268104000000000000e+06
1.268225000000000000e+06
1.268337000000000000e+06
1.268448000000000000e+06
1.268551000000000000e+06
1.268651000000000000e+06
1.268762000000000000e+06
1.268889000000000000e+06
1.269015000000000000e+06
1.269124000000000000e+06
1.269241000000000000e+06
1.269339000000000000e+06
1.269432000000000000e+06
1.269533000000000000e+06
1.269628000000000000e+06
1.269736000000000000e+06
1.269855000000000000e+06
1.269981000000000000e+06
1.270101000000000000e+06
1.270200000000000000e+06
1.270295000000000000e+06
1.270402000000000000e+06
1.270512000000000000e+06
1.270645000000000000e+06
1.270760000000000000e+06
1.270869000000000000e+06
1.270966000000000000e+06
1.271081000000000000e+06
1.271176000000000000e+06
1.271283000000000000e+06
1.271388000000000000e+06
1.271498000000000000e+06
1.271609000000000000e+06
1.271716000000000000e+06
1.271813000000000000e+06
1.271916000000000000e+06
1.272010000000000000e+06
1.272124000000000000e+06
1.272224000000000000e+06
1.272323000000000000e+06
1.272429000000000000e+06
1.272547000000000000e+06
1.272669000000000000e+06
1.272782000000000000e+06
1.272906000000000000e+06
1.273027000000000000e+06
1.273134000000000000e+06
1.273237000000000000e+06
1.273346000000000000e+06
1.273477000000000000e+06
1.273577000000000000e+06
1.273694000000000000e+06
1.273784000000000000e+06
1.273897000000000000e+06
1.273986000000000000e+06
1.274102000000000000e+06
1.274203000000000000e+06
1.274306000000000000e+06
1.274415000000000000e+06
1.274530000000000000e+06
1.274644000000000000e+06
1.274740000000000000e+06
1.274861000000000000e+06
1.274966000000000000e+06
1.275063000000000000e+06
1.275172000000000000e+06
1.275285000000000000e+06
1.275397000000000000e+06
1.275507000000000000e+06
1.275625000000000000e+06
1.275758000000000000e+06
1.275871000000000000e+06
1.275972000000000000e+06
1.276083000000000000e+06
1.276185000000000000e+06
1.276291000000000000e+06
1.276423000000000000e+06
1.276513000000000000e+06
1.276616000000000000e+06
1.276732000000000000e+06
1.276848000000000000e+06
1.276947000000000000e+06
1.277049000000000000e+06
1.277142000000000000e+06
1.277253000000000000e+06
1.277356000000000000e+06
1.277450000000000000e+06
1.277550000000000000e+06
1.277667000000000000e+06
1.277756000000000000e+06
1.277855000000000000e+06
1.277974000000000000e+06
1.278094000000000000e+06
1.278219000000000000e+06
1.278321000000000000e+06
1.278426000000000000e+06
1.278553000000000000e+06
1.278666000000000000e+06
1.278762000000000000e+06
1.278870000000000000e+06
1.278966000000000000e+06
1.279070000000000000e+06
1.279175000000000000e+06
1.279272000000000000e+06
1.279391000000000000e+06
1.279493000000000000e+06
1.279600000000000000e+06
1.279722000000000000e+06
1.279839000000000000e+06
1.279934000000000000e+06
1.280043000000000000e+06
1.280136000000000000e+06
1.280243000000000000e+06
1.280341000000000000e+06
1.280462000000000000e+06
1.280577000000000000e+06
1.280673000000000000e+06
1.280790000000000000e+06
1.280889000000000000e+06
1.280995000000000000e+06
1.281092000000000000e+06
1.281195000000000000e+06
1.281306000000000000e+06
1.281421000000000000e+06
1.281540000000000000e+06
1.281646000000000000e+06
1.281743000000000000e+06
1.281847000000000000e+06
1.281938000000000000e+06
1.282038000000000000e+06
1.282152000000000000e+06
1.282242000000000000e+06
1.282363000000000000e+06
1.282474000000000000e+06
1.282595000000000000e+06
1.282705000000000000e+06
1.282821000000000000e+06
1.282920000000000000e+06
1.283026000000000000e+06
1.283137000000000000e+06
1.283227000000000000e+06
1.283327000000000000e+06
1.283442000000000000e+06
1.283551000000000000e+06
1.283664000000000000e+06
1.283762000000000000e+06
1.283866000000000000e+06
1.283966000000000000e+06
1.284052000000000000e+06
1.284145000000000000e+06
1.284258000000000000e+06
1.284377000000000000e+06
1.284476000000000000e+06
1.284585000000000000e+06
1.284685000000000000e+06
1.284810000000000000e+06
1.284903000000000000e+06
1.284992000000000000e+06
1.285085000000000000e+06
1.285195000000000000e+06
1.285295000000000000e+06
1.285380000000000000e+06
1.285475000000000000e+06
1.285582000000000000e+06
1.285704000000000000e+06
1.285812000000000000e+06
1.285906000000000000e+06
1.286016000000000000e+06
1.286116000000000000e+06
1.286219000000000000e+06
1.286318000000000000e+06
1.286426000000000000e+06
1.286547000000000000e+06
1.286659000000000000e+06
1.286779000000000000e+06
1.286890000000000000e+06
1.286996000000000000e+06
1.287085000000000000e+06
1.287184000000000000e+06
1.287294000000000000e+06
1.287391000000000000e+06
1.287496000000000000e+06
1.287605000000000000e+06
1.287708000000000000e+06
1.287803000000000000e+06
1.287899000000000000e+06
1.288028000000000000e+06
1.288140000000000000e+06
1.288240000000000000e+06
1.288340000000000000e+06
1.288464000000000000e+06
1.288575000000000000e+06
1.288673000000000000e+06
1.288803000000000000e+06
1.288909000000000000e+06
1.289038000000000000e+06
1.289152000000000000e+06
1.289246000000000000e+06
1.289353000000000000e+06
1.289465000000000000e+06
1.289591000000000000e+06
1.289681000000000000e+06
1.289797000000000000e+06
1.289899000000000000e+06
1.290004000000000000e+06
1.290118000000000000e+06
1.290231000000000000e+06
1.290330000000000000e+06
1.290447000000000000e+06
1.290554000000000000e+06
1.290648000000000000e+06
1.290756000000000000e+06
1.290869000000000000e+06
1.290979000000000000e+06
1.291087000000000000e+06
1.291192000000000000e+06
1.291276000000000000e+06
1.291376000000000000e+06
1.291471000000000000e+06
1.291581000000000000e+06
1.291686000000000000e+06
1.291784000000000000e+06
1.291881000000000000e+06
1.291985000000000000e+06
1.292096000000000000e+06
1.292212000000000000e+06
1.292308000000000000e+06
1.292423000000000000e+06
1.292523000000000000e+06
1.292639000000000000e+06
1.292737000000000000e+06
1.292847000000000000e+06
1.292975000000000000e+06
1.293084000000000000e+06
1.293193000000000000e+06
1.293316000000000000e+06
1.293402000000000000e+06
1.293503000000000000e+06
1.293617000000000000e+06
1.293703000000000000e+06
1.293816000000000000e+06
1.293931000000000000e+06
1.294022000000000000e+06
1.294112000000000000e+06
1.294214000000000000e+06
1.294353000000000000e+06
1.294475000000000000e+06
1.294577000000000000e+06
1.294658000000000000e+06
1.294783000000000000e+06
1.294894000000000000e+06
1.294987000000000000e+06
1.295106000000000000e+06
1.295207000000000000e+06
1.295316000000000000e+06
1.295420000000000000e+06
1.295531000000000000e+06
1.295641000000000000e+06
1.295756000000000000e+06
1.295877000000000000e+06
1.295978000000000000e+06
1.296097000000000000e+06
1.296220000000000000e+06
1.296306000000000000e+06
1.296424000000000000e+06
1.296524000000000000e+06
1.296638000000000000e+06
1.296744000000000000e+06
1.296852000000000000e+06
1.296972000000000000e+06
1.297098000000000000e+06
1.297208000000000000e+06
1.297334000000000000e+06
1.297439000000000000e+06
1.297544000000000000e+06
1.297647000000000000e+06
1.297749000000000000e+06
1.297854000000000000e+06
1.297965000000000000e+06
1.298074000000000000e+06
1.298176000000000000e+06
1.298279000000000000e+06
1.298374000000000000e+06
1.298487000000000000e+06
1.298588000000000000e+06
1.298702000000000000e+06
1.298813000000000000e+06
1.298916000000000000e+06
1.299007000000000000e+06
1.299106000000000000e+06
1.299204000000000000e+06
1.299302000000000000e+06
1.299404000000000000e+06
1.299522000000000000e+06
1.299620000000000000e+06
1.299720000000000000e+06
1.299833000000000000e+06
1.299939000000000000e+06
1.300030000000000000e+06
1.300146000000000000e+06
1.300260000000000000e+06
1.300362000000000000e+06
1.300451000000000000e+06
1.300570000000000000e+06
1.300678000000000000e+06
1.300770000000000000e+06
1.300873000000000000e+06
1.300976000000000000e+06
1.301062000000000000e+06
1.301142000000000000e+06
1.301259000000000000e+06
1.301354000000000000e+06
1.301456000000000000e+06
1.301564000000000000e+06
1.301681000000000000e+06
1.301788000000000000e+06
1.301878000000000000e+06
1.301989000000000000e+06
1.302085000000000000e+06
1.302184000000000000e+06
1.302292000000000000e+06
1.302383000000000000e+06
1.302492000000000000e+06
1.302577000000000000e+06
1.302670000000000000e+06
1.302773000000000000e+06
1.302865000000000000e+06
1.302986000000000000e+06
1.303082000000000000e+06
1.303168000000000000e+06
1.303286000000000000e+06
1.303381000000000000e+06
1.303480000000000000e+06
1.303607000000000000e+06
1.303716000000000000e+06
1.303835000000000000e+06
1.303943000000000000e+06
1.304036000000000000e+06
1.304139000000000000e+06
1.304238000000000000e+06
1.304343000000000000e+06
1.304454000000000000e+06
1.304562000000000000e+06
1.304653000000000000e+06
1.304746000000000000e+06
1.304851000000000000e+06
1.304942000000000000e+06
1.305064000000000000e+06
1.305182000000000000e+06
1.305277000000000000e+06
1.305380000000000000e+06
1.305479000000000000e+06
1.305573000000000000e+06
1.305679000000000000e+06
1.305762000000000000e+06
1.305861000000000000e+06
1.305953000000000000e+06
1.306058000000000000e+06
1.306162000000000000e+06
1.306247000000000000e+06
1.306351000000000000e+06
1.306469000000000000e+06
1.306560000000000000e+06
1.306653000000000000e+06
1.306744000000000000e+06
1.306848000000000000e+06
1.306939000000000000e+06
1.307048000000000000e+06
1.307161000000000000e+06
1.307275000000000000e+06
1.307377000000000000e+06
1.307479000000000000e+06
1.307586000000000000e+06
1.307692000000000000e+06
1.307811000000000000e+06
1.307935000000000000e+06
1.308031000000000000e+06
1.308124000000000000e+06
1.308226000000000000e+06
1.308321000000000000e+06
1.308426000000000000e+06
1.308521000000000000e+06
1.308636000000000000e+06
1.308729000000000000e+06
1.308819000000000000e+06
1.308913000000000000e+06
1.309005000000000000e+06
1.309109000000000000e+06
1.309207000000000000e+06
1.309312000000000000e+06
1.309400000000000000e+06
1.309504000000000000e+06
1.309607000000000000e+06
1.309700000000000000e+06
1.309808000000000000e+06
1.309905000000000000e+06
1.310005000000000000e+06
1.310096000000000000e+06
1.310213000000000000e+06
1.310319000000000000e+06
1.310435000000000000e+06
1.310512000000000000e+06
1.310595000000000000e+06
1.310688000000000000e+06
1.310791000000000000e+06
1.310890000000000000e+06
1.310980000000000000e+06
1.311103000000000000e+06
1.311205000000000000e+06
1.311307000000000000e+06
1.311392000000000000e+06
1.311492000000000000e+06
1.311594000000000000e+06
1.311711000000000000e+06
1.311805000000000000e+06
1.311902000000000000e+06
1.311997000000000000e+06
1.312100000000000000e+06
1.312201000000000000e+06
1.312308000000000000e+06
1.312413000000000000e+06
1.312531000000000000e+06
1.312629000000000000e+06
1.312731000000000000e+06
1.312829000000000000e+06
1.312957000000000000e+06
1.313070000000000000e+06
1.313180000000000000e+06
1.313276000000000000e+06
1.313377000000000000e+06
1.313486000000000000e+06
1.313585000000000000e+06
1.313678000000000000e+06
1.313779000000000000e+06
1.313897000000000000e+06
1.314002000000000000e+06
1.314122000000000000e+06
1.314215000000000000e+06
1.314336000000000000e+06
1.314451000000000000e+06
1.314539000000000000e+06
1.314627000000000000e+06
1.314712000000000000e+06
1.314820000000000000e+06
1.314935000000000000e+06
1.315034000000000000e+06
1.315140000000000000e+06
1.315236000000000000e+06
1.315335000000000000e+06
1.315454000000000000e+06
1.315553000000000000e+06
1.315641000000000000e+06
1.315751000000000000e+06
1.315848000000000000e+06
1.315927000000000000e+06
1.316038000000000000e+06
1.316146000000000000e+06
1.316267000000000000e+06
1.316365000000000000e+06
1.316452000000000000e+06
1.316565000000000000e+06
1.316671000000000000e+06
1.316793000000000000e+06
1.316901000000000000e+06
1.317026000000000000e+06
1.317141000000000000e+06
1.317239000000000000e+06
1.317341000000000000e+06
1.317463000000000000e+06
1.317553000000000000e+06
1.317649000000000000e+06
1.317764000000000000e+06
1.317875000000000000e+06
1.317971000000000000e+06
1.318083000000000000e+06
1.318194000000000000e+06
1.318296000000000000e+06
1.318413000000000000e+06
1.318508000000000000e+06
1.318619000000000000e+06
1.318727000000000000e+06
1.318832000000000000e+06
1.318937000000000000e+06
1.319041000000000000e+06
1.319162000000000000e+06
1.319251000000000000e+06
1.319358000000000000e+06
1.319454000000000000e+06
1.319553000000000000e+06
1.319654000000000000e+06
1.319759000000000000e+06
1.319863000000000000e+06
1.319949000000000000e+06
1.320051000000000000e+06
1.320148000000000000e+06
1.320254000000000000e+06
1.320354000000000000e+06
1.320441000000000000e+06
1.320557000000000000e+06
1.320648000000000000e+06
1.320752000000000000e+06
1.320857000000000000e+06
1.320984000000000000e+06
1.321112000000000000e+06
1.321203000000000000e+06
1.321312000000000000e+06
1.321421000000000000e+06
1.321528000000000000e+06
1.321621000000000000e+06
1.321713000000000000e+06
1.321821000000000000e+06
1.321924000000000000e+06
1.322008000000000000e+06
1.322120000000000000e+06
1.322237000000000000e+06
1.322335000000000000e+06
1.322435000000000000e+06
1.322528000000000000e+06
1.322641000000000000e+06
1.322741000000000000e+06
1.322836000000000000e+06
1.322932000000000000e+06
1.323033000000000000e+06
1.323128000000000000e+06
1.323234000000000000e+06
1.323323000000000000e+06
1.323415000000000000e+06
1.323501000000000000e+06
1.323602000000000000e+06
1.323689000000000000e+06
1.323798000000000000e+06
1.323898000000000000e+06
1.323993000000000000e+06
1.324106000000000000e+06
1.324212000000000000e+06
1.324302000000000000e+06
1.324398000000000000e+06
1.324489000000000000e+06
1.324601000000000000e+06
1.324705000000000000e+06
1.324799000000000000e+06
1.324887000000000000e+06
1.324986000000000000e+06
1.325093000000000000e+06
1.325180000000000000e+06
1.325285000000000000e+06
1.325396000000000000e+06
1.325498000000000000e+06
1.325589000000000000e+06
1.325717000000000000e+06
1.325807000000000000e+06
1.325913000000000000e+06
1.326023000000000000e+06
1.326119000000000000e+06
1.326197000000000000e+06
1.326306000000000000e+06
1.326425000000000000e+06
1.326511000000000000e+06
1.326610000000000000e+06
1.326707000000000000e+06
1.326793000000000000e+06
1.326903000000000000e+06
1.327012000000000000e+06
1.327101000000000000e+06
1.327185000000000000e+06
1.327294000000000000e+06
1.327381000000000000e+06
1.327488000000000000e+06
1.327579000000000000e+06
1.327674000000000000e+06
1.327794000000000000e+06
1.327897000000000000e+06
1.327998000000000000e+06
1.328097000000000000e+06
1.328191000000000000e+06
1.328295000000000000e+06
1.328413000000000000e+06
1.328512000000000000e+06
1.328610000000000000e+06
1.328696000000000000e+06
1.328792000000000000e+06
1.328892000000000000e+06
1.328982000000000000e+06
1.329079000000000000e+06
1.329192000000000000e+06
1.329293000000000000e+06
1.329378000000000000e+06
1.329475000000000000e+06
1.329569000000000000e+06
1.329677000000000000e+06
1.329773000000000000e+06
1.329858000000000000e+06
1.329958000000000000e+06
1.330050000000000000e+06
1.330160000000000000e+06
1.330276000000000000e+06
1.330371000000000000e+06
1.330477000000000000e+06
1.330581000000000000e+06
1.330697000000000000e+06
1.330786000000000000e+06
1.330889000000000000e+06
1.330976000000000000e+06
1.331081000000000000e+06
1.331188000000000000e+06
1.331275000000000000e+06
1.331367000000000000e+06
1.331465000000000000e+06
1.331561000000000000e+06
1.331677000000000000e+06
1.331778000000000000e+06
1.331877000000000000e+06
1.331976000000000000e+06
1.332062000000000000e+06
1.332177000000000000e+06
1.332291000000000000e+06
1.332385000000000000e+06
1.332481000000000000e+06
1.332565000000000000e+06
1.332662000000000000e+06
1.332763000000000000e+06
1.332849000000000000e+06
1.332943000000000000e+06
1.333074000000000000e+06
1.333175000000000000e+06
1.333276000000000000e+06
1.333380000000000000e+06
1.333483000000000000e+06
1.333573000000000000e+06
1.333679000000000000e+06
1.333779000000000000e+06
1.333864000000000000e+06
1.333966000000000000e+06
1.334059000000000000e+06
1.334165000000000000e+06
1.334271000000000000e+06
1.334359000000000000e+06
1.334461000000000000e+06
1.334552000000000000e+06
1.334662000000000000e+06
1.334770000000000000e+06
1.334883000000000000e+06
1.334982000000000000e+06
1.335083000000000000e+06
1.335190000000000000e+06
1.335295000000000000e+06
1.335400000000000000e+06
