# Supplementary material for: Scaled Process Priors for Bayesian Nonparametric Estimation of the Unseen Genetic Variation
Source: J Am Stat Assoc. 2022 Sep 29;119(545):320–31. doi: 10.1080/01621459.2022.2115918 (PMC11073059; doi:10.1080/01621459.2022.2115918)
Supplement: Supplemental Material [file UASA_A_2115918_SM5205.zip › supplementary_files/ScaledProcesses/gnomAD/data/nfe_est/cts/all]

0.000000000000000000e+00
4.034600000000000000e+04
5.921900000000000000e+04
7.162100000000000000e+04
8.081900000000000000e+04
8.808200000000000000e+04
9.419100000000000000e+04
9.952500000000000000e+04
1.040300000000000000e+05
1.081720000000000000e+05
1.118130000000000000e+05
1.151620000000000000e+05
1.182760000000000000e+05
1.211000000000000000e+05
1.237390000000000000e+05
1.262740000000000000e+05
1.285650000000000000e+05
1.307630000000000000e+05
1.327560000000000000e+05
1.347400000000000000e+05
1.365310000000000000e+05
1.383150000000000000e+05
1.399960000000000000e+05
1.416900000000000000e+05
1.432970000000000000e+05
1.448390000000000000e+05
1.463720000000000000e+05
1.478270000000000000e+05
1.492500000000000000e+05
1.506070000000000000e+05
1.519050000000000000e+05
1.531630000000000000e+05
1.544030000000000000e+05
1.556270000000000000e+05
1.567710000000000000e+05
1.579420000000000000e+05
1.590620000000000000e+05
1.601940000000000000e+05
1.612490000000000000e+05
1.623110000000000000e+05
1.633640000000000000e+05
1.643960000000000000e+05
1.653200000000000000e+05
1.662340000000000000e+05
1.671850000000000000e+05
1.680740000000000000e+05
1.689170000000000000e+05
1.697660000000000000e+05
1.705830000000000000e+05
1.714180000000000000e+05
1.722550000000000000e+05
1.730930000000000000e+05
1.739130000000000000e+05
1.747350000000000000e+05
1.754830000000000000e+05
1.762400000000000000e+05
1.769790000000000000e+05
1.777000000000000000e+05
1.784490000000000000e+05
1.791620000000000000e+05
1.799080000000000000e+05
1.806530000000000000e+05
1.813430000000000000e+05
1.820220000000000000e+05
1.826800000000000000e+05
1.833520000000000000e+05
1.840280000000000000e+05
1.847120000000000000e+05
1.853040000000000000e+05
1.859010000000000000e+05
1.865100000000000000e+05
1.871150000000000000e+05
1.877020000000000000e+05
1.883030000000000000e+05
1.888510000000000000e+05
1.894460000000000000e+05
1.900670000000000000e+05
1.906230000000000000e+05
1.911500000000000000e+05
1.916850000000000000e+05
1.922090000000000000e+05
1.927600000000000000e+05
1.932710000000000000e+05
1.937830000000000000e+05
1.943120000000000000e+05
1.947950000000000000e+05
1.952760000000000000e+05
1.958030000000000000e+05
1.962930000000000000e+05
1.967870000000000000e+05
1.972630000000000000e+05
1.977220000000000000e+05
1.981860000000000000e+05
1.986410000000000000e+05
1.990910000000000000e+05
1.995410000000000000e+05
1.999810000000000000e+05
2.004110000000000000e+05
2.008790000000000000e+05
2.012960000000000000e+05
2.017510000000000000e+05
2.021370000000000000e+05
2.025730000000000000e+05
2.030340000000000000e+05
2.034160000000000000e+05
2.038240000000000000e+05
2.042390000000000000e+05
2.046590000000000000e+05
2.050580000000000000e+05
2.054460000000000000e+05
2.058260000000000000e+05
2.062030000000000000e+05
2.065890000000000000e+05
2.069580000000000000e+05
2.073400000000000000e+05
2.077240000000000000e+05
2.081140000000000000e+05
2.085210000000000000e+05
2.088980000000000000e+05
2.092370000000000000e+05
2.095890000000000000e+05
