# Supplementary material for: Scaled Process Priors for Bayesian Nonparametric Estimation of the Unseen Genetic Variation
Source: J Am Stat Assoc. 2022 Sep 29;119(545):320–31. doi: 10.1080/01621459.2022.2115918 (PMC11073059; doi:10.1080/01621459.2022.2115918)
Supplement: Supplemental Material [file UASA_A_2115918_SM5205.zip › supplementary_files/ScaledProcesses/gnomAD/data/nfe_nwe/cts/all]

0.000000000000000000e+00
4.124600000000000000e+04
6.060100000000000000e+04
7.356000000000000000e+04
8.342200000000000000e+04
9.125000000000000000e+04
9.773300000000000000e+04
1.033140000000000000e+05
1.081460000000000000e+05
1.125460000000000000e+05
1.165150000000000000e+05
1.200650000000000000e+05
1.234090000000000000e+05
1.265430000000000000e+05
1.294330000000000000e+05
1.322200000000000000e+05
1.347340000000000000e+05
1.371690000000000000e+05
1.395770000000000000e+05
1.418720000000000000e+05
1.440320000000000000e+05
1.460830000000000000e+05
1.480850000000000000e+05
1.500580000000000000e+05
1.519100000000000000e+05
1.537220000000000000e+05
1.554590000000000000e+05
1.571570000000000000e+05
1.588950000000000000e+05
1.604870000000000000e+05
1.620330000000000000e+05
1.636110000000000000e+05
1.651930000000000000e+05
1.666620000000000000e+05
1.680240000000000000e+05
1.694090000000000000e+05
1.707800000000000000e+05
1.721470000000000000e+05
1.734510000000000000e+05
1.747320000000000000e+05
1.760230000000000000e+05
1.773300000000000000e+05
1.785780000000000000e+05
1.797910000000000000e+05
1.810410000000000000e+05
1.822070000000000000e+05
1.833760000000000000e+05
1.844680000000000000e+05
1.856210000000000000e+05
1.867640000000000000e+05
1.878460000000000000e+05
1.889450000000000000e+05
1.900370000000000000e+05
1.910670000000000000e+05
1.920700000000000000e+05
1.931320000000000000e+05
1.941130000000000000e+05
1.951190000000000000e+05
1.961110000000000000e+05
1.970330000000000000e+05
1.980510000000000000e+05
1.990290000000000000e+05
2.000080000000000000e+05
2.009450000000000000e+05
2.019310000000000000e+05
2.028140000000000000e+05
2.036680000000000000e+05
2.045780000000000000e+05
2.054520000000000000e+05
2.063250000000000000e+05
2.072290000000000000e+05
2.081080000000000000e+05
2.089770000000000000e+05
2.098810000000000000e+05
2.107520000000000000e+05
2.115760000000000000e+05
2.123830000000000000e+05
2.131830000000000000e+05
2.140110000000000000e+05
2.148090000000000000e+05
2.156130000000000000e+05
2.163540000000000000e+05
2.171560000000000000e+05
2.179380000000000000e+05
2.187390000000000000e+05
2.195390000000000000e+05
2.203740000000000000e+05
2.210600000000000000e+05
2.218690000000000000e+05
2.225940000000000000e+05
2.233140000000000000e+05
2.240810000000000000e+05
2.247910000000000000e+05
2.255070000000000000e+05
2.262190000000000000e+05
2.269320000000000000e+05
2.276220000000000000e+05
2.284090000000000000e+05
2.291560000000000000e+05
2.298390000000000000e+05
2.305530000000000000e+05
2.312430000000000000e+05
2.319840000000000000e+05
2.326940000000000000e+05
2.333730000000000000e+05
2.340810000000000000e+05
2.347830000000000000e+05
2.354860000000000000e+05
2.361670000000000000e+05
2.368350000000000000e+05
2.374950000000000000e+05
2.381640000000000000e+05
2.388510000000000000e+05
2.394960000000000000e+05
2.401870000000000000e+05
2.408430000000000000e+05
2.414780000000000000e+05
2.421590000000000000e+05
2.427800000000000000e+05
2.434600000000000000e+05
2.440980000000000000e+05
2.447760000000000000e+05
2.454390000000000000e+05
2.461250000000000000e+05
2.467570000000000000e+05
2.473660000000000000e+05
2.479640000000000000e+05
2.485940000000000000e+05
2.491880000000000000e+05
2.498340000000000000e+05
2.504360000000000000e+05
2.510350000000000000e+05
2.516790000000000000e+05
2.522760000000000000e+05
2.528730000000000000e+05
2.534780000000000000e+05
2.540680000000000000e+05
2.546400000000000000e+05
2.552160000000000000e+05
2.558130000000000000e+05
2.563970000000000000e+05
2.569960000000000000e+05
2.575680000000000000e+05
2.581430000000000000e+05
2.587520000000000000e+05
2.592940000000000000e+05
2.598800000000000000e+05
2.604480000000000000e+05
2.610310000000000000e+05
2.616170000000000000e+05
2.621650000000000000e+05
2.627130000000000000e+05
2.632760000000000000e+05
2.638280000000000000e+05
2.643290000000000000e+05
2.648950000000000000e+05
2.654830000000000000e+05
2.660580000000000000e+05
2.666090000000000000e+05
2.671750000000000000e+05
2.676770000000000000e+05
2.682320000000000000e+05
2.687980000000000000e+05
2.693020000000000000e+05
2.698660000000000000e+05
2.704040000000000000e+05
2.709270000000000000e+05
2.714600000000000000e+05
2.719470000000000000e+05
2.725100000000000000e+05
2.730570000000000000e+05
2.736170000000000000e+05
2.741430000000000000e+05
2.746830000000000000e+05
2.752410000000000000e+05
2.757840000000000000e+05
2.762950000000000000e+05
2.767960000000000000e+05
2.773510000000000000e+05
2.778800000000000000e+05
2.784240000000000000e+05
2.789390000000000000e+05
2.794440000000000000e+05
2.799460000000000000e+05
2.804650000000000000e+05
2.809930000000000000e+05
2.815070000000000000e+05
2.819970000000000000e+05
2.825050000000000000e+05
2.830120000000000000e+05
2.835170000000000000e+05
2.840280000000000000e+05
2.845070000000000000e+05
2.850190000000000000e+05
2.855220000000000000e+05
2.860190000000000000e+05
2.865040000000000000e+05
2.870130000000000000e+05
2.875320000000000000e+05
2.880300000000000000e+05
2.885340000000000000e+05
2.890200000000000000e+05
2.894960000000000000e+05
2.899710000000000000e+05
2.904660000000000000e+05
2.909680000000000000e+05
2.914270000000000000e+05
2.919340000000000000e+05
2.924010000000000000e+05
2.929120000000000000e+05
2.934270000000000000e+05
2.939040000000000000e+05
2.943680000000000000e+05
2.948610000000000000e+05
2.953210000000000000e+05
2.957880000000000000e+05
2.962640000000000000e+05
2.967880000000000000e+05
2.972790000000000000e+05
2.977180000000000000e+05
2.981970000000000000e+05
2.986490000000000000e+05
2.990950000000000000e+05
2.995370000000000000e+05
2.999850000000000000e+05
3.004570000000000000e+05
3.009290000000000000e+05
3.014180000000000000e+05
3.018820000000000000e+05
3.023410000000000000e+05
3.027490000000000000e+05
3.032430000000000000e+05
3.037300000000000000e+05
3.041820000000000000e+05
3.046270000000000000e+05
3.050750000000000000e+05
3.054880000000000000e+05
3.059360000000000000e+05
3.064060000000000000e+05
3.068700000000000000e+05
3.073540000000000000e+05
3.077830000000000000e+05
3.081960000000000000e+05
3.086520000000000000e+05
3.091060000000000000e+05
3.095610000000000000e+05
3.100010000000000000e+05
3.104500000000000000e+05
3.109080000000000000e+05
3.113630000000000000e+05
3.117790000000000000e+05
3.122270000000000000e+05
3.127110000000000000e+05
3.131450000000000000e+05
3.136040000000000000e+05
3.140120000000000000e+05
3.144330000000000000e+05
3.148750000000000000e+05
3.153220000000000000e+05
3.157520000000000000e+05
3.161600000000000000e+05
3.165850000000000000e+05
3.170280000000000000e+05
3.174530000000000000e+05
3.178460000000000000e+05
3.182810000000000000e+05
3.187120000000000000e+05
3.191450000000000000e+05
3.195520000000000000e+05
3.200070000000000000e+05
3.204280000000000000e+05
3.208420000000000000e+05
3.212940000000000000e+05
3.216590000000000000e+05
3.220780000000000000e+05
3.225100000000000000e+05
3.229270000000000000e+05
3.233520000000000000e+05
3.238020000000000000e+05
3.242250000000000000e+05
3.246350000000000000e+05
3.250530000000000000e+05
3.254440000000000000e+05
3.258450000000000000e+05
3.262740000000000000e+05
3.267120000000000000e+05
3.271360000000000000e+05
3.275780000000000000e+05
3.279810000000000000e+05
3.283760000000000000e+05
3.288010000000000000e+05
3.291950000000000000e+05
3.296200000000000000e+05
3.300070000000000000e+05
3.304200000000000000e+05
3.308210000000000000e+05
3.312050000000000000e+05
3.316330000000000000e+05
3.320430000000000000e+05
3.324380000000000000e+05
3.328450000000000000e+05
3.332630000000000000e+05
3.336750000000000000e+05
3.340820000000000000e+05
3.344900000000000000e+05
3.349120000000000000e+05
3.352960000000000000e+05
3.356620000000000000e+05
3.360710000000000000e+05
3.364970000000000000e+05
3.369370000000000000e+05
3.373620000000000000e+05
3.377400000000000000e+05
3.381750000000000000e+05
3.385840000000000000e+05
3.389190000000000000e+05
3.393020000000000000e+05
3.397200000000000000e+05
3.401270000000000000e+05
3.405220000000000000e+05
3.409280000000000000e+05
3.413430000000000000e+05
3.417430000000000000e+05
3.421260000000000000e+05
3.425330000000000000e+05
3.428740000000000000e+05
3.432580000000000000e+05
3.436410000000000000e+05
3.440450000000000000e+05
3.444340000000000000e+05
3.448330000000000000e+05
3.451880000000000000e+05
3.455950000000000000e+05
3.459960000000000000e+05
3.464010000000000000e+05
3.467730000000000000e+05
3.471590000000000000e+05
3.475430000000000000e+05
3.479460000000000000e+05
3.483180000000000000e+05
3.487040000000000000e+05
3.491030000000000000e+05
3.494880000000000000e+05
3.498440000000000000e+05
3.502400000000000000e+05
3.506220000000000000e+05
3.509870000000000000e+05
3.513820000000000000e+05
3.517630000000000000e+05
3.521590000000000000e+05
3.525230000000000000e+05
3.528790000000000000e+05
3.532290000000000000e+05
3.536200000000000000e+05
3.539740000000000000e+05
3.543250000000000000e+05
3.547020000000000000e+05
3.550900000000000000e+05
3.554510000000000000e+05
3.557910000000000000e+05
3.561790000000000000e+05
3.565790000000000000e+05
3.569570000000000000e+05
3.573490000000000000e+05
3.577150000000000000e+05
3.580650000000000000e+05
3.584260000000000000e+05
3.587780000000000000e+05
3.591800000000000000e+05
3.595580000000000000e+05
3.599450000000000000e+05
3.603210000000000000e+05
3.606760000000000000e+05
3.610190000000000000e+05
3.613890000000000000e+05
3.617290000000000000e+05
3.621090000000000000e+05
3.625140000000000000e+05
3.628630000000000000e+05
3.632830000000000000e+05
3.636460000000000000e+05
3.640220000000000000e+05
3.643710000000000000e+05
3.647570000000000000e+05
3.650960000000000000e+05
3.654810000000000000e+05
3.658340000000000000e+05
3.661640000000000000e+05
3.665290000000000000e+05
3.668980000000000000e+05
3.672460000000000000e+05
3.676300000000000000e+05
3.679930000000000000e+05
3.683430000000000000e+05
3.687090000000000000e+05
3.690910000000000000e+05
3.694570000000000000e+05
3.698070000000000000e+05
3.701500000000000000e+05
3.705220000000000000e+05
3.708790000000000000e+05
3.712410000000000000e+05
3.716300000000000000e+05
3.720110000000000000e+05
3.723650000000000000e+05
3.727120000000000000e+05
3.730650000000000000e+05
3.734190000000000000e+05
3.737900000000000000e+05
3.741400000000000000e+05
3.744580000000000000e+05
3.748320000000000000e+05
3.751710000000000000e+05
3.755320000000000000e+05
3.759330000000000000e+05
3.763110000000000000e+05
3.766640000000000000e+05
3.770380000000000000e+05
3.773960000000000000e+05
3.777540000000000000e+05
3.781030000000000000e+05
3.784540000000000000e+05
3.788110000000000000e+05
3.791370000000000000e+05
3.794460000000000000e+05
3.797880000000000000e+05
3.801570000000000000e+05
3.804730000000000000e+05
3.808420000000000000e+05
3.811970000000000000e+05
3.815060000000000000e+05
3.818430000000000000e+05
3.821940000000000000e+05
3.825490000000000000e+05
3.829100000000000000e+05
3.832970000000000000e+05
3.836440000000000000e+05
3.839970000000000000e+05
3.843560000000000000e+05
3.847240000000000000e+05
3.850960000000000000e+05
3.854500000000000000e+05
3.857700000000000000e+05
3.861080000000000000e+05
3.864860000000000000e+05
3.868400000000000000e+05
3.871820000000000000e+05
3.875390000000000000e+05
3.879150000000000000e+05
3.882550000000000000e+05
3.885990000000000000e+05
3.889310000000000000e+05
3.893010000000000000e+05
3.896340000000000000e+05
3.899750000000000000e+05
3.903550000000000000e+05
3.906790000000000000e+05
3.910090000000000000e+05
3.913500000000000000e+05
3.917060000000000000e+05
3.920150000000000000e+05
3.923660000000000000e+05
3.926960000000000000e+05
3.930010000000000000e+05
3.933150000000000000e+05
3.936520000000000000e+05
3.939830000000000000e+05
3.943600000000000000e+05
3.946960000000000000e+05
3.950560000000000000e+05
3.953900000000000000e+05
3.957010000000000000e+05
3.960440000000000000e+05
3.963750000000000000e+05
3.967170000000000000e+05
3.970270000000000000e+05
3.973690000000000000e+05
3.977090000000000000e+05
3.980530000000000000e+05
3.983950000000000000e+05
3.987280000000000000e+05
3.990670000000000000e+05
3.994140000000000000e+05
3.997530000000000000e+05
4.001040000000000000e+05
4.004480000000000000e+05
4.008070000000000000e+05
4.011460000000000000e+05
4.014860000000000000e+05
4.018100000000000000e+05
4.021300000000000000e+05
4.024420000000000000e+05
4.027930000000000000e+05
4.031270000000000000e+05
4.034860000000000000e+05
4.038020000000000000e+05
4.041300000000000000e+05
4.044380000000000000e+05
4.047610000000000000e+05
4.050650000000000000e+05
4.053670000000000000e+05
4.056540000000000000e+05
4.059950000000000000e+05
4.063290000000000000e+05
4.066470000000000000e+05
4.069920000000000000e+05
4.073130000000000000e+05
4.076460000000000000e+05
4.079850000000000000e+05
4.083160000000000000e+05
4.086510000000000000e+05
4.089660000000000000e+05
4.093020000000000000e+05
4.096440000000000000e+05
4.099790000000000000e+05
4.103080000000000000e+05
4.106380000000000000e+05
4.109630000000000000e+05
4.112940000000000000e+05
4.116010000000000000e+05
4.119060000000000000e+05
4.122110000000000000e+05
4.125670000000000000e+05
4.128780000000000000e+05
4.132090000000000000e+05
4.135160000000000000e+05
4.138350000000000000e+05
4.141640000000000000e+05
4.144830000000000000e+05
4.147820000000000000e+05
4.151010000000000000e+05
4.153950000000000000e+05
4.157230000000000000e+05
4.160610000000000000e+05
4.163940000000000000e+05
4.167010000000000000e+05
4.170400000000000000e+05
4.173750000000000000e+05
4.176550000000000000e+05
4.179650000000000000e+05
4.182900000000000000e+05
4.185970000000000000e+05
4.189080000000000000e+05
4.192030000000000000e+05
4.195260000000000000e+05
4.198160000000000000e+05
4.201540000000000000e+05
4.204990000000000000e+05
4.208260000000000000e+05
4.211380000000000000e+05
4.214610000000000000e+05
4.217660000000000000e+05
4.220760000000000000e+05
4.223860000000000000e+05
4.227000000000000000e+05
4.229990000000000000e+05
4.232800000000000000e+05
4.236060000000000000e+05
4.239250000000000000e+05
4.242290000000000000e+05
4.245580000000000000e+05
4.248630000000000000e+05
4.251870000000000000e+05
4.254950000000000000e+05
4.258010000000000000e+05
4.261100000000000000e+05
4.264100000000000000e+05
4.267390000000000000e+05
4.270350000000000000e+05
4.273280000000000000e+05
4.276650000000000000e+05
4.279320000000000000e+05
4.282530000000000000e+05
4.285570000000000000e+05
4.288790000000000000e+05
4.291850000000000000e+05
4.295100000000000000e+05
4.298430000000000000e+05
4.301340000000000000e+05
4.304380000000000000e+05
4.307580000000000000e+05
4.310570000000000000e+05
4.313550000000000000e+05
4.316550000000000000e+05
4.319890000000000000e+05
4.322820000000000000e+05
4.326200000000000000e+05
4.329120000000000000e+05
4.332500000000000000e+05
4.335580000000000000e+05
4.338690000000000000e+05
4.342010000000000000e+05
4.345500000000000000e+05
4.348860000000000000e+05
4.351800000000000000e+05
4.354950000000000000e+05
4.358020000000000000e+05
4.360650000000000000e+05
4.363760000000000000e+05
4.366540000000000000e+05
4.369950000000000000e+05
4.373090000000000000e+05
4.376240000000000000e+05
4.379230000000000000e+05
4.382420000000000000e+05
4.385570000000000000e+05
4.388420000000000000e+05
4.391260000000000000e+05
4.394020000000000000e+05
4.397080000000000000e+05
4.400230000000000000e+05
4.403160000000000000e+05
4.406280000000000000e+05
4.409330000000000000e+05
4.412420000000000000e+05
4.415310000000000000e+05
4.418100000000000000e+05
4.421200000000000000e+05
4.424160000000000000e+05
4.427270000000000000e+05
4.430410000000000000e+05
4.433590000000000000e+05
4.436520000000000000e+05
4.439440000000000000e+05
4.442350000000000000e+05
4.445320000000000000e+05
4.448550000000000000e+05
4.451390000000000000e+05
4.454340000000000000e+05
4.457390000000000000e+05
4.460100000000000000e+05
4.463310000000000000e+05
4.466210000000000000e+05
4.469030000000000000e+05
4.472150000000000000e+05
4.475270000000000000e+05
4.478220000000000000e+05
4.481060000000000000e+05
4.483910000000000000e+05
4.486790000000000000e+05
4.489860000000000000e+05
4.493030000000000000e+05
4.496350000000000000e+05
4.499050000000000000e+05
4.501930000000000000e+05
4.504870000000000000e+05
4.508190000000000000e+05
4.511040000000000000e+05
4.514030000000000000e+05
4.516950000000000000e+05
4.520110000000000000e+05
4.522770000000000000e+05
4.525990000000000000e+05
4.528850000000000000e+05
4.532160000000000000e+05
4.534840000000000000e+05
4.537550000000000000e+05
4.540250000000000000e+05
4.543150000000000000e+05
4.546120000000000000e+05
4.549310000000000000e+05
4.552200000000000000e+05
4.555350000000000000e+05
4.558330000000000000e+05
4.561550000000000000e+05
4.564390000000000000e+05
4.567170000000000000e+05
4.569960000000000000e+05
4.573110000000000000e+05
4.576110000000000000e+05
4.578940000000000000e+05
4.581840000000000000e+05
4.584770000000000000e+05
4.587860000000000000e+05
4.590720000000000000e+05
4.593600000000000000e+05
4.596620000000000000e+05
4.599640000000000000e+05
4.602710000000000000e+05
4.605480000000000000e+05
4.608190000000000000e+05
4.610700000000000000e+05
4.613890000000000000e+05
4.616730000000000000e+05
4.619830000000000000e+05
4.622710000000000000e+05
4.625750000000000000e+05
4.628440000000000000e+05
4.631260000000000000e+05
4.634340000000000000e+05
4.637480000000000000e+05
4.640300000000000000e+05
4.643230000000000000e+05
4.646290000000000000e+05
4.649340000000000000e+05
4.652070000000000000e+05
4.654740000000000000e+05
4.657510000000000000e+05
4.660700000000000000e+05
4.663780000000000000e+05
4.666900000000000000e+05
4.669750000000000000e+05
4.672750000000000000e+05
4.675530000000000000e+05
4.678220000000000000e+05
4.680720000000000000e+05
4.683350000000000000e+05
4.686220000000000000e+05
4.689090000000000000e+05
4.691600000000000000e+05
4.694370000000000000e+05
4.697050000000000000e+05
4.699500000000000000e+05
4.702330000000000000e+05
4.705220000000000000e+05
4.708220000000000000e+05
4.711090000000000000e+05
4.714030000000000000e+05
4.717110000000000000e+05
4.719640000000000000e+05
4.722580000000000000e+05
4.725380000000000000e+05
4.728160000000000000e+05
4.730680000000000000e+05
4.733430000000000000e+05
4.736240000000000000e+05
4.739170000000000000e+05
4.741720000000000000e+05
4.744520000000000000e+05
4.747550000000000000e+05
4.750390000000000000e+05
4.752980000000000000e+05
4.755710000000000000e+05
4.758610000000000000e+05
4.761520000000000000e+05
4.764050000000000000e+05
4.766690000000000000e+05
4.769400000000000000e+05
4.772120000000000000e+05
4.774780000000000000e+05
4.777520000000000000e+05
4.780210000000000000e+05
4.783100000000000000e+05
4.786020000000000000e+05
4.788590000000000000e+05
4.791520000000000000e+05
4.794440000000000000e+05
4.797380000000000000e+05
4.800160000000000000e+05
4.803280000000000000e+05
4.806120000000000000e+05
4.808720000000000000e+05
4.811450000000000000e+05
4.814130000000000000e+05
4.816860000000000000e+05
4.819340000000000000e+05
4.822150000000000000e+05
4.824950000000000000e+05
4.827530000000000000e+05
4.830320000000000000e+05
4.833240000000000000e+05
4.835860000000000000e+05
4.838330000000000000e+05
4.841190000000000000e+05
4.843760000000000000e+05
4.846360000000000000e+05
4.849260000000000000e+05
4.851890000000000000e+05
4.854500000000000000e+05
4.857180000000000000e+05
4.860020000000000000e+05
4.862450000000000000e+05
4.865390000000000000e+05
4.868080000000000000e+05
4.871030000000000000e+05
4.873730000000000000e+05
4.876520000000000000e+05
4.879210000000000000e+05
4.881900000000000000e+05
4.884700000000000000e+05
4.887380000000000000e+05
4.890070000000000000e+05
4.892690000000000000e+05
4.895240000000000000e+05
4.897980000000000000e+05
4.900540000000000000e+05
4.903160000000000000e+05
4.906000000000000000e+05
4.908800000000000000e+05
4.911710000000000000e+05
4.914760000000000000e+05
4.917800000000000000e+05
4.920420000000000000e+05
4.923240000000000000e+05
4.925850000000000000e+05
4.928410000000000000e+05
4.931030000000000000e+05
4.933930000000000000e+05
4.936540000000000000e+05
4.939390000000000000e+05
4.942090000000000000e+05
4.944770000000000000e+05
4.947660000000000000e+05
4.950230000000000000e+05
4.952710000000000000e+05
4.955350000000000000e+05
4.958030000000000000e+05
4.960800000000000000e+05
4.963560000000000000e+05
4.966220000000000000e+05
4.968640000000000000e+05
4.971060000000000000e+05
4.973640000000000000e+05
4.976390000000000000e+05
4.979100000000000000e+05
4.981860000000000000e+05
4.984900000000000000e+05
4.988030000000000000e+05
4.990640000000000000e+05
4.993540000000000000e+05
4.996400000000000000e+05
4.998920000000000000e+05
5.001700000000000000e+05
5.004560000000000000e+05
5.007330000000000000e+05
5.010200000000000000e+05
5.012920000000000000e+05
5.015730000000000000e+05
5.018260000000000000e+05
5.021140000000000000e+05
5.023690000000000000e+05
5.026460000000000000e+05
5.029030000000000000e+05
5.031620000000000000e+05
5.034130000000000000e+05
5.036630000000000000e+05
5.039470000000000000e+05
5.042210000000000000e+05
5.044900000000000000e+05
5.047570000000000000e+05
5.050020000000000000e+05
5.052510000000000000e+05
5.054970000000000000e+05
5.057450000000000000e+05
5.060110000000000000e+05
5.062570000000000000e+05
5.065280000000000000e+05
5.068000000000000000e+05
5.070590000000000000e+05
5.073230000000000000e+05
5.075560000000000000e+05
5.078510000000000000e+05
5.081200000000000000e+05
5.083760000000000000e+05
5.086500000000000000e+05
5.089060000000000000e+05
5.091800000000000000e+05
5.094620000000000000e+05
5.097370000000000000e+05
5.099990000000000000e+05
5.102470000000000000e+05
5.105260000000000000e+05
5.108030000000000000e+05
5.110630000000000000e+05
5.113390000000000000e+05
5.116160000000000000e+05
5.118770000000000000e+05
5.121310000000000000e+05
5.123950000000000000e+05
5.126620000000000000e+05
5.129380000000000000e+05
5.132220000000000000e+05
5.134520000000000000e+05
5.137160000000000000e+05
5.139810000000000000e+05
5.142390000000000000e+05
5.145190000000000000e+05
5.148080000000000000e+05
5.150520000000000000e+05
5.152980000000000000e+05
5.155850000000000000e+05
5.158920000000000000e+05
5.161700000000000000e+05
5.164010000000000000e+05
5.166360000000000000e+05
5.169350000000000000e+05
5.171910000000000000e+05
5.174510000000000000e+05
5.176980000000000000e+05
5.179670000000000000e+05
5.182130000000000000e+05
5.184520000000000000e+05
5.187330000000000000e+05
5.189970000000000000e+05
5.192530000000000000e+05
5.195320000000000000e+05
5.197960000000000000e+05
5.200390000000000000e+05
5.203260000000000000e+05
5.205790000000000000e+05
5.208460000000000000e+05
5.211000000000000000e+05
5.213650000000000000e+05
5.216160000000000000e+05
5.218710000000000000e+05
5.221480000000000000e+05
5.224040000000000000e+05
5.226710000000000000e+05
5.229240000000000000e+05
5.231540000000000000e+05
5.234100000000000000e+05
5.236840000000000000e+05
5.239450000000000000e+05
5.241930000000000000e+05
5.244530000000000000e+05
5.247160000000000000e+05
5.249960000000000000e+05
5.252550000000000000e+05
5.255120000000000000e+05
5.257640000000000000e+05
5.260410000000000000e+05
5.262860000000000000e+05
5.265210000000000000e+05
5.267910000000000000e+05
5.270480000000000000e+05
5.273110000000000000e+05
5.275560000000000000e+05
5.278180000000000000e+05
5.280770000000000000e+05
5.283460000000000000e+05
5.286070000000000000e+05
5.288590000000000000e+05
5.291130000000000000e+05
5.293600000000000000e+05
5.296050000000000000e+05
5.298390000000000000e+05
5.300780000000000000e+05
5.303480000000000000e+05
5.306360000000000000e+05
5.308810000000000000e+05
5.311740000000000000e+05
5.314210000000000000e+05
5.316750000000000000e+05
5.319310000000000000e+05
5.321930000000000000e+05
5.324440000000000000e+05
5.326900000000000000e+05
5.329350000000000000e+05
5.331730000000000000e+05
5.334430000000000000e+05
5.336960000000000000e+05
5.339760000000000000e+05
5.342220000000000000e+05
5.344740000000000000e+05
5.347230000000000000e+05
5.349720000000000000e+05
5.352000000000000000e+05
5.354570000000000000e+05
5.356960000000000000e+05
5.359440000000000000e+05
5.362050000000000000e+05
5.364400000000000000e+05
5.366990000000000000e+05
5.369320000000000000e+05
5.372090000000000000e+05
5.374640000000000000e+05
5.377160000000000000e+05
5.379860000000000000e+05
5.382690000000000000e+05
5.385490000000000000e+05
5.388240000000000000e+05
5.390630000000000000e+05
5.393000000000000000e+05
5.395200000000000000e+05
5.397450000000000000e+05
5.399920000000000000e+05
5.402800000000000000e+05
5.405280000000000000e+05
5.407790000000000000e+05
5.410040000000000000e+05
5.412630000000000000e+05
5.414910000000000000e+05
5.417430000000000000e+05
5.420030000000000000e+05
5.422510000000000000e+05
5.425030000000000000e+05
5.427200000000000000e+05
5.429770000000000000e+05
5.432240000000000000e+05
5.434870000000000000e+05
5.437210000000000000e+05
5.439660000000000000e+05
5.441960000000000000e+05
5.444500000000000000e+05
5.447140000000000000e+05
5.449800000000000000e+05
5.452330000000000000e+05
5.454810000000000000e+05
5.457190000000000000e+05
5.459730000000000000e+05
5.462190000000000000e+05
5.464530000000000000e+05
5.467160000000000000e+05
5.469750000000000000e+05
5.472330000000000000e+05
5.474870000000000000e+05
5.477590000000000000e+05
5.479910000000000000e+05
5.482350000000000000e+05
5.485090000000000000e+05
5.487540000000000000e+05
5.489850000000000000e+05
5.492150000000000000e+05
5.494590000000000000e+05
5.496660000000000000e+05
5.499160000000000000e+05
5.501400000000000000e+05
5.503700000000000000e+05
5.506260000000000000e+05
5.508650000000000000e+05
5.511060000000000000e+05
5.513660000000000000e+05
5.516040000000000000e+05
5.518530000000000000e+05
5.520950000000000000e+05
5.523210000000000000e+05
5.525830000000000000e+05
5.528290000000000000e+05
5.530860000000000000e+05
5.533400000000000000e+05
5.535760000000000000e+05
5.538380000000000000e+05
5.540960000000000000e+05
5.543540000000000000e+05
5.545640000000000000e+05
5.548200000000000000e+05
5.551110000000000000e+05
5.553510000000000000e+05
5.556040000000000000e+05
5.558430000000000000e+05
5.560800000000000000e+05
5.563220000000000000e+05
5.565850000000000000e+05
5.568390000000000000e+05
5.570860000000000000e+05
5.573480000000000000e+05
5.575750000000000000e+05
5.578280000000000000e+05
5.580390000000000000e+05
5.582740000000000000e+05
5.585180000000000000e+05
5.587800000000000000e+05
5.590160000000000000e+05
5.592500000000000000e+05
5.595190000000000000e+05
5.597700000000000000e+05
5.600060000000000000e+05
5.602690000000000000e+05
5.605100000000000000e+05
5.607620000000000000e+05
5.610180000000000000e+05
5.612580000000000000e+05
5.615030000000000000e+05
5.617510000000000000e+05
5.620010000000000000e+05
5.622600000000000000e+05
5.624990000000000000e+05
5.627220000000000000e+05
5.629620000000000000e+05
5.632000000000000000e+05
5.634450000000000000e+05
5.637120000000000000e+05
5.639470000000000000e+05
5.641900000000000000e+05
5.644210000000000000e+05
5.646620000000000000e+05
5.649040000000000000e+05
5.651270000000000000e+05
5.653750000000000000e+05
5.655980000000000000e+05
5.658430000000000000e+05
5.661020000000000000e+05
5.663570000000000000e+05
5.665730000000000000e+05
5.668280000000000000e+05
5.670730000000000000e+05
5.672950000000000000e+05
5.675630000000000000e+05
5.677810000000000000e+05
5.680460000000000000e+05
5.682910000000000000e+05
5.685280000000000000e+05
5.687670000000000000e+05
5.689920000000000000e+05
5.692420000000000000e+05
5.694850000000000000e+05
5.697180000000000000e+05
5.699670000000000000e+05
5.701950000000000000e+05
5.704230000000000000e+05
5.706390000000000000e+05
5.708860000000000000e+05
5.710920000000000000e+05
5.713310000000000000e+05
5.715530000000000000e+05
5.717790000000000000e+05
5.720410000000000000e+05
5.722860000000000000e+05
5.725140000000000000e+05
5.727420000000000000e+05
5.730150000000000000e+05
5.732530000000000000e+05
5.734700000000000000e+05
5.737140000000000000e+05
5.739630000000000000e+05
5.741910000000000000e+05
5.744150000000000000e+05
5.746590000000000000e+05
5.749080000000000000e+05
5.751430000000000000e+05
5.753990000000000000e+05
5.756390000000000000e+05
5.758820000000000000e+05
5.761400000000000000e+05
5.763860000000000000e+05
5.766080000000000000e+05
5.768230000000000000e+05
5.770570000000000000e+05
5.772930000000000000e+05
5.775480000000000000e+05
5.777920000000000000e+05
5.780440000000000000e+05
5.782670000000000000e+05
5.784760000000000000e+05
5.786860000000000000e+05
5.789360000000000000e+05
5.791660000000000000e+05
5.793600000000000000e+05
5.796050000000000000e+05
5.798450000000000000e+05
5.800850000000000000e+05
5.803200000000000000e+05
5.805430000000000000e+05
5.807930000000000000e+05
5.810310000000000000e+05
5.812520000000000000e+05
5.814680000000000000e+05
5.816880000000000000e+05
5.819260000000000000e+05
5.821870000000000000e+05
5.824330000000000000e+05
5.826550000000000000e+05
5.829200000000000000e+05
5.831540000000000000e+05
5.833930000000000000e+05
5.836560000000000000e+05
5.839240000000000000e+05
5.841350000000000000e+05
5.843720000000000000e+05
5.845820000000000000e+05
5.847880000000000000e+05
5.850160000000000000e+05
5.852710000000000000e+05
5.855030000000000000e+05
5.857270000000000000e+05
5.859820000000000000e+05
5.862080000000000000e+05
5.864380000000000000e+05
5.866810000000000000e+05
5.869160000000000000e+05
5.871470000000000000e+05
5.873780000000000000e+05
5.876080000000000000e+05
5.878370000000000000e+05
5.880550000000000000e+05
5.883050000000000000e+05
5.885380000000000000e+05
5.887890000000000000e+05
5.890130000000000000e+05
5.892590000000000000e+05
5.894770000000000000e+05
5.897400000000000000e+05
5.899840000000000000e+05
5.902230000000000000e+05
5.904570000000000000e+05
5.906980000000000000e+05
5.909350000000000000e+05
5.911620000000000000e+05
5.914140000000000000e+05
5.916420000000000000e+05
5.918890000000000000e+05
5.921250000000000000e+05
5.923200000000000000e+05
5.925480000000000000e+05
5.927910000000000000e+05
5.930460000000000000e+05
5.932740000000000000e+05
5.935230000000000000e+05
5.937480000000000000e+05
5.939800000000000000e+05
5.942000000000000000e+05
5.944210000000000000e+05
5.946270000000000000e+05
5.948580000000000000e+05
5.951020000000000000e+05
5.953270000000000000e+05
5.955690000000000000e+05
5.957950000000000000e+05
5.960290000000000000e+05
5.962490000000000000e+05
5.964950000000000000e+05
5.967010000000000000e+05
5.969280000000000000e+05
5.971560000000000000e+05
5.973490000000000000e+05
5.975940000000000000e+05
5.978460000000000000e+05
5.980880000000000000e+05
5.983310000000000000e+05
5.985660000000000000e+05
5.988040000000000000e+05
5.990660000000000000e+05
5.992910000000000000e+05
5.995270000000000000e+05
5.997620000000000000e+05
5.999910000000000000e+05
6.002530000000000000e+05
6.004790000000000000e+05
6.007320000000000000e+05
6.009430000000000000e+05
6.011600000000000000e+05
6.013710000000000000e+05
6.015710000000000000e+05
6.017900000000000000e+05
6.020160000000000000e+05
6.022190000000000000e+05
6.024560000000000000e+05
6.026940000000000000e+05
6.029240000000000000e+05
6.031440000000000000e+05
6.033740000000000000e+05
6.035920000000000000e+05
6.038250000000000000e+05
6.040370000000000000e+05
6.042780000000000000e+05
6.044810000000000000e+05
6.047090000000000000e+05
6.049550000000000000e+05
6.052060000000000000e+05
6.054290000000000000e+05
6.056960000000000000e+05
6.059260000000000000e+05
6.061630000000000000e+05
6.063880000000000000e+05
6.066160000000000000e+05
6.068700000000000000e+05
6.070840000000000000e+05
6.072930000000000000e+05
6.075350000000000000e+05
6.077830000000000000e+05
6.080120000000000000e+05
6.082410000000000000e+05
6.084760000000000000e+05
6.087230000000000000e+05
6.089430000000000000e+05
6.091610000000000000e+05
6.093780000000000000e+05
6.096120000000000000e+05
6.098590000000000000e+05
6.101200000000000000e+05
6.103550000000000000e+05
6.105530000000000000e+05
6.107660000000000000e+05
6.109840000000000000e+05
6.112270000000000000e+05
6.114730000000000000e+05
6.117270000000000000e+05
6.119260000000000000e+05
6.121650000000000000e+05
6.123780000000000000e+05
6.125870000000000000e+05
6.128250000000000000e+05
6.130400000000000000e+05
6.132680000000000000e+05
6.134850000000000000e+05
6.137160000000000000e+05
6.139400000000000000e+05
6.141720000000000000e+05
6.144140000000000000e+05
6.146390000000000000e+05
6.148600000000000000e+05
6.150810000000000000e+05
6.153320000000000000e+05
6.155680000000000000e+05
6.157940000000000000e+05
6.160100000000000000e+05
6.162120000000000000e+05
6.164220000000000000e+05
6.166600000000000000e+05
6.168860000000000000e+05
6.171060000000000000e+05
6.173080000000000000e+05
6.175120000000000000e+05
6.177270000000000000e+05
6.179570000000000000e+05
6.181670000000000000e+05
6.183770000000000000e+05
6.185790000000000000e+05
6.188020000000000000e+05
6.190450000000000000e+05
6.192870000000000000e+05
6.195280000000000000e+05
6.197700000000000000e+05
6.199920000000000000e+05
6.202140000000000000e+05
6.204390000000000000e+05
6.206850000000000000e+05
6.209100000000000000e+05
6.211700000000000000e+05
6.213830000000000000e+05
6.215780000000000000e+05
6.217850000000000000e+05
6.220140000000000000e+05
6.222860000000000000e+05
6.224910000000000000e+05
6.227290000000000000e+05
6.229630000000000000e+05
6.231930000000000000e+05
6.233870000000000000e+05
6.236160000000000000e+05
6.238760000000000000e+05
6.240920000000000000e+05
6.243040000000000000e+05
6.245300000000000000e+05
6.247560000000000000e+05
6.249650000000000000e+05
6.251800000000000000e+05
6.254070000000000000e+05
6.256440000000000000e+05
6.258890000000000000e+05
6.261290000000000000e+05
6.263650000000000000e+05
6.265860000000000000e+05
6.268080000000000000e+05
6.270330000000000000e+05
6.272590000000000000e+05
6.274790000000000000e+05
6.276780000000000000e+05
6.279460000000000000e+05
6.281600000000000000e+05
6.284000000000000000e+05
6.286270000000000000e+05
6.288470000000000000e+05
6.290760000000000000e+05
6.293040000000000000e+05
6.295050000000000000e+05
6.297160000000000000e+05
6.299380000000000000e+05
6.301690000000000000e+05
6.304230000000000000e+05
6.306490000000000000e+05
6.308820000000000000e+05
6.310930000000000000e+05
6.313130000000000000e+05
6.315160000000000000e+05
6.317300000000000000e+05
6.319270000000000000e+05
6.321740000000000000e+05
6.324160000000000000e+05
6.326200000000000000e+05
6.328260000000000000e+05
6.330380000000000000e+05
6.332430000000000000e+05
6.334500000000000000e+05
6.336470000000000000e+05
6.338480000000000000e+05
6.340800000000000000e+05
6.342990000000000000e+05
6.345360000000000000e+05
6.347510000000000000e+05
6.349630000000000000e+05
6.351680000000000000e+05
6.354000000000000000e+05
6.356210000000000000e+05
6.358210000000000000e+05
6.360480000000000000e+05
6.362700000000000000e+05
6.364970000000000000e+05
6.367170000000000000e+05
6.369400000000000000e+05
6.371700000000000000e+05
6.374160000000000000e+05
6.376380000000000000e+05
6.378610000000000000e+05
6.381160000000000000e+05
6.383490000000000000e+05
6.385520000000000000e+05
6.388000000000000000e+05
6.390100000000000000e+05
6.392500000000000000e+05
6.394690000000000000e+05
6.397050000000000000e+05
6.399400000000000000e+05
6.401410000000000000e+05
6.403800000000000000e+05
6.406050000000000000e+05
6.408050000000000000e+05
6.410330000000000000e+05
6.412610000000000000e+05
6.414520000000000000e+05
6.416720000000000000e+05
6.418860000000000000e+05
6.421340000000000000e+05
6.423760000000000000e+05
6.425710000000000000e+05
6.428160000000000000e+05
6.430520000000000000e+05
6.432800000000000000e+05
6.435080000000000000e+05
6.437040000000000000e+05
6.439430000000000000e+05
6.441430000000000000e+05
6.443670000000000000e+05
6.445880000000000000e+05
6.448240000000000000e+05
6.450390000000000000e+05
6.452580000000000000e+05
6.454830000000000000e+05
6.457280000000000000e+05
6.459580000000000000e+05
6.461730000000000000e+05
6.464080000000000000e+05
6.466220000000000000e+05
6.468460000000000000e+05
6.470480000000000000e+05
6.472900000000000000e+05
6.475070000000000000e+05
6.477040000000000000e+05
6.479140000000000000e+05
6.481390000000000000e+05
6.483730000000000000e+05
6.485890000000000000e+05
6.488180000000000000e+05
6.490170000000000000e+05
6.492440000000000000e+05
6.494890000000000000e+05
6.496800000000000000e+05
6.498980000000000000e+05
6.501060000000000000e+05
6.503250000000000000e+05
6.505370000000000000e+05
6.507440000000000000e+05
6.509610000000000000e+05
6.512110000000000000e+05
6.514490000000000000e+05
6.516390000000000000e+05
6.518670000000000000e+05
6.520550000000000000e+05
6.522630000000000000e+05
6.524850000000000000e+05
6.527050000000000000e+05
6.529290000000000000e+05
6.531430000000000000e+05
6.533450000000000000e+05
6.535660000000000000e+05
6.537810000000000000e+05
6.540170000000000000e+05
6.542520000000000000e+05
6.544420000000000000e+05
6.546510000000000000e+05
6.548750000000000000e+05
6.551020000000000000e+05
6.553440000000000000e+05
6.555670000000000000e+05
6.557750000000000000e+05
6.560040000000000000e+05
6.562310000000000000e+05
6.564520000000000000e+05
6.566610000000000000e+05
6.568640000000000000e+05
6.570890000000000000e+05
6.573240000000000000e+05
6.575380000000000000e+05
6.577610000000000000e+05
6.579910000000000000e+05
6.581960000000000000e+05
6.583750000000000000e+05
6.586060000000000000e+05
6.588190000000000000e+05
6.590450000000000000e+05
6.592620000000000000e+05
6.594650000000000000e+05
6.596710000000000000e+05
6.598770000000000000e+05
6.600870000000000000e+05
6.602970000000000000e+05
6.605320000000000000e+05
6.607570000000000000e+05
6.610080000000000000e+05
6.612200000000000000e+05
6.614280000000000000e+05
6.616290000000000000e+05
6.618360000000000000e+05
6.620530000000000000e+05
6.622560000000000000e+05
6.624880000000000000e+05
6.627230000000000000e+05
6.629250000000000000e+05
6.631310000000000000e+05
6.633540000000000000e+05
6.635580000000000000e+05
6.637690000000000000e+05
6.639760000000000000e+05
6.641920000000000000e+05
6.643940000000000000e+05
6.646090000000000000e+05
6.648510000000000000e+05
6.650540000000000000e+05
6.652710000000000000e+05
6.654840000000000000e+05
6.656970000000000000e+05
6.659130000000000000e+05
6.661040000000000000e+05
6.663100000000000000e+05
6.665470000000000000e+05
6.667690000000000000e+05
6.669790000000000000e+05
6.671930000000000000e+05
6.674060000000000000e+05
6.676230000000000000e+05
6.678230000000000000e+05
6.680130000000000000e+05
6.682250000000000000e+05
6.684210000000000000e+05
6.686120000000000000e+05
6.688130000000000000e+05
6.690420000000000000e+05
6.692920000000000000e+05
6.694880000000000000e+05
6.697320000000000000e+05
6.699200000000000000e+05
6.701270000000000000e+05
6.703420000000000000e+05
6.705450000000000000e+05
6.707630000000000000e+05
6.709750000000000000e+05
6.711730000000000000e+05
6.713890000000000000e+05
6.715970000000000000e+05
6.718040000000000000e+05
6.720380000000000000e+05
6.722380000000000000e+05
6.724480000000000000e+05
6.726530000000000000e+05
6.728720000000000000e+05
6.730850000000000000e+05
6.732910000000000000e+05
6.735020000000000000e+05
6.737340000000000000e+05
6.739410000000000000e+05
6.741670000000000000e+05
6.743840000000000000e+05
6.745960000000000000e+05
6.748120000000000000e+05
6.750290000000000000e+05
6.752680000000000000e+05
6.754680000000000000e+05
6.756990000000000000e+05
6.759080000000000000e+05
6.761070000000000000e+05
6.763220000000000000e+05
6.765390000000000000e+05
6.767660000000000000e+05
6.769690000000000000e+05
6.771750000000000000e+05
6.773790000000000000e+05
6.775730000000000000e+05
6.777990000000000000e+05
6.780230000000000000e+05
6.782230000000000000e+05
6.784320000000000000e+05
6.786460000000000000e+05
6.788580000000000000e+05
6.790350000000000000e+05
6.792320000000000000e+05
6.794450000000000000e+05
6.796790000000000000e+05
6.798980000000000000e+05
6.800890000000000000e+05
6.803050000000000000e+05
6.804930000000000000e+05
6.806840000000000000e+05
6.808970000000000000e+05
6.811200000000000000e+05
6.813390000000000000e+05
6.815550000000000000e+05
6.817990000000000000e+05
6.820310000000000000e+05
6.822420000000000000e+05
6.824690000000000000e+05
6.826720000000000000e+05
6.828740000000000000e+05
6.831060000000000000e+05
6.832940000000000000e+05
6.835030000000000000e+05
6.836960000000000000e+05
6.839190000000000000e+05
6.841290000000000000e+05
6.843620000000000000e+05
6.845740000000000000e+05
6.847830000000000000e+05
6.849980000000000000e+05
6.852180000000000000e+05
6.854260000000000000e+05
6.856500000000000000e+05
6.858670000000000000e+05
6.860800000000000000e+05
6.863130000000000000e+05
6.865120000000000000e+05
6.867370000000000000e+05
6.869600000000000000e+05
6.871780000000000000e+05
6.873840000000000000e+05
6.876070000000000000e+05
6.878260000000000000e+05
6.880380000000000000e+05
6.882400000000000000e+05
6.884440000000000000e+05
6.886610000000000000e+05
6.888640000000000000e+05
6.890830000000000000e+05
6.892880000000000000e+05
6.894860000000000000e+05
6.897050000000000000e+05
6.899300000000000000e+05
6.901340000000000000e+05
6.903570000000000000e+05
6.905890000000000000e+05
6.907780000000000000e+05
6.909770000000000000e+05
6.911750000000000000e+05
6.914000000000000000e+05
6.916070000000000000e+05
6.918080000000000000e+05
6.920420000000000000e+05
6.922560000000000000e+05
6.924530000000000000e+05
6.926490000000000000e+05
6.928450000000000000e+05
6.930340000000000000e+05
6.932620000000000000e+05
6.934620000000000000e+05
6.936530000000000000e+05
6.938680000000000000e+05
6.940720000000000000e+05
6.942730000000000000e+05
6.944670000000000000e+05
6.946540000000000000e+05
6.948720000000000000e+05
6.950630000000000000e+05
6.952780000000000000e+05
6.954900000000000000e+05
6.957190000000000000e+05
6.959080000000000000e+05
6.961090000000000000e+05
6.963420000000000000e+05
6.965530000000000000e+05
6.967470000000000000e+05
6.969780000000000000e+05
6.971740000000000000e+05
6.973860000000000000e+05
6.975960000000000000e+05
6.978090000000000000e+05
6.980180000000000000e+05
6.982390000000000000e+05
6.984660000000000000e+05
6.986560000000000000e+05
6.988540000000000000e+05
6.990510000000000000e+05
6.992470000000000000e+05
6.994530000000000000e+05
6.996600000000000000e+05
6.999050000000000000e+05
7.000870000000000000e+05
7.002960000000000000e+05
7.005050000000000000e+05
7.007050000000000000e+05
7.009160000000000000e+05
7.011240000000000000e+05
7.013260000000000000e+05
7.015350000000000000e+05
7.017480000000000000e+05
7.019280000000000000e+05
7.021400000000000000e+05
7.023600000000000000e+05
7.025760000000000000e+05
7.028050000000000000e+05
7.030170000000000000e+05
7.032080000000000000e+05
7.034260000000000000e+05
7.036220000000000000e+05
7.038640000000000000e+05
7.040980000000000000e+05
7.043250000000000000e+05
7.045420000000000000e+05
7.047500000000000000e+05
7.049700000000000000e+05
7.051910000000000000e+05
7.054150000000000000e+05
7.056210000000000000e+05
7.058100000000000000e+05
7.060020000000000000e+05
7.062130000000000000e+05
7.064210000000000000e+05
7.066500000000000000e+05
7.068530000000000000e+05
7.070510000000000000e+05
7.072720000000000000e+05
7.074770000000000000e+05
7.076670000000000000e+05
7.078850000000000000e+05
7.080940000000000000e+05
7.083260000000000000e+05
7.085270000000000000e+05
7.087450000000000000e+05
7.089560000000000000e+05
7.091910000000000000e+05
7.094010000000000000e+05
7.096280000000000000e+05
7.098200000000000000e+05
7.100010000000000000e+05
7.101890000000000000e+05
7.103840000000000000e+05
7.105840000000000000e+05
7.108070000000000000e+05
7.109880000000000000e+05
7.112090000000000000e+05
7.114210000000000000e+05
7.116230000000000000e+05
7.118190000000000000e+05
7.120360000000000000e+05
7.122450000000000000e+05
7.124480000000000000e+05
7.126230000000000000e+05
7.128260000000000000e+05
7.130130000000000000e+05
7.132110000000000000e+05
7.134100000000000000e+05
7.136270000000000000e+05
7.138240000000000000e+05
7.140120000000000000e+05
7.142480000000000000e+05
7.144390000000000000e+05
7.146390000000000000e+05
7.148230000000000000e+05
7.150390000000000000e+05
7.152630000000000000e+05
7.154520000000000000e+05
7.156620000000000000e+05
7.158540000000000000e+05
7.160410000000000000e+05
7.162670000000000000e+05
7.165000000000000000e+05
7.167230000000000000e+05
7.169170000000000000e+05
7.171300000000000000e+05
7.173230000000000000e+05
7.175240000000000000e+05
7.177450000000000000e+05
7.179350000000000000e+05
7.181350000000000000e+05
7.183120000000000000e+05
7.185320000000000000e+05
7.186980000000000000e+05
7.188910000000000000e+05
7.190880000000000000e+05
7.192620000000000000e+05
7.194630000000000000e+05
7.196880000000000000e+05
7.198890000000000000e+05
7.201110000000000000e+05
7.203200000000000000e+05
7.205050000000000000e+05
7.207030000000000000e+05
7.209190000000000000e+05
7.211110000000000000e+05
7.213010000000000000e+05
7.215120000000000000e+05
7.217230000000000000e+05
7.219260000000000000e+05
7.221190000000000000e+05
7.223240000000000000e+05
7.225380000000000000e+05
7.227540000000000000e+05
7.229580000000000000e+05
7.231490000000000000e+05
7.233250000000000000e+05
7.235250000000000000e+05
7.237110000000000000e+05
7.239070000000000000e+05
7.241250000000000000e+05
7.243110000000000000e+05
7.245140000000000000e+05
7.247120000000000000e+05
7.249120000000000000e+05
7.251160000000000000e+05
7.253160000000000000e+05
7.255280000000000000e+05
7.257330000000000000e+05
7.259360000000000000e+05
7.261330000000000000e+05
7.263610000000000000e+05
7.265350000000000000e+05
7.267540000000000000e+05
7.269590000000000000e+05
7.271560000000000000e+05
7.273440000000000000e+05
7.275330000000000000e+05
7.277280000000000000e+05
7.279310000000000000e+05
7.281310000000000000e+05
7.283210000000000000e+05
7.285120000000000000e+05
7.286940000000000000e+05
7.288790000000000000e+05
7.290600000000000000e+05
7.292870000000000000e+05
7.295080000000000000e+05
7.297390000000000000e+05
7.299330000000000000e+05
7.301320000000000000e+05
7.303180000000000000e+05
7.304830000000000000e+05
7.306520000000000000e+05
7.308660000000000000e+05
7.310430000000000000e+05
7.312460000000000000e+05
7.314630000000000000e+05
7.316460000000000000e+05
7.318660000000000000e+05
7.320920000000000000e+05
7.323060000000000000e+05
7.324880000000000000e+05
7.327150000000000000e+05
7.329090000000000000e+05
7.331000000000000000e+05
7.333150000000000000e+05
7.335180000000000000e+05
7.337250000000000000e+05
7.339360000000000000e+05
7.341290000000000000e+05
7.343150000000000000e+05
7.345100000000000000e+05
7.346890000000000000e+05
7.348990000000000000e+05
7.351060000000000000e+05
7.353130000000000000e+05
7.355050000000000000e+05
7.357300000000000000e+05
7.359340000000000000e+05
7.361180000000000000e+05
7.362990000000000000e+05
7.365050000000000000e+05
7.366770000000000000e+05
7.369130000000000000e+05
7.371120000000000000e+05
7.372980000000000000e+05
7.374990000000000000e+05
7.376960000000000000e+05
7.378930000000000000e+05
7.380820000000000000e+05
7.382720000000000000e+05
7.384540000000000000e+05
7.386650000000000000e+05
7.388630000000000000e+05
7.390610000000000000e+05
7.392440000000000000e+05
7.394430000000000000e+05
7.396140000000000000e+05
7.398110000000000000e+05
7.400130000000000000e+05
7.401880000000000000e+05
7.403790000000000000e+05
7.405590000000000000e+05
7.407770000000000000e+05
7.409820000000000000e+05
7.411830000000000000e+05
7.413780000000000000e+05
7.415680000000000000e+05
7.417650000000000000e+05
7.419580000000000000e+05
7.421590000000000000e+05
7.423610000000000000e+05
7.425590000000000000e+05
7.427690000000000000e+05
7.429700000000000000e+05
7.431620000000000000e+05
7.433680000000000000e+05
7.435680000000000000e+05
7.437530000000000000e+05
7.439470000000000000e+05
7.441250000000000000e+05
7.443110000000000000e+05
7.444900000000000000e+05
7.446940000000000000e+05
7.448760000000000000e+05
7.450850000000000000e+05
7.452480000000000000e+05
7.454210000000000000e+05
7.456410000000000000e+05
7.458460000000000000e+05
7.460420000000000000e+05
7.462300000000000000e+05
7.464260000000000000e+05
7.466350000000000000e+05
7.468420000000000000e+05
7.470330000000000000e+05
7.472270000000000000e+05
7.474260000000000000e+05
7.476360000000000000e+05
7.478240000000000000e+05
7.480200000000000000e+05
7.482280000000000000e+05
7.484310000000000000e+05
7.486250000000000000e+05
7.488160000000000000e+05
7.490210000000000000e+05
7.492060000000000000e+05
7.494120000000000000e+05
7.496210000000000000e+05
7.498220000000000000e+05
7.500240000000000000e+05
7.502180000000000000e+05
7.504270000000000000e+05
7.506260000000000000e+05
7.508480000000000000e+05
7.510350000000000000e+05
7.512440000000000000e+05
7.514460000000000000e+05
7.516270000000000000e+05
7.518100000000000000e+05
7.520340000000000000e+05
7.522270000000000000e+05
7.524440000000000000e+05
7.526540000000000000e+05
7.528730000000000000e+05
7.530700000000000000e+05
7.532500000000000000e+05
7.534330000000000000e+05
7.536180000000000000e+05
7.538270000000000000e+05
7.540200000000000000e+05
7.542240000000000000e+05
7.544430000000000000e+05
7.546430000000000000e+05
7.548470000000000000e+05
7.550410000000000000e+05
7.552580000000000000e+05
7.554200000000000000e+05
7.556180000000000000e+05
7.558110000000000000e+05
7.560050000000000000e+05
7.562020000000000000e+05
7.563770000000000000e+05
7.566010000000000000e+05
7.567810000000000000e+05
7.569840000000000000e+05
7.571830000000000000e+05
7.573720000000000000e+05
7.575850000000000000e+05
7.577730000000000000e+05
7.579990000000000000e+05
7.581990000000000000e+05
7.583850000000000000e+05
7.586040000000000000e+05
7.587810000000000000e+05
7.589740000000000000e+05
7.591670000000000000e+05
7.593670000000000000e+05
7.595570000000000000e+05
7.597350000000000000e+05
7.599160000000000000e+05
7.601270000000000000e+05
7.603170000000000000e+05
7.605030000000000000e+05
7.606980000000000000e+05
7.609290000000000000e+05
7.611100000000000000e+05
7.612710000000000000e+05
7.614690000000000000e+05
7.616710000000000000e+05
7.618460000000000000e+05
7.620390000000000000e+05
7.622330000000000000e+05
7.624210000000000000e+05
7.626030000000000000e+05
7.627810000000000000e+05
7.629630000000000000e+05
7.631500000000000000e+05
7.633300000000000000e+05
7.635040000000000000e+05
7.637030000000000000e+05
7.639020000000000000e+05
7.640990000000000000e+05
7.643070000000000000e+05
7.645170000000000000e+05
7.647120000000000000e+05
7.649210000000000000e+05
7.651340000000000000e+05
7.653410000000000000e+05
7.655540000000000000e+05
7.657520000000000000e+05
7.659440000000000000e+05
7.661330000000000000e+05
7.663160000000000000e+05
7.664980000000000000e+05
7.666940000000000000e+05
7.669000000000000000e+05
7.670760000000000000e+05
7.672610000000000000e+05
7.674520000000000000e+05
7.676570000000000000e+05
7.678390000000000000e+05
7.680690000000000000e+05
7.682440000000000000e+05
7.684310000000000000e+05
7.686040000000000000e+05
7.687770000000000000e+05
7.689880000000000000e+05
7.691830000000000000e+05
7.693850000000000000e+05
7.695730000000000000e+05
7.697650000000000000e+05
7.699530000000000000e+05
7.701280000000000000e+05
7.703280000000000000e+05
7.705150000000000000e+05
7.707260000000000000e+05
7.708970000000000000e+05
7.710880000000000000e+05
7.712950000000000000e+05
7.714810000000000000e+05
7.716640000000000000e+05
7.718640000000000000e+05
7.720600000000000000e+05
7.722820000000000000e+05
7.724620000000000000e+05
7.726700000000000000e+05
7.728720000000000000e+05
7.730930000000000000e+05
7.732720000000000000e+05
7.734670000000000000e+05
7.736590000000000000e+05
7.738330000000000000e+05
7.740480000000000000e+05
7.742540000000000000e+05
7.744410000000000000e+05
7.746210000000000000e+05
7.748290000000000000e+05
7.750100000000000000e+05
7.751840000000000000e+05
7.753710000000000000e+05
7.755670000000000000e+05
7.757700000000000000e+05
7.759650000000000000e+05
7.761450000000000000e+05
7.763390000000000000e+05
7.765300000000000000e+05
7.767230000000000000e+05
7.769100000000000000e+05
7.770950000000000000e+05
7.772620000000000000e+05
7.774660000000000000e+05
7.776430000000000000e+05
7.778030000000000000e+05
7.779850000000000000e+05
7.781350000000000000e+05
7.783480000000000000e+05
7.785510000000000000e+05
7.787640000000000000e+05
7.789380000000000000e+05
7.791290000000000000e+05
7.793270000000000000e+05
7.795370000000000000e+05
7.797200000000000000e+05
7.799180000000000000e+05
7.801040000000000000e+05
7.802850000000000000e+05
7.804830000000000000e+05
7.806550000000000000e+05
7.808510000000000000e+05
7.810150000000000000e+05
7.812050000000000000e+05
7.813850000000000000e+05
7.815580000000000000e+05
7.817750000000000000e+05
7.819440000000000000e+05
7.821210000000000000e+05
7.823130000000000000e+05
7.825030000000000000e+05
7.826990000000000000e+05
7.829030000000000000e+05
7.830980000000000000e+05
7.832790000000000000e+05
7.834580000000000000e+05
7.836500000000000000e+05
7.838310000000000000e+05
7.840310000000000000e+05
7.842030000000000000e+05
7.843860000000000000e+05
7.845620000000000000e+05
7.847580000000000000e+05
7.849550000000000000e+05
7.851560000000000000e+05
7.853590000000000000e+05
7.855570000000000000e+05
7.857520000000000000e+05
7.859400000000000000e+05
7.861190000000000000e+05
7.863140000000000000e+05
7.864950000000000000e+05
7.866780000000000000e+05
7.868720000000000000e+05
7.870560000000000000e+05
7.872350000000000000e+05
7.874370000000000000e+05
7.876380000000000000e+05
7.878220000000000000e+05
7.879950000000000000e+05
7.881660000000000000e+05
7.883600000000000000e+05
7.885600000000000000e+05
7.887450000000000000e+05
7.889270000000000000e+05
7.891040000000000000e+05
7.892730000000000000e+05
7.894640000000000000e+05
7.896580000000000000e+05
7.898440000000000000e+05
7.900290000000000000e+05
7.902210000000000000e+05
7.904140000000000000e+05
7.906100000000000000e+05
7.908230000000000000e+05
7.909870000000000000e+05
7.911720000000000000e+05
7.913670000000000000e+05
7.915410000000000000e+05
7.917320000000000000e+05
7.918980000000000000e+05
7.920860000000000000e+05
7.922960000000000000e+05
7.924620000000000000e+05
7.926480000000000000e+05
7.928490000000000000e+05
7.930530000000000000e+05
7.932610000000000000e+05
7.934610000000000000e+05
7.936350000000000000e+05
7.938280000000000000e+05
7.940070000000000000e+05
7.941950000000000000e+05
7.943770000000000000e+05
7.945610000000000000e+05
7.947400000000000000e+05
7.949160000000000000e+05
7.950850000000000000e+05
7.953000000000000000e+05
7.955080000000000000e+05
7.956790000000000000e+05
7.958530000000000000e+05
7.960340000000000000e+05
7.962230000000000000e+05
7.964150000000000000e+05
7.966020000000000000e+05
7.967780000000000000e+05
7.969690000000000000e+05
7.971620000000000000e+05
7.973730000000000000e+05
7.975310000000000000e+05
7.977200000000000000e+05
7.979010000000000000e+05
7.980830000000000000e+05
7.982630000000000000e+05
7.984340000000000000e+05
7.985720000000000000e+05
7.987710000000000000e+05
7.989600000000000000e+05
7.991280000000000000e+05
7.993180000000000000e+05
7.994850000000000000e+05
7.996720000000000000e+05
7.998580000000000000e+05
8.000390000000000000e+05
8.002120000000000000e+05
8.003700000000000000e+05
8.005860000000000000e+05
8.007900000000000000e+05
8.009870000000000000e+05
8.011590000000000000e+05
8.013360000000000000e+05
8.015050000000000000e+05
8.017060000000000000e+05
8.018790000000000000e+05
8.020380000000000000e+05
8.022420000000000000e+05
8.024520000000000000e+05
8.026440000000000000e+05
8.028420000000000000e+05
8.029990000000000000e+05
8.031940000000000000e+05
8.033890000000000000e+05
8.035520000000000000e+05
8.037380000000000000e+05
8.039220000000000000e+05
8.041150000000000000e+05
8.042900000000000000e+05
8.044490000000000000e+05
8.046310000000000000e+05
8.048060000000000000e+05
8.049950000000000000e+05
8.051710000000000000e+05
8.053700000000000000e+05
8.055590000000000000e+05
8.057450000000000000e+05
8.059100000000000000e+05
8.060840000000000000e+05
8.062880000000000000e+05
8.064760000000000000e+05
8.066700000000000000e+05
8.068460000000000000e+05
8.070250000000000000e+05
8.072080000000000000e+05
8.074080000000000000e+05
8.075910000000000000e+05
8.077650000000000000e+05
8.079440000000000000e+05
8.081300000000000000e+05
8.083220000000000000e+05
8.085260000000000000e+05
8.087000000000000000e+05
8.088700000000000000e+05
8.090350000000000000e+05
8.092180000000000000e+05
8.093750000000000000e+05
8.095620000000000000e+05
8.097300000000000000e+05
8.099230000000000000e+05
8.101040000000000000e+05
8.103010000000000000e+05
8.105020000000000000e+05
8.106890000000000000e+05
8.108600000000000000e+05
8.110510000000000000e+05
8.112160000000000000e+05
8.114260000000000000e+05
8.116100000000000000e+05
8.117790000000000000e+05
8.119730000000000000e+05
8.121480000000000000e+05
8.123200000000000000e+05
8.125200000000000000e+05
8.127140000000000000e+05
8.128900000000000000e+05
8.130790000000000000e+05
8.132680000000000000e+05
8.134440000000000000e+05
8.136220000000000000e+05
8.137900000000000000e+05
8.139600000000000000e+05
8.141580000000000000e+05
8.143290000000000000e+05
8.145020000000000000e+05
8.146810000000000000e+05
8.148760000000000000e+05
8.150420000000000000e+05
8.152300000000000000e+05
8.153970000000000000e+05
8.155640000000000000e+05
8.157420000000000000e+05
8.159510000000000000e+05
8.161420000000000000e+05
8.162930000000000000e+05
8.164730000000000000e+05
8.166590000000000000e+05
8.168380000000000000e+05
8.170240000000000000e+05
8.172100000000000000e+05
8.174080000000000000e+05
8.176170000000000000e+05
8.178050000000000000e+05
8.179720000000000000e+05
8.181510000000000000e+05
8.183380000000000000e+05
8.185120000000000000e+05
8.187200000000000000e+05
8.189130000000000000e+05
8.190960000000000000e+05
8.193110000000000000e+05
8.194820000000000000e+05
8.196560000000000000e+05
8.198460000000000000e+05
8.200100000000000000e+05
8.202040000000000000e+05
8.203920000000000000e+05
8.205740000000000000e+05
8.207480000000000000e+05
8.209350000000000000e+05
8.211080000000000000e+05
8.213070000000000000e+05
8.214840000000000000e+05
8.216580000000000000e+05
8.218500000000000000e+05
8.220460000000000000e+05
8.222420000000000000e+05
8.224320000000000000e+05
8.226200000000000000e+05
8.227930000000000000e+05
8.229870000000000000e+05
8.232030000000000000e+05
8.234120000000000000e+05
8.235980000000000000e+05
8.237800000000000000e+05
8.239540000000000000e+05
8.241320000000000000e+05
8.243180000000000000e+05
8.244870000000000000e+05
8.246760000000000000e+05
8.248740000000000000e+05
8.250580000000000000e+05
8.252380000000000000e+05
8.254200000000000000e+05
8.256130000000000000e+05
8.257640000000000000e+05
8.259490000000000000e+05
8.261260000000000000e+05
8.262960000000000000e+05
8.264750000000000000e+05
8.266640000000000000e+05
8.268420000000000000e+05
8.270340000000000000e+05
8.272010000000000000e+05
8.273800000000000000e+05
8.275700000000000000e+05
8.277540000000000000e+05
8.279310000000000000e+05
8.281130000000000000e+05
8.282910000000000000e+05
8.284800000000000000e+05
8.286520000000000000e+05
8.288230000000000000e+05
8.290030000000000000e+05
8.291920000000000000e+05
8.293800000000000000e+05
8.295710000000000000e+05
8.297310000000000000e+05
8.299020000000000000e+05
8.300860000000000000e+05
8.302640000000000000e+05
8.304360000000000000e+05
8.306260000000000000e+05
8.308100000000000000e+05
8.310050000000000000e+05
8.311820000000000000e+05
8.313510000000000000e+05
8.315090000000000000e+05
8.317000000000000000e+05
8.318650000000000000e+05
8.320440000000000000e+05
8.322350000000000000e+05
8.324270000000000000e+05
8.326230000000000000e+05
8.327980000000000000e+05
8.329900000000000000e+05
8.331790000000000000e+05
8.333450000000000000e+05
8.335270000000000000e+05
8.337070000000000000e+05
8.338850000000000000e+05
8.340640000000000000e+05
8.342500000000000000e+05
8.344230000000000000e+05
8.346210000000000000e+05
8.348100000000000000e+05
8.349900000000000000e+05
8.351660000000000000e+05
8.353310000000000000e+05
8.355200000000000000e+05
8.356950000000000000e+05
8.358810000000000000e+05
8.360580000000000000e+05
8.362140000000000000e+05
8.363880000000000000e+05
8.365650000000000000e+05
8.367510000000000000e+05
8.369310000000000000e+05
8.371200000000000000e+05
8.372860000000000000e+05
8.374780000000000000e+05
8.376540000000000000e+05
8.378390000000000000e+05
8.380280000000000000e+05
8.382080000000000000e+05
8.383860000000000000e+05
8.385790000000000000e+05
8.387630000000000000e+05
8.389240000000000000e+05
8.391080000000000000e+05
8.393000000000000000e+05
8.394810000000000000e+05
8.396640000000000000e+05
8.398460000000000000e+05
8.400360000000000000e+05
8.402190000000000000e+05
8.404000000000000000e+05
8.405970000000000000e+05
8.407750000000000000e+05
8.409680000000000000e+05
8.411680000000000000e+05
8.413500000000000000e+05
8.415120000000000000e+05
8.416850000000000000e+05
8.418590000000000000e+05
8.420490000000000000e+05
8.422420000000000000e+05
8.424260000000000000e+05
8.426000000000000000e+05
8.427550000000000000e+05
8.429620000000000000e+05
8.431590000000000000e+05
8.433420000000000000e+05
8.435390000000000000e+05
8.437380000000000000e+05
8.439070000000000000e+05
8.441130000000000000e+05
8.442910000000000000e+05
8.444600000000000000e+05
8.446250000000000000e+05
8.448040000000000000e+05
8.449890000000000000e+05
8.451400000000000000e+05
8.453540000000000000e+05
8.455490000000000000e+05
8.457100000000000000e+05
8.458800000000000000e+05
8.460490000000000000e+05
8.462340000000000000e+05
8.464210000000000000e+05
8.465960000000000000e+05
8.467620000000000000e+05
8.469290000000000000e+05
8.470850000000000000e+05
8.472470000000000000e+05
8.474250000000000000e+05
8.476300000000000000e+05
8.478270000000000000e+05
8.480040000000000000e+05
8.481840000000000000e+05
8.483680000000000000e+05
8.485380000000000000e+05
8.487370000000000000e+05
8.489220000000000000e+05
8.490760000000000000e+05
8.492580000000000000e+05
8.494200000000000000e+05
8.495770000000000000e+05
8.497600000000000000e+05
8.499270000000000000e+05
8.501160000000000000e+05
8.502850000000000000e+05
8.504760000000000000e+05
8.506520000000000000e+05
8.508300000000000000e+05
8.509980000000000000e+05
8.512140000000000000e+05
8.513830000000000000e+05
8.515330000000000000e+05
8.517200000000000000e+05
8.519160000000000000e+05
8.520880000000000000e+05
8.522690000000000000e+05
8.524560000000000000e+05
8.526430000000000000e+05
8.528160000000000000e+05
8.529620000000000000e+05
8.531470000000000000e+05
8.533090000000000000e+05
8.534770000000000000e+05
8.536490000000000000e+05
8.538220000000000000e+05
8.540010000000000000e+05
8.541810000000000000e+05
8.543440000000000000e+05
8.545470000000000000e+05
8.547060000000000000e+05
8.548920000000000000e+05
8.550590000000000000e+05
8.552190000000000000e+05
8.553870000000000000e+05
8.555550000000000000e+05
8.557550000000000000e+05
8.559390000000000000e+05
8.561210000000000000e+05
8.562770000000000000e+05
8.564670000000000000e+05
8.566670000000000000e+05
8.568250000000000000e+05
8.569990000000000000e+05
8.571740000000000000e+05
8.573410000000000000e+05
8.575240000000000000e+05
8.577330000000000000e+05
8.579080000000000000e+05
8.581020000000000000e+05
8.582750000000000000e+05
8.584240000000000000e+05
8.586070000000000000e+05
8.587940000000000000e+05
8.589690000000000000e+05
8.591490000000000000e+05
8.593350000000000000e+05
8.594990000000000000e+05
8.596780000000000000e+05
8.598410000000000000e+05
8.600220000000000000e+05
8.601920000000000000e+05
8.603640000000000000e+05
8.605680000000000000e+05
8.607420000000000000e+05
8.609070000000000000e+05
8.610740000000000000e+05
8.612520000000000000e+05
8.614400000000000000e+05
8.615800000000000000e+05
8.617600000000000000e+05
8.619430000000000000e+05
8.621350000000000000e+05
8.623040000000000000e+05
8.624900000000000000e+05
8.626840000000000000e+05
8.628500000000000000e+05
8.630200000000000000e+05
8.632040000000000000e+05
8.634100000000000000e+05
8.635680000000000000e+05
8.637410000000000000e+05
8.639110000000000000e+05
8.641040000000000000e+05
8.642690000000000000e+05
8.644290000000000000e+05
8.645950000000000000e+05
8.647580000000000000e+05
8.649450000000000000e+05
8.651370000000000000e+05
8.653160000000000000e+05
8.654950000000000000e+05
8.656740000000000000e+05
8.658450000000000000e+05
8.660040000000000000e+05
8.661610000000000000e+05
8.663360000000000000e+05
8.665140000000000000e+05
8.666980000000000000e+05
8.668600000000000000e+05
8.670440000000000000e+05
8.672240000000000000e+05
8.674150000000000000e+05
8.676000000000000000e+05
8.677820000000000000e+05
8.679560000000000000e+05
8.681160000000000000e+05
8.683120000000000000e+05
8.684730000000000000e+05
8.686450000000000000e+05
8.688230000000000000e+05
8.689830000000000000e+05
8.691600000000000000e+05
8.693680000000000000e+05
8.695130000000000000e+05
8.696970000000000000e+05
8.698530000000000000e+05
8.700180000000000000e+05
8.701770000000000000e+05
8.703640000000000000e+05
8.705350000000000000e+05
8.707140000000000000e+05
8.708710000000000000e+05
8.710370000000000000e+05
8.712170000000000000e+05
8.713860000000000000e+05
8.715460000000000000e+05
8.716990000000000000e+05
8.718560000000000000e+05
8.720570000000000000e+05
8.722300000000000000e+05
8.723970000000000000e+05
8.725690000000000000e+05
8.727340000000000000e+05
8.729310000000000000e+05
8.730840000000000000e+05
8.732690000000000000e+05
8.734590000000000000e+05
8.736490000000000000e+05
8.738550000000000000e+05
8.740190000000000000e+05
8.742200000000000000e+05
8.744060000000000000e+05
8.745730000000000000e+05
8.747680000000000000e+05
8.749400000000000000e+05
8.751000000000000000e+05
8.752920000000000000e+05
8.754640000000000000e+05
8.756220000000000000e+05
8.757780000000000000e+05
8.759570000000000000e+05
8.761250000000000000e+05
8.762870000000000000e+05
8.764530000000000000e+05
8.765870000000000000e+05
8.767860000000000000e+05
8.769750000000000000e+05
8.771400000000000000e+05
8.773310000000000000e+05
8.774790000000000000e+05
8.776400000000000000e+05
8.778320000000000000e+05
8.780120000000000000e+05
8.781720000000000000e+05
8.783500000000000000e+05
8.785130000000000000e+05
8.787010000000000000e+05
8.788970000000000000e+05
8.790520000000000000e+05
8.792460000000000000e+05
8.794260000000000000e+05
8.796240000000000000e+05
8.798100000000000000e+05
8.799480000000000000e+05
8.801160000000000000e+05
8.802710000000000000e+05
8.804420000000000000e+05
8.806160000000000000e+05
8.807800000000000000e+05
8.809670000000000000e+05
8.811490000000000000e+05
8.813070000000000000e+05
8.814700000000000000e+05
8.816520000000000000e+05
8.818280000000000000e+05
8.820160000000000000e+05
8.821770000000000000e+05
8.823520000000000000e+05
8.825290000000000000e+05
8.826870000000000000e+05
8.828620000000000000e+05
8.830470000000000000e+05
8.832250000000000000e+05
8.833960000000000000e+05
8.835700000000000000e+05
8.837690000000000000e+05
8.839560000000000000e+05
8.841360000000000000e+05
8.842850000000000000e+05
8.844450000000000000e+05
8.846000000000000000e+05
8.847440000000000000e+05
8.848970000000000000e+05
8.850590000000000000e+05
8.852190000000000000e+05
8.853960000000000000e+05
8.855920000000000000e+05
8.857620000000000000e+05
8.859400000000000000e+05
8.861200000000000000e+05
8.862940000000000000e+05
8.864630000000000000e+05
8.866350000000000000e+05
8.868070000000000000e+05
8.869710000000000000e+05
8.871490000000000000e+05
8.873000000000000000e+05
8.874690000000000000e+05
8.876600000000000000e+05
8.878510000000000000e+05
8.880380000000000000e+05
8.882020000000000000e+05
8.883520000000000000e+05
8.885110000000000000e+05
8.886900000000000000e+05
8.888580000000000000e+05
8.890360000000000000e+05
8.892090000000000000e+05
8.893750000000000000e+05
8.895630000000000000e+05
8.897210000000000000e+05
8.898920000000000000e+05
8.900740000000000000e+05
8.902540000000000000e+05
8.904310000000000000e+05
8.905990000000000000e+05
8.907880000000000000e+05
8.909530000000000000e+05
8.910970000000000000e+05
8.912580000000000000e+05
8.914250000000000000e+05
8.915990000000000000e+05
8.917810000000000000e+05
8.919690000000000000e+05
8.921310000000000000e+05
8.923080000000000000e+05
8.924830000000000000e+05
8.926480000000000000e+05
8.928480000000000000e+05
8.930220000000000000e+05
8.932180000000000000e+05
8.933980000000000000e+05
8.935440000000000000e+05
8.937120000000000000e+05
8.938760000000000000e+05
8.940720000000000000e+05
8.942310000000000000e+05
8.943980000000000000e+05
8.945710000000000000e+05
8.947440000000000000e+05
8.949290000000000000e+05
8.951240000000000000e+05
8.952710000000000000e+05
8.954270000000000000e+05
8.955940000000000000e+05
8.957770000000000000e+05
8.959700000000000000e+05
8.961320000000000000e+05
8.963270000000000000e+05
8.965240000000000000e+05
8.966660000000000000e+05
8.968490000000000000e+05
8.970090000000000000e+05
8.972120000000000000e+05
8.973980000000000000e+05
8.975830000000000000e+05
8.977430000000000000e+05
8.979180000000000000e+05
8.980700000000000000e+05
8.982180000000000000e+05
8.983640000000000000e+05
8.985320000000000000e+05
8.987060000000000000e+05
8.988720000000000000e+05
8.990580000000000000e+05
8.992320000000000000e+05
8.994050000000000000e+05
8.995880000000000000e+05
8.997550000000000000e+05
8.999130000000000000e+05
9.001030000000000000e+05
9.002660000000000000e+05
9.004300000000000000e+05
9.005960000000000000e+05
9.007650000000000000e+05
9.009320000000000000e+05
9.011080000000000000e+05
9.012800000000000000e+05
9.014520000000000000e+05
9.016260000000000000e+05
9.017750000000000000e+05
9.019470000000000000e+05
9.021040000000000000e+05
9.022790000000000000e+05
9.024620000000000000e+05
9.026410000000000000e+05
9.028150000000000000e+05
9.029750000000000000e+05
9.031690000000000000e+05
9.033350000000000000e+05
9.035050000000000000e+05
9.036610000000000000e+05
9.038280000000000000e+05
9.039780000000000000e+05
9.041440000000000000e+05
9.043110000000000000e+05
9.044760000000000000e+05
9.046500000000000000e+05
9.048290000000000000e+05
9.049910000000000000e+05
9.051690000000000000e+05
9.053400000000000000e+05
9.054950000000000000e+05
9.056650000000000000e+05
9.058030000000000000e+05
9.059610000000000000e+05
9.061370000000000000e+05
9.063250000000000000e+05
9.064950000000000000e+05
9.066560000000000000e+05
9.068110000000000000e+05
9.069800000000000000e+05
9.071690000000000000e+05
9.073590000000000000e+05
9.075340000000000000e+05
9.076970000000000000e+05
9.078680000000000000e+05
9.080270000000000000e+05
9.081820000000000000e+05
9.083530000000000000e+05
9.085300000000000000e+05
9.087200000000000000e+05
9.088930000000000000e+05
9.090610000000000000e+05
9.092240000000000000e+05
9.093960000000000000e+05
9.095500000000000000e+05
9.097280000000000000e+05
9.099100000000000000e+05
9.100930000000000000e+05
9.102620000000000000e+05
9.104360000000000000e+05
9.105720000000000000e+05
9.107450000000000000e+05
9.109130000000000000e+05
9.110990000000000000e+05
9.112430000000000000e+05
9.114340000000000000e+05
9.116100000000000000e+05
9.117880000000000000e+05
9.119550000000000000e+05
9.121200000000000000e+05
9.122830000000000000e+05
9.124450000000000000e+05
9.126050000000000000e+05
9.127590000000000000e+05
9.129310000000000000e+05
9.131000000000000000e+05
9.132680000000000000e+05
9.134300000000000000e+05
9.135960000000000000e+05
9.137600000000000000e+05
9.139040000000000000e+05
9.140790000000000000e+05
9.142260000000000000e+05
9.143900000000000000e+05
9.145540000000000000e+05
9.147280000000000000e+05
9.148990000000000000e+05
9.150520000000000000e+05
9.152080000000000000e+05
9.153590000000000000e+05
9.155400000000000000e+05
9.157180000000000000e+05
9.159070000000000000e+05
9.160680000000000000e+05
9.162620000000000000e+05
9.164360000000000000e+05
9.166320000000000000e+05
9.167970000000000000e+05
9.169760000000000000e+05
9.171470000000000000e+05
9.173220000000000000e+05
9.175000000000000000e+05
9.176620000000000000e+05
9.178190000000000000e+05
9.180060000000000000e+05
9.181840000000000000e+05
9.183550000000000000e+05
9.185200000000000000e+05
9.186640000000000000e+05
9.188460000000000000e+05
9.190350000000000000e+05
9.191960000000000000e+05
9.193820000000000000e+05
9.195370000000000000e+05
9.196790000000000000e+05
9.198480000000000000e+05
9.200150000000000000e+05
9.201760000000000000e+05
9.203420000000000000e+05
9.204990000000000000e+05
9.206650000000000000e+05
9.208180000000000000e+05
9.209810000000000000e+05
9.211610000000000000e+05
9.213070000000000000e+05
9.214530000000000000e+05
9.216370000000000000e+05
9.218020000000000000e+05
9.219620000000000000e+05
9.221260000000000000e+05
9.223260000000000000e+05
9.224940000000000000e+05
9.226750000000000000e+05
9.228460000000000000e+05
9.230200000000000000e+05
9.231620000000000000e+05
9.233170000000000000e+05
9.235040000000000000e+05
9.236710000000000000e+05
9.238430000000000000e+05
9.240100000000000000e+05
9.241610000000000000e+05
9.243290000000000000e+05
9.244820000000000000e+05
9.246520000000000000e+05
9.248090000000000000e+05
9.249860000000000000e+05
9.251650000000000000e+05
9.253250000000000000e+05
9.254740000000000000e+05
9.256370000000000000e+05
9.258320000000000000e+05
9.260000000000000000e+05
9.261670000000000000e+05
9.263240000000000000e+05
9.264900000000000000e+05
9.266810000000000000e+05
9.268290000000000000e+05
9.269920000000000000e+05
9.271430000000000000e+05
9.273140000000000000e+05
9.274770000000000000e+05
9.276510000000000000e+05
9.278300000000000000e+05
9.280080000000000000e+05
9.281650000000000000e+05
9.283150000000000000e+05
9.284680000000000000e+05
9.286270000000000000e+05
9.287930000000000000e+05
9.289430000000000000e+05
9.290920000000000000e+05
9.292690000000000000e+05
9.294340000000000000e+05
9.296070000000000000e+05
9.297640000000000000e+05
9.299450000000000000e+05
9.301050000000000000e+05
9.302770000000000000e+05
9.304400000000000000e+05
9.306100000000000000e+05
9.307660000000000000e+05
9.309310000000000000e+05
9.311000000000000000e+05
9.312630000000000000e+05
9.314500000000000000e+05
9.316210000000000000e+05
9.317920000000000000e+05
9.319640000000000000e+05
9.321100000000000000e+05
9.322630000000000000e+05
9.324260000000000000e+05
9.326120000000000000e+05
9.327970000000000000e+05
9.329630000000000000e+05
9.331320000000000000e+05
9.332930000000000000e+05
9.334510000000000000e+05
9.336370000000000000e+05
9.338070000000000000e+05
9.339700000000000000e+05
9.341330000000000000e+05
9.342840000000000000e+05
9.344510000000000000e+05
9.346130000000000000e+05
9.347850000000000000e+05
9.349350000000000000e+05
9.351150000000000000e+05
9.352900000000000000e+05
9.354660000000000000e+05
9.356270000000000000e+05
9.357940000000000000e+05
9.359560000000000000e+05
9.361260000000000000e+05
9.362780000000000000e+05
9.364240000000000000e+05
9.365880000000000000e+05
9.367550000000000000e+05
9.369260000000000000e+05
9.370780000000000000e+05
9.372340000000000000e+05
9.374050000000000000e+05
9.375620000000000000e+05
9.377160000000000000e+05
9.378870000000000000e+05
9.380510000000000000e+05
9.381990000000000000e+05
9.383610000000000000e+05
9.385230000000000000e+05
9.386660000000000000e+05
9.388410000000000000e+05
9.390300000000000000e+05
9.392000000000000000e+05
9.393870000000000000e+05
9.395620000000000000e+05
9.397190000000000000e+05
9.398680000000000000e+05
9.400370000000000000e+05
9.402180000000000000e+05
9.403930000000000000e+05
9.405520000000000000e+05
9.407410000000000000e+05
9.409140000000000000e+05
9.410770000000000000e+05
9.412600000000000000e+05
9.414580000000000000e+05
9.416200000000000000e+05
9.418020000000000000e+05
9.419750000000000000e+05
9.421220000000000000e+05
9.423010000000000000e+05
9.424530000000000000e+05
9.426010000000000000e+05
9.427620000000000000e+05
9.429360000000000000e+05
9.430880000000000000e+05
9.432640000000000000e+05
9.434380000000000000e+05
9.435950000000000000e+05
9.437610000000000000e+05
9.439150000000000000e+05
9.440580000000000000e+05
9.442250000000000000e+05
9.443870000000000000e+05
9.445500000000000000e+05
9.446990000000000000e+05
9.448800000000000000e+05
9.450460000000000000e+05
9.452190000000000000e+05
9.453790000000000000e+05
9.455570000000000000e+05
9.457450000000000000e+05
9.459140000000000000e+05
9.460560000000000000e+05
9.462010000000000000e+05
9.463650000000000000e+05
9.465300000000000000e+05
9.466750000000000000e+05
9.468300000000000000e+05
9.470180000000000000e+05
9.471800000000000000e+05
9.473530000000000000e+05
9.475130000000000000e+05
9.476970000000000000e+05
9.478450000000000000e+05
9.480100000000000000e+05
9.481880000000000000e+05
9.483680000000000000e+05
9.485370000000000000e+05
9.486890000000000000e+05
9.488340000000000000e+05
9.489970000000000000e+05
9.491820000000000000e+05
9.493640000000000000e+05
9.495200000000000000e+05
9.496730000000000000e+05
9.498350000000000000e+05
9.500020000000000000e+05
9.501870000000000000e+05
9.503530000000000000e+05
9.505420000000000000e+05
9.507220000000000000e+05
9.508790000000000000e+05
9.510390000000000000e+05
9.512200000000000000e+05
9.513980000000000000e+05
9.515510000000000000e+05
9.517190000000000000e+05
9.518680000000000000e+05
9.520440000000000000e+05
9.522260000000000000e+05
9.523880000000000000e+05
9.525380000000000000e+05
9.527010000000000000e+05
9.528490000000000000e+05
9.530200000000000000e+05
9.532000000000000000e+05
9.533720000000000000e+05
9.535170000000000000e+05
9.536760000000000000e+05
9.538460000000000000e+05
9.540180000000000000e+05
9.541800000000000000e+05
9.543590000000000000e+05
9.545250000000000000e+05
9.546940000000000000e+05
9.548590000000000000e+05
9.550280000000000000e+05
9.552020000000000000e+05
9.553520000000000000e+05
9.554990000000000000e+05
9.556580000000000000e+05
9.558250000000000000e+05
9.559860000000000000e+05
9.561650000000000000e+05
9.563180000000000000e+05
9.564910000000000000e+05
9.566650000000000000e+05
9.568300000000000000e+05
9.570130000000000000e+05
9.571850000000000000e+05
9.573350000000000000e+05
9.574950000000000000e+05
9.576530000000000000e+05
9.578230000000000000e+05
9.579770000000000000e+05
9.581310000000000000e+05
9.582930000000000000e+05
9.584680000000000000e+05
9.586360000000000000e+05
9.587710000000000000e+05
9.589440000000000000e+05
9.591010000000000000e+05
9.592660000000000000e+05
9.594230000000000000e+05
9.596050000000000000e+05
9.597760000000000000e+05
9.599400000000000000e+05
9.601020000000000000e+05
9.602540000000000000e+05
9.604100000000000000e+05
9.605650000000000000e+05
9.607090000000000000e+05
9.608740000000000000e+05
9.610660000000000000e+05
9.612200000000000000e+05
9.613780000000000000e+05
9.615280000000000000e+05
9.616950000000000000e+05
9.618590000000000000e+05
9.620070000000000000e+05
9.621710000000000000e+05
9.623560000000000000e+05
9.625070000000000000e+05
9.626800000000000000e+05
9.628600000000000000e+05
9.630090000000000000e+05
9.631650000000000000e+05
9.633220000000000000e+05
9.634890000000000000e+05
9.636450000000000000e+05
9.638370000000000000e+05
9.639910000000000000e+05
9.641440000000000000e+05
9.642950000000000000e+05
9.644490000000000000e+05
9.646010000000000000e+05
9.647530000000000000e+05
9.649270000000000000e+05
9.650870000000000000e+05
9.652280000000000000e+05
9.654050000000000000e+05
9.655680000000000000e+05
9.657450000000000000e+05
9.659180000000000000e+05
9.660810000000000000e+05
9.662630000000000000e+05
9.664170000000000000e+05
9.665950000000000000e+05
9.667350000000000000e+05
9.669040000000000000e+05
9.670600000000000000e+05
9.672330000000000000e+05
9.674100000000000000e+05
9.675860000000000000e+05
9.677280000000000000e+05
9.678900000000000000e+05
9.680360000000000000e+05
9.681710000000000000e+05
9.683370000000000000e+05
9.685100000000000000e+05
9.686870000000000000e+05
9.688420000000000000e+05
9.689750000000000000e+05
9.691310000000000000e+05
9.693070000000000000e+05
9.694690000000000000e+05
9.696440000000000000e+05
9.698360000000000000e+05
9.699870000000000000e+05
9.701470000000000000e+05
9.703050000000000000e+05
9.704730000000000000e+05
9.706280000000000000e+05
9.707970000000000000e+05
9.709720000000000000e+05
9.711280000000000000e+05
9.712990000000000000e+05
9.714960000000000000e+05
9.716600000000000000e+05
9.718180000000000000e+05
9.719860000000000000e+05
9.721470000000000000e+05
9.722950000000000000e+05
9.724600000000000000e+05
9.726170000000000000e+05
9.727800000000000000e+05
9.729350000000000000e+05
9.731190000000000000e+05
9.732830000000000000e+05
9.734230000000000000e+05
9.735850000000000000e+05
9.737430000000000000e+05
9.738930000000000000e+05
9.740590000000000000e+05
9.742050000000000000e+05
9.743630000000000000e+05
9.745240000000000000e+05
9.746760000000000000e+05
9.748420000000000000e+05
9.750110000000000000e+05
9.751490000000000000e+05
9.753030000000000000e+05
9.754770000000000000e+05
9.756650000000000000e+05
9.758150000000000000e+05
9.759630000000000000e+05
9.761430000000000000e+05
9.763000000000000000e+05
9.764760000000000000e+05
9.766530000000000000e+05
9.767890000000000000e+05
9.769560000000000000e+05
9.771300000000000000e+05
9.772820000000000000e+05
9.774300000000000000e+05
9.775940000000000000e+05
9.777480000000000000e+05
9.779150000000000000e+05
9.780550000000000000e+05
9.782200000000000000e+05
9.783490000000000000e+05
9.785240000000000000e+05
9.786610000000000000e+05
9.787940000000000000e+05
9.789280000000000000e+05
9.790990000000000000e+05
9.792700000000000000e+05
9.794420000000000000e+05
9.796060000000000000e+05
9.797580000000000000e+05
9.799120000000000000e+05
9.800880000000000000e+05
9.802510000000000000e+05
9.804120000000000000e+05
9.805650000000000000e+05
9.807310000000000000e+05
9.809010000000000000e+05
9.810480000000000000e+05
9.811940000000000000e+05
9.813530000000000000e+05
9.815030000000000000e+05
9.816590000000000000e+05
9.818100000000000000e+05
9.819760000000000000e+05
9.821380000000000000e+05
9.823130000000000000e+05
9.824770000000000000e+05
9.826400000000000000e+05
9.828000000000000000e+05
9.829470000000000000e+05
9.830930000000000000e+05
9.832590000000000000e+05
9.834170000000000000e+05
9.836000000000000000e+05
9.837730000000000000e+05
9.839310000000000000e+05
9.840800000000000000e+05
9.842330000000000000e+05
9.843930000000000000e+05
9.845630000000000000e+05
9.847210000000000000e+05
9.848820000000000000e+05
9.850510000000000000e+05
9.852150000000000000e+05
9.853920000000000000e+05
9.855760000000000000e+05
9.857320000000000000e+05
9.858760000000000000e+05
9.860190000000000000e+05
9.861730000000000000e+05
9.863170000000000000e+05
9.864910000000000000e+05
9.866520000000000000e+05
9.868290000000000000e+05
9.870000000000000000e+05
9.871620000000000000e+05
9.873540000000000000e+05
9.875330000000000000e+05
9.876900000000000000e+05
9.878560000000000000e+05
9.879940000000000000e+05
9.881820000000000000e+05
9.883560000000000000e+05
9.885230000000000000e+05
9.886800000000000000e+05
9.888360000000000000e+05
9.889840000000000000e+05
9.891400000000000000e+05
9.892990000000000000e+05
9.894810000000000000e+05
9.896250000000000000e+05
9.897690000000000000e+05
9.899140000000000000e+05
9.900670000000000000e+05
9.902310000000000000e+05
9.904130000000000000e+05
9.905980000000000000e+05
9.907340000000000000e+05
9.909030000000000000e+05
9.910600000000000000e+05
9.912370000000000000e+05
9.913880000000000000e+05
9.915550000000000000e+05
9.917100000000000000e+05
9.918970000000000000e+05
9.920540000000000000e+05
9.922180000000000000e+05
9.923840000000000000e+05
9.925390000000000000e+05
9.927100000000000000e+05
9.928670000000000000e+05
9.930290000000000000e+05
9.931880000000000000e+05
9.933480000000000000e+05
9.935050000000000000e+05
9.936680000000000000e+05
9.938120000000000000e+05
9.939880000000000000e+05
9.941550000000000000e+05
9.943060000000000000e+05
9.944360000000000000e+05
9.945900000000000000e+05
9.947700000000000000e+05
9.949240000000000000e+05
9.950800000000000000e+05
9.952330000000000000e+05
9.953880000000000000e+05
9.955380000000000000e+05
9.957170000000000000e+05
9.958850000000000000e+05
9.960480000000000000e+05
9.961980000000000000e+05
9.963530000000000000e+05
9.965040000000000000e+05
9.966600000000000000e+05
9.968210000000000000e+05
9.969690000000000000e+05
9.971560000000000000e+05
9.973040000000000000e+05
9.974750000000000000e+05
9.976370000000000000e+05
9.978070000000000000e+05
9.979570000000000000e+05
9.981250000000000000e+05
9.982910000000000000e+05
9.984640000000000000e+05
9.986350000000000000e+05
9.987990000000000000e+05
9.989660000000000000e+05
9.991230000000000000e+05
9.992740000000000000e+05
9.994310000000000000e+05
9.995850000000000000e+05
9.997520000000000000e+05
9.999280000000000000e+05
1.000088000000000000e+06
1.000240000000000000e+06
1.000375000000000000e+06
1.000552000000000000e+06
1.000706000000000000e+06
1.000857000000000000e+06
1.001020000000000000e+06
1.001190000000000000e+06
1.001350000000000000e+06
1.001492000000000000e+06
1.001638000000000000e+06
1.001811000000000000e+06
1.001965000000000000e+06
1.002139000000000000e+06
1.002302000000000000e+06
1.002456000000000000e+06
1.002637000000000000e+06
1.002803000000000000e+06
1.002950000000000000e+06
1.003125000000000000e+06
1.003290000000000000e+06
1.003433000000000000e+06
1.003601000000000000e+06
1.003763000000000000e+06
1.003912000000000000e+06
1.004060000000000000e+06
1.004214000000000000e+06
1.004372000000000000e+06
1.004541000000000000e+06
1.004700000000000000e+06
1.004852000000000000e+06
1.005013000000000000e+06
1.005154000000000000e+06
1.005327000000000000e+06
1.005491000000000000e+06
1.005650000000000000e+06
1.005816000000000000e+06
1.005965000000000000e+06
1.006107000000000000e+06
1.006260000000000000e+06
1.006414000000000000e+06
1.006574000000000000e+06
1.006738000000000000e+06
1.006889000000000000e+06
1.007054000000000000e+06
1.007202000000000000e+06
1.007370000000000000e+06
1.007520000000000000e+06
1.007663000000000000e+06
1.007821000000000000e+06
1.007999000000000000e+06
1.008161000000000000e+06
1.008323000000000000e+06
1.008483000000000000e+06
1.008654000000000000e+06
1.008805000000000000e+06
1.008977000000000000e+06
1.009121000000000000e+06
1.009272000000000000e+06
1.009416000000000000e+06
1.009606000000000000e+06
1.009743000000000000e+06
1.009909000000000000e+06
1.010049000000000000e+06
1.010203000000000000e+06
1.010359000000000000e+06
1.010519000000000000e+06
1.010655000000000000e+06
1.010831000000000000e+06
1.011011000000000000e+06
1.011160000000000000e+06
1.011318000000000000e+06
1.011469000000000000e+06
1.011640000000000000e+06
1.011814000000000000e+06
1.011964000000000000e+06
1.012116000000000000e+06
1.012273000000000000e+06
1.012428000000000000e+06
1.012572000000000000e+06
1.012722000000000000e+06
1.012889000000000000e+06
1.013032000000000000e+06
1.013198000000000000e+06
1.013349000000000000e+06
1.013505000000000000e+06
1.013673000000000000e+06
1.013828000000000000e+06
1.013963000000000000e+06
1.014105000000000000e+06
1.014261000000000000e+06
1.014402000000000000e+06
1.014553000000000000e+06
1.014715000000000000e+06
1.014864000000000000e+06
1.015029000000000000e+06
1.015177000000000000e+06
1.015335000000000000e+06
1.015519000000000000e+06
1.015671000000000000e+06
1.015832000000000000e+06
1.015996000000000000e+06
1.016170000000000000e+06
1.016323000000000000e+06
1.016491000000000000e+06
1.016647000000000000e+06
1.016801000000000000e+06
1.016943000000000000e+06
1.017092000000000000e+06
1.017245000000000000e+06
1.017401000000000000e+06
1.017569000000000000e+06
1.017729000000000000e+06
1.017902000000000000e+06
1.018053000000000000e+06
1.018188000000000000e+06
1.018346000000000000e+06
1.018492000000000000e+06
1.018642000000000000e+06
1.018778000000000000e+06
1.018907000000000000e+06
1.019049000000000000e+06
1.019230000000000000e+06
1.019403000000000000e+06
1.019556000000000000e+06
1.019727000000000000e+06
1.019869000000000000e+06
1.020035000000000000e+06
1.020205000000000000e+06
1.020342000000000000e+06
1.020495000000000000e+06
1.020615000000000000e+06
1.020766000000000000e+06
1.020920000000000000e+06
1.021073000000000000e+06
1.021232000000000000e+06
1.021388000000000000e+06
1.021551000000000000e+06
1.021709000000000000e+06
1.021882000000000000e+06
1.022063000000000000e+06
1.022238000000000000e+06
1.022384000000000000e+06
1.022542000000000000e+06
1.022698000000000000e+06
1.022848000000000000e+06
1.023006000000000000e+06
1.023161000000000000e+06
1.023331000000000000e+06
1.023486000000000000e+06
1.023645000000000000e+06
1.023825000000000000e+06
1.023987000000000000e+06
1.024140000000000000e+06
1.024286000000000000e+06
1.024454000000000000e+06
1.024596000000000000e+06
1.024738000000000000e+06
1.024907000000000000e+06
1.025056000000000000e+06
1.025209000000000000e+06
1.025381000000000000e+06
1.025533000000000000e+06
1.025684000000000000e+06
1.025860000000000000e+06
1.026017000000000000e+06
1.026205000000000000e+06
1.026351000000000000e+06
1.026502000000000000e+06
1.026654000000000000e+06
1.026782000000000000e+06
1.026938000000000000e+06
1.027074000000000000e+06
1.027218000000000000e+06
1.027379000000000000e+06
1.027515000000000000e+06
1.027656000000000000e+06
1.027800000000000000e+06
1.027945000000000000e+06
1.028091000000000000e+06
1.028228000000000000e+06
1.028407000000000000e+06
1.028560000000000000e+06
1.028721000000000000e+06
1.028866000000000000e+06
1.029009000000000000e+06
1.029167000000000000e+06
1.029326000000000000e+06
1.029457000000000000e+06
1.029616000000000000e+06
1.029785000000000000e+06
1.029920000000000000e+06
1.030073000000000000e+06
1.030213000000000000e+06
1.030368000000000000e+06
1.030519000000000000e+06
1.030668000000000000e+06
1.030817000000000000e+06
1.030971000000000000e+06
1.031126000000000000e+06
1.031290000000000000e+06
1.031433000000000000e+06
1.031580000000000000e+06
1.031741000000000000e+06
1.031887000000000000e+06
1.032044000000000000e+06
1.032196000000000000e+06
1.032325000000000000e+06
1.032477000000000000e+06
1.032632000000000000e+06
1.032811000000000000e+06
1.032955000000000000e+06
1.033113000000000000e+06
1.033279000000000000e+06
1.033438000000000000e+06
1.033589000000000000e+06
1.033733000000000000e+06
1.033894000000000000e+06
1.034047000000000000e+06
1.034184000000000000e+06
1.034327000000000000e+06
1.034470000000000000e+06
1.034626000000000000e+06
1.034761000000000000e+06
1.034900000000000000e+06
1.035034000000000000e+06
1.035167000000000000e+06
1.035326000000000000e+06
1.035471000000000000e+06
1.035615000000000000e+06
1.035747000000000000e+06
1.035905000000000000e+06
1.036067000000000000e+06
1.036214000000000000e+06
1.036384000000000000e+06
1.036540000000000000e+06
1.036676000000000000e+06
1.036825000000000000e+06
1.036985000000000000e+06
1.037136000000000000e+06
1.037273000000000000e+06
1.037426000000000000e+06
1.037577000000000000e+06
1.037739000000000000e+06
1.037897000000000000e+06
1.038048000000000000e+06
1.038227000000000000e+06
1.038378000000000000e+06
1.038515000000000000e+06
1.038685000000000000e+06
1.038853000000000000e+06
1.039012000000000000e+06
1.039178000000000000e+06
1.039331000000000000e+06
1.039480000000000000e+06
1.039641000000000000e+06
1.039776000000000000e+06
1.039925000000000000e+06
1.040078000000000000e+06
1.040238000000000000e+06
1.040400000000000000e+06
1.040552000000000000e+06
1.040700000000000000e+06
1.040853000000000000e+06
1.040997000000000000e+06
1.041169000000000000e+06
1.041331000000000000e+06
1.041483000000000000e+06
1.041643000000000000e+06
1.041805000000000000e+06
1.041951000000000000e+06
1.042096000000000000e+06
1.042252000000000000e+06
1.042394000000000000e+06
1.042555000000000000e+06
1.042702000000000000e+06
1.042856000000000000e+06
1.043014000000000000e+06
1.043179000000000000e+06
1.043319000000000000e+06
1.043486000000000000e+06
1.043665000000000000e+06
1.043807000000000000e+06
1.043970000000000000e+06
1.044133000000000000e+06
1.044277000000000000e+06
1.044431000000000000e+06
1.044571000000000000e+06
1.044702000000000000e+06
1.044835000000000000e+06
1.044988000000000000e+06
1.045143000000000000e+06
1.045305000000000000e+06
1.045446000000000000e+06
1.045579000000000000e+06
1.045738000000000000e+06
1.045897000000000000e+06
1.046051000000000000e+06
1.046220000000000000e+06
1.046361000000000000e+06
1.046521000000000000e+06
1.046656000000000000e+06
1.046820000000000000e+06
1.046955000000000000e+06
1.047110000000000000e+06
1.047256000000000000e+06
1.047411000000000000e+06
1.047546000000000000e+06
1.047708000000000000e+06
1.047851000000000000e+06
1.048014000000000000e+06
1.048182000000000000e+06
1.048330000000000000e+06
1.048488000000000000e+06
1.048650000000000000e+06
1.048815000000000000e+06
1.048956000000000000e+06
1.049118000000000000e+06
1.049256000000000000e+06
1.049412000000000000e+06
1.049565000000000000e+06
1.049724000000000000e+06
1.049878000000000000e+06
1.050061000000000000e+06
1.050219000000000000e+06
1.050390000000000000e+06
1.050517000000000000e+06
1.050671000000000000e+06
1.050818000000000000e+06
1.050983000000000000e+06
1.051114000000000000e+06
1.051271000000000000e+06
1.051414000000000000e+06
1.051558000000000000e+06
1.051695000000000000e+06
1.051838000000000000e+06
1.051966000000000000e+06
1.052119000000000000e+06
1.052266000000000000e+06
1.052424000000000000e+06
1.052566000000000000e+06
1.052731000000000000e+06
1.052924000000000000e+06
1.053075000000000000e+06
1.053244000000000000e+06
1.053386000000000000e+06
1.053523000000000000e+06
1.053679000000000000e+06
1.053832000000000000e+06
1.053977000000000000e+06
1.054121000000000000e+06
1.054272000000000000e+06
1.054429000000000000e+06
1.054581000000000000e+06
1.054733000000000000e+06
1.054885000000000000e+06
1.055046000000000000e+06
1.055202000000000000e+06
1.055347000000000000e+06
1.055488000000000000e+06
1.055633000000000000e+06
1.055781000000000000e+06
1.055908000000000000e+06
1.056056000000000000e+06
1.056199000000000000e+06
1.056347000000000000e+06
1.056511000000000000e+06
1.056666000000000000e+06
1.056824000000000000e+06
1.056974000000000000e+06
1.057125000000000000e+06
1.057241000000000000e+06
1.057402000000000000e+06
1.057558000000000000e+06
1.057715000000000000e+06
1.057848000000000000e+06
1.057990000000000000e+06
1.058138000000000000e+06
1.058299000000000000e+06
1.058465000000000000e+06
1.058619000000000000e+06
1.058767000000000000e+06
1.058926000000000000e+06
1.059054000000000000e+06
1.059226000000000000e+06
1.059358000000000000e+06
1.059518000000000000e+06
1.059670000000000000e+06
1.059816000000000000e+06
1.059967000000000000e+06
1.060118000000000000e+06
1.060253000000000000e+06
1.060412000000000000e+06
1.060562000000000000e+06
1.060704000000000000e+06
1.060853000000000000e+06
1.060989000000000000e+06
1.061146000000000000e+06
1.061311000000000000e+06
1.061459000000000000e+06
1.061620000000000000e+06
1.061760000000000000e+06
1.061906000000000000e+06
1.062062000000000000e+06
1.062215000000000000e+06
1.062370000000000000e+06
1.062509000000000000e+06
1.062663000000000000e+06
1.062818000000000000e+06
1.062963000000000000e+06
1.063126000000000000e+06
1.063264000000000000e+06
1.063432000000000000e+06
1.063570000000000000e+06
1.063731000000000000e+06
1.063878000000000000e+06
1.064022000000000000e+06
1.064182000000000000e+06
1.064321000000000000e+06
1.064477000000000000e+06
1.064635000000000000e+06
1.064787000000000000e+06
1.064918000000000000e+06
1.065070000000000000e+06
1.065239000000000000e+06
1.065404000000000000e+06
1.065558000000000000e+06
1.065708000000000000e+06
1.065866000000000000e+06
1.066029000000000000e+06
1.066170000000000000e+06
1.066320000000000000e+06
1.066470000000000000e+06
1.066602000000000000e+06
1.066749000000000000e+06
1.066914000000000000e+06
1.067067000000000000e+06
1.067210000000000000e+06
1.067366000000000000e+06
1.067523000000000000e+06
1.067683000000000000e+06
1.067813000000000000e+06
1.067981000000000000e+06
1.068138000000000000e+06
1.068290000000000000e+06
1.068422000000000000e+06
1.068552000000000000e+06
1.068685000000000000e+06
1.068843000000000000e+06
1.068980000000000000e+06
1.069129000000000000e+06
1.069281000000000000e+06
1.069433000000000000e+06
1.069585000000000000e+06
1.069719000000000000e+06
1.069876000000000000e+06
1.070006000000000000e+06
1.070134000000000000e+06
1.070301000000000000e+06
1.070454000000000000e+06
1.070613000000000000e+06
1.070758000000000000e+06
1.070887000000000000e+06
1.071054000000000000e+06
1.071214000000000000e+06
1.071362000000000000e+06
1.071515000000000000e+06
1.071674000000000000e+06
1.071828000000000000e+06
1.071982000000000000e+06
1.072128000000000000e+06
1.072286000000000000e+06
1.072428000000000000e+06
1.072567000000000000e+06
1.072714000000000000e+06
1.072860000000000000e+06
1.073022000000000000e+06
1.073184000000000000e+06
1.073327000000000000e+06
1.073456000000000000e+06
1.073598000000000000e+06
1.073763000000000000e+06
1.073928000000000000e+06
1.074095000000000000e+06
1.074250000000000000e+06
1.074402000000000000e+06
1.074548000000000000e+06
1.074686000000000000e+06
1.074845000000000000e+06
1.074982000000000000e+06
1.075140000000000000e+06
1.075292000000000000e+06
1.075447000000000000e+06
1.075618000000000000e+06
1.075778000000000000e+06
1.075915000000000000e+06
1.076057000000000000e+06
1.076198000000000000e+06
1.076355000000000000e+06
1.076505000000000000e+06
1.076644000000000000e+06
1.076775000000000000e+06
1.076922000000000000e+06
1.077064000000000000e+06
1.077205000000000000e+06
1.077351000000000000e+06
1.077494000000000000e+06
1.077637000000000000e+06
1.077811000000000000e+06
1.077968000000000000e+06
1.078131000000000000e+06
1.078280000000000000e+06
1.078424000000000000e+06
1.078556000000000000e+06
1.078695000000000000e+06
1.078837000000000000e+06
1.078974000000000000e+06
1.079116000000000000e+06
1.079271000000000000e+06
1.079424000000000000e+06
1.079577000000000000e+06
1.079730000000000000e+06
1.079889000000000000e+06
1.080058000000000000e+06
1.080203000000000000e+06
1.080346000000000000e+06
1.080492000000000000e+06
1.080643000000000000e+06
1.080812000000000000e+06
1.080992000000000000e+06
1.081150000000000000e+06
1.081294000000000000e+06
1.081443000000000000e+06
1.081582000000000000e+06
1.081727000000000000e+06
1.081878000000000000e+06
1.082046000000000000e+06
1.082211000000000000e+06
1.082363000000000000e+06
1.082523000000000000e+06
1.082672000000000000e+06
1.082834000000000000e+06
1.083005000000000000e+06
1.083150000000000000e+06
1.083306000000000000e+06
1.083462000000000000e+06
1.083617000000000000e+06
1.083772000000000000e+06
1.083924000000000000e+06
1.084063000000000000e+06
1.084208000000000000e+06
1.084355000000000000e+06
1.084499000000000000e+06
1.084617000000000000e+06
1.084772000000000000e+06
1.084895000000000000e+06
1.085060000000000000e+06
1.085216000000000000e+06
1.085368000000000000e+06
1.085507000000000000e+06
1.085644000000000000e+06
1.085779000000000000e+06
1.085950000000000000e+06
1.086114000000000000e+06
1.086272000000000000e+06
1.086411000000000000e+06
1.086563000000000000e+06
1.086719000000000000e+06
1.086854000000000000e+06
1.087017000000000000e+06
1.087149000000000000e+06
1.087316000000000000e+06
1.087469000000000000e+06
1.087641000000000000e+06
1.087797000000000000e+06
1.087952000000000000e+06
1.088074000000000000e+06
1.088226000000000000e+06
1.088385000000000000e+06
1.088528000000000000e+06
1.088667000000000000e+06
1.088808000000000000e+06
1.088946000000000000e+06
1.089087000000000000e+06
1.089248000000000000e+06
1.089401000000000000e+06
1.089573000000000000e+06
1.089722000000000000e+06
1.089853000000000000e+06
1.090012000000000000e+06
1.090161000000000000e+06
1.090315000000000000e+06
1.090480000000000000e+06
1.090627000000000000e+06
1.090754000000000000e+06
1.090909000000000000e+06
1.091055000000000000e+06
1.091190000000000000e+06
1.091330000000000000e+06
1.091461000000000000e+06
1.091616000000000000e+06
1.091775000000000000e+06
1.091928000000000000e+06
1.092081000000000000e+06
1.092242000000000000e+06
1.092405000000000000e+06
1.092552000000000000e+06
1.092677000000000000e+06
1.092827000000000000e+06
1.092962000000000000e+06
1.093097000000000000e+06
1.093251000000000000e+06
1.093402000000000000e+06
1.093569000000000000e+06
1.093710000000000000e+06
1.093867000000000000e+06
1.094011000000000000e+06
1.094165000000000000e+06
1.094307000000000000e+06
1.094451000000000000e+06
1.094596000000000000e+06
1.094745000000000000e+06
1.094913000000000000e+06
1.095030000000000000e+06
1.095159000000000000e+06
1.095291000000000000e+06
1.095423000000000000e+06
1.095600000000000000e+06
1.095752000000000000e+06
1.095897000000000000e+06
1.096032000000000000e+06
1.096171000000000000e+06
1.096330000000000000e+06
1.096486000000000000e+06
1.096625000000000000e+06
1.096783000000000000e+06
1.096940000000000000e+06
1.097099000000000000e+06
1.097248000000000000e+06
1.097404000000000000e+06
1.097542000000000000e+06
1.097697000000000000e+06
1.097831000000000000e+06
1.097988000000000000e+06
1.098109000000000000e+06
1.098252000000000000e+06
1.098414000000000000e+06
1.098577000000000000e+06
1.098727000000000000e+06
1.098873000000000000e+06
1.099026000000000000e+06
1.099181000000000000e+06
1.099313000000000000e+06
1.099452000000000000e+06
1.099591000000000000e+06
1.099738000000000000e+06
1.099862000000000000e+06
1.100011000000000000e+06
1.100157000000000000e+06
1.100301000000000000e+06
1.100434000000000000e+06
1.100593000000000000e+06
1.100722000000000000e+06
1.100859000000000000e+06
1.101004000000000000e+06
1.101162000000000000e+06
1.101312000000000000e+06
1.101455000000000000e+06
1.101594000000000000e+06
1.101753000000000000e+06
1.101877000000000000e+06
1.102043000000000000e+06
1.102184000000000000e+06
1.102337000000000000e+06
1.102491000000000000e+06
1.102647000000000000e+06
1.102777000000000000e+06
1.102906000000000000e+06
1.103070000000000000e+06
1.103207000000000000e+06
1.103355000000000000e+06
1.103485000000000000e+06
1.103632000000000000e+06
1.103779000000000000e+06
1.103917000000000000e+06
1.104058000000000000e+06
1.104206000000000000e+06
1.104361000000000000e+06
1.104500000000000000e+06
1.104652000000000000e+06
1.104775000000000000e+06
1.104925000000000000e+06
1.105081000000000000e+06
1.105230000000000000e+06
1.105404000000000000e+06
1.105556000000000000e+06
1.105714000000000000e+06
1.105859000000000000e+06
1.106002000000000000e+06
1.106157000000000000e+06
1.106310000000000000e+06
1.106451000000000000e+06
1.106578000000000000e+06
1.106714000000000000e+06
1.106870000000000000e+06
1.107024000000000000e+06
1.107182000000000000e+06
1.107329000000000000e+06
1.107462000000000000e+06
1.107612000000000000e+06
1.107756000000000000e+06
1.107897000000000000e+06
1.108015000000000000e+06
1.108156000000000000e+06
1.108306000000000000e+06
1.108452000000000000e+06
1.108600000000000000e+06
1.108749000000000000e+06
1.108908000000000000e+06
1.109047000000000000e+06
1.109185000000000000e+06
1.109318000000000000e+06
1.109455000000000000e+06
1.109596000000000000e+06
1.109745000000000000e+06
1.109895000000000000e+06
1.110047000000000000e+06
1.110203000000000000e+06
1.110331000000000000e+06
1.110478000000000000e+06
1.110623000000000000e+06
1.110775000000000000e+06
1.110942000000000000e+06
1.111076000000000000e+06
1.111228000000000000e+06
1.111375000000000000e+06
1.111539000000000000e+06
1.111691000000000000e+06
1.111844000000000000e+06
1.111997000000000000e+06
1.112124000000000000e+06
1.112260000000000000e+06
1.112392000000000000e+06
1.112551000000000000e+06
1.112703000000000000e+06
1.112844000000000000e+06
1.113021000000000000e+06
1.113174000000000000e+06
1.113321000000000000e+06
1.113461000000000000e+06
1.113598000000000000e+06
1.113758000000000000e+06
1.113917000000000000e+06
1.114066000000000000e+06
1.114217000000000000e+06
1.114369000000000000e+06
1.114513000000000000e+06
1.114655000000000000e+06
1.114800000000000000e+06
1.114951000000000000e+06
1.115121000000000000e+06
1.115264000000000000e+06
1.115416000000000000e+06
1.115574000000000000e+06
1.115732000000000000e+06
1.115891000000000000e+06
1.116026000000000000e+06
1.116195000000000000e+06
1.116342000000000000e+06
1.116506000000000000e+06
1.116627000000000000e+06
1.116784000000000000e+06
1.116937000000000000e+06
1.117101000000000000e+06
1.117242000000000000e+06
1.117395000000000000e+06
1.117541000000000000e+06
1.117676000000000000e+06
1.117832000000000000e+06
1.117971000000000000e+06
1.118112000000000000e+06
1.118249000000000000e+06
1.118411000000000000e+06
1.118560000000000000e+06
1.118695000000000000e+06
1.118833000000000000e+06
1.118979000000000000e+06
1.119117000000000000e+06
1.119275000000000000e+06
1.119431000000000000e+06
1.119588000000000000e+06
1.119734000000000000e+06
1.119865000000000000e+06
1.120011000000000000e+06
1.120147000000000000e+06
1.120295000000000000e+06
1.120441000000000000e+06
1.120584000000000000e+06
1.120726000000000000e+06
1.120853000000000000e+06
1.121012000000000000e+06
1.121151000000000000e+06
1.121297000000000000e+06
1.121462000000000000e+06
1.121616000000000000e+06
1.121776000000000000e+06
1.121915000000000000e+06
1.122051000000000000e+06
1.122201000000000000e+06
1.122346000000000000e+06
1.122480000000000000e+06
1.122635000000000000e+06
1.122786000000000000e+06
1.122925000000000000e+06
1.123065000000000000e+06
1.123191000000000000e+06
1.123336000000000000e+06
1.123481000000000000e+06
1.123621000000000000e+06
1.123781000000000000e+06
1.123936000000000000e+06
1.124082000000000000e+06
1.124222000000000000e+06
1.124364000000000000e+06
1.124494000000000000e+06
1.124604000000000000e+06
1.124752000000000000e+06
1.124878000000000000e+06
1.125019000000000000e+06
1.125177000000000000e+06
1.125340000000000000e+06
1.125496000000000000e+06
1.125655000000000000e+06
1.125776000000000000e+06
1.125909000000000000e+06
1.126053000000000000e+06
1.126193000000000000e+06
1.126337000000000000e+06
1.126502000000000000e+06
1.126648000000000000e+06
1.126789000000000000e+06
1.126929000000000000e+06
1.127075000000000000e+06
1.127220000000000000e+06
1.127356000000000000e+06
1.127489000000000000e+06
1.127615000000000000e+06
1.127752000000000000e+06
1.127910000000000000e+06
1.128028000000000000e+06
1.128173000000000000e+06
1.128306000000000000e+06
1.128451000000000000e+06
1.128583000000000000e+06
1.128713000000000000e+06
1.128868000000000000e+06
1.129000000000000000e+06
1.129148000000000000e+06
1.129281000000000000e+06
1.129426000000000000e+06
1.129586000000000000e+06
1.129752000000000000e+06
1.129902000000000000e+06
1.130056000000000000e+06
1.130204000000000000e+06
1.130347000000000000e+06
1.130470000000000000e+06
1.130625000000000000e+06
1.130747000000000000e+06
1.130881000000000000e+06
1.131025000000000000e+06
1.131149000000000000e+06
1.131279000000000000e+06
1.131417000000000000e+06
1.131567000000000000e+06
1.131714000000000000e+06
1.131848000000000000e+06
1.131998000000000000e+06
1.132153000000000000e+06
1.132287000000000000e+06
1.132436000000000000e+06
1.132575000000000000e+06
1.132729000000000000e+06
1.132862000000000000e+06
1.133027000000000000e+06
1.133171000000000000e+06
1.133313000000000000e+06
1.133473000000000000e+06
1.133617000000000000e+06
1.133764000000000000e+06
1.133911000000000000e+06
1.134065000000000000e+06
1.134214000000000000e+06
1.134355000000000000e+06
1.134499000000000000e+06
1.134649000000000000e+06
1.134811000000000000e+06
1.134955000000000000e+06
1.135095000000000000e+06
1.135237000000000000e+06
1.135394000000000000e+06
1.135495000000000000e+06
1.135644000000000000e+06
1.135778000000000000e+06
1.135920000000000000e+06
1.136053000000000000e+06
1.136188000000000000e+06
1.136324000000000000e+06
1.136462000000000000e+06
1.136604000000000000e+06
1.136753000000000000e+06
1.136888000000000000e+06
1.137022000000000000e+06
1.137165000000000000e+06
1.137320000000000000e+06
1.137487000000000000e+06
1.137615000000000000e+06
1.137770000000000000e+06
1.137922000000000000e+06
1.138063000000000000e+06
1.138209000000000000e+06
1.138365000000000000e+06
1.138479000000000000e+06
1.138645000000000000e+06
1.138790000000000000e+06
1.138938000000000000e+06
1.139082000000000000e+06
1.139225000000000000e+06
1.139352000000000000e+06
1.139480000000000000e+06
1.139624000000000000e+06
1.139758000000000000e+06
1.139912000000000000e+06
1.140059000000000000e+06
1.140185000000000000e+06
1.140310000000000000e+06
1.140456000000000000e+06
1.140592000000000000e+06
1.140732000000000000e+06
1.140856000000000000e+06
1.141014000000000000e+06
1.141146000000000000e+06
1.141299000000000000e+06
1.141432000000000000e+06
1.141570000000000000e+06
1.141707000000000000e+06
1.141843000000000000e+06
1.141991000000000000e+06
1.142131000000000000e+06
1.142269000000000000e+06
1.142428000000000000e+06
1.142594000000000000e+06
1.142742000000000000e+06
1.142876000000000000e+06
1.143026000000000000e+06
1.143189000000000000e+06
1.143335000000000000e+06
1.143488000000000000e+06
1.143625000000000000e+06
1.143758000000000000e+06
1.143902000000000000e+06
1.144050000000000000e+06
1.144194000000000000e+06
1.144339000000000000e+06
1.144490000000000000e+06
1.144634000000000000e+06
1.144774000000000000e+06
1.144917000000000000e+06
1.145091000000000000e+06
1.145244000000000000e+06
1.145382000000000000e+06
1.145505000000000000e+06
1.145648000000000000e+06
1.145799000000000000e+06
1.145943000000000000e+06
1.146092000000000000e+06
1.146228000000000000e+06
1.146384000000000000e+06
1.146525000000000000e+06
1.146681000000000000e+06
1.146833000000000000e+06
1.147006000000000000e+06
1.147152000000000000e+06
1.147283000000000000e+06
1.147435000000000000e+06
1.147581000000000000e+06
1.147721000000000000e+06
1.147844000000000000e+06
1.147989000000000000e+06
1.148141000000000000e+06
1.148278000000000000e+06
1.148417000000000000e+06
1.148543000000000000e+06
1.148696000000000000e+06
1.148842000000000000e+06
1.148980000000000000e+06
1.149124000000000000e+06
1.149261000000000000e+06
1.149408000000000000e+06
1.149553000000000000e+06
1.149672000000000000e+06
1.149836000000000000e+06
1.149957000000000000e+06
1.150087000000000000e+06
1.150223000000000000e+06
1.150382000000000000e+06
1.150501000000000000e+06
1.150639000000000000e+06
1.150779000000000000e+06
1.150901000000000000e+06
1.151045000000000000e+06
1.151178000000000000e+06
1.151318000000000000e+06
1.151464000000000000e+06
1.151599000000000000e+06
1.151748000000000000e+06
1.151904000000000000e+06
1.152071000000000000e+06
1.152197000000000000e+06
1.152321000000000000e+06
1.152474000000000000e+06
1.152606000000000000e+06
1.152753000000000000e+06
1.152888000000000000e+06
1.153020000000000000e+06
1.153145000000000000e+06
1.153285000000000000e+06
1.153413000000000000e+06
1.153560000000000000e+06
1.153687000000000000e+06
1.153836000000000000e+06
1.153964000000000000e+06
1.154116000000000000e+06
1.154269000000000000e+06
1.154407000000000000e+06
1.154561000000000000e+06
1.154707000000000000e+06
1.154848000000000000e+06
1.154989000000000000e+06
1.155106000000000000e+06
1.155245000000000000e+06
1.155379000000000000e+06
1.155516000000000000e+06
1.155637000000000000e+06
1.155762000000000000e+06
1.155883000000000000e+06
1.156011000000000000e+06
1.156146000000000000e+06
1.156280000000000000e+06
1.156431000000000000e+06
1.156557000000000000e+06
1.156708000000000000e+06
1.156854000000000000e+06
1.157001000000000000e+06
1.157123000000000000e+06
1.157253000000000000e+06
1.157405000000000000e+06
1.157551000000000000e+06
1.157696000000000000e+06
1.157844000000000000e+06
1.157970000000000000e+06
1.158104000000000000e+06
1.158244000000000000e+06
1.158373000000000000e+06
1.158500000000000000e+06
1.158646000000000000e+06
1.158768000000000000e+06
1.158893000000000000e+06
1.159032000000000000e+06
1.159180000000000000e+06
1.159330000000000000e+06
1.159472000000000000e+06
1.159630000000000000e+06
1.159768000000000000e+06
1.159925000000000000e+06
1.160047000000000000e+06
1.160195000000000000e+06
1.160339000000000000e+06
1.160483000000000000e+06
1.160620000000000000e+06
1.160772000000000000e+06
1.160901000000000000e+06
1.161041000000000000e+06
1.161163000000000000e+06
1.161293000000000000e+06
1.161449000000000000e+06
1.161591000000000000e+06
1.161735000000000000e+06
1.161875000000000000e+06
1.162008000000000000e+06
1.162141000000000000e+06
1.162292000000000000e+06
1.162439000000000000e+06
1.162576000000000000e+06
1.162717000000000000e+06
1.162859000000000000e+06
1.163015000000000000e+06
1.163154000000000000e+06
1.163298000000000000e+06
1.163426000000000000e+06
1.163581000000000000e+06
1.163728000000000000e+06
1.163869000000000000e+06
1.164010000000000000e+06
1.164129000000000000e+06
1.164276000000000000e+06
1.164417000000000000e+06
1.164532000000000000e+06
1.164658000000000000e+06
1.164784000000000000e+06
1.164914000000000000e+06
1.165046000000000000e+06
1.165186000000000000e+06
1.165334000000000000e+06
1.165465000000000000e+06
1.165597000000000000e+06
1.165746000000000000e+06
1.165877000000000000e+06
1.166018000000000000e+06
1.166158000000000000e+06
1.166289000000000000e+06
1.166410000000000000e+06
1.166568000000000000e+06
1.166696000000000000e+06
1.166830000000000000e+06
1.166955000000000000e+06
1.167090000000000000e+06
1.167220000000000000e+06
1.167367000000000000e+06
1.167510000000000000e+06
1.167642000000000000e+06
1.167778000000000000e+06
1.167910000000000000e+06
1.168024000000000000e+06
1.168169000000000000e+06
1.168323000000000000e+06
1.168459000000000000e+06
1.168600000000000000e+06
1.168730000000000000e+06
1.168865000000000000e+06
1.168989000000000000e+06
1.169117000000000000e+06
1.169247000000000000e+06
1.169384000000000000e+06
1.169519000000000000e+06
1.169648000000000000e+06
1.169787000000000000e+06
1.169951000000000000e+06
1.170077000000000000e+06
1.170219000000000000e+06
1.170349000000000000e+06
1.170491000000000000e+06
1.170631000000000000e+06
1.170773000000000000e+06
1.170921000000000000e+06
1.171065000000000000e+06
1.171187000000000000e+06
1.171343000000000000e+06
1.171471000000000000e+06
1.171627000000000000e+06
1.171761000000000000e+06
1.171900000000000000e+06
1.172052000000000000e+06
1.172199000000000000e+06
1.172334000000000000e+06
1.172468000000000000e+06
1.172614000000000000e+06
1.172769000000000000e+06
1.172893000000000000e+06
1.173009000000000000e+06
1.173165000000000000e+06
1.173325000000000000e+06
1.173446000000000000e+06
1.173571000000000000e+06
1.173709000000000000e+06
1.173834000000000000e+06
1.173959000000000000e+06
1.174087000000000000e+06
1.174219000000000000e+06
1.174363000000000000e+06
1.174489000000000000e+06
1.174611000000000000e+06
1.174754000000000000e+06
1.174907000000000000e+06
1.175062000000000000e+06
1.175187000000000000e+06
1.175325000000000000e+06
1.175467000000000000e+06
1.175610000000000000e+06
1.175758000000000000e+06
1.175898000000000000e+06
1.176058000000000000e+06
1.176182000000000000e+06
1.176324000000000000e+06
1.176459000000000000e+06
1.176593000000000000e+06
1.176735000000000000e+06
1.176877000000000000e+06
1.177006000000000000e+06
1.177180000000000000e+06
1.177322000000000000e+06
1.177450000000000000e+06
1.177590000000000000e+06
1.177707000000000000e+06
1.177840000000000000e+06
1.178002000000000000e+06
1.178166000000000000e+06
1.178305000000000000e+06
1.178430000000000000e+06
1.178594000000000000e+06
1.178723000000000000e+06
1.178875000000000000e+06
1.179029000000000000e+06
1.179165000000000000e+06
1.179316000000000000e+06
1.179456000000000000e+06
1.179588000000000000e+06
1.179738000000000000e+06
1.179894000000000000e+06
1.180018000000000000e+06
1.180174000000000000e+06
1.180306000000000000e+06
1.180448000000000000e+06
1.180592000000000000e+06
1.180732000000000000e+06
1.180890000000000000e+06
1.181035000000000000e+06
1.181155000000000000e+06
1.181314000000000000e+06
1.181476000000000000e+06
1.181606000000000000e+06
1.181745000000000000e+06
1.181887000000000000e+06
1.182029000000000000e+06
1.182157000000000000e+06
1.182287000000000000e+06
1.182428000000000000e+06
1.182570000000000000e+06
1.182708000000000000e+06
1.182845000000000000e+06
1.182977000000000000e+06
1.183105000000000000e+06
1.183243000000000000e+06
1.183373000000000000e+06
1.183515000000000000e+06
1.183648000000000000e+06
1.183774000000000000e+06
1.183915000000000000e+06
1.184043000000000000e+06
1.184189000000000000e+06
1.184329000000000000e+06
1.184461000000000000e+06
1.184584000000000000e+06
1.184722000000000000e+06
1.184869000000000000e+06
1.184987000000000000e+06
1.185153000000000000e+06
1.185278000000000000e+06
1.185436000000000000e+06
1.185595000000000000e+06
1.185733000000000000e+06
1.185875000000000000e+06
1.186016000000000000e+06
1.186144000000000000e+06
1.186277000000000000e+06
1.186409000000000000e+06
1.186549000000000000e+06
1.186683000000000000e+06
1.186808000000000000e+06
1.186960000000000000e+06
1.187097000000000000e+06
1.187238000000000000e+06
1.187371000000000000e+06
1.187531000000000000e+06
1.187678000000000000e+06
1.187809000000000000e+06
1.187956000000000000e+06
1.188084000000000000e+06
1.188212000000000000e+06
1.188373000000000000e+06
1.188521000000000000e+06
1.188663000000000000e+06
1.188790000000000000e+06
1.188953000000000000e+06
1.189079000000000000e+06
1.189241000000000000e+06
1.189361000000000000e+06
1.189510000000000000e+06
1.189656000000000000e+06
1.189801000000000000e+06
1.189937000000000000e+06
1.190071000000000000e+06
1.190231000000000000e+06
1.190371000000000000e+06
1.190517000000000000e+06
1.190657000000000000e+06
1.190798000000000000e+06
1.190933000000000000e+06
1.191066000000000000e+06
1.191191000000000000e+06
1.191334000000000000e+06
1.191476000000000000e+06
1.191622000000000000e+06
1.191778000000000000e+06
1.191911000000000000e+06
1.192059000000000000e+06
1.192190000000000000e+06
1.192334000000000000e+06
1.192450000000000000e+06
1.192585000000000000e+06
1.192707000000000000e+06
1.192841000000000000e+06
1.192969000000000000e+06
1.193122000000000000e+06
1.193270000000000000e+06
1.193414000000000000e+06
1.193546000000000000e+06
1.193686000000000000e+06
1.193832000000000000e+06
1.193947000000000000e+06
1.194088000000000000e+06
1.194220000000000000e+06
1.194360000000000000e+06
1.194516000000000000e+06
1.194651000000000000e+06
1.194804000000000000e+06
1.194938000000000000e+06
1.195094000000000000e+06
1.195242000000000000e+06
1.195389000000000000e+06
1.195513000000000000e+06
1.195657000000000000e+06
1.195776000000000000e+06
1.195918000000000000e+06
1.196042000000000000e+06
1.196173000000000000e+06
1.196324000000000000e+06
1.196451000000000000e+06
1.196584000000000000e+06
1.196719000000000000e+06
1.196853000000000000e+06
1.196986000000000000e+06
1.197130000000000000e+06
1.197257000000000000e+06
1.197404000000000000e+06
1.197553000000000000e+06
1.197700000000000000e+06
1.197847000000000000e+06
1.197986000000000000e+06
1.198118000000000000e+06
1.198272000000000000e+06
1.198390000000000000e+06
1.198531000000000000e+06
1.198663000000000000e+06
1.198781000000000000e+06
1.198909000000000000e+06
1.199054000000000000e+06
1.199205000000000000e+06
1.199342000000000000e+06
1.199494000000000000e+06
1.199640000000000000e+06
1.199799000000000000e+06
1.199939000000000000e+06
1.200064000000000000e+06
1.200206000000000000e+06
1.200351000000000000e+06
1.200488000000000000e+06
1.200635000000000000e+06
1.200761000000000000e+06
1.200902000000000000e+06
1.201031000000000000e+06
1.201192000000000000e+06
1.201318000000000000e+06
1.201467000000000000e+06
1.201645000000000000e+06
1.201782000000000000e+06
1.201918000000000000e+06
1.202046000000000000e+06
1.202185000000000000e+06
1.202335000000000000e+06
1.202490000000000000e+06
1.202617000000000000e+06
1.202756000000000000e+06
1.202894000000000000e+06
1.203013000000000000e+06
1.203139000000000000e+06
1.203292000000000000e+06
1.203434000000000000e+06
1.203578000000000000e+06
1.203719000000000000e+06
1.203850000000000000e+06
1.203990000000000000e+06
1.204125000000000000e+06
1.204249000000000000e+06
1.204384000000000000e+06
1.204518000000000000e+06
1.204647000000000000e+06
1.204771000000000000e+06
1.204904000000000000e+06
1.205033000000000000e+06
1.205185000000000000e+06
1.205321000000000000e+06
1.205463000000000000e+06
1.205577000000000000e+06
1.205706000000000000e+06
1.205851000000000000e+06
1.205967000000000000e+06
1.206092000000000000e+06
1.206227000000000000e+06
1.206363000000000000e+06
1.206491000000000000e+06
1.206622000000000000e+06
1.206746000000000000e+06
1.206882000000000000e+06
1.207027000000000000e+06
1.207151000000000000e+06
1.207291000000000000e+06
1.207429000000000000e+06
1.207558000000000000e+06
1.207703000000000000e+06
1.207838000000000000e+06
1.207984000000000000e+06
1.208106000000000000e+06
1.208241000000000000e+06
1.208383000000000000e+06
1.208539000000000000e+06
1.208692000000000000e+06
1.208839000000000000e+06
1.208979000000000000e+06
1.209133000000000000e+06
1.209276000000000000e+06
1.209427000000000000e+06
1.209574000000000000e+06
1.209702000000000000e+06
1.209864000000000000e+06
1.209982000000000000e+06
1.210100000000000000e+06
1.210254000000000000e+06
1.210399000000000000e+06
1.210523000000000000e+06
1.210665000000000000e+06
1.210793000000000000e+06
1.210933000000000000e+06
1.211095000000000000e+06
1.211217000000000000e+06
1.211366000000000000e+06
1.211510000000000000e+06
1.211641000000000000e+06
1.211777000000000000e+06
1.211920000000000000e+06
1.212046000000000000e+06
1.212173000000000000e+06
1.212308000000000000e+06
1.212419000000000000e+06
1.212556000000000000e+06
1.212706000000000000e+06
1.212840000000000000e+06
1.212974000000000000e+06
1.213101000000000000e+06
1.213247000000000000e+06
1.213365000000000000e+06
1.213489000000000000e+06
1.213619000000000000e+06
1.213752000000000000e+06
1.213887000000000000e+06
1.214035000000000000e+06
1.214177000000000000e+06
1.214326000000000000e+06
1.214464000000000000e+06
1.214607000000000000e+06
1.214744000000000000e+06
1.214883000000000000e+06
1.215008000000000000e+06
1.215145000000000000e+06
1.215290000000000000e+06
1.215430000000000000e+06
1.215592000000000000e+06
1.215711000000000000e+06
1.215864000000000000e+06
1.215985000000000000e+06
1.216121000000000000e+06
1.216253000000000000e+06
1.216403000000000000e+06
1.216545000000000000e+06
1.216670000000000000e+06
1.216802000000000000e+06
1.216956000000000000e+06
1.217101000000000000e+06
1.217241000000000000e+06
1.217381000000000000e+06
1.217509000000000000e+06
1.217666000000000000e+06
1.217794000000000000e+06
1.217914000000000000e+06
1.218046000000000000e+06
1.218173000000000000e+06
1.218305000000000000e+06
1.218421000000000000e+06
1.218549000000000000e+06
1.218688000000000000e+06
1.218833000000000000e+06
1.218963000000000000e+06
1.219107000000000000e+06
1.219257000000000000e+06
1.219408000000000000e+06
1.219545000000000000e+06
1.219686000000000000e+06
1.219803000000000000e+06
1.219934000000000000e+06
1.220052000000000000e+06
1.220178000000000000e+06
1.220326000000000000e+06
1.220455000000000000e+06
1.220593000000000000e+06
1.220725000000000000e+06
1.220848000000000000e+06
1.220968000000000000e+06
1.221093000000000000e+06
1.221223000000000000e+06
1.221350000000000000e+06
1.221488000000000000e+06
1.221612000000000000e+06
1.221752000000000000e+06
1.221868000000000000e+06
1.222004000000000000e+06
1.222134000000000000e+06
1.222274000000000000e+06
1.222391000000000000e+06
1.222560000000000000e+06
1.222692000000000000e+06
1.222824000000000000e+06
1.222968000000000000e+06
1.223078000000000000e+06
1.223196000000000000e+06
1.223330000000000000e+06
1.223477000000000000e+06
1.223632000000000000e+06
1.223766000000000000e+06
1.223920000000000000e+06
1.224066000000000000e+06
1.224195000000000000e+06
1.224320000000000000e+06
1.224454000000000000e+06
1.224592000000000000e+06
1.224740000000000000e+06
1.224885000000000000e+06
1.225019000000000000e+06
1.225140000000000000e+06
1.225280000000000000e+06
1.225416000000000000e+06
1.225559000000000000e+06
1.225686000000000000e+06
1.225823000000000000e+06
1.225943000000000000e+06
1.226079000000000000e+06
1.226225000000000000e+06
1.226367000000000000e+06
1.226496000000000000e+06
1.226641000000000000e+06
1.226791000000000000e+06
1.226930000000000000e+06
1.227065000000000000e+06
1.227199000000000000e+06
1.227326000000000000e+06
1.227460000000000000e+06
1.227594000000000000e+06
1.227721000000000000e+06
1.227866000000000000e+06
1.228002000000000000e+06
1.228119000000000000e+06
1.228241000000000000e+06
1.228385000000000000e+06
1.228526000000000000e+06
1.228675000000000000e+06
1.228803000000000000e+06
1.228943000000000000e+06
1.229084000000000000e+06
1.229212000000000000e+06
1.229351000000000000e+06
1.229479000000000000e+06
1.229625000000000000e+06
1.229745000000000000e+06
1.229881000000000000e+06
1.230004000000000000e+06
1.230131000000000000e+06
1.230275000000000000e+06
1.230419000000000000e+06
1.230564000000000000e+06
1.230694000000000000e+06
1.230835000000000000e+06
1.230950000000000000e+06
1.231095000000000000e+06
1.231239000000000000e+06
1.231375000000000000e+06
1.231527000000000000e+06
1.231667000000000000e+06
1.231805000000000000e+06
1.231928000000000000e+06
1.232067000000000000e+06
1.232188000000000000e+06
1.232334000000000000e+06
1.232473000000000000e+06
1.232603000000000000e+06
1.232737000000000000e+06
1.232853000000000000e+06
1.232974000000000000e+06
1.233120000000000000e+06
1.233268000000000000e+06
1.233392000000000000e+06
1.233548000000000000e+06
1.233685000000000000e+06
1.233811000000000000e+06
1.233941000000000000e+06
1.234066000000000000e+06
1.234175000000000000e+06
1.234297000000000000e+06
1.234419000000000000e+06
1.234529000000000000e+06
1.234664000000000000e+06
1.234798000000000000e+06
1.234927000000000000e+06
1.235082000000000000e+06
1.235208000000000000e+06
1.235332000000000000e+06
1.235454000000000000e+06
1.235602000000000000e+06
1.235744000000000000e+06
1.235873000000000000e+06
1.236007000000000000e+06
1.236149000000000000e+06
1.236282000000000000e+06
1.236421000000000000e+06
1.236556000000000000e+06
1.236693000000000000e+06
1.236824000000000000e+06
1.236958000000000000e+06
1.237082000000000000e+06
1.237232000000000000e+06
1.237370000000000000e+06
1.237493000000000000e+06
1.237632000000000000e+06
1.237774000000000000e+06
1.237873000000000000e+06
1.238000000000000000e+06
1.238133000000000000e+06
1.238247000000000000e+06
1.238366000000000000e+06
1.238502000000000000e+06
1.238639000000000000e+06
1.238784000000000000e+06
1.238914000000000000e+06
1.239044000000000000e+06
1.239195000000000000e+06
1.239348000000000000e+06
1.239498000000000000e+06
1.239641000000000000e+06
1.239796000000000000e+06
1.239938000000000000e+06
1.240076000000000000e+06
1.240234000000000000e+06
1.240365000000000000e+06
1.240504000000000000e+06
1.240642000000000000e+06
1.240785000000000000e+06
1.240921000000000000e+06
1.241047000000000000e+06
1.241172000000000000e+06
1.241314000000000000e+06
1.241435000000000000e+06
1.241583000000000000e+06
1.241715000000000000e+06
1.241836000000000000e+06
1.241955000000000000e+06
1.242110000000000000e+06
1.242241000000000000e+06
1.242351000000000000e+06
1.242488000000000000e+06
1.242640000000000000e+06
1.242763000000000000e+06
1.242923000000000000e+06
1.243040000000000000e+06
1.243182000000000000e+06
1.243309000000000000e+06
1.243447000000000000e+06
1.243581000000000000e+06
1.243690000000000000e+06
1.243810000000000000e+06
1.243955000000000000e+06
1.244073000000000000e+06
1.244214000000000000e+06
1.244343000000000000e+06
1.244479000000000000e+06
1.244603000000000000e+06
1.244755000000000000e+06
1.244892000000000000e+06
1.245013000000000000e+06
1.245134000000000000e+06
1.245286000000000000e+06
1.245411000000000000e+06
1.245549000000000000e+06
1.245683000000000000e+06
1.245802000000000000e+06
1.245943000000000000e+06
1.246081000000000000e+06
1.246206000000000000e+06
1.246328000000000000e+06
1.246462000000000000e+06
1.246596000000000000e+06
1.246721000000000000e+06
1.246856000000000000e+06
1.247002000000000000e+06
1.247118000000000000e+06
1.247245000000000000e+06
1.247356000000000000e+06
1.247488000000000000e+06
1.247616000000000000e+06
1.247762000000000000e+06
1.247896000000000000e+06
1.248018000000000000e+06
1.248166000000000000e+06
1.248273000000000000e+06
1.248413000000000000e+06
1.248547000000000000e+06
1.248685000000000000e+06
1.248811000000000000e+06
1.248926000000000000e+06
1.249078000000000000e+06
1.249194000000000000e+06
1.249329000000000000e+06
1.249448000000000000e+06
1.249576000000000000e+06
1.249700000000000000e+06
1.249848000000000000e+06
1.249988000000000000e+06
1.250115000000000000e+06
1.250259000000000000e+06
1.250394000000000000e+06
1.250514000000000000e+06
1.250659000000000000e+06
1.250799000000000000e+06
1.250916000000000000e+06
1.251039000000000000e+06
1.251160000000000000e+06
1.251297000000000000e+06
1.251435000000000000e+06
1.251581000000000000e+06
1.251723000000000000e+06
1.251857000000000000e+06
1.251988000000000000e+06
1.252142000000000000e+06
1.252273000000000000e+06
1.252422000000000000e+06
1.252572000000000000e+06
1.252706000000000000e+06
1.252818000000000000e+06
1.252936000000000000e+06
1.253050000000000000e+06
1.253173000000000000e+06
1.253317000000000000e+06
1.253449000000000000e+06
1.253591000000000000e+06
1.253731000000000000e+06
1.253860000000000000e+06
1.253985000000000000e+06
1.254118000000000000e+06
1.254272000000000000e+06
1.254418000000000000e+06
1.254557000000000000e+06
1.254687000000000000e+06
1.254829000000000000e+06
1.254959000000000000e+06
1.255074000000000000e+06
1.255204000000000000e+06
1.255320000000000000e+06
1.255477000000000000e+06
1.255578000000000000e+06
1.255720000000000000e+06
1.255832000000000000e+06
1.255980000000000000e+06
1.256117000000000000e+06
1.256250000000000000e+06
1.256393000000000000e+06
1.256524000000000000e+06
1.256641000000000000e+06
1.256784000000000000e+06
1.256925000000000000e+06
1.257058000000000000e+06
1.257196000000000000e+06
1.257335000000000000e+06
1.257466000000000000e+06
1.257589000000000000e+06
1.257743000000000000e+06
1.257884000000000000e+06
1.258006000000000000e+06
1.258144000000000000e+06
1.258257000000000000e+06
1.258391000000000000e+06
1.258524000000000000e+06
1.258670000000000000e+06
1.258799000000000000e+06
1.258922000000000000e+06
1.259057000000000000e+06
1.259187000000000000e+06
1.259313000000000000e+06
1.259448000000000000e+06
1.259563000000000000e+06
1.259707000000000000e+06
1.259838000000000000e+06
1.259951000000000000e+06
1.260072000000000000e+06
1.260196000000000000e+06
1.260323000000000000e+06
1.260469000000000000e+06
1.260586000000000000e+06
1.260719000000000000e+06
1.260851000000000000e+06
1.260995000000000000e+06
1.261136000000000000e+06
1.261259000000000000e+06
1.261383000000000000e+06
1.261526000000000000e+06
1.261655000000000000e+06
1.261789000000000000e+06
1.261907000000000000e+06
1.262024000000000000e+06
1.262153000000000000e+06
1.262294000000000000e+06
1.262436000000000000e+06
1.262550000000000000e+06
1.262681000000000000e+06
1.262819000000000000e+06
1.262938000000000000e+06
1.263085000000000000e+06
1.263224000000000000e+06
1.263368000000000000e+06
1.263516000000000000e+06
1.263670000000000000e+06
1.263793000000000000e+06
1.263923000000000000e+06
1.264042000000000000e+06
1.264157000000000000e+06
1.264329000000000000e+06
1.264440000000000000e+06
1.264587000000000000e+06
1.264714000000000000e+06
1.264842000000000000e+06
1.264988000000000000e+06
1.265109000000000000e+06
1.265243000000000000e+06
1.265367000000000000e+06
1.265485000000000000e+06
1.265607000000000000e+06
1.265736000000000000e+06
1.265855000000000000e+06
1.265981000000000000e+06
1.266105000000000000e+06
1.266265000000000000e+06
1.266406000000000000e+06
1.266537000000000000e+06
1.266672000000000000e+06
1.266802000000000000e+06
1.266931000000000000e+06
1.267063000000000000e+06
1.267177000000000000e+06
1.267301000000000000e+06
1.267416000000000000e+06
1.267532000000000000e+06
1.267652000000000000e+06
1.267772000000000000e+06
1.267900000000000000e+06
1.268046000000000000e+06
1.268162000000000000e+06
1.268287000000000000e+06
1.268418000000000000e+06
1.268547000000000000e+06
1.268663000000000000e+06
1.268795000000000000e+06
1.268936000000000000e+06
1.269066000000000000e+06
1.269200000000000000e+06
1.269339000000000000e+06
1.269471000000000000e+06
1.269603000000000000e+06
1.269735000000000000e+06
1.269853000000000000e+06
1.269984000000000000e+06
1.270126000000000000e+06
1.270259000000000000e+06
1.270387000000000000e+06
1.270529000000000000e+06
1.270651000000000000e+06
1.270786000000000000e+06
1.270927000000000000e+06
1.271050000000000000e+06
1.271186000000000000e+06
1.271327000000000000e+06
1.271448000000000000e+06
1.271574000000000000e+06
1.271689000000000000e+06
1.271810000000000000e+06
1.271918000000000000e+06
1.272041000000000000e+06
1.272174000000000000e+06
1.272318000000000000e+06
1.272440000000000000e+06
1.272573000000000000e+06
1.272714000000000000e+06
1.272821000000000000e+06
1.272938000000000000e+06
1.273078000000000000e+06
1.273205000000000000e+06
1.273325000000000000e+06
1.273449000000000000e+06
1.273595000000000000e+06
1.273733000000000000e+06
1.273859000000000000e+06
1.274004000000000000e+06
1.274140000000000000e+06
1.274260000000000000e+06
1.274406000000000000e+06
1.274534000000000000e+06
1.274669000000000000e+06
1.274802000000000000e+06
1.274932000000000000e+06
1.275042000000000000e+06
1.275172000000000000e+06
1.275275000000000000e+06
1.275396000000000000e+06
1.275534000000000000e+06
1.275681000000000000e+06
1.275786000000000000e+06
1.275916000000000000e+06
1.276046000000000000e+06
1.276184000000000000e+06
1.276322000000000000e+06
1.276458000000000000e+06
1.276587000000000000e+06
1.276714000000000000e+06
1.276852000000000000e+06
1.276981000000000000e+06
1.277113000000000000e+06
1.277250000000000000e+06
1.277368000000000000e+06
1.277488000000000000e+06
1.277603000000000000e+06
1.277751000000000000e+06
1.277864000000000000e+06
1.277997000000000000e+06
1.278123000000000000e+06
1.278270000000000000e+06
1.278402000000000000e+06
1.278540000000000000e+06
1.278657000000000000e+06
1.278782000000000000e+06
1.278916000000000000e+06
1.279038000000000000e+06
1.279173000000000000e+06
1.279304000000000000e+06
1.279426000000000000e+06
1.279569000000000000e+06
1.279679000000000000e+06
1.279840000000000000e+06
1.279954000000000000e+06
1.280076000000000000e+06
1.280200000000000000e+06
1.280359000000000000e+06
1.280482000000000000e+06
1.280618000000000000e+06
1.280751000000000000e+06
1.280864000000000000e+06
1.281001000000000000e+06
1.281132000000000000e+06
1.281269000000000000e+06
1.281404000000000000e+06
1.281538000000000000e+06
1.281647000000000000e+06
1.281781000000000000e+06
1.281902000000000000e+06
1.282029000000000000e+06
1.282170000000000000e+06
1.282314000000000000e+06
1.282437000000000000e+06
1.282578000000000000e+06
1.282692000000000000e+06
1.282823000000000000e+06
1.282953000000000000e+06
1.283077000000000000e+06
1.283198000000000000e+06
1.283326000000000000e+06
1.283451000000000000e+06
1.283591000000000000e+06
1.283718000000000000e+06
1.283836000000000000e+06
1.283996000000000000e+06
1.284125000000000000e+06
1.284269000000000000e+06
1.284384000000000000e+06
1.284529000000000000e+06
1.284670000000000000e+06
1.284803000000000000e+06
1.284930000000000000e+06
1.285057000000000000e+06
1.285214000000000000e+06
1.285332000000000000e+06
1.285451000000000000e+06
1.285596000000000000e+06
1.285712000000000000e+06
1.285858000000000000e+06
1.285974000000000000e+06
1.286106000000000000e+06
1.286257000000000000e+06
1.286384000000000000e+06
1.286516000000000000e+06
1.286648000000000000e+06
1.286770000000000000e+06
1.286917000000000000e+06
1.287071000000000000e+06
1.287206000000000000e+06
1.287327000000000000e+06
1.287428000000000000e+06
1.287563000000000000e+06
1.287695000000000000e+06
1.287825000000000000e+06
1.287952000000000000e+06
1.288066000000000000e+06
1.288186000000000000e+06
1.288338000000000000e+06
1.288464000000000000e+06
1.288611000000000000e+06
1.288723000000000000e+06
1.288832000000000000e+06
1.288947000000000000e+06
1.289087000000000000e+06
1.289218000000000000e+06
1.289347000000000000e+06
1.289454000000000000e+06
1.289576000000000000e+06
1.289715000000000000e+06
1.289856000000000000e+06
1.290024000000000000e+06
1.290164000000000000e+06
1.290309000000000000e+06
1.290448000000000000e+06
1.290592000000000000e+06
1.290734000000000000e+06
1.290853000000000000e+06
1.290989000000000000e+06
1.291121000000000000e+06
1.291250000000000000e+06
1.291383000000000000e+06
1.291526000000000000e+06
1.291650000000000000e+06
1.291777000000000000e+06
1.291918000000000000e+06
1.292031000000000000e+06
1.292153000000000000e+06
1.292259000000000000e+06
1.292388000000000000e+06
1.292529000000000000e+06
1.292646000000000000e+06
1.292763000000000000e+06
1.292889000000000000e+06
1.293014000000000000e+06
1.293154000000000000e+06
1.293271000000000000e+06
1.293392000000000000e+06
1.293517000000000000e+06
1.293664000000000000e+06
1.293780000000000000e+06
1.293912000000000000e+06
1.294055000000000000e+06
1.294186000000000000e+06
1.294311000000000000e+06
1.294431000000000000e+06
1.294562000000000000e+06
1.294673000000000000e+06
1.294825000000000000e+06
1.294947000000000000e+06
1.295082000000000000e+06
1.295223000000000000e+06
1.295356000000000000e+06
1.295492000000000000e+06
1.295624000000000000e+06
1.295740000000000000e+06
1.295871000000000000e+06
1.295990000000000000e+06
1.296145000000000000e+06
1.296284000000000000e+06
1.296433000000000000e+06
1.296570000000000000e+06
1.296696000000000000e+06
1.296828000000000000e+06
1.296941000000000000e+06
1.297059000000000000e+06
1.297197000000000000e+06
1.297335000000000000e+06
1.297450000000000000e+06
1.297580000000000000e+06
1.297700000000000000e+06
1.297819000000000000e+06
1.297957000000000000e+06
1.298088000000000000e+06
1.298212000000000000e+06
1.298348000000000000e+06
1.298466000000000000e+06
1.298584000000000000e+06
1.298697000000000000e+06
1.298828000000000000e+06
1.298961000000000000e+06
1.299082000000000000e+06
1.299201000000000000e+06
1.299330000000000000e+06
1.299448000000000000e+06
1.299584000000000000e+06
1.299732000000000000e+06
1.299871000000000000e+06
1.300000000000000000e+06
1.300131000000000000e+06
1.300276000000000000e+06
1.300390000000000000e+06
1.300526000000000000e+06
1.300666000000000000e+06
1.300799000000000000e+06
1.300948000000000000e+06
1.301067000000000000e+06
1.301208000000000000e+06
1.301342000000000000e+06
1.301468000000000000e+06
1.301604000000000000e+06
1.301733000000000000e+06
1.301874000000000000e+06
1.302004000000000000e+06
1.302139000000000000e+06
1.302262000000000000e+06
1.302403000000000000e+06
1.302522000000000000e+06
1.302635000000000000e+06
1.302770000000000000e+06
1.302875000000000000e+06
1.302996000000000000e+06
1.303128000000000000e+06
1.303241000000000000e+06
1.303370000000000000e+06
1.303491000000000000e+06
1.303621000000000000e+06
1.303773000000000000e+06
1.303901000000000000e+06
1.304016000000000000e+06
1.304138000000000000e+06
1.304262000000000000e+06
1.304397000000000000e+06
1.304525000000000000e+06
1.304655000000000000e+06
1.304780000000000000e+06
1.304882000000000000e+06
1.305012000000000000e+06
1.305160000000000000e+06
1.305298000000000000e+06
1.305434000000000000e+06
1.305555000000000000e+06
1.305666000000000000e+06
1.305804000000000000e+06
1.305921000000000000e+06
1.306038000000000000e+06
1.306150000000000000e+06
1.306289000000000000e+06
1.306411000000000000e+06
1.306535000000000000e+06
1.306664000000000000e+06
1.306798000000000000e+06
1.306902000000000000e+06
1.307023000000000000e+06
1.307136000000000000e+06
1.307251000000000000e+06
1.307386000000000000e+06
1.307500000000000000e+06
1.307612000000000000e+06
1.307740000000000000e+06
1.307890000000000000e+06
1.308024000000000000e+06
1.308158000000000000e+06
1.308282000000000000e+06
1.308392000000000000e+06
1.308523000000000000e+06
1.308653000000000000e+06
1.308792000000000000e+06
1.308902000000000000e+06
1.309040000000000000e+06
1.309181000000000000e+06
1.309299000000000000e+06
1.309417000000000000e+06
1.309527000000000000e+06
1.309651000000000000e+06
1.309800000000000000e+06
1.309927000000000000e+06
1.310062000000000000e+06
1.310197000000000000e+06
1.310315000000000000e+06
1.310428000000000000e+06
1.310548000000000000e+06
1.310673000000000000e+06
1.310796000000000000e+06
1.310935000000000000e+06
1.311058000000000000e+06
1.311177000000000000e+06
1.311296000000000000e+06
1.311419000000000000e+06
1.311560000000000000e+06
1.311702000000000000e+06
1.311839000000000000e+06
1.311954000000000000e+06
1.312083000000000000e+06
1.312210000000000000e+06
1.312334000000000000e+06
1.312464000000000000e+06
1.312583000000000000e+06
1.312695000000000000e+06
1.312850000000000000e+06
1.312977000000000000e+06
1.313113000000000000e+06
1.313228000000000000e+06
1.313343000000000000e+06
1.313451000000000000e+06
1.313564000000000000e+06
1.313698000000000000e+06
1.313825000000000000e+06
1.313956000000000000e+06
1.314078000000000000e+06
1.314196000000000000e+06
1.314332000000000000e+06
1.314457000000000000e+06
1.314560000000000000e+06
1.314697000000000000e+06
1.314838000000000000e+06
1.314981000000000000e+06
1.315104000000000000e+06
1.315213000000000000e+06
1.315327000000000000e+06
1.315434000000000000e+06
1.315575000000000000e+06
1.315696000000000000e+06
1.315813000000000000e+06
1.315931000000000000e+06
1.316074000000000000e+06
1.316211000000000000e+06
1.316358000000000000e+06
1.316470000000000000e+06
1.316609000000000000e+06
1.316741000000000000e+06
1.316860000000000000e+06
1.316961000000000000e+06
1.317106000000000000e+06
1.317226000000000000e+06
1.317357000000000000e+06
1.317503000000000000e+06
1.317607000000000000e+06
1.317739000000000000e+06
1.317863000000000000e+06
1.317993000000000000e+06
1.318130000000000000e+06
1.318270000000000000e+06
1.318407000000000000e+06
1.318539000000000000e+06
1.318673000000000000e+06
1.318798000000000000e+06
1.318930000000000000e+06
1.319067000000000000e+06
1.319187000000000000e+06
1.319323000000000000e+06
1.319457000000000000e+06
1.319575000000000000e+06
1.319702000000000000e+06
1.319827000000000000e+06
1.319953000000000000e+06
1.320101000000000000e+06
1.320226000000000000e+06
1.320359000000000000e+06
1.320484000000000000e+06
1.320606000000000000e+06
1.320741000000000000e+06
1.320864000000000000e+06
1.320983000000000000e+06
1.321102000000000000e+06
1.321209000000000000e+06
1.321340000000000000e+06
1.321474000000000000e+06
1.321620000000000000e+06
1.321715000000000000e+06
1.321835000000000000e+06
1.321965000000000000e+06
1.322078000000000000e+06
1.322193000000000000e+06
1.322328000000000000e+06
1.322431000000000000e+06
1.322565000000000000e+06
1.322699000000000000e+06
1.322829000000000000e+06
1.322971000000000000e+06
1.323106000000000000e+06
1.323232000000000000e+06
1.323356000000000000e+06
1.323474000000000000e+06
1.323594000000000000e+06
1.323728000000000000e+06
1.323872000000000000e+06
1.323988000000000000e+06
1.324106000000000000e+06
1.324252000000000000e+06
1.324384000000000000e+06
1.324510000000000000e+06
1.324634000000000000e+06
1.324762000000000000e+06
1.324880000000000000e+06
1.324994000000000000e+06
1.325120000000000000e+06
1.325236000000000000e+06
1.325345000000000000e+06
1.325460000000000000e+06
1.325575000000000000e+06
1.325717000000000000e+06
1.325835000000000000e+06
1.325955000000000000e+06
1.326085000000000000e+06
1.326207000000000000e+06
1.326327000000000000e+06
1.326437000000000000e+06
1.326554000000000000e+06
1.326686000000000000e+06
1.326801000000000000e+06
1.326921000000000000e+06
1.327042000000000000e+06
1.327139000000000000e+06
1.327261000000000000e+06
1.327396000000000000e+06
1.327523000000000000e+06
1.327636000000000000e+06
1.327768000000000000e+06
1.327877000000000000e+06
1.328013000000000000e+06
1.328152000000000000e+06
1.328283000000000000e+06
1.328407000000000000e+06
1.328534000000000000e+06
1.328646000000000000e+06
1.328774000000000000e+06
1.328903000000000000e+06
1.329019000000000000e+06
1.329136000000000000e+06
1.329248000000000000e+06
1.329380000000000000e+06
1.329497000000000000e+06
1.329623000000000000e+06
1.329761000000000000e+06
1.329870000000000000e+06
1.329993000000000000e+06
1.330128000000000000e+06
1.330266000000000000e+06
1.330386000000000000e+06
1.330520000000000000e+06
1.330632000000000000e+06
1.330751000000000000e+06
1.330878000000000000e+06
1.331010000000000000e+06
1.331164000000000000e+06
1.331285000000000000e+06
1.331410000000000000e+06
1.331536000000000000e+06
1.331647000000000000e+06
1.331767000000000000e+06
1.331885000000000000e+06
1.331998000000000000e+06
1.332136000000000000e+06
1.332274000000000000e+06
1.332398000000000000e+06
1.332513000000000000e+06
1.332627000000000000e+06
1.332772000000000000e+06
1.332896000000000000e+06
1.333038000000000000e+06
1.333184000000000000e+06
1.333300000000000000e+06
1.333418000000000000e+06
1.333542000000000000e+06
1.333670000000000000e+06
1.333816000000000000e+06
1.333941000000000000e+06
1.334071000000000000e+06
1.334179000000000000e+06
1.334311000000000000e+06
1.334446000000000000e+06
1.334593000000000000e+06
1.334711000000000000e+06
1.334815000000000000e+06
1.334915000000000000e+06
1.335036000000000000e+06
1.335180000000000000e+06
1.335295000000000000e+06
1.335419000000000000e+06
1.335546000000000000e+06
1.335685000000000000e+06
1.335818000000000000e+06
1.335951000000000000e+06
1.336078000000000000e+06
1.336206000000000000e+06
1.336349000000000000e+06
1.336459000000000000e+06
1.336578000000000000e+06
1.336705000000000000e+06
1.336818000000000000e+06
1.336950000000000000e+06
1.337075000000000000e+06
1.337217000000000000e+06
1.337345000000000000e+06
1.337472000000000000e+06
1.337609000000000000e+06
1.337740000000000000e+06
1.337856000000000000e+06
1.337984000000000000e+06
1.338105000000000000e+06
1.338247000000000000e+06
1.338360000000000000e+06
1.338468000000000000e+06
1.338593000000000000e+06
1.338729000000000000e+06
1.338864000000000000e+06
1.338980000000000000e+06
1.339119000000000000e+06
1.339257000000000000e+06
1.339388000000000000e+06
1.339506000000000000e+06
1.339626000000000000e+06
1.339755000000000000e+06
1.339866000000000000e+06
1.339965000000000000e+06
1.340100000000000000e+06
1.340219000000000000e+06
1.340329000000000000e+06
1.340454000000000000e+06
1.340571000000000000e+06
1.340697000000000000e+06
1.340825000000000000e+06
1.340950000000000000e+06
1.341086000000000000e+06
1.341204000000000000e+06
1.341326000000000000e+06
1.341431000000000000e+06
1.341565000000000000e+06
1.341689000000000000e+06
1.341800000000000000e+06
1.341936000000000000e+06
1.342070000000000000e+06
1.342209000000000000e+06
1.342315000000000000e+06
1.342441000000000000e+06
1.342561000000000000e+06
1.342699000000000000e+06
1.342817000000000000e+06
1.342927000000000000e+06
1.343051000000000000e+06
1.343173000000000000e+06
1.343324000000000000e+06
1.343449000000000000e+06
1.343570000000000000e+06
1.343678000000000000e+06
1.343803000000000000e+06
1.343914000000000000e+06
1.344033000000000000e+06
1.344173000000000000e+06
1.344290000000000000e+06
1.344408000000000000e+06
1.344524000000000000e+06
1.344630000000000000e+06
1.344759000000000000e+06
1.344885000000000000e+06
1.345008000000000000e+06
1.345121000000000000e+06
1.345251000000000000e+06
1.345368000000000000e+06
1.345475000000000000e+06
1.345592000000000000e+06
1.345732000000000000e+06
1.345857000000000000e+06
1.345982000000000000e+06
1.346114000000000000e+06
1.346237000000000000e+06
1.346338000000000000e+06
1.346446000000000000e+06
1.346585000000000000e+06
1.346695000000000000e+06
1.346817000000000000e+06
1.346942000000000000e+06
1.347076000000000000e+06
1.347211000000000000e+06
1.347321000000000000e+06
1.347431000000000000e+06
1.347560000000000000e+06
1.347675000000000000e+06
1.347815000000000000e+06
1.347932000000000000e+06
1.348058000000000000e+06
1.348170000000000000e+06
1.348277000000000000e+06
1.348409000000000000e+06
1.348530000000000000e+06
1.348656000000000000e+06
1.348798000000000000e+06
1.348904000000000000e+06
1.349039000000000000e+06
1.349173000000000000e+06
1.349295000000000000e+06
1.349412000000000000e+06
1.349544000000000000e+06
1.349669000000000000e+06
1.349797000000000000e+06
1.349908000000000000e+06
1.350037000000000000e+06
1.350150000000000000e+06
1.350288000000000000e+06
1.350400000000000000e+06
1.350510000000000000e+06
1.350624000000000000e+06
1.350769000000000000e+06
1.350887000000000000e+06
1.350988000000000000e+06
1.351123000000000000e+06
1.351238000000000000e+06
1.351357000000000000e+06
1.351487000000000000e+06
1.351628000000000000e+06
1.351745000000000000e+06
1.351897000000000000e+06
1.352024000000000000e+06
1.352146000000000000e+06
1.352259000000000000e+06
1.352368000000000000e+06
1.352482000000000000e+06
1.352606000000000000e+06
1.352727000000000000e+06
1.352838000000000000e+06
1.352970000000000000e+06
1.353107000000000000e+06
1.353239000000000000e+06
1.353357000000000000e+06
1.353476000000000000e+06
1.353583000000000000e+06
1.353692000000000000e+06
1.353802000000000000e+06
1.353916000000000000e+06
1.354051000000000000e+06
1.354174000000000000e+06
1.354311000000000000e+06
1.354428000000000000e+06
1.354554000000000000e+06
1.354699000000000000e+06
1.354800000000000000e+06
1.354924000000000000e+06
1.355071000000000000e+06
1.355198000000000000e+06
1.355322000000000000e+06
1.355446000000000000e+06
1.355577000000000000e+06
1.355697000000000000e+06
1.355832000000000000e+06
1.355931000000000000e+06
1.356065000000000000e+06
1.356204000000000000e+06
1.356345000000000000e+06
1.356446000000000000e+06
1.356573000000000000e+06
1.356698000000000000e+06
1.356816000000000000e+06
1.356936000000000000e+06
1.357062000000000000e+06
1.357186000000000000e+06
1.357317000000000000e+06
1.357433000000000000e+06
1.357572000000000000e+06
1.357696000000000000e+06
1.357809000000000000e+06
1.357930000000000000e+06
1.358056000000000000e+06
1.358177000000000000e+06
1.358298000000000000e+06
1.358401000000000000e+06
1.358499000000000000e+06
1.358626000000000000e+06
1.358727000000000000e+06
1.358858000000000000e+06
1.358979000000000000e+06
1.359107000000000000e+06
1.359217000000000000e+06
1.359341000000000000e+06
1.359477000000000000e+06
1.359587000000000000e+06
1.359697000000000000e+06
1.359834000000000000e+06
1.359981000000000000e+06
1.360100000000000000e+06
1.360219000000000000e+06
1.360342000000000000e+06
1.360466000000000000e+06
1.360594000000000000e+06
1.360731000000000000e+06
1.360847000000000000e+06
1.360971000000000000e+06
1.361091000000000000e+06
1.361226000000000000e+06
1.361359000000000000e+06
1.361474000000000000e+06
1.361574000000000000e+06
1.361696000000000000e+06
1.361806000000000000e+06
1.361944000000000000e+06
1.362068000000000000e+06
1.362171000000000000e+06
1.362289000000000000e+06
1.362409000000000000e+06
1.362520000000000000e+06
1.362651000000000000e+06
1.362773000000000000e+06
1.362887000000000000e+06
1.363008000000000000e+06
1.363140000000000000e+06
1.363253000000000000e+06
1.363376000000000000e+06
1.363503000000000000e+06
1.363612000000000000e+06
1.363750000000000000e+06
1.363876000000000000e+06
1.363998000000000000e+06
1.364104000000000000e+06
1.364240000000000000e+06
1.364374000000000000e+06
1.364502000000000000e+06
1.364610000000000000e+06
1.364720000000000000e+06
1.364827000000000000e+06
1.364955000000000000e+06
1.365078000000000000e+06
1.365193000000000000e+06
1.365306000000000000e+06
1.365419000000000000e+06
1.365536000000000000e+06
1.365645000000000000e+06
1.365742000000000000e+06
1.365855000000000000e+06
1.365984000000000000e+06
1.366102000000000000e+06
1.366204000000000000e+06
1.366318000000000000e+06
1.366444000000000000e+06
1.366571000000000000e+06
1.366679000000000000e+06
1.366801000000000000e+06
1.366900000000000000e+06
1.367040000000000000e+06
1.367137000000000000e+06
1.367257000000000000e+06
1.367380000000000000e+06
1.367491000000000000e+06
1.367596000000000000e+06
1.367721000000000000e+06
1.367850000000000000e+06
1.367957000000000000e+06
1.368086000000000000e+06
1.368213000000000000e+06
1.368349000000000000e+06
1.368481000000000000e+06
1.368605000000000000e+06
1.368720000000000000e+06
1.368854000000000000e+06
1.368982000000000000e+06
1.369114000000000000e+06
1.369235000000000000e+06
1.369347000000000000e+06
1.369471000000000000e+06
1.369587000000000000e+06
1.369700000000000000e+06
1.369827000000000000e+06
1.369932000000000000e+06
1.370050000000000000e+06
1.370182000000000000e+06
1.370305000000000000e+06
1.370446000000000000e+06
1.370570000000000000e+06
1.370692000000000000e+06
1.370815000000000000e+06
1.370940000000000000e+06
1.371057000000000000e+06
1.371183000000000000e+06
1.371315000000000000e+06
1.371410000000000000e+06
1.371528000000000000e+06
1.371645000000000000e+06
1.371789000000000000e+06
1.371910000000000000e+06
1.372021000000000000e+06
1.372157000000000000e+06
1.372276000000000000e+06
1.372391000000000000e+06
1.372511000000000000e+06
1.372633000000000000e+06
1.372745000000000000e+06
1.372855000000000000e+06
1.372992000000000000e+06
1.373129000000000000e+06
1.373256000000000000e+06
1.373356000000000000e+06
1.373489000000000000e+06
1.373602000000000000e+06
1.373730000000000000e+06
1.373845000000000000e+06
1.373977000000000000e+06
1.374087000000000000e+06
1.374200000000000000e+06
1.374314000000000000e+06
1.374455000000000000e+06
1.374563000000000000e+06
1.374693000000000000e+06
1.374830000000000000e+06
1.374945000000000000e+06
1.375065000000000000e+06
1.375190000000000000e+06
1.375308000000000000e+06
1.375453000000000000e+06
1.375564000000000000e+06
1.375690000000000000e+06
1.375823000000000000e+06
1.375934000000000000e+06
1.376034000000000000e+06
1.376153000000000000e+06
1.376292000000000000e+06
1.376418000000000000e+06
1.376553000000000000e+06
1.376678000000000000e+06
1.376828000000000000e+06
1.376937000000000000e+06
1.377057000000000000e+06
1.377170000000000000e+06
1.377273000000000000e+06
1.377399000000000000e+06
1.377514000000000000e+06
1.377640000000000000e+06
1.377766000000000000e+06
1.377893000000000000e+06
1.378029000000000000e+06
1.378154000000000000e+06
1.378282000000000000e+06
1.378416000000000000e+06
1.378531000000000000e+06
1.378658000000000000e+06
1.378772000000000000e+06
1.378903000000000000e+06
1.379038000000000000e+06
1.379146000000000000e+06
1.379288000000000000e+06
1.379396000000000000e+06
1.379541000000000000e+06
1.379675000000000000e+06
1.379795000000000000e+06
1.379903000000000000e+06
1.380020000000000000e+06
1.380153000000000000e+06
1.380271000000000000e+06
1.380386000000000000e+06
1.380504000000000000e+06
1.380616000000000000e+06
1.380743000000000000e+06
1.380866000000000000e+06
1.381003000000000000e+06
1.381110000000000000e+06
1.381239000000000000e+06
1.381372000000000000e+06
1.381499000000000000e+06
1.381605000000000000e+06
1.381705000000000000e+06
1.381817000000000000e+06
1.381916000000000000e+06
1.382035000000000000e+06
1.382124000000000000e+06
1.382232000000000000e+06
1.382363000000000000e+06
1.382493000000000000e+06
1.382617000000000000e+06
1.382733000000000000e+06
1.382846000000000000e+06
1.382978000000000000e+06
1.383109000000000000e+06
1.383243000000000000e+06
1.383350000000000000e+06
1.383457000000000000e+06
1.383550000000000000e+06
1.383690000000000000e+06
1.383813000000000000e+06
1.383935000000000000e+06
1.384064000000000000e+06
1.384177000000000000e+06
1.384298000000000000e+06
1.384426000000000000e+06
1.384537000000000000e+06
1.384660000000000000e+06
1.384783000000000000e+06
1.384900000000000000e+06
1.385030000000000000e+06
1.385163000000000000e+06
1.385261000000000000e+06
1.385388000000000000e+06
1.385529000000000000e+06
1.385665000000000000e+06
1.385777000000000000e+06
1.385900000000000000e+06
1.386033000000000000e+06
1.386159000000000000e+06
1.386288000000000000e+06
1.386406000000000000e+06
1.386523000000000000e+06
1.386634000000000000e+06
1.386763000000000000e+06
1.386882000000000000e+06
1.387005000000000000e+06
1.387140000000000000e+06
1.387264000000000000e+06
1.387387000000000000e+06
1.387519000000000000e+06
1.387630000000000000e+06
1.387745000000000000e+06
1.387877000000000000e+06
1.387991000000000000e+06
1.388110000000000000e+06
1.388249000000000000e+06
1.388373000000000000e+06
1.388481000000000000e+06
1.388596000000000000e+06
1.388702000000000000e+06
1.388827000000000000e+06
1.388955000000000000e+06
1.389068000000000000e+06
1.389192000000000000e+06
1.389307000000000000e+06
1.389424000000000000e+06
1.389561000000000000e+06
1.389690000000000000e+06
1.389818000000000000e+06
1.389935000000000000e+06
1.390069000000000000e+06
1.390192000000000000e+06
1.390333000000000000e+06
1.390457000000000000e+06
1.390584000000000000e+06
1.390691000000000000e+06
1.390803000000000000e+06
1.390925000000000000e+06
1.391037000000000000e+06
1.391158000000000000e+06
1.391261000000000000e+06
1.391382000000000000e+06
1.391495000000000000e+06
1.391622000000000000e+06
1.391744000000000000e+06
1.391859000000000000e+06
1.391969000000000000e+06
1.392102000000000000e+06
1.392224000000000000e+06
1.392333000000000000e+06
1.392444000000000000e+06
1.392563000000000000e+06
1.392699000000000000e+06
1.392817000000000000e+06
1.392934000000000000e+06
1.393066000000000000e+06
1.393192000000000000e+06
1.393307000000000000e+06
1.393415000000000000e+06
1.393522000000000000e+06
1.393658000000000000e+06
1.393786000000000000e+06
1.393889000000000000e+06
1.394014000000000000e+06
1.394148000000000000e+06
1.394235000000000000e+06
1.394320000000000000e+06
1.394419000000000000e+06
1.394529000000000000e+06
1.394661000000000000e+06
1.394783000000000000e+06
1.394874000000000000e+06
1.395010000000000000e+06
1.395119000000000000e+06
1.395252000000000000e+06
1.395364000000000000e+06
1.395490000000000000e+06
1.395611000000000000e+06
1.395737000000000000e+06
1.395824000000000000e+06
1.395949000000000000e+06
1.396070000000000000e+06
1.396174000000000000e+06
1.396290000000000000e+06
1.396428000000000000e+06
1.396539000000000000e+06
1.396656000000000000e+06
1.396785000000000000e+06
1.396914000000000000e+06
1.397048000000000000e+06
1.397160000000000000e+06
1.397269000000000000e+06
1.397400000000000000e+06
1.397517000000000000e+06
1.397627000000000000e+06
1.397751000000000000e+06
1.397845000000000000e+06
1.397973000000000000e+06
1.398081000000000000e+06
1.398200000000000000e+06
1.398320000000000000e+06
1.398436000000000000e+06
1.398550000000000000e+06
1.398653000000000000e+06
1.398787000000000000e+06
1.398889000000000000e+06
1.399022000000000000e+06
1.399152000000000000e+06
1.399264000000000000e+06
1.399396000000000000e+06
1.399505000000000000e+06
1.399619000000000000e+06
1.399737000000000000e+06
1.399838000000000000e+06
1.399956000000000000e+06
1.400100000000000000e+06
1.400208000000000000e+06
1.400304000000000000e+06
1.400410000000000000e+06
1.400542000000000000e+06
1.400660000000000000e+06
1.400783000000000000e+06
1.400917000000000000e+06
1.401033000000000000e+06
1.401167000000000000e+06
1.401265000000000000e+06
1.401379000000000000e+06
1.401485000000000000e+06
1.401617000000000000e+06
1.401753000000000000e+06
1.401871000000000000e+06
1.402006000000000000e+06
1.402143000000000000e+06
1.402273000000000000e+06
1.402392000000000000e+06
1.402512000000000000e+06
1.402621000000000000e+06
1.402749000000000000e+06
1.402877000000000000e+06
1.402995000000000000e+06
1.403115000000000000e+06
1.403227000000000000e+06
1.403376000000000000e+06
1.403512000000000000e+06
1.403628000000000000e+06
1.403748000000000000e+06
1.403891000000000000e+06
1.404006000000000000e+06
1.404111000000000000e+06
1.404239000000000000e+06
1.404355000000000000e+06
1.404470000000000000e+06
1.404583000000000000e+06
1.404715000000000000e+06
1.404819000000000000e+06
1.404939000000000000e+06
1.405072000000000000e+06
1.405208000000000000e+06
1.405327000000000000e+06
1.405454000000000000e+06
1.405570000000000000e+06
1.405697000000000000e+06
1.405824000000000000e+06
1.405945000000000000e+06
1.406062000000000000e+06
1.406188000000000000e+06
1.406315000000000000e+06
1.406429000000000000e+06
1.406538000000000000e+06
1.406661000000000000e+06
1.406785000000000000e+06
1.406901000000000000e+06
1.407010000000000000e+06
1.407125000000000000e+06
1.407241000000000000e+06
1.407354000000000000e+06
1.407469000000000000e+06
1.407587000000000000e+06
1.407696000000000000e+06
1.407828000000000000e+06
1.407949000000000000e+06
1.408076000000000000e+06
1.408176000000000000e+06
1.408299000000000000e+06
1.408419000000000000e+06
1.408538000000000000e+06
1.408679000000000000e+06
1.408799000000000000e+06
1.408920000000000000e+06
1.409034000000000000e+06
1.409161000000000000e+06
1.409277000000000000e+06
1.409400000000000000e+06
1.409519000000000000e+06
1.409642000000000000e+06
1.409750000000000000e+06
1.409888000000000000e+06
1.410026000000000000e+06
1.410122000000000000e+06
1.410245000000000000e+06
1.410351000000000000e+06
1.410482000000000000e+06
1.410593000000000000e+06
1.410733000000000000e+06
1.410861000000000000e+06
1.410992000000000000e+06
1.411099000000000000e+06
1.411210000000000000e+06
1.411319000000000000e+06
1.411427000000000000e+06
1.411548000000000000e+06
1.411685000000000000e+06
1.411804000000000000e+06
1.411933000000000000e+06
1.412062000000000000e+06
1.412172000000000000e+06
1.412302000000000000e+06
1.412410000000000000e+06
1.412507000000000000e+06
1.412620000000000000e+06
1.412734000000000000e+06
1.412881000000000000e+06
1.412992000000000000e+06
1.413124000000000000e+06
1.413241000000000000e+06
1.413345000000000000e+06
1.413471000000000000e+06
1.413586000000000000e+06
1.413712000000000000e+06
1.413857000000000000e+06
1.413974000000000000e+06
1.414078000000000000e+06
1.414212000000000000e+06
1.414331000000000000e+06
1.414447000000000000e+06
1.414579000000000000e+06
1.414706000000000000e+06
1.414833000000000000e+06
1.414941000000000000e+06
1.415066000000000000e+06
1.415189000000000000e+06
1.415324000000000000e+06
1.415456000000000000e+06
1.415578000000000000e+06
1.415706000000000000e+06
1.415849000000000000e+06
1.415966000000000000e+06
1.416061000000000000e+06
1.416181000000000000e+06
1.416308000000000000e+06
1.416423000000000000e+06
1.416541000000000000e+06
1.416666000000000000e+06
1.416765000000000000e+06
1.416854000000000000e+06
1.416969000000000000e+06
1.417079000000000000e+06
1.417212000000000000e+06
1.417327000000000000e+06
1.417421000000000000e+06
1.417548000000000000e+06
1.417648000000000000e+06
1.417784000000000000e+06
1.417882000000000000e+06
1.417997000000000000e+06
1.418107000000000000e+06
1.418243000000000000e+06
1.418360000000000000e+06
1.418487000000000000e+06
1.418591000000000000e+06
1.418699000000000000e+06
1.418806000000000000e+06
1.418929000000000000e+06
1.419028000000000000e+06
1.419153000000000000e+06
1.419282000000000000e+06
1.419431000000000000e+06
1.419560000000000000e+06
1.419684000000000000e+06
1.419814000000000000e+06
1.419957000000000000e+06
1.420070000000000000e+06
1.420181000000000000e+06
1.420309000000000000e+06
1.420430000000000000e+06
1.420540000000000000e+06
1.420655000000000000e+06
1.420773000000000000e+06
1.420895000000000000e+06
1.421011000000000000e+06
1.421156000000000000e+06
1.421280000000000000e+06
1.421390000000000000e+06
1.421503000000000000e+06
1.421609000000000000e+06
1.421727000000000000e+06
1.421846000000000000e+06
1.421960000000000000e+06
1.422071000000000000e+06
1.422189000000000000e+06
1.422294000000000000e+06
1.422434000000000000e+06
1.422546000000000000e+06
1.422659000000000000e+06
1.422773000000000000e+06
1.422901000000000000e+06
1.423020000000000000e+06
1.423136000000000000e+06
1.423255000000000000e+06
1.423357000000000000e+06
1.423480000000000000e+06
1.423596000000000000e+06
1.423716000000000000e+06
1.423817000000000000e+06
1.423947000000000000e+06
1.424058000000000000e+06
1.424178000000000000e+06
1.424296000000000000e+06
1.424404000000000000e+06
1.424514000000000000e+06
1.424630000000000000e+06
1.424773000000000000e+06
1.424881000000000000e+06
1.424992000000000000e+06
1.425113000000000000e+06
1.425240000000000000e+06
1.425351000000000000e+06
1.425481000000000000e+06
1.425603000000000000e+06
1.425706000000000000e+06
1.425838000000000000e+06
1.425960000000000000e+06
1.426088000000000000e+06
1.426188000000000000e+06
1.426304000000000000e+06
1.426402000000000000e+06
1.426514000000000000e+06
1.426639000000000000e+06
1.426757000000000000e+06
1.426866000000000000e+06
1.426983000000000000e+06
1.427098000000000000e+06
1.427208000000000000e+06
1.427318000000000000e+06
1.427420000000000000e+06
1.427540000000000000e+06
1.427658000000000000e+06
1.427782000000000000e+06
1.427901000000000000e+06
1.428019000000000000e+06
1.428146000000000000e+06
1.428273000000000000e+06
1.428403000000000000e+06
1.428527000000000000e+06
1.428642000000000000e+06
1.428744000000000000e+06
1.428868000000000000e+06
1.428997000000000000e+06
1.429106000000000000e+06
1.429228000000000000e+06
1.429348000000000000e+06
1.429478000000000000e+06
1.429603000000000000e+06
1.429720000000000000e+06
1.429836000000000000e+06
1.429955000000000000e+06
1.430059000000000000e+06
1.430198000000000000e+06
1.430323000000000000e+06
1.430444000000000000e+06
1.430564000000000000e+06
1.430690000000000000e+06
1.430794000000000000e+06
1.430917000000000000e+06
1.431031000000000000e+06
1.431163000000000000e+06
1.431310000000000000e+06
1.431423000000000000e+06
1.431549000000000000e+06
1.431657000000000000e+06
1.431793000000000000e+06
1.431909000000000000e+06
1.432047000000000000e+06
1.432157000000000000e+06
1.432293000000000000e+06
1.432408000000000000e+06
1.432517000000000000e+06
1.432643000000000000e+06
1.432782000000000000e+06
1.432883000000000000e+06
1.433000000000000000e+06
1.433092000000000000e+06
1.433209000000000000e+06
1.433327000000000000e+06
1.433436000000000000e+06
1.433572000000000000e+06
1.433688000000000000e+06
1.433803000000000000e+06
1.433920000000000000e+06
1.434042000000000000e+06
1.434162000000000000e+06
1.434271000000000000e+06
1.434387000000000000e+06
1.434517000000000000e+06
1.434642000000000000e+06
1.434760000000000000e+06
1.434882000000000000e+06
1.434990000000000000e+06
1.435113000000000000e+06
1.435237000000000000e+06
1.435345000000000000e+06
1.435454000000000000e+06
1.435570000000000000e+06
1.435692000000000000e+06
1.435812000000000000e+06
1.435932000000000000e+06
1.436038000000000000e+06
1.436157000000000000e+06
1.436274000000000000e+06
1.436384000000000000e+06
1.436514000000000000e+06
1.436622000000000000e+06
1.436735000000000000e+06
1.436854000000000000e+06
1.436952000000000000e+06
1.437074000000000000e+06
1.437192000000000000e+06
1.437291000000000000e+06
1.437407000000000000e+06
1.437520000000000000e+06
1.437645000000000000e+06
1.437761000000000000e+06
1.437874000000000000e+06
1.437978000000000000e+06
1.438117000000000000e+06
1.438242000000000000e+06
1.438358000000000000e+06
1.438487000000000000e+06
1.438595000000000000e+06
1.438693000000000000e+06
1.438808000000000000e+06
1.438931000000000000e+06
1.439055000000000000e+06
1.439179000000000000e+06
1.439307000000000000e+06
1.439424000000000000e+06
1.439522000000000000e+06
1.439627000000000000e+06
1.439751000000000000e+06
1.439870000000000000e+06
1.439977000000000000e+06
1.440089000000000000e+06
1.440216000000000000e+06
1.440339000000000000e+06
1.440450000000000000e+06
1.440555000000000000e+06
1.440675000000000000e+06
1.440768000000000000e+06
1.440878000000000000e+06
1.440998000000000000e+06
1.441104000000000000e+06
1.441211000000000000e+06
1.441319000000000000e+06
1.441437000000000000e+06
1.441568000000000000e+06
1.441682000000000000e+06
1.441804000000000000e+06
1.441929000000000000e+06
1.442033000000000000e+06
1.442167000000000000e+06
1.442301000000000000e+06
1.442398000000000000e+06
1.442520000000000000e+06
1.442631000000000000e+06
1.442762000000000000e+06
1.442884000000000000e+06
1.443017000000000000e+06
1.443124000000000000e+06
1.443230000000000000e+06
1.443374000000000000e+06
1.443495000000000000e+06
1.443600000000000000e+06
1.443715000000000000e+06
1.443832000000000000e+06
1.443946000000000000e+06
1.444061000000000000e+06
1.444170000000000000e+06
1.444275000000000000e+06
1.444406000000000000e+06
1.444523000000000000e+06
1.444633000000000000e+06
1.444764000000000000e+06
1.444884000000000000e+06
1.445009000000000000e+06
1.445110000000000000e+06
1.445233000000000000e+06
1.445359000000000000e+06
1.445471000000000000e+06
1.445588000000000000e+06
1.445705000000000000e+06
1.445823000000000000e+06
1.445945000000000000e+06
1.446045000000000000e+06
1.446171000000000000e+06
1.446288000000000000e+06
1.446401000000000000e+06
1.446532000000000000e+06
1.446642000000000000e+06
1.446742000000000000e+06
1.446851000000000000e+06
1.446949000000000000e+06
1.447065000000000000e+06
1.447189000000000000e+06
1.447311000000000000e+06
1.447422000000000000e+06
1.447531000000000000e+06
1.447644000000000000e+06
1.447787000000000000e+06
1.447911000000000000e+06
1.448037000000000000e+06
1.448140000000000000e+06
1.448277000000000000e+06
1.448419000000000000e+06
1.448550000000000000e+06
1.448672000000000000e+06
1.448800000000000000e+06
1.448899000000000000e+06
1.448998000000000000e+06
1.449125000000000000e+06
1.449245000000000000e+06
1.449364000000000000e+06
1.449492000000000000e+06
1.449608000000000000e+06
1.449724000000000000e+06
1.449840000000000000e+06
1.449961000000000000e+06
1.450093000000000000e+06
1.450194000000000000e+06
1.450303000000000000e+06
1.450443000000000000e+06
1.450561000000000000e+06
1.450676000000000000e+06
1.450800000000000000e+06
1.450924000000000000e+06
1.451024000000000000e+06
1.451138000000000000e+06
1.451255000000000000e+06
1.451366000000000000e+06
1.451474000000000000e+06
1.451602000000000000e+06
1.451711000000000000e+06
1.451844000000000000e+06
1.451953000000000000e+06
1.452075000000000000e+06
1.452198000000000000e+06
1.452308000000000000e+06
1.452429000000000000e+06
1.452540000000000000e+06
1.452647000000000000e+06
1.452754000000000000e+06
1.452875000000000000e+06
1.452983000000000000e+06
1.453111000000000000e+06
1.453226000000000000e+06
1.453345000000000000e+06
1.453460000000000000e+06
1.453566000000000000e+06
1.453699000000000000e+06
1.453804000000000000e+06
1.453914000000000000e+06
1.454041000000000000e+06
1.454143000000000000e+06
1.454251000000000000e+06
1.454377000000000000e+06
1.454504000000000000e+06
1.454617000000000000e+06
1.454745000000000000e+06
1.454857000000000000e+06
1.454994000000000000e+06
1.455117000000000000e+06
1.455232000000000000e+06
1.455359000000000000e+06
1.455500000000000000e+06
1.455620000000000000e+06
1.455749000000000000e+06
1.455862000000000000e+06
1.455958000000000000e+06
1.456079000000000000e+06
1.456202000000000000e+06
1.456329000000000000e+06
1.456429000000000000e+06
1.456554000000000000e+06
1.456665000000000000e+06
1.456779000000000000e+06
1.456886000000000000e+06
1.457009000000000000e+06
1.457131000000000000e+06
1.457265000000000000e+06
1.457380000000000000e+06
1.457478000000000000e+06
1.457603000000000000e+06
1.457712000000000000e+06
1.457830000000000000e+06
1.457951000000000000e+06
1.458073000000000000e+06
1.458174000000000000e+06
1.458307000000000000e+06
1.458427000000000000e+06
1.458554000000000000e+06
1.458658000000000000e+06
1.458776000000000000e+06
1.458895000000000000e+06
1.459009000000000000e+06
1.459120000000000000e+06
1.459231000000000000e+06
1.459341000000000000e+06
1.459465000000000000e+06
1.459599000000000000e+06
1.459728000000000000e+06
1.459828000000000000e+06
1.459932000000000000e+06
1.460048000000000000e+06
1.460147000000000000e+06
1.460271000000000000e+06
1.460391000000000000e+06
1.460514000000000000e+06
1.460628000000000000e+06
1.460741000000000000e+06
1.460863000000000000e+06
1.460979000000000000e+06
1.461089000000000000e+06
1.461201000000000000e+06
1.461301000000000000e+06
1.461414000000000000e+06
1.461541000000000000e+06
1.461648000000000000e+06
1.461774000000000000e+06
1.461885000000000000e+06
1.462006000000000000e+06
1.462116000000000000e+06
1.462241000000000000e+06
1.462367000000000000e+06
1.462478000000000000e+06
1.462580000000000000e+06
1.462700000000000000e+06
1.462810000000000000e+06
1.462912000000000000e+06
1.463036000000000000e+06
1.463141000000000000e+06
1.463254000000000000e+06
1.463360000000000000e+06
1.463478000000000000e+06
1.463599000000000000e+06
1.463712000000000000e+06
1.463836000000000000e+06
1.463950000000000000e+06
1.464073000000000000e+06
1.464183000000000000e+06
1.464308000000000000e+06
1.464427000000000000e+06
1.464555000000000000e+06
1.464682000000000000e+06
1.464785000000000000e+06
1.464891000000000000e+06
1.464991000000000000e+06
1.465108000000000000e+06
1.465211000000000000e+06
1.465322000000000000e+06
1.465429000000000000e+06
1.465553000000000000e+06
1.465669000000000000e+06
1.465772000000000000e+06
1.465900000000000000e+06
1.466025000000000000e+06
1.466139000000000000e+06
1.466272000000000000e+06
1.466382000000000000e+06
1.466501000000000000e+06
1.466622000000000000e+06
1.466740000000000000e+06
1.466860000000000000e+06
1.466976000000000000e+06
1.467082000000000000e+06
1.467196000000000000e+06
1.467308000000000000e+06
1.467411000000000000e+06
1.467511000000000000e+06
1.467618000000000000e+06
1.467740000000000000e+06
1.467858000000000000e+06
1.467986000000000000e+06
1.468097000000000000e+06
1.468209000000000000e+06
1.468348000000000000e+06
1.468462000000000000e+06
1.468566000000000000e+06
1.468690000000000000e+06
1.468812000000000000e+06
1.468932000000000000e+06
1.469048000000000000e+06
1.469153000000000000e+06
1.469269000000000000e+06
1.469402000000000000e+06
1.469511000000000000e+06
1.469619000000000000e+06
1.469735000000000000e+06
1.469850000000000000e+06
1.469978000000000000e+06
1.470082000000000000e+06
1.470202000000000000e+06
1.470313000000000000e+06
1.470424000000000000e+06
1.470539000000000000e+06
1.470638000000000000e+06
1.470752000000000000e+06
1.470873000000000000e+06
1.471002000000000000e+06
1.471117000000000000e+06
1.471233000000000000e+06
1.471350000000000000e+06
1.471458000000000000e+06
1.471578000000000000e+06
1.471681000000000000e+06
1.471805000000000000e+06
1.471912000000000000e+06
1.472029000000000000e+06
1.472150000000000000e+06
1.472271000000000000e+06
1.472387000000000000e+06
1.472497000000000000e+06
1.472602000000000000e+06
1.472700000000000000e+06
1.472839000000000000e+06
1.472953000000000000e+06
1.473056000000000000e+06
1.473169000000000000e+06
1.473290000000000000e+06
1.473399000000000000e+06
1.473508000000000000e+06
1.473625000000000000e+06
1.473755000000000000e+06
1.473854000000000000e+06
1.473955000000000000e+06
1.474070000000000000e+06
1.474163000000000000e+06
1.474279000000000000e+06
1.474376000000000000e+06
1.474495000000000000e+06
1.474618000000000000e+06
1.474727000000000000e+06
1.474835000000000000e+06
1.474955000000000000e+06
1.475068000000000000e+06
1.475190000000000000e+06
1.475304000000000000e+06
1.475423000000000000e+06
1.475522000000000000e+06
1.475633000000000000e+06
1.475747000000000000e+06
1.475853000000000000e+06
1.475983000000000000e+06
1.476093000000000000e+06
1.476201000000000000e+06
1.476296000000000000e+06
1.476423000000000000e+06
1.476521000000000000e+06
1.476630000000000000e+06
1.476733000000000000e+06
1.476842000000000000e+06
1.476962000000000000e+06
1.477089000000000000e+06
1.477198000000000000e+06
1.477336000000000000e+06
1.477437000000000000e+06
1.477552000000000000e+06
1.477659000000000000e+06
1.477786000000000000e+06
1.477910000000000000e+06
1.478039000000000000e+06
1.478145000000000000e+06
1.478258000000000000e+06
1.478358000000000000e+06
1.478459000000000000e+06
1.478582000000000000e+06
1.478680000000000000e+06
1.478805000000000000e+06
1.478925000000000000e+06
1.479041000000000000e+06
1.479158000000000000e+06
1.479276000000000000e+06
1.479377000000000000e+06
1.479503000000000000e+06
1.479616000000000000e+06
1.479737000000000000e+06
1.479842000000000000e+06
1.479979000000000000e+06
1.480087000000000000e+06
1.480195000000000000e+06
1.480311000000000000e+06
1.480427000000000000e+06
1.480543000000000000e+06
1.480656000000000000e+06
1.480795000000000000e+06
1.480918000000000000e+06
1.481033000000000000e+06
1.481136000000000000e+06
1.481246000000000000e+06
1.481366000000000000e+06
1.481469000000000000e+06
1.481610000000000000e+06
1.481714000000000000e+06
1.481830000000000000e+06
1.481921000000000000e+06
1.482038000000000000e+06
1.482127000000000000e+06
1.482223000000000000e+06
1.482343000000000000e+06
1.482453000000000000e+06
1.482555000000000000e+06
1.482659000000000000e+06
1.482775000000000000e+06
1.482891000000000000e+06
1.483009000000000000e+06
1.483106000000000000e+06
1.483222000000000000e+06
1.483337000000000000e+06
1.483472000000000000e+06
1.483582000000000000e+06
1.483696000000000000e+06
1.483813000000000000e+06
1.483939000000000000e+06
1.484045000000000000e+06
1.484165000000000000e+06
1.484268000000000000e+06
1.484382000000000000e+06
1.484508000000000000e+06
1.484630000000000000e+06
1.484719000000000000e+06
1.484831000000000000e+06
1.484933000000000000e+06
1.485040000000000000e+06
1.485150000000000000e+06
1.485254000000000000e+06
1.485370000000000000e+06
1.485485000000000000e+06
1.485610000000000000e+06
1.485719000000000000e+06
1.485859000000000000e+06
1.485980000000000000e+06
1.486103000000000000e+06
1.486220000000000000e+06
1.486308000000000000e+06
1.486418000000000000e+06
1.486515000000000000e+06
1.486623000000000000e+06
1.486728000000000000e+06
1.486864000000000000e+06
1.486980000000000000e+06
1.487066000000000000e+06
1.487178000000000000e+06
1.487297000000000000e+06
1.487395000000000000e+06
1.487523000000000000e+06
1.487639000000000000e+06
1.487757000000000000e+06
1.487874000000000000e+06
1.487996000000000000e+06
1.488121000000000000e+06
1.488223000000000000e+06
1.488323000000000000e+06
1.488429000000000000e+06
1.488544000000000000e+06
1.488673000000000000e+06
1.488784000000000000e+06
1.488919000000000000e+06
1.489047000000000000e+06
1.489159000000000000e+06
1.489269000000000000e+06
1.489376000000000000e+06
1.489511000000000000e+06
1.489614000000000000e+06
1.489709000000000000e+06
1.489820000000000000e+06
1.489931000000000000e+06
1.490051000000000000e+06
1.490165000000000000e+06
1.490288000000000000e+06
1.490395000000000000e+06
1.490509000000000000e+06
1.490612000000000000e+06
1.490733000000000000e+06
1.490855000000000000e+06
1.490974000000000000e+06
1.491103000000000000e+06
1.491212000000000000e+06
1.491326000000000000e+06
1.491453000000000000e+06
1.491582000000000000e+06
1.491686000000000000e+06
1.491814000000000000e+06
1.491916000000000000e+06
1.492024000000000000e+06
1.492137000000000000e+06
1.492254000000000000e+06
1.492378000000000000e+06
1.492498000000000000e+06
1.492602000000000000e+06
1.492709000000000000e+06
1.492849000000000000e+06
1.492953000000000000e+06
1.493070000000000000e+06
1.493201000000000000e+06
1.493301000000000000e+06
1.493433000000000000e+06
1.493558000000000000e+06
1.493674000000000000e+06
1.493772000000000000e+06
1.493883000000000000e+06
1.493999000000000000e+06
1.494114000000000000e+06
1.494226000000000000e+06
1.494352000000000000e+06
1.494449000000000000e+06
1.494576000000000000e+06
1.494684000000000000e+06
1.494797000000000000e+06
1.494912000000000000e+06
1.495021000000000000e+06
1.495138000000000000e+06
1.495246000000000000e+06
1.495351000000000000e+06
1.495462000000000000e+06
1.495565000000000000e+06
1.495699000000000000e+06
1.495792000000000000e+06
1.495883000000000000e+06
1.496009000000000000e+06
1.496100000000000000e+06
1.496197000000000000e+06
1.496330000000000000e+06
1.496443000000000000e+06
1.496559000000000000e+06
1.496690000000000000e+06
1.496806000000000000e+06
1.496926000000000000e+06
1.497034000000000000e+06
1.497136000000000000e+06
1.497242000000000000e+06
1.497360000000000000e+06
1.497490000000000000e+06
1.497598000000000000e+06
1.497709000000000000e+06
1.497793000000000000e+06
1.497908000000000000e+06
1.498035000000000000e+06
1.498143000000000000e+06
1.498256000000000000e+06
1.498364000000000000e+06
1.498466000000000000e+06
1.498596000000000000e+06
1.498694000000000000e+06
1.498817000000000000e+06
1.498928000000000000e+06
1.499047000000000000e+06
1.499164000000000000e+06
1.499273000000000000e+06
1.499393000000000000e+06
1.499494000000000000e+06
1.499605000000000000e+06
1.499713000000000000e+06
1.499827000000000000e+06
1.499968000000000000e+06
1.500081000000000000e+06
1.500203000000000000e+06
1.500305000000000000e+06
1.500422000000000000e+06
1.500521000000000000e+06
1.500622000000000000e+06
1.500730000000000000e+06
1.500853000000000000e+06
1.500970000000000000e+06
1.501065000000000000e+06
1.501183000000000000e+06
1.501295000000000000e+06
1.501402000000000000e+06
1.501511000000000000e+06
1.501621000000000000e+06
1.501749000000000000e+06
1.501871000000000000e+06
1.501982000000000000e+06
1.502093000000000000e+06
1.502191000000000000e+06
1.502297000000000000e+06
1.502420000000000000e+06
1.502522000000000000e+06
1.502633000000000000e+06
1.502765000000000000e+06
1.502853000000000000e+06
1.502956000000000000e+06
1.503055000000000000e+06
1.503172000000000000e+06
1.503294000000000000e+06
1.503402000000000000e+06
1.503511000000000000e+06
1.503619000000000000e+06
1.503730000000000000e+06
1.503849000000000000e+06
1.503958000000000000e+06
1.504062000000000000e+06
1.504175000000000000e+06
1.504286000000000000e+06
1.504401000000000000e+06
1.504508000000000000e+06
1.504610000000000000e+06
1.504715000000000000e+06
1.504826000000000000e+06
1.504945000000000000e+06
1.505051000000000000e+06
1.505159000000000000e+06
1.505265000000000000e+06
1.505382000000000000e+06
1.505478000000000000e+06
1.505601000000000000e+06
1.505720000000000000e+06
1.505838000000000000e+06
1.505960000000000000e+06
1.506056000000000000e+06
1.506166000000000000e+06
1.506271000000000000e+06
1.506380000000000000e+06
1.506501000000000000e+06
1.506611000000000000e+06
1.506733000000000000e+06
1.506836000000000000e+06
1.506960000000000000e+06
1.507041000000000000e+06
1.507139000000000000e+06
1.507257000000000000e+06
1.507365000000000000e+06
1.507493000000000000e+06
1.507594000000000000e+06
1.507699000000000000e+06
1.507812000000000000e+06
1.507919000000000000e+06
1.508042000000000000e+06
1.508152000000000000e+06
1.508276000000000000e+06
1.508381000000000000e+06
1.508483000000000000e+06
1.508603000000000000e+06
1.508716000000000000e+06
1.508842000000000000e+06
1.508959000000000000e+06
1.509074000000000000e+06
1.509181000000000000e+06
1.509298000000000000e+06
1.509411000000000000e+06
1.509512000000000000e+06
1.509631000000000000e+06
1.509735000000000000e+06
1.509865000000000000e+06
1.509974000000000000e+06
1.510077000000000000e+06
1.510187000000000000e+06
1.510297000000000000e+06
1.510396000000000000e+06
1.510502000000000000e+06
1.510617000000000000e+06
1.510726000000000000e+06
1.510839000000000000e+06
1.510965000000000000e+06
1.511081000000000000e+06
1.511186000000000000e+06
1.511302000000000000e+06
1.511436000000000000e+06
1.511564000000000000e+06
1.511657000000000000e+06
1.511778000000000000e+06
1.511879000000000000e+06
1.511987000000000000e+06
1.512089000000000000e+06
1.512185000000000000e+06
1.512297000000000000e+06
1.512403000000000000e+06
1.512515000000000000e+06
1.512631000000000000e+06
1.512750000000000000e+06
1.512859000000000000e+06
1.512962000000000000e+06
1.513075000000000000e+06
1.513176000000000000e+06
1.513293000000000000e+06
1.513411000000000000e+06
1.513523000000000000e+06
1.513640000000000000e+06
1.513757000000000000e+06
1.513852000000000000e+06
1.513966000000000000e+06
1.514079000000000000e+06
1.514189000000000000e+06
1.514297000000000000e+06
1.514404000000000000e+06
1.514519000000000000e+06
1.514629000000000000e+06
1.514737000000000000e+06
1.514850000000000000e+06
1.514936000000000000e+06
1.515036000000000000e+06
1.515139000000000000e+06
1.515247000000000000e+06
1.515360000000000000e+06
1.515490000000000000e+06
1.515584000000000000e+06
1.515708000000000000e+06
1.515808000000000000e+06
1.515910000000000000e+06
1.516041000000000000e+06
1.516146000000000000e+06
1.516252000000000000e+06
1.516366000000000000e+06
1.516478000000000000e+06
1.516596000000000000e+06
1.516702000000000000e+06
1.516818000000000000e+06
1.516929000000000000e+06
1.517048000000000000e+06
1.517158000000000000e+06
1.517271000000000000e+06
1.517390000000000000e+06
1.517524000000000000e+06
1.517659000000000000e+06
1.517781000000000000e+06
1.517891000000000000e+06
1.518025000000000000e+06
1.518147000000000000e+06
1.518261000000000000e+06
1.518369000000000000e+06
1.518499000000000000e+06
1.518628000000000000e+06
1.518729000000000000e+06
1.518834000000000000e+06
1.518947000000000000e+06
1.519076000000000000e+06
1.519172000000000000e+06
1.519279000000000000e+06
1.519389000000000000e+06
1.519487000000000000e+06
1.519591000000000000e+06
1.519712000000000000e+06
1.519807000000000000e+06
1.519920000000000000e+06
1.520025000000000000e+06
1.520149000000000000e+06
1.520264000000000000e+06
1.520389000000000000e+06
1.520502000000000000e+06
1.520633000000000000e+06
1.520748000000000000e+06
1.520861000000000000e+06
1.520963000000000000e+06
1.521083000000000000e+06
1.521203000000000000e+06
1.521335000000000000e+06
1.521431000000000000e+06
1.521558000000000000e+06
1.521666000000000000e+06
1.521779000000000000e+06
1.521862000000000000e+06
1.521960000000000000e+06
1.522062000000000000e+06
1.522165000000000000e+06
1.522266000000000000e+06
1.522376000000000000e+06
1.522488000000000000e+06
1.522592000000000000e+06
1.522709000000000000e+06
1.522813000000000000e+06
1.522923000000000000e+06
1.523027000000000000e+06
1.523139000000000000e+06
1.523251000000000000e+06
1.523362000000000000e+06
1.523484000000000000e+06
1.523596000000000000e+06
1.523710000000000000e+06
1.523816000000000000e+06
1.523951000000000000e+06
1.524043000000000000e+06
1.524163000000000000e+06
1.524270000000000000e+06
1.524390000000000000e+06
1.524491000000000000e+06
1.524616000000000000e+06
1.524707000000000000e+06
1.524801000000000000e+06
1.524925000000000000e+06
1.525023000000000000e+06
1.525117000000000000e+06
1.525225000000000000e+06
1.525345000000000000e+06
1.525453000000000000e+06
1.525568000000000000e+06
1.525689000000000000e+06
1.525803000000000000e+06
1.525913000000000000e+06
1.526015000000000000e+06
1.526128000000000000e+06
1.526225000000000000e+06
1.526323000000000000e+06
1.526436000000000000e+06
1.526545000000000000e+06
1.526635000000000000e+06
1.526734000000000000e+06
1.526865000000000000e+06
1.526981000000000000e+06
1.527091000000000000e+06
1.527196000000000000e+06
1.527300000000000000e+06
1.527424000000000000e+06
1.527539000000000000e+06
1.527660000000000000e+06
1.527762000000000000e+06
1.527872000000000000e+06
1.527976000000000000e+06
1.528101000000000000e+06
1.528212000000000000e+06
1.528348000000000000e+06
1.528456000000000000e+06
1.528562000000000000e+06
1.528690000000000000e+06
1.528798000000000000e+06
1.528905000000000000e+06
1.529014000000000000e+06
1.529124000000000000e+06
1.529234000000000000e+06
1.529324000000000000e+06
1.529424000000000000e+06
1.529547000000000000e+06
1.529670000000000000e+06
1.529784000000000000e+06
1.529894000000000000e+06
1.530026000000000000e+06
1.530133000000000000e+06
1.530231000000000000e+06
1.530331000000000000e+06
1.530447000000000000e+06
1.530561000000000000e+06
1.530681000000000000e+06
1.530778000000000000e+06
1.530889000000000000e+06
1.531002000000000000e+06
1.531116000000000000e+06
1.531233000000000000e+06
1.531315000000000000e+06
1.531437000000000000e+06
1.531539000000000000e+06
1.531650000000000000e+06
1.531755000000000000e+06
1.531859000000000000e+06
1.531971000000000000e+06
1.532083000000000000e+06
1.532195000000000000e+06
1.532311000000000000e+06
1.532426000000000000e+06
1.532557000000000000e+06
1.532674000000000000e+06
1.532794000000000000e+06
1.532902000000000000e+06
1.533022000000000000e+06
1.533119000000000000e+06
1.533233000000000000e+06
1.533336000000000000e+06
1.533450000000000000e+06
1.533556000000000000e+06
1.533659000000000000e+06
1.533777000000000000e+06
1.533894000000000000e+06
1.534001000000000000e+06
1.534125000000000000e+06
1.534240000000000000e+06
1.534361000000000000e+06
1.534472000000000000e+06
1.534573000000000000e+06
1.534695000000000000e+06
1.534796000000000000e+06
1.534895000000000000e+06
1.535012000000000000e+06
1.535130000000000000e+06
1.535253000000000000e+06
1.535359000000000000e+06
1.535481000000000000e+06
1.535615000000000000e+06
1.535728000000000000e+06
1.535851000000000000e+06
1.535966000000000000e+06
1.536074000000000000e+06
1.536176000000000000e+06
1.536277000000000000e+06
1.536395000000000000e+06
1.536502000000000000e+06
1.536614000000000000e+06
1.536732000000000000e+06
1.536840000000000000e+06
1.536947000000000000e+06
1.537063000000000000e+06
1.537157000000000000e+06
1.537265000000000000e+06
1.537364000000000000e+06
1.537461000000000000e+06
1.537564000000000000e+06
1.537672000000000000e+06
1.537780000000000000e+06
1.537876000000000000e+06
1.538007000000000000e+06
1.538113000000000000e+06
1.538223000000000000e+06
1.538316000000000000e+06
1.538419000000000000e+06
1.538522000000000000e+06
1.538631000000000000e+06
1.538749000000000000e+06
1.538833000000000000e+06
1.538939000000000000e+06
1.539033000000000000e+06
1.539122000000000000e+06
1.539245000000000000e+06
1.539375000000000000e+06
1.539489000000000000e+06
1.539596000000000000e+06
1.539717000000000000e+06
1.539815000000000000e+06
1.539916000000000000e+06
1.540038000000000000e+06
1.540152000000000000e+06
1.540274000000000000e+06
1.540396000000000000e+06
1.540512000000000000e+06
1.540609000000000000e+06
1.540731000000000000e+06
1.540841000000000000e+06
1.540958000000000000e+06
1.541079000000000000e+06
1.541174000000000000e+06
1.541282000000000000e+06
1.541391000000000000e+06
1.541502000000000000e+06
1.541603000000000000e+06
1.541690000000000000e+06
1.541795000000000000e+06
1.541895000000000000e+06
1.541987000000000000e+06
1.542090000000000000e+06
1.542222000000000000e+06
1.542355000000000000e+06
1.542474000000000000e+06
1.542586000000000000e+06
1.542701000000000000e+06
1.542790000000000000e+06
1.542912000000000000e+06
1.543027000000000000e+06
1.543136000000000000e+06
1.543248000000000000e+06
1.543365000000000000e+06
1.543477000000000000e+06
1.543598000000000000e+06
1.543720000000000000e+06
1.543826000000000000e+06
1.543926000000000000e+06
1.544034000000000000e+06
1.544142000000000000e+06
1.544248000000000000e+06
1.544359000000000000e+06
1.544479000000000000e+06
1.544586000000000000e+06
1.544694000000000000e+06
1.544821000000000000e+06
1.544928000000000000e+06
1.545061000000000000e+06
1.545163000000000000e+06
1.545276000000000000e+06
1.545371000000000000e+06
1.545480000000000000e+06
1.545614000000000000e+06
1.545720000000000000e+06
1.545820000000000000e+06
1.545933000000000000e+06
1.546058000000000000e+06
1.546169000000000000e+06
1.546264000000000000e+06
1.546390000000000000e+06
1.546496000000000000e+06
1.546599000000000000e+06
1.546704000000000000e+06
1.546810000000000000e+06
1.546926000000000000e+06
1.547029000000000000e+06
1.547153000000000000e+06
1.547252000000000000e+06
1.547354000000000000e+06
1.547455000000000000e+06
1.547553000000000000e+06
1.547664000000000000e+06
1.547764000000000000e+06
1.547872000000000000e+06
1.547983000000000000e+06
1.548089000000000000e+06
1.548185000000000000e+06
1.548292000000000000e+06
1.548403000000000000e+06
1.548513000000000000e+06
1.548625000000000000e+06
1.548752000000000000e+06
1.548869000000000000e+06
1.548991000000000000e+06
1.549102000000000000e+06
1.549202000000000000e+06
1.549309000000000000e+06
1.549422000000000000e+06
1.549534000000000000e+06
1.549636000000000000e+06
1.549752000000000000e+06
1.549874000000000000e+06
1.550000000000000000e+06
1.550112000000000000e+06
1.550224000000000000e+06
1.550321000000000000e+06
1.550437000000000000e+06
1.550548000000000000e+06
1.550659000000000000e+06
1.550768000000000000e+06
1.550885000000000000e+06
1.551010000000000000e+06
1.551125000000000000e+06
1.551240000000000000e+06
1.551346000000000000e+06
1.551460000000000000e+06
1.551565000000000000e+06
1.551673000000000000e+06
1.551791000000000000e+06
1.551890000000000000e+06
1.552007000000000000e+06
1.552114000000000000e+06
1.552228000000000000e+06
1.552335000000000000e+06
1.552445000000000000e+06
1.552567000000000000e+06
1.552683000000000000e+06
1.552787000000000000e+06
1.552894000000000000e+06
1.552996000000000000e+06
1.553114000000000000e+06
1.553222000000000000e+06
1.553331000000000000e+06
1.553432000000000000e+06
1.553526000000000000e+06
1.553629000000000000e+06
1.553730000000000000e+06
1.553841000000000000e+06
1.553946000000000000e+06
1.554066000000000000e+06
1.554173000000000000e+06
1.554277000000000000e+06
1.554392000000000000e+06
1.554505000000000000e+06
1.554629000000000000e+06
1.554727000000000000e+06
1.554825000000000000e+06
1.554922000000000000e+06
1.555034000000000000e+06
1.555122000000000000e+06
1.555221000000000000e+06
1.555323000000000000e+06
1.555445000000000000e+06
1.555554000000000000e+06
1.555674000000000000e+06
1.555785000000000000e+06
1.555891000000000000e+06
1.555996000000000000e+06
1.556116000000000000e+06
1.556222000000000000e+06
1.556330000000000000e+06
1.556429000000000000e+06
1.556535000000000000e+06
1.556637000000000000e+06
1.556745000000000000e+06
1.556860000000000000e+06
1.556964000000000000e+06
1.557069000000000000e+06
1.557193000000000000e+06
1.557309000000000000e+06
1.557407000000000000e+06
1.557489000000000000e+06
1.557624000000000000e+06
1.557729000000000000e+06
1.557845000000000000e+06
1.557954000000000000e+06
1.558064000000000000e+06
1.558182000000000000e+06
1.558273000000000000e+06
1.558382000000000000e+06
1.558509000000000000e+06
1.558614000000000000e+06
1.558721000000000000e+06
1.558848000000000000e+06
1.558971000000000000e+06
1.559071000000000000e+06
1.559198000000000000e+06
1.559320000000000000e+06
1.559438000000000000e+06
1.559537000000000000e+06
1.559652000000000000e+06
1.559773000000000000e+06
1.559882000000000000e+06
1.559995000000000000e+06
1.560108000000000000e+06
1.560220000000000000e+06
1.560320000000000000e+06
1.560423000000000000e+06
1.560540000000000000e+06
1.560636000000000000e+06
1.560735000000000000e+06
1.560855000000000000e+06
1.560950000000000000e+06
1.561082000000000000e+06
1.561185000000000000e+06
1.561308000000000000e+06
1.561416000000000000e+06
1.561544000000000000e+06
1.561642000000000000e+06
1.561732000000000000e+06
1.561819000000000000e+06
1.561916000000000000e+06
1.562045000000000000e+06
1.562152000000000000e+06
1.562235000000000000e+06
1.562341000000000000e+06
1.562448000000000000e+06
1.562548000000000000e+06
1.562649000000000000e+06
1.562785000000000000e+06
1.562899000000000000e+06
1.562991000000000000e+06
1.563090000000000000e+06
1.563217000000000000e+06
1.563325000000000000e+06
1.563438000000000000e+06
1.563535000000000000e+06
1.563637000000000000e+06
1.563728000000000000e+06
1.563827000000000000e+06
1.563935000000000000e+06
1.564045000000000000e+06
1.564163000000000000e+06
1.564265000000000000e+06
1.564359000000000000e+06
1.564462000000000000e+06
1.564576000000000000e+06
1.564682000000000000e+06
1.564786000000000000e+06
1.564902000000000000e+06
1.565017000000000000e+06
1.565116000000000000e+06
1.565215000000000000e+06
1.565316000000000000e+06
1.565446000000000000e+06
1.565536000000000000e+06
1.565630000000000000e+06
1.565713000000000000e+06
1.565814000000000000e+06
1.565936000000000000e+06
1.566046000000000000e+06
1.566156000000000000e+06
1.566253000000000000e+06
1.566361000000000000e+06
1.566467000000000000e+06
1.566579000000000000e+06
1.566661000000000000e+06
1.566773000000000000e+06
1.566884000000000000e+06
1.566978000000000000e+06
1.567106000000000000e+06
1.567212000000000000e+06
1.567337000000000000e+06
1.567448000000000000e+06
1.567540000000000000e+06
1.567643000000000000e+06
1.567727000000000000e+06
1.567843000000000000e+06
1.567954000000000000e+06
1.568077000000000000e+06
1.568179000000000000e+06
1.568290000000000000e+06
1.568382000000000000e+06
1.568502000000000000e+06
1.568604000000000000e+06
1.568713000000000000e+06
1.568811000000000000e+06
1.568916000000000000e+06
1.569027000000000000e+06
1.569126000000000000e+06
1.569229000000000000e+06
1.569326000000000000e+06
1.569418000000000000e+06
1.569531000000000000e+06
1.569628000000000000e+06
1.569751000000000000e+06
1.569858000000000000e+06
1.569968000000000000e+06
1.570072000000000000e+06
1.570155000000000000e+06
1.570251000000000000e+06
1.570356000000000000e+06
1.570470000000000000e+06
1.570577000000000000e+06
1.570674000000000000e+06
1.570793000000000000e+06
1.570896000000000000e+06
1.571006000000000000e+06
1.571114000000000000e+06
1.571244000000000000e+06
1.571348000000000000e+06
1.571470000000000000e+06
1.571576000000000000e+06
1.571670000000000000e+06
1.571791000000000000e+06
1.571887000000000000e+06
1.571984000000000000e+06
1.572106000000000000e+06
1.572208000000000000e+06
1.572299000000000000e+06
1.572401000000000000e+06
1.572524000000000000e+06
1.572633000000000000e+06
1.572733000000000000e+06
1.572845000000000000e+06
1.572975000000000000e+06
1.573069000000000000e+06
1.573177000000000000e+06
1.573295000000000000e+06
1.573400000000000000e+06
1.573505000000000000e+06
1.573614000000000000e+06
1.573726000000000000e+06
1.573822000000000000e+06
1.573920000000000000e+06
1.574010000000000000e+06
1.574134000000000000e+06
1.574244000000000000e+06
1.574367000000000000e+06
1.574466000000000000e+06
1.574560000000000000e+06
1.574654000000000000e+06
1.574760000000000000e+06
1.574864000000000000e+06
1.574982000000000000e+06
1.575082000000000000e+06
1.575197000000000000e+06
1.575311000000000000e+06
1.575417000000000000e+06
1.575513000000000000e+06
1.575620000000000000e+06
1.575726000000000000e+06
1.575830000000000000e+06
1.575941000000000000e+06
1.576053000000000000e+06
1.576153000000000000e+06
1.576257000000000000e+06
1.576365000000000000e+06
1.576474000000000000e+06
1.576584000000000000e+06
1.576702000000000000e+06
1.576803000000000000e+06
1.576910000000000000e+06
1.577017000000000000e+06
1.577124000000000000e+06
1.577256000000000000e+06
1.577362000000000000e+06
1.577451000000000000e+06
1.577558000000000000e+06
1.577652000000000000e+06
1.577760000000000000e+06
1.577875000000000000e+06
1.578000000000000000e+06
1.578134000000000000e+06
1.578240000000000000e+06
1.578339000000000000e+06
1.578459000000000000e+06
1.578583000000000000e+06
1.578702000000000000e+06
1.578800000000000000e+06
1.578910000000000000e+06
1.579019000000000000e+06
1.579101000000000000e+06
1.579216000000000000e+06
1.579327000000000000e+06
1.579449000000000000e+06
1.579555000000000000e+06
1.579650000000000000e+06
1.579763000000000000e+06
1.579871000000000000e+06
1.579979000000000000e+06
1.580109000000000000e+06
1.580217000000000000e+06
1.580331000000000000e+06
1.580452000000000000e+06
1.580556000000000000e+06
1.580656000000000000e+06
1.580779000000000000e+06
1.580887000000000000e+06
1.580988000000000000e+06
1.581107000000000000e+06
1.581233000000000000e+06
1.581329000000000000e+06
1.581426000000000000e+06
1.581523000000000000e+06
1.581632000000000000e+06
1.581747000000000000e+06
1.581848000000000000e+06
1.581981000000000000e+06
1.582098000000000000e+06
1.582194000000000000e+06
1.582305000000000000e+06
1.582412000000000000e+06
1.582502000000000000e+06
1.582605000000000000e+06
1.582721000000000000e+06
1.582825000000000000e+06
1.582935000000000000e+06
1.583036000000000000e+06
1.583148000000000000e+06
1.583246000000000000e+06
1.583335000000000000e+06
1.583426000000000000e+06
1.583530000000000000e+06
1.583625000000000000e+06
1.583745000000000000e+06
1.583842000000000000e+06
1.583956000000000000e+06
1.584083000000000000e+06
1.584200000000000000e+06
1.584307000000000000e+06
1.584416000000000000e+06
1.584520000000000000e+06
1.584631000000000000e+06
1.584729000000000000e+06
1.584842000000000000e+06
1.584934000000000000e+06
1.585032000000000000e+06
1.585137000000000000e+06
1.585237000000000000e+06
1.585337000000000000e+06
1.585432000000000000e+06
1.585537000000000000e+06
1.585645000000000000e+06
1.585749000000000000e+06
1.585853000000000000e+06
1.585972000000000000e+06
1.586083000000000000e+06
1.586200000000000000e+06
1.586318000000000000e+06
1.586428000000000000e+06
1.586542000000000000e+06
1.586636000000000000e+06
1.586749000000000000e+06
1.586863000000000000e+06
1.586969000000000000e+06
1.587077000000000000e+06
1.587168000000000000e+06
1.587280000000000000e+06
1.587387000000000000e+06
1.587493000000000000e+06
1.587624000000000000e+06
1.587738000000000000e+06
1.587855000000000000e+06
1.587964000000000000e+06
1.588081000000000000e+06
1.588205000000000000e+06
1.588300000000000000e+06
1.588422000000000000e+06
1.588542000000000000e+06
1.588650000000000000e+06
1.588767000000000000e+06
1.588885000000000000e+06
1.588982000000000000e+06
1.589098000000000000e+06
1.589211000000000000e+06
1.589320000000000000e+06
1.589437000000000000e+06
1.589541000000000000e+06
1.589628000000000000e+06
1.589732000000000000e+06
1.589836000000000000e+06
1.589945000000000000e+06
1.590038000000000000e+06
1.590144000000000000e+06
1.590247000000000000e+06
1.590370000000000000e+06
1.590461000000000000e+06
1.590579000000000000e+06
1.590671000000000000e+06
1.590780000000000000e+06
1.590885000000000000e+06
1.590986000000000000e+06
1.591098000000000000e+06
1.591217000000000000e+06
1.591334000000000000e+06
1.591433000000000000e+06
1.591528000000000000e+06
1.591636000000000000e+06
1.591762000000000000e+06
1.591880000000000000e+06
1.591985000000000000e+06
1.592100000000000000e+06
1.592209000000000000e+06
1.592320000000000000e+06
1.592418000000000000e+06
1.592528000000000000e+06
1.592633000000000000e+06
1.592739000000000000e+06
1.592860000000000000e+06
1.592964000000000000e+06
1.593077000000000000e+06
1.593178000000000000e+06
1.593291000000000000e+06
1.593395000000000000e+06
1.593498000000000000e+06
1.593585000000000000e+06
1.593670000000000000e+06
1.593776000000000000e+06
1.593883000000000000e+06
1.593990000000000000e+06
1.594092000000000000e+06
1.594184000000000000e+06
1.594310000000000000e+06
1.594430000000000000e+06
1.594542000000000000e+06
1.594654000000000000e+06
1.594747000000000000e+06
1.594837000000000000e+06
1.594938000000000000e+06
1.595040000000000000e+06
1.595171000000000000e+06
1.595277000000000000e+06
1.595378000000000000e+06
1.595499000000000000e+06
1.595599000000000000e+06
1.595701000000000000e+06
1.595797000000000000e+06
1.595897000000000000e+06
1.596012000000000000e+06
1.596117000000000000e+06
1.596208000000000000e+06
1.596305000000000000e+06
1.596411000000000000e+06
1.596507000000000000e+06
1.596612000000000000e+06
1.596724000000000000e+06
1.596835000000000000e+06
1.596936000000000000e+06
1.597033000000000000e+06
1.597143000000000000e+06
1.597251000000000000e+06
1.597369000000000000e+06
1.597468000000000000e+06
1.597575000000000000e+06
1.597695000000000000e+06
1.597806000000000000e+06
1.597906000000000000e+06
1.598009000000000000e+06
1.598112000000000000e+06
1.598225000000000000e+06
1.598344000000000000e+06
1.598473000000000000e+06
1.598584000000000000e+06
1.598693000000000000e+06
1.598806000000000000e+06
1.598926000000000000e+06
1.599038000000000000e+06
1.599148000000000000e+06
1.599244000000000000e+06
1.599374000000000000e+06
1.599472000000000000e+06
1.599578000000000000e+06
1.599682000000000000e+06
1.599784000000000000e+06
1.599882000000000000e+06
1.599988000000000000e+06
1.600095000000000000e+06
1.600205000000000000e+06
1.600309000000000000e+06
1.600411000000000000e+06
1.600516000000000000e+06
1.600620000000000000e+06
1.600724000000000000e+06
1.600840000000000000e+06
1.600933000000000000e+06
1.601043000000000000e+06
1.601166000000000000e+06
1.601275000000000000e+06
1.601403000000000000e+06
1.601492000000000000e+06
1.601593000000000000e+06
1.601706000000000000e+06
1.601818000000000000e+06
1.601930000000000000e+06
1.602033000000000000e+06
1.602136000000000000e+06
1.602241000000000000e+06
1.602347000000000000e+06
1.602456000000000000e+06
1.602577000000000000e+06
1.602691000000000000e+06
1.602813000000000000e+06
1.602907000000000000e+06
1.603011000000000000e+06
1.603125000000000000e+06
1.603232000000000000e+06
1.603335000000000000e+06
1.603455000000000000e+06
1.603553000000000000e+06
1.603654000000000000e+06
1.603760000000000000e+06
1.603863000000000000e+06
1.603970000000000000e+06
1.604070000000000000e+06
1.604168000000000000e+06
1.604272000000000000e+06
1.604366000000000000e+06
1.604474000000000000e+06
1.604580000000000000e+06
1.604685000000000000e+06
1.604781000000000000e+06
1.604893000000000000e+06
1.604987000000000000e+06
1.605089000000000000e+06
1.605184000000000000e+06
1.605294000000000000e+06
1.605401000000000000e+06
1.605506000000000000e+06
1.605608000000000000e+06
1.605709000000000000e+06
1.605813000000000000e+06
1.605914000000000000e+06
1.606017000000000000e+06
1.606129000000000000e+06
1.606226000000000000e+06
1.606343000000000000e+06
1.606452000000000000e+06
1.606575000000000000e+06
1.606674000000000000e+06
1.606779000000000000e+06
1.606875000000000000e+06
1.606985000000000000e+06
1.607090000000000000e+06
1.607194000000000000e+06
1.607297000000000000e+06
1.607391000000000000e+06
1.607509000000000000e+06
1.607610000000000000e+06
1.607714000000000000e+06
1.607820000000000000e+06
1.607927000000000000e+06
1.608039000000000000e+06
1.608142000000000000e+06
1.608244000000000000e+06
1.608345000000000000e+06
1.608462000000000000e+06
1.608553000000000000e+06
1.608649000000000000e+06
1.608743000000000000e+06
1.608833000000000000e+06
1.608927000000000000e+06
1.609032000000000000e+06
1.609161000000000000e+06
1.609271000000000000e+06
1.609396000000000000e+06
1.609484000000000000e+06
1.609583000000000000e+06
1.609672000000000000e+06
1.609803000000000000e+06
1.609917000000000000e+06
1.610038000000000000e+06
1.610142000000000000e+06
1.610246000000000000e+06
1.610349000000000000e+06
1.610471000000000000e+06
1.610584000000000000e+06
1.610681000000000000e+06
1.610801000000000000e+06
1.610893000000000000e+06
1.611000000000000000e+06
1.611125000000000000e+06
1.611226000000000000e+06
1.611344000000000000e+06
1.611446000000000000e+06
1.611548000000000000e+06
1.611660000000000000e+06
1.611732000000000000e+06
1.611844000000000000e+06
1.611957000000000000e+06
1.612064000000000000e+06
1.612155000000000000e+06
1.612272000000000000e+06
1.612371000000000000e+06
1.612486000000000000e+06
1.612583000000000000e+06
1.612700000000000000e+06
1.612817000000000000e+06
1.612930000000000000e+06
1.613034000000000000e+06
1.613138000000000000e+06
1.613244000000000000e+06
1.613364000000000000e+06
1.613457000000000000e+06
1.613563000000000000e+06
1.613641000000000000e+06
1.613750000000000000e+06
1.613858000000000000e+06
1.613964000000000000e+06
1.614056000000000000e+06
1.614157000000000000e+06
1.614274000000000000e+06
1.614363000000000000e+06
1.614478000000000000e+06
1.614587000000000000e+06
1.614692000000000000e+06
1.614786000000000000e+06
1.614880000000000000e+06
1.614973000000000000e+06
1.615088000000000000e+06
1.615181000000000000e+06
1.615287000000000000e+06
1.615392000000000000e+06
1.615504000000000000e+06
1.615609000000000000e+06
1.615717000000000000e+06
1.615823000000000000e+06
1.615923000000000000e+06
1.616044000000000000e+06
1.616152000000000000e+06
1.616267000000000000e+06
1.616378000000000000e+06
1.616483000000000000e+06
1.616605000000000000e+06
1.616693000000000000e+06
1.616800000000000000e+06
1.616910000000000000e+06
1.617022000000000000e+06
1.617141000000000000e+06
1.617229000000000000e+06
1.617330000000000000e+06
1.617433000000000000e+06
1.617526000000000000e+06
1.617638000000000000e+06
1.617741000000000000e+06
1.617848000000000000e+06
1.617949000000000000e+06
1.618050000000000000e+06
1.618162000000000000e+06
1.618268000000000000e+06
1.618367000000000000e+06
1.618473000000000000e+06
1.618578000000000000e+06
1.618682000000000000e+06
1.618788000000000000e+06
1.618889000000000000e+06
1.618999000000000000e+06
1.619107000000000000e+06
1.619209000000000000e+06
1.619310000000000000e+06
1.619414000000000000e+06
1.619511000000000000e+06
1.619614000000000000e+06
1.619723000000000000e+06
1.619823000000000000e+06
1.619942000000000000e+06
1.620045000000000000e+06
1.620148000000000000e+06
1.620253000000000000e+06
1.620371000000000000e+06
1.620467000000000000e+06
1.620561000000000000e+06
1.620662000000000000e+06
1.620771000000000000e+06
1.620865000000000000e+06
1.620963000000000000e+06
1.621052000000000000e+06
1.621143000000000000e+06
1.621264000000000000e+06
1.621371000000000000e+06
1.621473000000000000e+06
1.621558000000000000e+06
1.621684000000000000e+06
1.621794000000000000e+06
1.621899000000000000e+06
1.622005000000000000e+06
1.622104000000000000e+06
1.622213000000000000e+06
1.622324000000000000e+06
1.622424000000000000e+06
1.622514000000000000e+06
1.622610000000000000e+06
1.622726000000000000e+06
1.622839000000000000e+06
1.622950000000000000e+06
1.623066000000000000e+06
1.623171000000000000e+06
1.623269000000000000e+06
1.623381000000000000e+06
1.623499000000000000e+06
1.623612000000000000e+06
1.623727000000000000e+06
1.623848000000000000e+06
1.623952000000000000e+06
1.624050000000000000e+06
1.624162000000000000e+06
1.624263000000000000e+06
1.624363000000000000e+06
1.624479000000000000e+06
1.624587000000000000e+06
1.624703000000000000e+06
1.624813000000000000e+06
1.624920000000000000e+06
1.625019000000000000e+06
1.625142000000000000e+06
1.625253000000000000e+06
1.625368000000000000e+06
1.625476000000000000e+06
1.625593000000000000e+06
1.625692000000000000e+06
1.625784000000000000e+06
1.625888000000000000e+06
1.626009000000000000e+06
1.626138000000000000e+06
1.626256000000000000e+06
1.626366000000000000e+06
1.626490000000000000e+06
1.626592000000000000e+06
1.626695000000000000e+06
1.626808000000000000e+06
1.626903000000000000e+06
1.627019000000000000e+06
1.627112000000000000e+06
1.627206000000000000e+06
1.627320000000000000e+06
1.627422000000000000e+06
1.627521000000000000e+06
1.627629000000000000e+06
1.627740000000000000e+06
1.627839000000000000e+06
1.627947000000000000e+06
1.628038000000000000e+06
1.628155000000000000e+06
1.628279000000000000e+06
1.628375000000000000e+06
1.628482000000000000e+06
1.628592000000000000e+06
1.628717000000000000e+06
1.628804000000000000e+06
1.628899000000000000e+06
1.629009000000000000e+06
1.629109000000000000e+06
1.629209000000000000e+06
1.629305000000000000e+06
1.629403000000000000e+06
1.629495000000000000e+06
1.629614000000000000e+06
1.629707000000000000e+06
1.629809000000000000e+06
1.629931000000000000e+06
1.630063000000000000e+06
1.630156000000000000e+06
1.630273000000000000e+06
1.630387000000000000e+06
1.630499000000000000e+06
1.630606000000000000e+06
1.630719000000000000e+06
1.630826000000000000e+06
1.630954000000000000e+06
1.631053000000000000e+06
1.631154000000000000e+06
1.631263000000000000e+06
1.631354000000000000e+06
1.631456000000000000e+06
1.631559000000000000e+06
1.631657000000000000e+06
1.631755000000000000e+06
1.631865000000000000e+06
1.631958000000000000e+06
1.632053000000000000e+06
1.632154000000000000e+06
1.632259000000000000e+06
1.632384000000000000e+06
1.632459000000000000e+06
1.632567000000000000e+06
1.632678000000000000e+06
1.632773000000000000e+06
1.632892000000000000e+06
1.632991000000000000e+06
1.633107000000000000e+06
1.633201000000000000e+06
1.633299000000000000e+06
1.633385000000000000e+06
1.633485000000000000e+06
1.633581000000000000e+06
1.633683000000000000e+06
1.633788000000000000e+06
1.633895000000000000e+06
1.633999000000000000e+06
1.634100000000000000e+06
1.634217000000000000e+06
1.634311000000000000e+06
1.634410000000000000e+06
1.634493000000000000e+06
1.634594000000000000e+06
1.634698000000000000e+06
1.634806000000000000e+06
1.634908000000000000e+06
1.635003000000000000e+06
1.635089000000000000e+06
1.635172000000000000e+06
1.635296000000000000e+06
1.635374000000000000e+06
1.635484000000000000e+06
1.635597000000000000e+06
1.635691000000000000e+06
1.635818000000000000e+06
1.635904000000000000e+06
1.636006000000000000e+06
1.636121000000000000e+06
1.636228000000000000e+06
1.636340000000000000e+06
1.636426000000000000e+06
1.636534000000000000e+06
1.636636000000000000e+06
1.636720000000000000e+06
1.636807000000000000e+06
1.636927000000000000e+06
1.637045000000000000e+06
1.637158000000000000e+06
1.637255000000000000e+06
1.637352000000000000e+06
1.637459000000000000e+06
1.637558000000000000e+06
1.637665000000000000e+06
1.637764000000000000e+06
1.637859000000000000e+06
1.637962000000000000e+06
1.638070000000000000e+06
1.638183000000000000e+06
1.638300000000000000e+06
1.638397000000000000e+06
1.638486000000000000e+06
1.638587000000000000e+06
1.638686000000000000e+06
1.638775000000000000e+06
1.638889000000000000e+06
1.638984000000000000e+06
1.639084000000000000e+06
1.639174000000000000e+06
1.639280000000000000e+06
1.639393000000000000e+06
1.639511000000000000e+06
1.639621000000000000e+06
1.639731000000000000e+06
1.639838000000000000e+06
1.639942000000000000e+06
1.640067000000000000e+06
1.640162000000000000e+06
1.640284000000000000e+06
1.640396000000000000e+06
1.640501000000000000e+06
1.640597000000000000e+06
1.640712000000000000e+06
1.640801000000000000e+06
1.640898000000000000e+06
1.641005000000000000e+06
1.641113000000000000e+06
1.641210000000000000e+06
1.641306000000000000e+06
1.641397000000000000e+06
1.641505000000000000e+06
1.641636000000000000e+06
1.641719000000000000e+06
1.641825000000000000e+06
1.641929000000000000e+06
1.642012000000000000e+06
1.642110000000000000e+06
1.642208000000000000e+06
1.642312000000000000e+06
1.642416000000000000e+06
1.642506000000000000e+06
1.642613000000000000e+06
1.642718000000000000e+06
1.642834000000000000e+06
1.642941000000000000e+06
1.643045000000000000e+06
1.643149000000000000e+06
1.643253000000000000e+06
1.643364000000000000e+06
1.643484000000000000e+06
1.643581000000000000e+06
1.643689000000000000e+06
1.643799000000000000e+06
1.643900000000000000e+06
1.644000000000000000e+06
1.644116000000000000e+06
1.644200000000000000e+06
1.644314000000000000e+06
1.644409000000000000e+06
1.644496000000000000e+06
1.644610000000000000e+06
1.644689000000000000e+06
1.644793000000000000e+06
1.644901000000000000e+06
1.645000000000000000e+06
1.645095000000000000e+06
1.645181000000000000e+06
1.645272000000000000e+06
1.645382000000000000e+06
1.645491000000000000e+06
1.645581000000000000e+06
1.645672000000000000e+06
1.645760000000000000e+06
1.645870000000000000e+06
1.645966000000000000e+06
1.646064000000000000e+06
1.646165000000000000e+06
1.646270000000000000e+06
1.646379000000000000e+06
1.646484000000000000e+06
1.646597000000000000e+06
1.646711000000000000e+06
1.646830000000000000e+06
1.646943000000000000e+06
1.647064000000000000e+06
1.647166000000000000e+06
1.647257000000000000e+06
1.647371000000000000e+06
1.647475000000000000e+06
1.647576000000000000e+06
1.647668000000000000e+06
1.647772000000000000e+06
1.647880000000000000e+06
1.647967000000000000e+06
1.648068000000000000e+06
1.648181000000000000e+06
1.648268000000000000e+06
1.648380000000000000e+06
1.648467000000000000e+06
1.648572000000000000e+06
1.648665000000000000e+06
1.648751000000000000e+06
1.648852000000000000e+06
1.648953000000000000e+06
1.649052000000000000e+06
1.649154000000000000e+06
1.649256000000000000e+06
1.649353000000000000e+06
1.649472000000000000e+06
1.649580000000000000e+06
1.649670000000000000e+06
1.649776000000000000e+06
1.649886000000000000e+06
1.649989000000000000e+06
1.650100000000000000e+06
1.650186000000000000e+06
1.650281000000000000e+06
1.650385000000000000e+06
1.650486000000000000e+06
1.650611000000000000e+06
1.650707000000000000e+06
1.650782000000000000e+06
1.650872000000000000e+06
1.650961000000000000e+06
1.651069000000000000e+06
1.651165000000000000e+06
1.651273000000000000e+06
1.651380000000000000e+06
1.651479000000000000e+06
1.651582000000000000e+06
1.651688000000000000e+06
1.651794000000000000e+06
1.651901000000000000e+06
1.651999000000000000e+06
1.652098000000000000e+06
1.652206000000000000e+06
1.652315000000000000e+06
1.652416000000000000e+06
1.652531000000000000e+06
1.652639000000000000e+06
1.652734000000000000e+06
1.652834000000000000e+06
1.652941000000000000e+06
1.653039000000000000e+06
1.653146000000000000e+06
1.653250000000000000e+06
1.653356000000000000e+06
1.653449000000000000e+06
1.653552000000000000e+06
1.653669000000000000e+06
1.653750000000000000e+06
1.653867000000000000e+06
1.653969000000000000e+06
1.654051000000000000e+06
1.654155000000000000e+06
1.654264000000000000e+06
1.654366000000000000e+06
1.654480000000000000e+06
1.654575000000000000e+06
1.654675000000000000e+06
1.654765000000000000e+06
1.654854000000000000e+06
1.654941000000000000e+06
1.655037000000000000e+06
1.655145000000000000e+06
1.655248000000000000e+06
1.655363000000000000e+06
1.655457000000000000e+06
1.655562000000000000e+06
1.655672000000000000e+06
1.655776000000000000e+06
1.655885000000000000e+06
1.655992000000000000e+06
1.656080000000000000e+06
1.656191000000000000e+06
1.656277000000000000e+06
1.656389000000000000e+06
1.656497000000000000e+06
1.656586000000000000e+06
1.656707000000000000e+06
1.656823000000000000e+06
1.656925000000000000e+06
1.657053000000000000e+06
1.657174000000000000e+06
1.657288000000000000e+06
1.657388000000000000e+06
1.657495000000000000e+06
1.657588000000000000e+06
1.657682000000000000e+06
1.657785000000000000e+06
1.657875000000000000e+06
1.657976000000000000e+06
1.658072000000000000e+06
1.658171000000000000e+06
1.658273000000000000e+06
1.658386000000000000e+06
1.658490000000000000e+06
1.658603000000000000e+06
1.658705000000000000e+06
1.658798000000000000e+06
1.658910000000000000e+06
1.659005000000000000e+06
1.659122000000000000e+06
1.659217000000000000e+06
1.659300000000000000e+06
1.659399000000000000e+06
1.659491000000000000e+06
1.659596000000000000e+06
1.659699000000000000e+06
1.659800000000000000e+06
1.659893000000000000e+06
1.659993000000000000e+06
1.660089000000000000e+06
1.660185000000000000e+06
1.660286000000000000e+06
1.660372000000000000e+06
1.660476000000000000e+06
1.660576000000000000e+06
1.660693000000000000e+06
1.660772000000000000e+06
1.660874000000000000e+06
1.660980000000000000e+06
1.661069000000000000e+06
1.661173000000000000e+06
1.661279000000000000e+06
1.661382000000000000e+06
1.661488000000000000e+06
1.661568000000000000e+06
1.661666000000000000e+06
1.661754000000000000e+06
1.661849000000000000e+06
1.661968000000000000e+06
1.662071000000000000e+06
1.662183000000000000e+06
1.662297000000000000e+06
1.662403000000000000e+06
1.662518000000000000e+06
1.662630000000000000e+06
1.662721000000000000e+06
1.662832000000000000e+06
1.662935000000000000e+06
1.663030000000000000e+06
1.663134000000000000e+06
1.663233000000000000e+06
1.663345000000000000e+06
1.663437000000000000e+06
1.663536000000000000e+06
1.663640000000000000e+06
1.663730000000000000e+06
1.663829000000000000e+06
1.663921000000000000e+06
1.664021000000000000e+06
1.664100000000000000e+06
1.664198000000000000e+06
1.664297000000000000e+06
1.664377000000000000e+06
1.664472000000000000e+06
1.664580000000000000e+06
1.664675000000000000e+06
1.664778000000000000e+06
1.664892000000000000e+06
1.664986000000000000e+06
1.665088000000000000e+06
1.665176000000000000e+06
1.665276000000000000e+06
1.665367000000000000e+06
1.665467000000000000e+06
1.665578000000000000e+06
1.665683000000000000e+06
1.665773000000000000e+06
1.665866000000000000e+06
1.665944000000000000e+06
1.666043000000000000e+06
1.666150000000000000e+06
1.666253000000000000e+06
1.666361000000000000e+06
1.666462000000000000e+06
1.666577000000000000e+06
1.666688000000000000e+06
1.666787000000000000e+06
1.666886000000000000e+06
1.666989000000000000e+06
1.667105000000000000e+06
1.667221000000000000e+06
1.667328000000000000e+06
1.667435000000000000e+06
1.667530000000000000e+06
1.667647000000000000e+06
1.667739000000000000e+06
1.667838000000000000e+06
1.667943000000000000e+06
1.668034000000000000e+06
1.668128000000000000e+06
1.668235000000000000e+06
1.668335000000000000e+06
1.668424000000000000e+06
1.668521000000000000e+06
1.668630000000000000e+06
1.668723000000000000e+06
1.668819000000000000e+06
1.668915000000000000e+06
1.668990000000000000e+06
1.669085000000000000e+06
1.669196000000000000e+06
1.669302000000000000e+06
1.669400000000000000e+06
1.669504000000000000e+06
1.669597000000000000e+06
1.669709000000000000e+06
1.669809000000000000e+06
1.669902000000000000e+06
1.670009000000000000e+06
1.670104000000000000e+06
1.670216000000000000e+06
1.670318000000000000e+06
1.670424000000000000e+06
1.670528000000000000e+06
1.670621000000000000e+06
1.670743000000000000e+06
1.670836000000000000e+06
1.670946000000000000e+06
1.671065000000000000e+06
1.671181000000000000e+06
1.671289000000000000e+06
1.671388000000000000e+06
1.671473000000000000e+06
1.671563000000000000e+06
1.671672000000000000e+06
1.671769000000000000e+06
1.671860000000000000e+06
1.671960000000000000e+06
1.672069000000000000e+06
1.672156000000000000e+06
1.672255000000000000e+06
1.672352000000000000e+06
1.672448000000000000e+06
1.672542000000000000e+06
1.672641000000000000e+06
1.672740000000000000e+06
1.672849000000000000e+06
1.672957000000000000e+06
1.673063000000000000e+06
1.673159000000000000e+06
1.673256000000000000e+06
1.673360000000000000e+06
1.673460000000000000e+06
1.673542000000000000e+06
1.673665000000000000e+06
1.673761000000000000e+06
1.673857000000000000e+06
1.673954000000000000e+06
1.674054000000000000e+06
1.674149000000000000e+06
1.674245000000000000e+06
1.674363000000000000e+06
1.674460000000000000e+06
1.674560000000000000e+06
1.674668000000000000e+06
1.674755000000000000e+06
1.674862000000000000e+06
1.674964000000000000e+06
1.675074000000000000e+06
1.675164000000000000e+06
1.675250000000000000e+06
1.675364000000000000e+06
1.675451000000000000e+06
1.675544000000000000e+06
1.675643000000000000e+06
1.675738000000000000e+06
1.675836000000000000e+06
1.675947000000000000e+06
1.676051000000000000e+06
1.676147000000000000e+06
1.676242000000000000e+06
1.676358000000000000e+06
1.676454000000000000e+06
1.676546000000000000e+06
1.676651000000000000e+06
1.676745000000000000e+06
1.676847000000000000e+06
1.676940000000000000e+06
1.677041000000000000e+06
1.677134000000000000e+06
1.677242000000000000e+06
1.677339000000000000e+06
1.677441000000000000e+06
1.677539000000000000e+06
1.677640000000000000e+06
1.677747000000000000e+06
1.677830000000000000e+06
1.677925000000000000e+06
1.678022000000000000e+06
1.678118000000000000e+06
1.678211000000000000e+06
1.678312000000000000e+06
1.678407000000000000e+06
1.678502000000000000e+06
1.678595000000000000e+06
1.678702000000000000e+06
1.678812000000000000e+06
1.678900000000000000e+06
1.679002000000000000e+06
1.679096000000000000e+06
1.679183000000000000e+06
1.679273000000000000e+06
1.679364000000000000e+06
1.679463000000000000e+06
1.679565000000000000e+06
1.679676000000000000e+06
1.679773000000000000e+06
1.679883000000000000e+06
1.679981000000000000e+06
1.680069000000000000e+06
1.680156000000000000e+06
1.680250000000000000e+06
1.680355000000000000e+06
1.680445000000000000e+06
1.680550000000000000e+06
1.680641000000000000e+06
1.680735000000000000e+06
1.680843000000000000e+06
1.680932000000000000e+06
1.681017000000000000e+06
1.681110000000000000e+06
1.681196000000000000e+06
1.681289000000000000e+06
1.681381000000000000e+06
1.681471000000000000e+06
1.681564000000000000e+06
1.681662000000000000e+06
1.681759000000000000e+06
1.681865000000000000e+06
1.681966000000000000e+06
1.682055000000000000e+06
1.682153000000000000e+06
1.682287000000000000e+06
1.682386000000000000e+06
1.682500000000000000e+06
1.682577000000000000e+06
1.682672000000000000e+06
1.682785000000000000e+06
1.682904000000000000e+06
1.682998000000000000e+06
1.683095000000000000e+06
1.683197000000000000e+06
1.683273000000000000e+06
1.683369000000000000e+06
1.683482000000000000e+06
1.683578000000000000e+06
1.683672000000000000e+06
1.683767000000000000e+06
1.683863000000000000e+06
1.683975000000000000e+06
1.684079000000000000e+06
1.684181000000000000e+06
1.684265000000000000e+06
1.684365000000000000e+06
1.684468000000000000e+06
1.684582000000000000e+06
1.684685000000000000e+06
1.684780000000000000e+06
1.684895000000000000e+06
1.684997000000000000e+06
1.685095000000000000e+06
1.685205000000000000e+06
1.685298000000000000e+06
1.685402000000000000e+06
1.685486000000000000e+06
1.685595000000000000e+06
1.685685000000000000e+06
1.685774000000000000e+06
1.685901000000000000e+06
1.685988000000000000e+06
1.686075000000000000e+06
1.686188000000000000e+06
1.686279000000000000e+06
1.686389000000000000e+06
1.686483000000000000e+06
1.686591000000000000e+06
1.686695000000000000e+06
1.686786000000000000e+06
1.686884000000000000e+06
1.686991000000000000e+06
1.687097000000000000e+06
1.687211000000000000e+06
1.687316000000000000e+06
1.687420000000000000e+06
1.687511000000000000e+06
1.687594000000000000e+06
1.687693000000000000e+06
1.687796000000000000e+06
1.687901000000000000e+06
1.687994000000000000e+06
1.688090000000000000e+06
1.688186000000000000e+06
1.688283000000000000e+06
1.688398000000000000e+06
1.688479000000000000e+06
1.688581000000000000e+06
1.688678000000000000e+06
1.688760000000000000e+06
1.688857000000000000e+06
1.688951000000000000e+06
1.689051000000000000e+06
1.689158000000000000e+06
1.689256000000000000e+06
1.689353000000000000e+06
1.689438000000000000e+06
1.689530000000000000e+06
1.689620000000000000e+06
1.689716000000000000e+06
1.689807000000000000e+06
1.689896000000000000e+06
1.689983000000000000e+06
1.690085000000000000e+06
1.690179000000000000e+06
1.690294000000000000e+06
1.690401000000000000e+06
1.690504000000000000e+06
1.690609000000000000e+06
1.690725000000000000e+06
1.690814000000000000e+06
1.690903000000000000e+06
1.691001000000000000e+06
1.691107000000000000e+06
1.691226000000000000e+06
1.691313000000000000e+06
1.691435000000000000e+06
1.691524000000000000e+06
1.691627000000000000e+06
1.691750000000000000e+06
1.691847000000000000e+06
1.691932000000000000e+06
1.692044000000000000e+06
1.692133000000000000e+06
1.692226000000000000e+06
1.692328000000000000e+06
1.692430000000000000e+06
1.692524000000000000e+06
1.692620000000000000e+06
1.692709000000000000e+06
1.692803000000000000e+06
1.692903000000000000e+06
1.692991000000000000e+06
1.693093000000000000e+06
1.693191000000000000e+06
1.693267000000000000e+06
1.693362000000000000e+06
1.693463000000000000e+06
1.693567000000000000e+06
1.693662000000000000e+06
1.693742000000000000e+06
1.693835000000000000e+06
1.693934000000000000e+06
1.694033000000000000e+06
1.694113000000000000e+06
1.694232000000000000e+06
1.694331000000000000e+06
1.694440000000000000e+06
1.694547000000000000e+06
1.694644000000000000e+06
1.694754000000000000e+06
1.694870000000000000e+06
1.694966000000000000e+06
1.695084000000000000e+06
1.695177000000000000e+06
1.695293000000000000e+06
1.695379000000000000e+06
1.695497000000000000e+06
1.695586000000000000e+06
1.695690000000000000e+06
1.695791000000000000e+06
1.695888000000000000e+06
1.695994000000000000e+06
1.696097000000000000e+06
1.696189000000000000e+06
1.696293000000000000e+06
1.696402000000000000e+06
1.696507000000000000e+06
1.696611000000000000e+06
1.696717000000000000e+06
1.696823000000000000e+06
1.696919000000000000e+06
1.697001000000000000e+06
1.697120000000000000e+06
1.697216000000000000e+06
1.697310000000000000e+06
1.697399000000000000e+06
1.697492000000000000e+06
1.697576000000000000e+06
1.697674000000000000e+06
1.697764000000000000e+06
1.697862000000000000e+06
1.697947000000000000e+06
1.698032000000000000e+06
1.698132000000000000e+06
1.698246000000000000e+06
1.698360000000000000e+06
1.698462000000000000e+06
1.698545000000000000e+06
1.698659000000000000e+06
1.698760000000000000e+06
1.698862000000000000e+06
1.698962000000000000e+06
1.699073000000000000e+06
1.699161000000000000e+06
1.699254000000000000e+06
1.699355000000000000e+06
1.699466000000000000e+06
1.699576000000000000e+06
1.699687000000000000e+06
1.699801000000000000e+06
1.699906000000000000e+06
1.700007000000000000e+06
1.700103000000000000e+06
1.700205000000000000e+06
1.700320000000000000e+06
1.700427000000000000e+06
1.700527000000000000e+06
1.700609000000000000e+06
1.700701000000000000e+06
1.700809000000000000e+06
1.700896000000000000e+06
1.700987000000000000e+06
1.701075000000000000e+06
1.701169000000000000e+06
1.701272000000000000e+06
1.701382000000000000e+06
1.701477000000000000e+06
1.701578000000000000e+06
1.701662000000000000e+06
1.701754000000000000e+06
1.701851000000000000e+06
1.701962000000000000e+06
1.702055000000000000e+06
1.702146000000000000e+06
1.702232000000000000e+06
1.702324000000000000e+06
1.702402000000000000e+06
1.702497000000000000e+06
1.702594000000000000e+06
1.702698000000000000e+06
1.702792000000000000e+06
1.702880000000000000e+06
1.702983000000000000e+06
1.703068000000000000e+06
1.703167000000000000e+06
1.703274000000000000e+06
1.703366000000000000e+06
1.703478000000000000e+06
1.703572000000000000e+06
1.703658000000000000e+06
1.703764000000000000e+06
1.703879000000000000e+06
1.703963000000000000e+06
1.704051000000000000e+06
1.704143000000000000e+06
1.704244000000000000e+06
1.704346000000000000e+06
1.704459000000000000e+06
1.704555000000000000e+06
1.704653000000000000e+06
1.704752000000000000e+06
1.704845000000000000e+06
1.704949000000000000e+06
1.705066000000000000e+06
1.705163000000000000e+06
1.705256000000000000e+06
1.705370000000000000e+06
1.705461000000000000e+06
1.705584000000000000e+06
1.705688000000000000e+06
1.705801000000000000e+06
1.705915000000000000e+06
1.706003000000000000e+06
1.706098000000000000e+06
1.706196000000000000e+06
1.706306000000000000e+06
1.706399000000000000e+06
1.706482000000000000e+06
1.706600000000000000e+06
1.706699000000000000e+06
1.706800000000000000e+06
1.706904000000000000e+06
1.707018000000000000e+06
1.707104000000000000e+06
1.707194000000000000e+06
1.707313000000000000e+06
1.707434000000000000e+06
1.707518000000000000e+06
1.707611000000000000e+06
1.707707000000000000e+06
1.707789000000000000e+06
1.707883000000000000e+06
1.707992000000000000e+06
1.708073000000000000e+06
1.708161000000000000e+06
1.708269000000000000e+06
1.708364000000000000e+06
1.708463000000000000e+06
1.708562000000000000e+06
1.708664000000000000e+06
1.708768000000000000e+06
1.708884000000000000e+06
1.708983000000000000e+06
1.709073000000000000e+06
1.709166000000000000e+06
1.709264000000000000e+06
1.709351000000000000e+06
1.709452000000000000e+06
1.709551000000000000e+06
1.709642000000000000e+06
1.709751000000000000e+06
1.709845000000000000e+06
1.709940000000000000e+06
1.710045000000000000e+06
1.710169000000000000e+06
1.710267000000000000e+06
1.710360000000000000e+06
1.710442000000000000e+06
1.710538000000000000e+06
1.710631000000000000e+06
1.710720000000000000e+06
1.710812000000000000e+06
1.710908000000000000e+06
1.711003000000000000e+06
1.711101000000000000e+06
1.711210000000000000e+06
1.711314000000000000e+06
1.711423000000000000e+06
1.711535000000000000e+06
1.711634000000000000e+06
1.711738000000000000e+06
1.711837000000000000e+06
1.711943000000000000e+06
1.712055000000000000e+06
1.712150000000000000e+06
1.712246000000000000e+06
1.712354000000000000e+06
1.712449000000000000e+06
1.712547000000000000e+06
1.712648000000000000e+06
1.712746000000000000e+06
1.712853000000000000e+06
1.712960000000000000e+06
1.713052000000000000e+06
1.713144000000000000e+06
1.713242000000000000e+06
1.713316000000000000e+06
1.713406000000000000e+06
1.713507000000000000e+06
1.713599000000000000e+06
1.713694000000000000e+06
1.713804000000000000e+06
1.713891000000000000e+06
1.713985000000000000e+06
1.714076000000000000e+06
1.714176000000000000e+06
1.714279000000000000e+06
1.714387000000000000e+06
1.714483000000000000e+06
1.714583000000000000e+06
1.714672000000000000e+06
1.714769000000000000e+06
1.714862000000000000e+06
1.714961000000000000e+06
1.715056000000000000e+06
1.715167000000000000e+06
1.715268000000000000e+06
1.715371000000000000e+06
1.715461000000000000e+06
1.715543000000000000e+06
1.715637000000000000e+06
1.715739000000000000e+06
1.715825000000000000e+06
1.715956000000000000e+06
1.716069000000000000e+06
1.716178000000000000e+06
1.716277000000000000e+06
1.716372000000000000e+06
1.716481000000000000e+06
1.716579000000000000e+06
1.716682000000000000e+06
1.716781000000000000e+06
1.716866000000000000e+06
1.716952000000000000e+06
1.717042000000000000e+06
1.717148000000000000e+06
1.717232000000000000e+06
1.717336000000000000e+06
1.717436000000000000e+06
1.717544000000000000e+06
1.717642000000000000e+06
1.717730000000000000e+06
1.717809000000000000e+06
1.717901000000000000e+06
1.717993000000000000e+06
1.718101000000000000e+06
1.718211000000000000e+06
1.718310000000000000e+06
1.718402000000000000e+06
1.718500000000000000e+06
1.718594000000000000e+06
1.718694000000000000e+06
1.718796000000000000e+06
1.718881000000000000e+06
1.718969000000000000e+06
1.719065000000000000e+06
1.719155000000000000e+06
1.719248000000000000e+06
1.719364000000000000e+06
1.719454000000000000e+06
1.719559000000000000e+06
1.719657000000000000e+06
1.719758000000000000e+06
1.719850000000000000e+06
1.719955000000000000e+06
1.720041000000000000e+06
1.720131000000000000e+06
1.720240000000000000e+06
1.720344000000000000e+06
1.720442000000000000e+06
1.720554000000000000e+06
1.720660000000000000e+06
1.720761000000000000e+06
1.720861000000000000e+06
1.720968000000000000e+06
1.721063000000000000e+06
1.721159000000000000e+06
1.721255000000000000e+06
1.721342000000000000e+06
1.721438000000000000e+06
1.721544000000000000e+06
1.721616000000000000e+06
1.721709000000000000e+06
1.721819000000000000e+06
1.721928000000000000e+06
1.722016000000000000e+06
1.722117000000000000e+06
1.722215000000000000e+06
1.722317000000000000e+06
1.722412000000000000e+06
1.722508000000000000e+06
1.722599000000000000e+06
1.722705000000000000e+06
1.722798000000000000e+06
1.722912000000000000e+06
1.723034000000000000e+06
1.723127000000000000e+06
1.723234000000000000e+06
1.723338000000000000e+06
1.723424000000000000e+06
1.723528000000000000e+06
1.723635000000000000e+06
1.723738000000000000e+06
1.723848000000000000e+06
1.723937000000000000e+06
1.724043000000000000e+06
1.724123000000000000e+06
1.724217000000000000e+06
1.724312000000000000e+06
1.724411000000000000e+06
1.724480000000000000e+06
1.724593000000000000e+06
1.724687000000000000e+06
1.724773000000000000e+06
1.724878000000000000e+06
1.724969000000000000e+06
1.725075000000000000e+06
1.725174000000000000e+06
1.725291000000000000e+06
1.725401000000000000e+06
1.725495000000000000e+06
1.725597000000000000e+06
1.725686000000000000e+06
1.725788000000000000e+06
1.725884000000000000e+06
1.725963000000000000e+06
1.726061000000000000e+06
1.726159000000000000e+06
1.726249000000000000e+06
1.726367000000000000e+06
1.726461000000000000e+06
1.726553000000000000e+06
1.726654000000000000e+06
1.726742000000000000e+06
1.726826000000000000e+06
1.726918000000000000e+06
1.727003000000000000e+06
1.727085000000000000e+06
1.727173000000000000e+06
1.727278000000000000e+06
1.727393000000000000e+06
1.727487000000000000e+06
1.727586000000000000e+06
1.727677000000000000e+06
1.727783000000000000e+06
1.727888000000000000e+06
1.727982000000000000e+06
1.728088000000000000e+06
1.728174000000000000e+06
1.728262000000000000e+06
1.728370000000000000e+06
1.728450000000000000e+06
1.728552000000000000e+06
1.728655000000000000e+06
1.728774000000000000e+06
1.728881000000000000e+06
1.728971000000000000e+06
1.729054000000000000e+06
1.729163000000000000e+06
1.729263000000000000e+06
1.729357000000000000e+06
1.729464000000000000e+06
1.729579000000000000e+06
1.729685000000000000e+06
1.729771000000000000e+06
1.729866000000000000e+06
1.729956000000000000e+06
1.730054000000000000e+06
1.730160000000000000e+06
1.730250000000000000e+06
1.730327000000000000e+06
1.730436000000000000e+06
1.730521000000000000e+06
1.730647000000000000e+06
1.730751000000000000e+06
1.730868000000000000e+06
1.730980000000000000e+06
1.731068000000000000e+06
1.731164000000000000e+06
1.731245000000000000e+06
1.731344000000000000e+06
1.731455000000000000e+06
1.731545000000000000e+06
1.731644000000000000e+06
1.731743000000000000e+06
1.731856000000000000e+06
1.731962000000000000e+06
1.732044000000000000e+06
1.732142000000000000e+06
1.732240000000000000e+06
1.732336000000000000e+06
1.732415000000000000e+06
1.732491000000000000e+06
1.732583000000000000e+06
1.732672000000000000e+06
1.732775000000000000e+06
1.732868000000000000e+06
1.732977000000000000e+06
1.733076000000000000e+06
1.733172000000000000e+06
1.733270000000000000e+06
1.733374000000000000e+06
1.733468000000000000e+06
1.733564000000000000e+06
1.733661000000000000e+06
1.733751000000000000e+06
1.733863000000000000e+06
1.733959000000000000e+06
1.734061000000000000e+06
1.734155000000000000e+06
1.734255000000000000e+06
1.734351000000000000e+06
1.734456000000000000e+06
1.734560000000000000e+06
1.734652000000000000e+06
1.734747000000000000e+06
1.734845000000000000e+06
1.734929000000000000e+06
1.735040000000000000e+06
1.735136000000000000e+06
1.735251000000000000e+06
1.735341000000000000e+06
1.735440000000000000e+06
1.735546000000000000e+06
1.735630000000000000e+06
1.735728000000000000e+06
1.735826000000000000e+06
1.735928000000000000e+06
1.736036000000000000e+06
1.736134000000000000e+06
1.736232000000000000e+06
1.736322000000000000e+06
1.736428000000000000e+06
1.736532000000000000e+06
1.736618000000000000e+06
1.736701000000000000e+06
1.736803000000000000e+06
1.736901000000000000e+06
1.737003000000000000e+06
1.737112000000000000e+06
1.737212000000000000e+06
1.737304000000000000e+06
1.737391000000000000e+06
1.737493000000000000e+06
1.737592000000000000e+06
1.737694000000000000e+06
1.737807000000000000e+06
1.737910000000000000e+06
1.737995000000000000e+06
1.738076000000000000e+06
1.738161000000000000e+06
1.738242000000000000e+06
1.738350000000000000e+06
1.738459000000000000e+06
1.738559000000000000e+06
1.738662000000000000e+06
1.738762000000000000e+06
1.738850000000000000e+06
1.738939000000000000e+06
1.739031000000000000e+06
1.739134000000000000e+06
1.739243000000000000e+06
1.739359000000000000e+06
1.739455000000000000e+06
1.739561000000000000e+06
1.739640000000000000e+06
1.739730000000000000e+06
1.739821000000000000e+06
1.739902000000000000e+06
1.739993000000000000e+06
1.740101000000000000e+06
1.740190000000000000e+06
1.740303000000000000e+06
1.740417000000000000e+06
1.740522000000000000e+06
1.740613000000000000e+06
1.740712000000000000e+06
1.740800000000000000e+06
1.740899000000000000e+06
1.740994000000000000e+06
1.741081000000000000e+06
1.741175000000000000e+06
1.741270000000000000e+06
1.741354000000000000e+06
1.741442000000000000e+06
1.741549000000000000e+06
1.741646000000000000e+06
1.741751000000000000e+06
1.741841000000000000e+06
1.741941000000000000e+06
1.742030000000000000e+06
1.742120000000000000e+06
1.742221000000000000e+06
1.742316000000000000e+06
1.742414000000000000e+06
1.742524000000000000e+06
1.742603000000000000e+06
1.742701000000000000e+06
1.742783000000000000e+06
1.742876000000000000e+06
1.742965000000000000e+06
1.743059000000000000e+06
1.743150000000000000e+06
1.743244000000000000e+06
1.743330000000000000e+06
1.743431000000000000e+06
1.743519000000000000e+06
1.743604000000000000e+06
1.743702000000000000e+06
1.743786000000000000e+06
1.743874000000000000e+06
1.743976000000000000e+06
1.744052000000000000e+06
1.744145000000000000e+06
1.744246000000000000e+06
1.744341000000000000e+06
1.744434000000000000e+06
1.744526000000000000e+06
1.744611000000000000e+06
1.744720000000000000e+06
1.744816000000000000e+06
1.744909000000000000e+06
1.745023000000000000e+06
1.745114000000000000e+06
1.745212000000000000e+06
1.745301000000000000e+06
1.745412000000000000e+06
1.745499000000000000e+06
1.745592000000000000e+06
1.745680000000000000e+06
1.745772000000000000e+06
1.745863000000000000e+06
1.745951000000000000e+06
1.746055000000000000e+06
1.746140000000000000e+06
1.746226000000000000e+06
1.746321000000000000e+06
1.746416000000000000e+06
1.746522000000000000e+06
1.746653000000000000e+06
1.746753000000000000e+06
1.746864000000000000e+06
1.746961000000000000e+06
1.747071000000000000e+06
1.747178000000000000e+06
1.747271000000000000e+06
1.747348000000000000e+06
1.747447000000000000e+06
1.747537000000000000e+06
1.747620000000000000e+06
1.747727000000000000e+06
1.747847000000000000e+06
1.747935000000000000e+06
1.748044000000000000e+06
1.748144000000000000e+06
1.748256000000000000e+06
1.748338000000000000e+06
1.748427000000000000e+06
1.748518000000000000e+06
1.748607000000000000e+06
1.748702000000000000e+06
1.748803000000000000e+06
1.748923000000000000e+06
1.749021000000000000e+06
1.749118000000000000e+06
1.749205000000000000e+06
1.749314000000000000e+06
1.749423000000000000e+06
1.749518000000000000e+06
1.749612000000000000e+06
1.749694000000000000e+06
1.749791000000000000e+06
1.749889000000000000e+06
1.749967000000000000e+06
1.750054000000000000e+06
1.750156000000000000e+06
1.750257000000000000e+06
1.750363000000000000e+06
1.750451000000000000e+06
1.750543000000000000e+06
1.750649000000000000e+06
1.750743000000000000e+06
1.750830000000000000e+06
1.750936000000000000e+06
1.751044000000000000e+06
1.751107000000000000e+06
1.751189000000000000e+06
1.751289000000000000e+06
1.751392000000000000e+06
1.751477000000000000e+06
1.751579000000000000e+06
1.751676000000000000e+06
1.751758000000000000e+06
1.751863000000000000e+06
1.751945000000000000e+06
1.752043000000000000e+06
1.752132000000000000e+06
1.752240000000000000e+06
1.752320000000000000e+06
1.752425000000000000e+06
1.752512000000000000e+06
1.752598000000000000e+06
1.752700000000000000e+06
1.752798000000000000e+06
1.752908000000000000e+06
1.752985000000000000e+06
1.753082000000000000e+06
1.753176000000000000e+06
1.753267000000000000e+06
1.753354000000000000e+06
1.753459000000000000e+06
1.753569000000000000e+06
1.753661000000000000e+06
1.753738000000000000e+06
1.753846000000000000e+06
1.753951000000000000e+06
1.754058000000000000e+06
1.754150000000000000e+06
1.754235000000000000e+06
1.754325000000000000e+06
1.754437000000000000e+06
1.754536000000000000e+06
1.754633000000000000e+06
1.754720000000000000e+06
1.754816000000000000e+06
1.754925000000000000e+06
1.755016000000000000e+06
1.755107000000000000e+06
1.755194000000000000e+06
1.755277000000000000e+06
1.755370000000000000e+06
1.755447000000000000e+06
1.755556000000000000e+06
1.755654000000000000e+06
1.755751000000000000e+06
1.755847000000000000e+06
1.755954000000000000e+06
1.756056000000000000e+06
1.756156000000000000e+06
1.756244000000000000e+06
1.756331000000000000e+06
1.756435000000000000e+06
1.756528000000000000e+06
1.756622000000000000e+06
1.756704000000000000e+06
1.756793000000000000e+06
1.756886000000000000e+06
1.756987000000000000e+06
1.757078000000000000e+06
1.757151000000000000e+06
1.757263000000000000e+06
1.757363000000000000e+06
1.757463000000000000e+06
1.757562000000000000e+06
1.757644000000000000e+06
1.757739000000000000e+06
1.757831000000000000e+06
1.757925000000000000e+06
1.758031000000000000e+06
1.758123000000000000e+06
1.758213000000000000e+06
1.758292000000000000e+06
1.758391000000000000e+06
1.758487000000000000e+06
1.758585000000000000e+06
1.758691000000000000e+06
1.758771000000000000e+06
1.758864000000000000e+06
1.758962000000000000e+06
1.759043000000000000e+06
1.759144000000000000e+06
1.759244000000000000e+06
1.759336000000000000e+06
1.759420000000000000e+06
1.759518000000000000e+06
1.759602000000000000e+06
1.759688000000000000e+06
1.759785000000000000e+06
1.759890000000000000e+06
1.759994000000000000e+06
1.760095000000000000e+06
1.760192000000000000e+06
1.760306000000000000e+06
1.760402000000000000e+06
1.760476000000000000e+06
1.760591000000000000e+06
1.760679000000000000e+06
1.760780000000000000e+06
1.760884000000000000e+06
1.760988000000000000e+06
1.761092000000000000e+06
1.761196000000000000e+06
1.761282000000000000e+06
1.761375000000000000e+06
1.761461000000000000e+06
1.761563000000000000e+06
1.761649000000000000e+06
1.761737000000000000e+06
1.761837000000000000e+06
1.761935000000000000e+06
1.762029000000000000e+06
1.762115000000000000e+06
1.762217000000000000e+06
1.762317000000000000e+06
1.762410000000000000e+06
1.762501000000000000e+06
1.762591000000000000e+06
1.762689000000000000e+06
1.762782000000000000e+06
1.762883000000000000e+06
1.762980000000000000e+06
1.763082000000000000e+06
1.763173000000000000e+06
1.763259000000000000e+06
1.763357000000000000e+06
1.763451000000000000e+06
1.763550000000000000e+06
1.763640000000000000e+06
1.763733000000000000e+06
1.763820000000000000e+06
1.763944000000000000e+06
1.764050000000000000e+06
1.764154000000000000e+06
1.764245000000000000e+06
1.764346000000000000e+06
1.764427000000000000e+06
1.764544000000000000e+06
1.764647000000000000e+06
1.764749000000000000e+06
1.764859000000000000e+06
1.764958000000000000e+06
1.765053000000000000e+06
1.765159000000000000e+06
1.765262000000000000e+06
1.765359000000000000e+06
1.765450000000000000e+06
1.765538000000000000e+06
1.765640000000000000e+06
1.765730000000000000e+06
1.765833000000000000e+06
1.765929000000000000e+06
1.766017000000000000e+06
1.766111000000000000e+06
1.766194000000000000e+06
1.766296000000000000e+06
1.766407000000000000e+06
1.766503000000000000e+06
1.766600000000000000e+06
1.766693000000000000e+06
1.766778000000000000e+06
1.766874000000000000e+06
1.766980000000000000e+06
1.767071000000000000e+06
1.767163000000000000e+06
1.767260000000000000e+06
1.767344000000000000e+06
1.767431000000000000e+06
1.767522000000000000e+06
1.767602000000000000e+06
1.767701000000000000e+06
1.767812000000000000e+06
1.767913000000000000e+06
1.768028000000000000e+06
1.768118000000000000e+06
1.768199000000000000e+06
1.768286000000000000e+06
1.768376000000000000e+06
1.768469000000000000e+06
1.768551000000000000e+06
1.768644000000000000e+06
1.768728000000000000e+06
1.768826000000000000e+06
1.768914000000000000e+06
1.769000000000000000e+06
1.769082000000000000e+06
1.769185000000000000e+06
1.769285000000000000e+06
1.769394000000000000e+06
1.769497000000000000e+06
1.769594000000000000e+06
1.769687000000000000e+06
1.769784000000000000e+06
1.769885000000000000e+06
1.769992000000000000e+06
1.770106000000000000e+06
1.770198000000000000e+06
1.770292000000000000e+06
1.770391000000000000e+06
1.770491000000000000e+06
1.770581000000000000e+06
1.770674000000000000e+06
1.770749000000000000e+06
1.770846000000000000e+06
1.770928000000000000e+06
1.771002000000000000e+06
1.771109000000000000e+06
1.771208000000000000e+06
1.771312000000000000e+06
1.771411000000000000e+06
1.771494000000000000e+06
1.771581000000000000e+06
1.771679000000000000e+06
1.771783000000000000e+06
1.771877000000000000e+06
1.771984000000000000e+06
1.772075000000000000e+06
1.772169000000000000e+06
1.772269000000000000e+06
1.772365000000000000e+06
1.772450000000000000e+06
1.772537000000000000e+06
1.772643000000000000e+06
1.772747000000000000e+06
1.772830000000000000e+06
1.772933000000000000e+06
1.773026000000000000e+06
1.773111000000000000e+06
1.773196000000000000e+06
1.773297000000000000e+06
1.773392000000000000e+06
1.773491000000000000e+06
1.773583000000000000e+06
1.773668000000000000e+06
1.773756000000000000e+06
1.773847000000000000e+06
1.773939000000000000e+06
1.774030000000000000e+06
1.774121000000000000e+06
1.774232000000000000e+06
1.774316000000000000e+06
1.774404000000000000e+06
1.774490000000000000e+06
1.774583000000000000e+06
1.774658000000000000e+06
1.774746000000000000e+06
1.774826000000000000e+06
1.774915000000000000e+06
1.775010000000000000e+06
1.775113000000000000e+06
1.775210000000000000e+06
1.775307000000000000e+06
1.775404000000000000e+06
1.775502000000000000e+06
1.775591000000000000e+06
1.775689000000000000e+06
1.775780000000000000e+06
1.775870000000000000e+06
1.775977000000000000e+06
1.776073000000000000e+06
1.776160000000000000e+06
1.776248000000000000e+06
1.776330000000000000e+06
1.776433000000000000e+06
1.776533000000000000e+06
1.776617000000000000e+06
1.776708000000000000e+06
1.776797000000000000e+06
1.776901000000000000e+06
1.777010000000000000e+06
1.777107000000000000e+06
1.777175000000000000e+06
1.777264000000000000e+06
1.777351000000000000e+06
1.777426000000000000e+06
1.777520000000000000e+06
1.777612000000000000e+06
1.777707000000000000e+06
1.777787000000000000e+06
1.777873000000000000e+06
1.777960000000000000e+06
1.778049000000000000e+06
1.778153000000000000e+06
1.778258000000000000e+06
1.778349000000000000e+06
1.778435000000000000e+06
1.778515000000000000e+06
1.778608000000000000e+06
1.778715000000000000e+06
1.778822000000000000e+06
1.778924000000000000e+06
1.779021000000000000e+06
1.779106000000000000e+06
1.779198000000000000e+06
1.779283000000000000e+06
1.779358000000000000e+06
1.779437000000000000e+06
1.779543000000000000e+06
1.779626000000000000e+06
1.779712000000000000e+06
1.779803000000000000e+06
1.779905000000000000e+06
1.779993000000000000e+06
1.780070000000000000e+06
1.780172000000000000e+06
1.780262000000000000e+06
1.780345000000000000e+06
1.780443000000000000e+06
1.780533000000000000e+06
1.780620000000000000e+06
1.780710000000000000e+06
1.780808000000000000e+06
1.780898000000000000e+06
1.780990000000000000e+06
1.781094000000000000e+06
1.781204000000000000e+06
1.781305000000000000e+06
1.781405000000000000e+06
1.781490000000000000e+06
1.781588000000000000e+06
1.781702000000000000e+06
1.781783000000000000e+06
1.781874000000000000e+06
1.781973000000000000e+06
1.782058000000000000e+06
1.782155000000000000e+06
1.782230000000000000e+06
1.782327000000000000e+06
1.782422000000000000e+06
1.782517000000000000e+06
1.782608000000000000e+06
1.782719000000000000e+06
1.782806000000000000e+06
1.782873000000000000e+06
1.782989000000000000e+06
1.783080000000000000e+06
1.783172000000000000e+06
1.783279000000000000e+06
1.783358000000000000e+06
1.783457000000000000e+06
1.783556000000000000e+06
1.783658000000000000e+06
1.783737000000000000e+06
1.783819000000000000e+06
1.783919000000000000e+06
1.784020000000000000e+06
1.784108000000000000e+06
1.784211000000000000e+06
1.784304000000000000e+06
1.784392000000000000e+06
1.784493000000000000e+06
1.784590000000000000e+06
1.784670000000000000e+06
1.784774000000000000e+06
1.784862000000000000e+06
1.784957000000000000e+06
1.785052000000000000e+06
1.785155000000000000e+06
1.785230000000000000e+06
1.785300000000000000e+06
1.785387000000000000e+06
1.785480000000000000e+06
1.785578000000000000e+06
1.785655000000000000e+06
1.785742000000000000e+06
1.785836000000000000e+06
1.785923000000000000e+06
1.786025000000000000e+06
1.786139000000000000e+06
1.786242000000000000e+06
1.786343000000000000e+06
1.786427000000000000e+06
1.786531000000000000e+06
1.786660000000000000e+06
1.786752000000000000e+06
1.786856000000000000e+06
1.786967000000000000e+06
1.787045000000000000e+06
1.787148000000000000e+06
1.787246000000000000e+06
1.787355000000000000e+06
1.787437000000000000e+06
1.787524000000000000e+06
1.787598000000000000e+06
1.787694000000000000e+06
1.787792000000000000e+06
1.787884000000000000e+06
1.787972000000000000e+06
1.788062000000000000e+06
1.788153000000000000e+06
1.788255000000000000e+06
1.788342000000000000e+06
1.788426000000000000e+06
1.788512000000000000e+06
1.788599000000000000e+06
1.788687000000000000e+06
1.788786000000000000e+06
1.788868000000000000e+06
1.788960000000000000e+06
1.789050000000000000e+06
1.789146000000000000e+06
1.789223000000000000e+06
1.789292000000000000e+06
1.789384000000000000e+06
1.789494000000000000e+06
1.789593000000000000e+06
1.789682000000000000e+06
1.789793000000000000e+06
1.789889000000000000e+06
1.789973000000000000e+06
1.790069000000000000e+06
1.790166000000000000e+06
1.790283000000000000e+06
1.790384000000000000e+06
1.790480000000000000e+06
1.790556000000000000e+06
1.790658000000000000e+06
1.790764000000000000e+06
1.790845000000000000e+06
1.790930000000000000e+06
1.791042000000000000e+06
1.791137000000000000e+06
1.791231000000000000e+06
1.791331000000000000e+06
1.791411000000000000e+06
1.791509000000000000e+06
1.791597000000000000e+06
1.791691000000000000e+06
1.791785000000000000e+06
1.791878000000000000e+06
1.791981000000000000e+06
1.792067000000000000e+06
1.792173000000000000e+06
1.792269000000000000e+06
1.792352000000000000e+06
1.792452000000000000e+06
1.792537000000000000e+06
1.792632000000000000e+06
1.792713000000000000e+06
1.792814000000000000e+06
1.792908000000000000e+06
1.793002000000000000e+06
1.793077000000000000e+06
1.793178000000000000e+06
1.793257000000000000e+06
1.793369000000000000e+06
1.793467000000000000e+06
1.793568000000000000e+06
1.793655000000000000e+06
1.793745000000000000e+06
1.793847000000000000e+06
1.793932000000000000e+06
1.794018000000000000e+06
1.794119000000000000e+06
1.794204000000000000e+06
1.794303000000000000e+06
1.794397000000000000e+06
1.794494000000000000e+06
1.794585000000000000e+06
1.794669000000000000e+06
1.794753000000000000e+06
1.794850000000000000e+06
1.794951000000000000e+06
1.795056000000000000e+06
1.795150000000000000e+06
1.795248000000000000e+06
1.795353000000000000e+06
1.795451000000000000e+06
1.795542000000000000e+06
1.795635000000000000e+06
1.795719000000000000e+06
1.795823000000000000e+06
1.795926000000000000e+06
1.796003000000000000e+06
1.796096000000000000e+06
1.796177000000000000e+06
1.796281000000000000e+06
1.796364000000000000e+06
1.796453000000000000e+06
1.796557000000000000e+06
1.796658000000000000e+06
1.796761000000000000e+06
1.796855000000000000e+06
1.796953000000000000e+06
1.797060000000000000e+06
1.797144000000000000e+06
1.797251000000000000e+06
1.797343000000000000e+06
1.797421000000000000e+06
1.797517000000000000e+06
1.797611000000000000e+06
1.797712000000000000e+06
1.797804000000000000e+06
1.797886000000000000e+06
1.797991000000000000e+06
1.798081000000000000e+06
1.798177000000000000e+06
1.798281000000000000e+06
1.798378000000000000e+06
1.798472000000000000e+06
1.798574000000000000e+06
1.798662000000000000e+06
1.798759000000000000e+06
1.798861000000000000e+06
1.798952000000000000e+06
1.799050000000000000e+06
1.799141000000000000e+06
1.799235000000000000e+06
1.799339000000000000e+06
1.799444000000000000e+06
1.799544000000000000e+06
1.799652000000000000e+06
1.799749000000000000e+06
1.799823000000000000e+06
1.799908000000000000e+06
1.799992000000000000e+06
1.800090000000000000e+06
1.800180000000000000e+06
1.800266000000000000e+06
1.800348000000000000e+06
1.800430000000000000e+06
1.800530000000000000e+06
1.800609000000000000e+06
1.800715000000000000e+06
1.800801000000000000e+06
1.800909000000000000e+06
1.801007000000000000e+06
1.801098000000000000e+06
1.801193000000000000e+06
1.801311000000000000e+06
1.801409000000000000e+06
1.801475000000000000e+06
1.801571000000000000e+06
1.801655000000000000e+06
1.801745000000000000e+06
1.801833000000000000e+06
1.801916000000000000e+06
1.801999000000000000e+06
1.802102000000000000e+06
1.802196000000000000e+06
1.802319000000000000e+06
1.802412000000000000e+06
1.802505000000000000e+06
1.802608000000000000e+06
1.802686000000000000e+06
1.802790000000000000e+06
1.802879000000000000e+06
1.802969000000000000e+06
1.803064000000000000e+06
1.803146000000000000e+06
1.803226000000000000e+06
1.803314000000000000e+06
1.803401000000000000e+06
1.803479000000000000e+06
1.803576000000000000e+06
1.803669000000000000e+06
1.803759000000000000e+06
1.803855000000000000e+06
1.803950000000000000e+06
1.804036000000000000e+06
1.804119000000000000e+06
1.804226000000000000e+06
1.804314000000000000e+06
1.804405000000000000e+06
1.804494000000000000e+06
1.804578000000000000e+06
1.804678000000000000e+06
1.804751000000000000e+06
1.804842000000000000e+06
1.804916000000000000e+06
1.805020000000000000e+06
1.805108000000000000e+06
1.805210000000000000e+06
1.805305000000000000e+06
1.805390000000000000e+06
1.805483000000000000e+06
1.805573000000000000e+06
1.805675000000000000e+06
1.805759000000000000e+06
1.805856000000000000e+06
1.805946000000000000e+06
1.806050000000000000e+06
1.806125000000000000e+06
1.806217000000000000e+06
1.806299000000000000e+06
1.806392000000000000e+06
1.806503000000000000e+06
1.806593000000000000e+06
1.806685000000000000e+06
1.806779000000000000e+06
1.806867000000000000e+06
1.806950000000000000e+06
1.807043000000000000e+06
1.807122000000000000e+06
1.807219000000000000e+06
1.807306000000000000e+06
1.807380000000000000e+06
1.807487000000000000e+06
1.807569000000000000e+06
1.807645000000000000e+06
1.807748000000000000e+06
1.807838000000000000e+06
1.807939000000000000e+06
1.808043000000000000e+06
1.808132000000000000e+06
1.808223000000000000e+06
1.808315000000000000e+06
1.808432000000000000e+06
1.808537000000000000e+06
1.808628000000000000e+06
1.808731000000000000e+06
1.808834000000000000e+06
1.808920000000000000e+06
1.809013000000000000e+06
1.809122000000000000e+06
1.809195000000000000e+06
1.809300000000000000e+06
1.809383000000000000e+06
1.809486000000000000e+06
1.809579000000000000e+06
1.809652000000000000e+06
1.809742000000000000e+06
1.809842000000000000e+06
1.809934000000000000e+06
1.810022000000000000e+06
1.810112000000000000e+06
1.810215000000000000e+06
1.810309000000000000e+06
1.810397000000000000e+06
1.810480000000000000e+06
1.810570000000000000e+06
1.810663000000000000e+06
1.810748000000000000e+06
1.810823000000000000e+06
1.810912000000000000e+06
1.811010000000000000e+06
1.811101000000000000e+06
1.811187000000000000e+06
1.811280000000000000e+06
1.811371000000000000e+06
1.811463000000000000e+06
1.811543000000000000e+06
1.811647000000000000e+06
1.811740000000000000e+06
1.811832000000000000e+06
1.811930000000000000e+06
1.812029000000000000e+06
1.812126000000000000e+06
1.812225000000000000e+06
1.812326000000000000e+06
1.812405000000000000e+06
1.812498000000000000e+06
1.812589000000000000e+06
1.812683000000000000e+06
1.812782000000000000e+06
1.812884000000000000e+06
1.812961000000000000e+06
1.813050000000000000e+06
1.813143000000000000e+06
1.813241000000000000e+06
1.813343000000000000e+06
1.813440000000000000e+06
1.813524000000000000e+06
1.813614000000000000e+06
1.813710000000000000e+06
1.813791000000000000e+06
1.813889000000000000e+06
1.813980000000000000e+06
1.814077000000000000e+06
1.814174000000000000e+06
1.814256000000000000e+06
1.814366000000000000e+06
1.814465000000000000e+06
1.814555000000000000e+06
1.814633000000000000e+06
1.814730000000000000e+06
1.814822000000000000e+06
1.814941000000000000e+06
1.815021000000000000e+06
1.815095000000000000e+06
1.815188000000000000e+06
1.815271000000000000e+06
1.815368000000000000e+06
1.815477000000000000e+06
1.815563000000000000e+06
1.815656000000000000e+06
1.815745000000000000e+06
1.815849000000000000e+06
1.815932000000000000e+06
1.816030000000000000e+06
1.816127000000000000e+06
1.816218000000000000e+06
1.816284000000000000e+06
1.816379000000000000e+06
1.816460000000000000e+06
1.816542000000000000e+06
1.816614000000000000e+06
1.816703000000000000e+06
1.816804000000000000e+06
1.816898000000000000e+06
1.816989000000000000e+06
1.817091000000000000e+06
1.817179000000000000e+06
1.817275000000000000e+06
1.817370000000000000e+06
1.817465000000000000e+06
1.817545000000000000e+06
1.817653000000000000e+06
1.817745000000000000e+06
1.817830000000000000e+06
1.817914000000000000e+06
1.817999000000000000e+06
1.818071000000000000e+06
1.818144000000000000e+06
1.818247000000000000e+06
1.818339000000000000e+06
1.818427000000000000e+06
1.818538000000000000e+06
1.818617000000000000e+06
1.818711000000000000e+06
1.818801000000000000e+06
1.818886000000000000e+06
1.818972000000000000e+06
1.819053000000000000e+06
1.819133000000000000e+06
1.819224000000000000e+06
1.819312000000000000e+06
1.819393000000000000e+06
1.819479000000000000e+06
1.819578000000000000e+06
1.819677000000000000e+06
1.819765000000000000e+06
1.819862000000000000e+06
1.819944000000000000e+06
1.820019000000000000e+06
1.820092000000000000e+06
1.820199000000000000e+06
1.820271000000000000e+06
1.820350000000000000e+06
1.820446000000000000e+06
1.820550000000000000e+06
1.820644000000000000e+06
1.820735000000000000e+06
1.820817000000000000e+06
1.820897000000000000e+06
1.820992000000000000e+06
1.821075000000000000e+06
1.821169000000000000e+06
1.821264000000000000e+06
1.821362000000000000e+06
1.821465000000000000e+06
1.821546000000000000e+06
1.821620000000000000e+06
1.821713000000000000e+06
1.821812000000000000e+06
1.821902000000000000e+06
1.822016000000000000e+06
1.822093000000000000e+06
1.822153000000000000e+06
1.822250000000000000e+06
1.822347000000000000e+06
1.822444000000000000e+06
1.822520000000000000e+06
1.822602000000000000e+06
1.822700000000000000e+06
1.822804000000000000e+06
1.822893000000000000e+06
1.822969000000000000e+06
1.823051000000000000e+06
1.823148000000000000e+06
1.823233000000000000e+06
1.823316000000000000e+06
1.823398000000000000e+06
1.823482000000000000e+06
1.823559000000000000e+06
1.823642000000000000e+06
1.823722000000000000e+06
1.823813000000000000e+06
1.823903000000000000e+06
1.823993000000000000e+06
1.824079000000000000e+06
1.824161000000000000e+06
1.824242000000000000e+06
1.824334000000000000e+06
1.824438000000000000e+06
1.824529000000000000e+06
1.824631000000000000e+06
1.824720000000000000e+06
1.824803000000000000e+06
1.824907000000000000e+06
1.825013000000000000e+06
1.825104000000000000e+06
1.825186000000000000e+06
1.825267000000000000e+06
1.825351000000000000e+06
1.825450000000000000e+06
1.825518000000000000e+06
1.825613000000000000e+06
1.825694000000000000e+06
1.825795000000000000e+06
1.825877000000000000e+06
1.825981000000000000e+06
1.826086000000000000e+06
1.826181000000000000e+06
1.826265000000000000e+06
1.826351000000000000e+06
1.826438000000000000e+06
1.826545000000000000e+06
1.826636000000000000e+06
1.826729000000000000e+06
1.826810000000000000e+06
1.826896000000000000e+06
1.827002000000000000e+06
1.827100000000000000e+06
1.827209000000000000e+06
1.827302000000000000e+06
1.827392000000000000e+06
1.827491000000000000e+06
1.827565000000000000e+06
1.827656000000000000e+06
1.827739000000000000e+06
1.827825000000000000e+06
1.827923000000000000e+06
1.828011000000000000e+06
1.828100000000000000e+06
1.828178000000000000e+06
1.828248000000000000e+06
1.828337000000000000e+06
1.828421000000000000e+06
1.828509000000000000e+06
1.828600000000000000e+06
1.828682000000000000e+06
1.828781000000000000e+06
1.828862000000000000e+06
1.828970000000000000e+06
1.829055000000000000e+06
1.829141000000000000e+06
1.829238000000000000e+06
1.829329000000000000e+06
1.829442000000000000e+06
1.829544000000000000e+06
1.829638000000000000e+06
1.829707000000000000e+06
1.829797000000000000e+06
1.829882000000000000e+06
1.829964000000000000e+06
1.830064000000000000e+06
1.830170000000000000e+06
1.830255000000000000e+06
1.830336000000000000e+06
1.830434000000000000e+06
1.830524000000000000e+06
1.830605000000000000e+06
1.830692000000000000e+06
1.830773000000000000e+06
1.830860000000000000e+06
1.830967000000000000e+06
1.831054000000000000e+06
1.831145000000000000e+06
1.831254000000000000e+06
1.831348000000000000e+06
1.831457000000000000e+06
1.831555000000000000e+06
1.831624000000000000e+06
1.831710000000000000e+06
1.831803000000000000e+06
1.831904000000000000e+06
1.832006000000000000e+06
1.832105000000000000e+06
1.832201000000000000e+06
1.832291000000000000e+06
1.832388000000000000e+06
1.832504000000000000e+06
1.832600000000000000e+06
1.832687000000000000e+06
1.832773000000000000e+06
1.832879000000000000e+06
1.832983000000000000e+06
1.833089000000000000e+06
1.833165000000000000e+06
1.833250000000000000e+06
1.833335000000000000e+06
1.833432000000000000e+06
1.833523000000000000e+06
1.833619000000000000e+06
1.833728000000000000e+06
1.833823000000000000e+06
1.833904000000000000e+06
1.833996000000000000e+06
1.834092000000000000e+06
1.834185000000000000e+06
1.834264000000000000e+06
1.834329000000000000e+06
1.834405000000000000e+06
1.834497000000000000e+06
1.834587000000000000e+06
1.834668000000000000e+06
1.834756000000000000e+06
1.834847000000000000e+06
1.834944000000000000e+06
1.835035000000000000e+06
1.835126000000000000e+06
1.835227000000000000e+06
1.835306000000000000e+06
1.835394000000000000e+06
1.835482000000000000e+06
1.835574000000000000e+06
1.835655000000000000e+06
1.835752000000000000e+06
1.835846000000000000e+06
1.835954000000000000e+06
1.836040000000000000e+06
1.836119000000000000e+06
1.836210000000000000e+06
1.836292000000000000e+06
1.836389000000000000e+06
1.836473000000000000e+06
1.836560000000000000e+06
1.836644000000000000e+06
1.836745000000000000e+06
1.836841000000000000e+06
1.836920000000000000e+06
1.837012000000000000e+06
1.837104000000000000e+06
1.837207000000000000e+06
1.837293000000000000e+06
1.837376000000000000e+06
1.837471000000000000e+06
1.837578000000000000e+06
1.837662000000000000e+06
1.837763000000000000e+06
1.837869000000000000e+06
1.837963000000000000e+06
1.838036000000000000e+06
1.838122000000000000e+06
1.838210000000000000e+06
1.838294000000000000e+06
1.838370000000000000e+06
1.838458000000000000e+06
1.838536000000000000e+06
1.838612000000000000e+06
1.838713000000000000e+06
1.838802000000000000e+06
1.838872000000000000e+06
1.838954000000000000e+06
1.839035000000000000e+06
1.839124000000000000e+06
1.839193000000000000e+06
1.839286000000000000e+06
1.839386000000000000e+06
1.839479000000000000e+06
1.839571000000000000e+06
1.839674000000000000e+06
1.839776000000000000e+06
1.839872000000000000e+06
1.839957000000000000e+06
1.840050000000000000e+06
1.840139000000000000e+06
1.840227000000000000e+06
1.840331000000000000e+06
1.840409000000000000e+06
1.840508000000000000e+06
1.840601000000000000e+06
1.840698000000000000e+06
1.840786000000000000e+06
1.840874000000000000e+06
1.840974000000000000e+06
1.841064000000000000e+06
1.841174000000000000e+06
1.841260000000000000e+06
1.841349000000000000e+06
1.841451000000000000e+06
1.841548000000000000e+06
1.841629000000000000e+06
1.841707000000000000e+06
1.841806000000000000e+06
1.841911000000000000e+06
1.842007000000000000e+06
1.842089000000000000e+06
1.842176000000000000e+06
1.842270000000000000e+06
1.842353000000000000e+06
1.842460000000000000e+06
1.842545000000000000e+06
1.842640000000000000e+06
1.842747000000000000e+06
1.842844000000000000e+06
1.842925000000000000e+06
1.843015000000000000e+06
1.843102000000000000e+06
1.843189000000000000e+06
1.843286000000000000e+06
1.843384000000000000e+06
1.843487000000000000e+06
1.843578000000000000e+06
1.843666000000000000e+06
1.843755000000000000e+06
1.843842000000000000e+06
1.843923000000000000e+06
1.844009000000000000e+06
1.844100000000000000e+06
1.844195000000000000e+06
1.844283000000000000e+06
1.844381000000000000e+06
1.844453000000000000e+06
1.844558000000000000e+06
1.844652000000000000e+06
1.844735000000000000e+06
1.844820000000000000e+06
1.844904000000000000e+06
1.844992000000000000e+06
1.845072000000000000e+06
1.845151000000000000e+06
1.845247000000000000e+06
1.845350000000000000e+06
1.845448000000000000e+06
1.845541000000000000e+06
1.845615000000000000e+06
1.845709000000000000e+06
1.845809000000000000e+06
1.845897000000000000e+06
1.845998000000000000e+06
1.846070000000000000e+06
1.846166000000000000e+06
1.846265000000000000e+06
1.846357000000000000e+06
1.846448000000000000e+06
1.846528000000000000e+06
1.846616000000000000e+06
1.846707000000000000e+06
1.846787000000000000e+06
1.846882000000000000e+06
1.846974000000000000e+06
1.847071000000000000e+06
1.847153000000000000e+06
1.847259000000000000e+06
1.847345000000000000e+06
1.847446000000000000e+06
1.847529000000000000e+06
1.847623000000000000e+06
1.847725000000000000e+06
1.847801000000000000e+06
1.847880000000000000e+06
1.847966000000000000e+06
1.848038000000000000e+06
1.848131000000000000e+06
1.848211000000000000e+06
1.848295000000000000e+06
1.848381000000000000e+06
1.848460000000000000e+06
1.848541000000000000e+06
1.848639000000000000e+06
1.848735000000000000e+06
1.848822000000000000e+06
1.848887000000000000e+06
1.848984000000000000e+06
1.849064000000000000e+06
1.849152000000000000e+06
1.849234000000000000e+06
1.849323000000000000e+06
1.849406000000000000e+06
1.849502000000000000e+06
1.849584000000000000e+06
1.849662000000000000e+06
1.849758000000000000e+06
1.849842000000000000e+06
1.849950000000000000e+06
1.850049000000000000e+06
1.850128000000000000e+06
1.850231000000000000e+06
1.850322000000000000e+06
1.850414000000000000e+06
1.850500000000000000e+06
1.850600000000000000e+06
1.850706000000000000e+06
1.850822000000000000e+06
1.850907000000000000e+06
1.850993000000000000e+06
1.851079000000000000e+06
1.851172000000000000e+06
1.851254000000000000e+06
1.851350000000000000e+06
1.851434000000000000e+06
1.851526000000000000e+06
1.851617000000000000e+06
1.851723000000000000e+06
1.851822000000000000e+06
1.851905000000000000e+06
1.851992000000000000e+06
1.852076000000000000e+06
1.852157000000000000e+06
1.852248000000000000e+06
1.852337000000000000e+06
1.852430000000000000e+06
1.852500000000000000e+06
1.852570000000000000e+06
1.852654000000000000e+06
1.852742000000000000e+06
1.852829000000000000e+06
1.852913000000000000e+06
1.853028000000000000e+06
1.853109000000000000e+06
1.853205000000000000e+06
1.853313000000000000e+06
1.853420000000000000e+06
1.853494000000000000e+06
1.853565000000000000e+06
1.853646000000000000e+06
1.853728000000000000e+06
1.853807000000000000e+06
1.853890000000000000e+06
1.853969000000000000e+06
1.854067000000000000e+06
1.854165000000000000e+06
1.854259000000000000e+06
1.854340000000000000e+06
1.854440000000000000e+06
1.854518000000000000e+06
1.854599000000000000e+06
1.854678000000000000e+06
1.854751000000000000e+06
1.854838000000000000e+06
1.854933000000000000e+06
1.855020000000000000e+06
1.855108000000000000e+06
1.855199000000000000e+06
1.855277000000000000e+06
1.855368000000000000e+06
1.855458000000000000e+06
1.855562000000000000e+06
1.855656000000000000e+06
1.855747000000000000e+06
1.855843000000000000e+06
1.855935000000000000e+06
1.856026000000000000e+06
1.856111000000000000e+06
1.856192000000000000e+06
1.856276000000000000e+06
1.856346000000000000e+06
1.856441000000000000e+06
1.856532000000000000e+06
1.856620000000000000e+06
1.856712000000000000e+06
1.856795000000000000e+06
1.856890000000000000e+06
1.856974000000000000e+06
1.857062000000000000e+06
1.857156000000000000e+06
1.857238000000000000e+06
1.857323000000000000e+06
1.857409000000000000e+06
1.857501000000000000e+06
1.857599000000000000e+06
1.857674000000000000e+06
1.857786000000000000e+06
1.857882000000000000e+06
1.857964000000000000e+06
1.858070000000000000e+06
1.858164000000000000e+06
1.858269000000000000e+06
1.858363000000000000e+06
1.858454000000000000e+06
1.858537000000000000e+06
1.858628000000000000e+06
1.858719000000000000e+06
1.858803000000000000e+06
1.858898000000000000e+06
1.858992000000000000e+06
1.859062000000000000e+06
1.859154000000000000e+06
1.859240000000000000e+06
1.859320000000000000e+06
1.859412000000000000e+06
1.859497000000000000e+06
1.859582000000000000e+06
1.859676000000000000e+06
1.859760000000000000e+06
1.859837000000000000e+06
1.859932000000000000e+06
1.860018000000000000e+06
1.860110000000000000e+06
1.860187000000000000e+06
1.860274000000000000e+06
1.860351000000000000e+06
1.860454000000000000e+06
1.860550000000000000e+06
1.860644000000000000e+06
1.860743000000000000e+06
1.860834000000000000e+06
1.860916000000000000e+06
1.861005000000000000e+06
1.861100000000000000e+06
1.861185000000000000e+06
1.861273000000000000e+06
1.861364000000000000e+06
1.861451000000000000e+06
1.861535000000000000e+06
1.861627000000000000e+06
1.861738000000000000e+06
1.861825000000000000e+06
1.861909000000000000e+06
1.862003000000000000e+06
1.862091000000000000e+06
1.862179000000000000e+06
1.862256000000000000e+06
1.862329000000000000e+06
1.862401000000000000e+06
1.862494000000000000e+06
1.862582000000000000e+06
1.862674000000000000e+06
1.862768000000000000e+06
1.862832000000000000e+06
1.862929000000000000e+06
1.863019000000000000e+06
1.863114000000000000e+06
1.863200000000000000e+06
1.863291000000000000e+06
1.863381000000000000e+06
1.863463000000000000e+06
1.863552000000000000e+06
1.863637000000000000e+06
1.863731000000000000e+06
1.863795000000000000e+06
1.863886000000000000e+06
1.863966000000000000e+06
1.864052000000000000e+06
1.864131000000000000e+06
1.864240000000000000e+06
1.864317000000000000e+06
1.864401000000000000e+06
1.864483000000000000e+06
1.864563000000000000e+06
1.864644000000000000e+06
1.864731000000000000e+06
1.864819000000000000e+06
1.864915000000000000e+06
1.865003000000000000e+06
1.865091000000000000e+06
1.865190000000000000e+06
1.865272000000000000e+06
1.865349000000000000e+06
1.865436000000000000e+06
1.865518000000000000e+06
1.865603000000000000e+06
1.865690000000000000e+06
1.865776000000000000e+06
1.865846000000000000e+06
1.865942000000000000e+06
1.866035000000000000e+06
1.866108000000000000e+06
1.866192000000000000e+06
1.866268000000000000e+06
1.866344000000000000e+06
1.866418000000000000e+06
1.866509000000000000e+06
1.866602000000000000e+06
1.866682000000000000e+06
1.866762000000000000e+06
1.866862000000000000e+06
1.866954000000000000e+06
1.867050000000000000e+06
1.867142000000000000e+06
1.867248000000000000e+06
1.867345000000000000e+06
1.867438000000000000e+06
1.867532000000000000e+06
1.867608000000000000e+06
1.867698000000000000e+06
1.867767000000000000e+06
1.867858000000000000e+06
1.867955000000000000e+06
1.868047000000000000e+06
1.868130000000000000e+06
1.868216000000000000e+06
1.868300000000000000e+06
1.868396000000000000e+06
1.868497000000000000e+06
1.868583000000000000e+06
1.868684000000000000e+06
1.868785000000000000e+06
1.868878000000000000e+06
1.868969000000000000e+06
1.869081000000000000e+06
1.869169000000000000e+06
1.869256000000000000e+06
1.869349000000000000e+06
1.869438000000000000e+06
1.869530000000000000e+06
1.869629000000000000e+06
1.869726000000000000e+06
1.869808000000000000e+06
1.869897000000000000e+06
1.869974000000000000e+06
1.870075000000000000e+06
1.870156000000000000e+06
1.870249000000000000e+06
1.870333000000000000e+06
1.870424000000000000e+06
1.870496000000000000e+06
1.870578000000000000e+06
1.870657000000000000e+06
1.870731000000000000e+06
1.870817000000000000e+06
1.870917000000000000e+06
1.870995000000000000e+06
1.871072000000000000e+06
1.871160000000000000e+06
1.871250000000000000e+06
1.871331000000000000e+06
1.871417000000000000e+06
1.871513000000000000e+06
1.871614000000000000e+06
1.871721000000000000e+06
1.871798000000000000e+06
1.871899000000000000e+06
1.871992000000000000e+06
1.872083000000000000e+06
1.872159000000000000e+06
1.872249000000000000e+06
1.872338000000000000e+06
1.872415000000000000e+06
1.872496000000000000e+06
1.872587000000000000e+06
1.872656000000000000e+06
1.872754000000000000e+06
1.872836000000000000e+06
1.872930000000000000e+06
1.873027000000000000e+06
1.873116000000000000e+06
1.873217000000000000e+06
1.873302000000000000e+06
1.873384000000000000e+06
1.873476000000000000e+06
1.873559000000000000e+06
1.873651000000000000e+06
1.873752000000000000e+06
1.873851000000000000e+06
1.873939000000000000e+06
1.874040000000000000e+06
1.874129000000000000e+06
1.874212000000000000e+06
1.874293000000000000e+06
1.874390000000000000e+06
1.874498000000000000e+06
1.874580000000000000e+06
1.874695000000000000e+06
1.874785000000000000e+06
1.874874000000000000e+06
1.874962000000000000e+06
1.875050000000000000e+06
1.875132000000000000e+06
1.875201000000000000e+06
1.875296000000000000e+06
1.875390000000000000e+06
1.875476000000000000e+06
1.875575000000000000e+06
1.875671000000000000e+06
1.875755000000000000e+06
1.875859000000000000e+06
1.875947000000000000e+06
1.876020000000000000e+06
1.876113000000000000e+06
1.876231000000000000e+06
1.876319000000000000e+06
1.876425000000000000e+06
1.876495000000000000e+06
1.876588000000000000e+06
1.876682000000000000e+06
1.876759000000000000e+06
1.876848000000000000e+06
1.876938000000000000e+06
1.877031000000000000e+06
1.877098000000000000e+06
1.877194000000000000e+06
1.877285000000000000e+06
1.877364000000000000e+06
1.877472000000000000e+06
1.877552000000000000e+06
1.877646000000000000e+06
1.877734000000000000e+06
1.877804000000000000e+06
1.877894000000000000e+06
1.877978000000000000e+06
1.878085000000000000e+06
1.878172000000000000e+06
1.878263000000000000e+06
1.878355000000000000e+06
1.878442000000000000e+06
1.878532000000000000e+06
1.878618000000000000e+06
1.878693000000000000e+06
1.878770000000000000e+06
1.878859000000000000e+06
1.878933000000000000e+06
1.879014000000000000e+06
1.879097000000000000e+06
1.879179000000000000e+06
1.879276000000000000e+06
1.879365000000000000e+06
1.879449000000000000e+06
1.879527000000000000e+06
1.879616000000000000e+06
1.879721000000000000e+06
1.879799000000000000e+06
1.879886000000000000e+06
1.879968000000000000e+06
1.880068000000000000e+06
1.880156000000000000e+06
1.880239000000000000e+06
1.880334000000000000e+06
1.880428000000000000e+06
1.880516000000000000e+06
1.880602000000000000e+06
1.880672000000000000e+06
1.880754000000000000e+06
1.880825000000000000e+06
1.880901000000000000e+06
1.880993000000000000e+06
1.881085000000000000e+06
1.881170000000000000e+06
1.881272000000000000e+06
1.881348000000000000e+06
1.881441000000000000e+06
1.881527000000000000e+06
1.881593000000000000e+06
1.881691000000000000e+06
1.881779000000000000e+06
1.881866000000000000e+06
1.881984000000000000e+06
1.882078000000000000e+06
1.882170000000000000e+06
1.882247000000000000e+06
1.882345000000000000e+06
1.882446000000000000e+06
1.882534000000000000e+06
1.882638000000000000e+06
1.882737000000000000e+06
1.882813000000000000e+06
1.882908000000000000e+06
1.882999000000000000e+06
1.883091000000000000e+06
1.883190000000000000e+06
1.883284000000000000e+06
1.883366000000000000e+06
1.883452000000000000e+06
1.883535000000000000e+06
1.883632000000000000e+06
1.883726000000000000e+06
1.883816000000000000e+06
1.883912000000000000e+06
1.884010000000000000e+06
1.884096000000000000e+06
1.884198000000000000e+06
1.884272000000000000e+06
1.884360000000000000e+06
1.884440000000000000e+06
1.884528000000000000e+06
1.884621000000000000e+06
1.884723000000000000e+06
1.884840000000000000e+06
1.884916000000000000e+06
1.884994000000000000e+06
1.885086000000000000e+06
1.885174000000000000e+06
1.885254000000000000e+06
1.885358000000000000e+06
1.885447000000000000e+06
1.885549000000000000e+06
1.885638000000000000e+06
1.885721000000000000e+06
1.885793000000000000e+06
1.885864000000000000e+06
1.885950000000000000e+06
1.886029000000000000e+06
1.886106000000000000e+06
1.886182000000000000e+06
1.886286000000000000e+06
1.886398000000000000e+06
1.886494000000000000e+06
1.886590000000000000e+06
1.886672000000000000e+06
1.886772000000000000e+06
1.886846000000000000e+06
1.886934000000000000e+06
1.887030000000000000e+06
1.887111000000000000e+06
1.887172000000000000e+06
1.887265000000000000e+06
1.887347000000000000e+06
1.887418000000000000e+06
1.887513000000000000e+06
1.887603000000000000e+06
1.887678000000000000e+06
1.887787000000000000e+06
1.887886000000000000e+06
1.887975000000000000e+06
1.888061000000000000e+06
1.888141000000000000e+06
1.888230000000000000e+06
1.888313000000000000e+06
1.888395000000000000e+06
1.888489000000000000e+06
1.888585000000000000e+06
1.888657000000000000e+06
1.888743000000000000e+06
1.888823000000000000e+06
1.888896000000000000e+06
1.888967000000000000e+06
1.889053000000000000e+06
1.889127000000000000e+06
1.889220000000000000e+06
1.889313000000000000e+06
1.889407000000000000e+06
1.889501000000000000e+06
1.889579000000000000e+06
1.889653000000000000e+06
1.889752000000000000e+06
1.889819000000000000e+06
1.889909000000000000e+06
1.889996000000000000e+06
1.890097000000000000e+06
1.890194000000000000e+06
1.890282000000000000e+06
1.890375000000000000e+06
1.890457000000000000e+06
1.890528000000000000e+06
1.890618000000000000e+06
1.890680000000000000e+06
1.890774000000000000e+06
1.890855000000000000e+06
1.890929000000000000e+06
1.891033000000000000e+06
1.891137000000000000e+06
1.891232000000000000e+06
1.891341000000000000e+06
1.891426000000000000e+06
1.891522000000000000e+06
1.891606000000000000e+06
1.891698000000000000e+06
1.891769000000000000e+06
1.891859000000000000e+06
1.891956000000000000e+06
1.892039000000000000e+06
1.892114000000000000e+06
1.892197000000000000e+06
1.892282000000000000e+06
1.892368000000000000e+06
1.892460000000000000e+06
1.892543000000000000e+06
1.892623000000000000e+06
1.892709000000000000e+06
1.892800000000000000e+06
1.892872000000000000e+06
1.892947000000000000e+06
1.893039000000000000e+06
1.893128000000000000e+06
1.893214000000000000e+06
1.893308000000000000e+06
1.893386000000000000e+06
1.893469000000000000e+06
1.893552000000000000e+06
1.893649000000000000e+06
1.893752000000000000e+06
1.893831000000000000e+06
1.893923000000000000e+06
1.893998000000000000e+06
1.894087000000000000e+06
1.894167000000000000e+06
1.894267000000000000e+06
1.894381000000000000e+06
1.894456000000000000e+06
1.894539000000000000e+06
1.894626000000000000e+06
1.894724000000000000e+06
1.894810000000000000e+06
1.894910000000000000e+06
1.894987000000000000e+06
1.895087000000000000e+06
1.895178000000000000e+06
1.895257000000000000e+06
1.895337000000000000e+06
1.895422000000000000e+06
1.895494000000000000e+06
1.895578000000000000e+06
1.895670000000000000e+06
1.895765000000000000e+06
1.895876000000000000e+06
1.895959000000000000e+06
1.896056000000000000e+06
1.896150000000000000e+06
1.896244000000000000e+06
1.896331000000000000e+06
1.896434000000000000e+06
1.896526000000000000e+06
1.896625000000000000e+06
1.896721000000000000e+06
1.896806000000000000e+06
1.896897000000000000e+06
1.896981000000000000e+06
1.897071000000000000e+06
1.897146000000000000e+06
1.897235000000000000e+06
1.897319000000000000e+06
1.897405000000000000e+06
1.897485000000000000e+06
1.897566000000000000e+06
1.897651000000000000e+06
1.897750000000000000e+06
1.897847000000000000e+06
1.897929000000000000e+06
1.898015000000000000e+06
1.898103000000000000e+06
1.898215000000000000e+06
1.898295000000000000e+06
1.898379000000000000e+06
1.898456000000000000e+06
1.898552000000000000e+06
1.898652000000000000e+06
1.898747000000000000e+06
1.898843000000000000e+06
1.898918000000000000e+06
1.899016000000000000e+06
1.899111000000000000e+06
1.899200000000000000e+06
1.899280000000000000e+06
1.899374000000000000e+06
1.899470000000000000e+06
1.899547000000000000e+06
1.899620000000000000e+06
1.899709000000000000e+06
1.899791000000000000e+06
1.899867000000000000e+06
1.899949000000000000e+06
1.900054000000000000e+06
1.900143000000000000e+06
1.900232000000000000e+06
1.900319000000000000e+06
1.900412000000000000e+06
1.900492000000000000e+06
1.900582000000000000e+06
1.900670000000000000e+06
1.900741000000000000e+06
1.900833000000000000e+06
1.900923000000000000e+06
1.901010000000000000e+06
1.901095000000000000e+06
1.901182000000000000e+06
1.901287000000000000e+06
1.901359000000000000e+06
1.901445000000000000e+06
1.901522000000000000e+06
1.901617000000000000e+06
1.901680000000000000e+06
1.901781000000000000e+06
1.901868000000000000e+06
1.901952000000000000e+06
1.902053000000000000e+06
1.902148000000000000e+06
1.902238000000000000e+06
1.902311000000000000e+06
1.902398000000000000e+06
1.902476000000000000e+06
1.902552000000000000e+06
1.902630000000000000e+06
1.902729000000000000e+06
1.902813000000000000e+06
1.902900000000000000e+06
1.902985000000000000e+06
1.903084000000000000e+06
1.903161000000000000e+06
1.903249000000000000e+06
1.903318000000000000e+06
1.903398000000000000e+06
1.903502000000000000e+06
1.903582000000000000e+06
1.903667000000000000e+06
1.903757000000000000e+06
1.903840000000000000e+06
1.903926000000000000e+06
1.904024000000000000e+06
1.904120000000000000e+06
1.904216000000000000e+06
1.904311000000000000e+06
1.904387000000000000e+06
1.904466000000000000e+06
1.904562000000000000e+06
1.904646000000000000e+06
1.904737000000000000e+06
1.904808000000000000e+06
1.904891000000000000e+06
1.904985000000000000e+06
1.905077000000000000e+06
1.905157000000000000e+06
1.905239000000000000e+06
1.905312000000000000e+06
1.905403000000000000e+06
1.905483000000000000e+06
1.905565000000000000e+06
1.905661000000000000e+06
1.905743000000000000e+06
1.905841000000000000e+06
1.905923000000000000e+06
1.906016000000000000e+06
1.906089000000000000e+06
1.906164000000000000e+06
1.906251000000000000e+06
1.906342000000000000e+06
1.906451000000000000e+06
1.906549000000000000e+06
1.906622000000000000e+06
1.906699000000000000e+06
1.906780000000000000e+06
1.906869000000000000e+06
1.906956000000000000e+06
1.907042000000000000e+06
1.907123000000000000e+06
1.907216000000000000e+06
1.907304000000000000e+06
1.907378000000000000e+06
1.907462000000000000e+06
1.907549000000000000e+06
1.907625000000000000e+06
1.907706000000000000e+06
1.907800000000000000e+06
1.907888000000000000e+06
1.907977000000000000e+06
1.908052000000000000e+06
1.908154000000000000e+06
1.908242000000000000e+06
1.908306000000000000e+06
1.908401000000000000e+06
1.908484000000000000e+06
1.908559000000000000e+06
1.908640000000000000e+06
1.908713000000000000e+06
1.908821000000000000e+06
1.908909000000000000e+06
1.908991000000000000e+06
1.909083000000000000e+06
1.909179000000000000e+06
1.909262000000000000e+06
1.909355000000000000e+06
1.909445000000000000e+06
1.909523000000000000e+06
1.909617000000000000e+06
1.909721000000000000e+06
1.909793000000000000e+06
1.909868000000000000e+06
1.909949000000000000e+06
1.910050000000000000e+06
1.910128000000000000e+06
1.910214000000000000e+06
1.910290000000000000e+06
1.910370000000000000e+06
1.910457000000000000e+06
1.910536000000000000e+06
1.910611000000000000e+06
1.910691000000000000e+06
1.910779000000000000e+06
1.910859000000000000e+06
1.910944000000000000e+06
1.911020000000000000e+06
1.911119000000000000e+06
1.911209000000000000e+06
1.911277000000000000e+06
1.911356000000000000e+06
1.911452000000000000e+06
1.911540000000000000e+06
1.911630000000000000e+06
1.911723000000000000e+06
1.911826000000000000e+06
1.911908000000000000e+06
1.912004000000000000e+06
1.912106000000000000e+06
1.912197000000000000e+06
1.912288000000000000e+06
1.912364000000000000e+06
1.912466000000000000e+06
1.912559000000000000e+06
1.912640000000000000e+06
1.912718000000000000e+06
1.912787000000000000e+06
1.912854000000000000e+06
1.912940000000000000e+06
1.913028000000000000e+06
1.913106000000000000e+06
1.913197000000000000e+06
1.913296000000000000e+06
1.913384000000000000e+06
1.913474000000000000e+06
1.913556000000000000e+06
1.913647000000000000e+06
1.913728000000000000e+06
1.913809000000000000e+06
1.913885000000000000e+06
1.913958000000000000e+06
1.914043000000000000e+06
1.914124000000000000e+06
1.914208000000000000e+06
1.914307000000000000e+06
1.914402000000000000e+06
1.914476000000000000e+06
1.914572000000000000e+06
1.914661000000000000e+06
1.914740000000000000e+06
1.914833000000000000e+06
1.914908000000000000e+06
1.915005000000000000e+06
1.915091000000000000e+06
1.915190000000000000e+06
1.915275000000000000e+06
1.915355000000000000e+06
1.915440000000000000e+06
1.915507000000000000e+06
1.915564000000000000e+06
1.915654000000000000e+06
1.915728000000000000e+06
1.915810000000000000e+06
1.915889000000000000e+06
1.915976000000000000e+06
1.916074000000000000e+06
1.916159000000000000e+06
1.916239000000000000e+06
1.916337000000000000e+06
1.916422000000000000e+06
1.916500000000000000e+06
1.916591000000000000e+06
1.916675000000000000e+06
1.916754000000000000e+06
1.916838000000000000e+06
1.916915000000000000e+06
1.917014000000000000e+06
1.917116000000000000e+06
1.917187000000000000e+06
1.917272000000000000e+06
1.917353000000000000e+06
1.917445000000000000e+06
1.917542000000000000e+06
1.917629000000000000e+06
1.917709000000000000e+06
1.917800000000000000e+06
1.917885000000000000e+06
1.917952000000000000e+06
1.918035000000000000e+06
1.918131000000000000e+06
1.918221000000000000e+06
1.918334000000000000e+06
1.918435000000000000e+06
1.918498000000000000e+06
1.918594000000000000e+06
1.918688000000000000e+06
1.918799000000000000e+06
1.918892000000000000e+06
1.918981000000000000e+06
1.919077000000000000e+06
1.919163000000000000e+06
1.919243000000000000e+06
1.919343000000000000e+06
1.919437000000000000e+06
1.919496000000000000e+06
1.919570000000000000e+06
1.919654000000000000e+06
1.919732000000000000e+06
1.919814000000000000e+06
1.919898000000000000e+06
1.919985000000000000e+06
1.920072000000000000e+06
1.920172000000000000e+06
1.920266000000000000e+06
1.920343000000000000e+06
1.920457000000000000e+06
1.920540000000000000e+06
1.920620000000000000e+06
1.920700000000000000e+06
1.920782000000000000e+06
1.920859000000000000e+06
1.920940000000000000e+06
1.921023000000000000e+06
1.921099000000000000e+06
1.921179000000000000e+06
1.921263000000000000e+06
1.921363000000000000e+06
1.921444000000000000e+06
1.921537000000000000e+06
1.921615000000000000e+06
1.921711000000000000e+06
1.921802000000000000e+06
1.921894000000000000e+06
1.921979000000000000e+06
1.922073000000000000e+06
1.922161000000000000e+06
1.922255000000000000e+06
1.922339000000000000e+06
1.922438000000000000e+06
1.922523000000000000e+06
1.922615000000000000e+06
1.922698000000000000e+06
1.922777000000000000e+06
1.922853000000000000e+06
1.922930000000000000e+06
1.923025000000000000e+06
1.923100000000000000e+06
1.923181000000000000e+06
1.923276000000000000e+06
1.923358000000000000e+06
1.923423000000000000e+06
1.923503000000000000e+06
1.923587000000000000e+06
1.923684000000000000e+06
1.923762000000000000e+06
1.923863000000000000e+06
1.923972000000000000e+06
1.924074000000000000e+06
1.924148000000000000e+06
1.924229000000000000e+06
1.924316000000000000e+06
1.924411000000000000e+06
1.924492000000000000e+06
1.924571000000000000e+06
1.924673000000000000e+06
1.924764000000000000e+06
1.924849000000000000e+06
1.924928000000000000e+06
1.925023000000000000e+06
1.925114000000000000e+06
1.925209000000000000e+06
1.925293000000000000e+06
1.925374000000000000e+06
1.925468000000000000e+06
1.925551000000000000e+06
1.925654000000000000e+06
1.925743000000000000e+06
1.925829000000000000e+06
1.925918000000000000e+06
1.926006000000000000e+06
1.926110000000000000e+06
1.926202000000000000e+06
1.926299000000000000e+06
1.926388000000000000e+06
1.926482000000000000e+06
1.926557000000000000e+06
1.926638000000000000e+06
1.926715000000000000e+06
1.926799000000000000e+06
1.926883000000000000e+06
1.926952000000000000e+06
1.927050000000000000e+06
1.927154000000000000e+06
1.927238000000000000e+06
1.927328000000000000e+06
1.927408000000000000e+06
1.927486000000000000e+06
1.927555000000000000e+06
1.927621000000000000e+06
1.927706000000000000e+06
1.927785000000000000e+06
1.927874000000000000e+06
1.927958000000000000e+06
1.928052000000000000e+06
1.928142000000000000e+06
1.928234000000000000e+06
1.928333000000000000e+06
1.928433000000000000e+06
1.928530000000000000e+06
1.928608000000000000e+06
1.928695000000000000e+06
1.928787000000000000e+06
1.928882000000000000e+06
1.928981000000000000e+06
1.929071000000000000e+06
1.929174000000000000e+06
1.929278000000000000e+06
1.929359000000000000e+06
1.929438000000000000e+06
1.929520000000000000e+06
1.929611000000000000e+06
1.929707000000000000e+06
1.929784000000000000e+06
1.929860000000000000e+06
1.929945000000000000e+06
1.930036000000000000e+06
1.930126000000000000e+06
1.930202000000000000e+06
1.930297000000000000e+06
1.930393000000000000e+06
1.930481000000000000e+06
1.930574000000000000e+06
1.930671000000000000e+06
1.930766000000000000e+06
1.930868000000000000e+06
1.930961000000000000e+06
1.931047000000000000e+06
1.931116000000000000e+06
1.931190000000000000e+06
1.931288000000000000e+06
1.931375000000000000e+06
1.931468000000000000e+06
1.931569000000000000e+06
1.931646000000000000e+06
1.931726000000000000e+06
1.931818000000000000e+06
1.931892000000000000e+06
1.931961000000000000e+06
1.932036000000000000e+06
1.932115000000000000e+06
1.932189000000000000e+06
1.932290000000000000e+06
1.932348000000000000e+06
1.932424000000000000e+06
1.932502000000000000e+06
1.932598000000000000e+06
1.932677000000000000e+06
1.932773000000000000e+06
1.932857000000000000e+06
1.932931000000000000e+06
1.933010000000000000e+06
1.933085000000000000e+06
1.933171000000000000e+06
1.933248000000000000e+06
1.933321000000000000e+06
1.933406000000000000e+06
1.933480000000000000e+06
1.933567000000000000e+06
1.933646000000000000e+06
1.933734000000000000e+06
1.933819000000000000e+06
1.933911000000000000e+06
1.933994000000000000e+06
1.934098000000000000e+06
1.934184000000000000e+06
1.934276000000000000e+06
1.934361000000000000e+06
1.934460000000000000e+06
1.934559000000000000e+06
1.934656000000000000e+06
1.934721000000000000e+06
1.934791000000000000e+06
1.934878000000000000e+06
1.934969000000000000e+06
1.935041000000000000e+06
1.935134000000000000e+06
1.935218000000000000e+06
1.935302000000000000e+06
1.935374000000000000e+06
1.935447000000000000e+06
1.935528000000000000e+06
1.935616000000000000e+06
1.935689000000000000e+06
1.935795000000000000e+06
1.935877000000000000e+06
1.935952000000000000e+06
1.936025000000000000e+06
1.936108000000000000e+06
1.936198000000000000e+06
1.936290000000000000e+06
1.936371000000000000e+06
1.936470000000000000e+06
1.936544000000000000e+06
1.936626000000000000e+06
1.936711000000000000e+06
1.936793000000000000e+06
1.936876000000000000e+06
1.936965000000000000e+06
1.937058000000000000e+06
1.937149000000000000e+06
1.937236000000000000e+06
1.937322000000000000e+06
1.937404000000000000e+06
1.937484000000000000e+06
1.937574000000000000e+06
1.937645000000000000e+06
1.937728000000000000e+06
1.937819000000000000e+06
1.937907000000000000e+06
1.937990000000000000e+06
1.938088000000000000e+06
1.938191000000000000e+06
1.938274000000000000e+06
1.938364000000000000e+06
1.938441000000000000e+06
1.938518000000000000e+06
1.938611000000000000e+06
1.938698000000000000e+06
1.938784000000000000e+06
1.938862000000000000e+06
1.938945000000000000e+06
1.939032000000000000e+06
1.939120000000000000e+06
1.939206000000000000e+06
1.939285000000000000e+06
1.939373000000000000e+06
1.939449000000000000e+06
1.939538000000000000e+06
1.939627000000000000e+06
1.939712000000000000e+06
1.939801000000000000e+06
1.939888000000000000e+06
1.939963000000000000e+06
1.940044000000000000e+06
1.940141000000000000e+06
1.940219000000000000e+06
1.940299000000000000e+06
1.940398000000000000e+06
1.940489000000000000e+06
1.940572000000000000e+06
1.940641000000000000e+06
1.940741000000000000e+06
1.940833000000000000e+06
1.940921000000000000e+06
1.941017000000000000e+06
1.941102000000000000e+06
1.941185000000000000e+06
1.941258000000000000e+06
1.941353000000000000e+06
1.941435000000000000e+06
1.941532000000000000e+06
1.941627000000000000e+06
1.941695000000000000e+06
1.941779000000000000e+06
1.941858000000000000e+06
1.941930000000000000e+06
1.942003000000000000e+06
1.942076000000000000e+06
1.942161000000000000e+06
1.942245000000000000e+06
1.942335000000000000e+06
1.942403000000000000e+06
1.942495000000000000e+06
1.942570000000000000e+06
1.942646000000000000e+06
1.942724000000000000e+06
1.942812000000000000e+06
1.942902000000000000e+06
1.942982000000000000e+06
1.943049000000000000e+06
1.943145000000000000e+06
1.943218000000000000e+06
1.943314000000000000e+06
1.943403000000000000e+06
1.943495000000000000e+06
1.943588000000000000e+06
1.943668000000000000e+06
1.943749000000000000e+06
1.943826000000000000e+06
1.943908000000000000e+06
1.944002000000000000e+06
1.944092000000000000e+06
1.944177000000000000e+06
1.944258000000000000e+06
1.944330000000000000e+06
1.944412000000000000e+06
1.944502000000000000e+06
1.944594000000000000e+06
1.944670000000000000e+06
1.944739000000000000e+06
1.944823000000000000e+06
1.944879000000000000e+06
1.944959000000000000e+06
1.945035000000000000e+06
1.945128000000000000e+06
1.945202000000000000e+06
1.945307000000000000e+06
1.945394000000000000e+06
1.945482000000000000e+06
1.945572000000000000e+06
1.945662000000000000e+06
1.945749000000000000e+06
1.945832000000000000e+06
1.945912000000000000e+06
1.946006000000000000e+06
1.946085000000000000e+06
1.946176000000000000e+06
1.946241000000000000e+06
1.946320000000000000e+06
1.946418000000000000e+06
1.946490000000000000e+06
1.946570000000000000e+06
1.946660000000000000e+06
1.946735000000000000e+06
1.946826000000000000e+06
1.946911000000000000e+06
1.946985000000000000e+06
1.947071000000000000e+06
1.947153000000000000e+06
1.947240000000000000e+06
1.947347000000000000e+06
1.947422000000000000e+06
1.947503000000000000e+06
1.947593000000000000e+06
1.947685000000000000e+06
1.947741000000000000e+06
1.947826000000000000e+06
1.947912000000000000e+06
1.948010000000000000e+06
1.948094000000000000e+06
1.948181000000000000e+06
1.948270000000000000e+06
1.948352000000000000e+06
1.948439000000000000e+06
1.948514000000000000e+06
1.948590000000000000e+06
1.948663000000000000e+06
1.948744000000000000e+06
1.948830000000000000e+06
1.948921000000000000e+06
1.949002000000000000e+06
1.949093000000000000e+06
1.949190000000000000e+06
1.949291000000000000e+06
1.949378000000000000e+06
1.949463000000000000e+06
1.949558000000000000e+06
1.949628000000000000e+06
1.949719000000000000e+06
1.949800000000000000e+06
1.949871000000000000e+06
1.949942000000000000e+06
1.950007000000000000e+06
1.950082000000000000e+06
1.950165000000000000e+06
1.950246000000000000e+06
1.950328000000000000e+06
1.950425000000000000e+06
1.950515000000000000e+06
1.950598000000000000e+06
1.950678000000000000e+06
1.950771000000000000e+06
1.950859000000000000e+06
1.950952000000000000e+06
1.951056000000000000e+06
1.951127000000000000e+06
1.951203000000000000e+06
1.951282000000000000e+06
1.951355000000000000e+06
1.951437000000000000e+06
1.951521000000000000e+06
1.951592000000000000e+06
1.951675000000000000e+06
1.951777000000000000e+06
1.951861000000000000e+06
1.951960000000000000e+06
1.952040000000000000e+06
1.952141000000000000e+06
1.952214000000000000e+06
1.952302000000000000e+06
1.952400000000000000e+06
1.952473000000000000e+06
1.952565000000000000e+06
1.952649000000000000e+06
1.952726000000000000e+06
1.952804000000000000e+06
1.952891000000000000e+06
1.952972000000000000e+06
1.953043000000000000e+06
1.953144000000000000e+06
1.953218000000000000e+06
1.953308000000000000e+06
1.953394000000000000e+06
1.953474000000000000e+06
1.953557000000000000e+06
1.953633000000000000e+06
1.953705000000000000e+06
1.953800000000000000e+06
1.953883000000000000e+06
1.953966000000000000e+06
1.954040000000000000e+06
1.954137000000000000e+06
1.954212000000000000e+06
1.954302000000000000e+06
1.954394000000000000e+06
1.954469000000000000e+06
1.954549000000000000e+06
1.954634000000000000e+06
1.954717000000000000e+06
1.954791000000000000e+06
1.954886000000000000e+06
1.954954000000000000e+06
1.955032000000000000e+06
1.955103000000000000e+06
1.955177000000000000e+06
1.955274000000000000e+06
1.955352000000000000e+06
1.955437000000000000e+06
1.955509000000000000e+06
1.955600000000000000e+06
1.955702000000000000e+06
1.955785000000000000e+06
1.955872000000000000e+06
1.955959000000000000e+06
1.956040000000000000e+06
1.956123000000000000e+06
1.956195000000000000e+06
1.956280000000000000e+06
1.956341000000000000e+06
1.956416000000000000e+06
1.956494000000000000e+06
1.956576000000000000e+06
1.956667000000000000e+06
1.956761000000000000e+06
1.956851000000000000e+06
1.956939000000000000e+06
1.957024000000000000e+06
1.957109000000000000e+06
1.957212000000000000e+06
1.957295000000000000e+06
1.957373000000000000e+06
1.957440000000000000e+06
1.957511000000000000e+06
1.957594000000000000e+06
1.957680000000000000e+06
1.957764000000000000e+06
1.957853000000000000e+06
1.957942000000000000e+06
1.958024000000000000e+06
1.958118000000000000e+06
1.958194000000000000e+06
1.958275000000000000e+06
1.958361000000000000e+06
1.958448000000000000e+06
1.958539000000000000e+06
1.958629000000000000e+06
1.958713000000000000e+06
1.958804000000000000e+06
1.958891000000000000e+06
1.958970000000000000e+06
1.959058000000000000e+06
1.959149000000000000e+06
1.959228000000000000e+06
1.959319000000000000e+06
1.959404000000000000e+06
1.959491000000000000e+06
1.959585000000000000e+06
1.959672000000000000e+06
1.959754000000000000e+06
1.959826000000000000e+06
1.959906000000000000e+06
1.959989000000000000e+06
1.960073000000000000e+06
1.960158000000000000e+06
1.960240000000000000e+06
1.960329000000000000e+06
1.960417000000000000e+06
1.960493000000000000e+06
1.960579000000000000e+06
1.960661000000000000e+06
1.960755000000000000e+06
1.960843000000000000e+06
1.960933000000000000e+06
1.961025000000000000e+06
1.961108000000000000e+06
1.961206000000000000e+06
1.961282000000000000e+06
1.961381000000000000e+06
1.961459000000000000e+06
1.961548000000000000e+06
1.961621000000000000e+06
1.961716000000000000e+06
1.961800000000000000e+06
1.961884000000000000e+06
1.961974000000000000e+06
1.962048000000000000e+06
1.962137000000000000e+06
1.962209000000000000e+06
1.962290000000000000e+06
1.962379000000000000e+06
1.962454000000000000e+06
1.962538000000000000e+06
1.962631000000000000e+06
1.962705000000000000e+06
1.962791000000000000e+06
1.962890000000000000e+06
1.962987000000000000e+06
1.963054000000000000e+06
1.963132000000000000e+06
1.963223000000000000e+06
1.963329000000000000e+06
1.963410000000000000e+06
1.963489000000000000e+06
1.963563000000000000e+06
1.963634000000000000e+06
1.963720000000000000e+06
1.963800000000000000e+06
1.963881000000000000e+06
1.963974000000000000e+06
1.964062000000000000e+06
1.964168000000000000e+06
1.964243000000000000e+06
1.964316000000000000e+06
1.964393000000000000e+06
1.964468000000000000e+06
1.964527000000000000e+06
1.964600000000000000e+06
1.964679000000000000e+06
1.964768000000000000e+06
1.964849000000000000e+06
1.964940000000000000e+06
1.965016000000000000e+06
1.965105000000000000e+06
1.965198000000000000e+06
1.965283000000000000e+06
1.965367000000000000e+06
1.965453000000000000e+06
1.965532000000000000e+06
1.965628000000000000e+06
1.965717000000000000e+06
1.965807000000000000e+06
1.965890000000000000e+06
1.965975000000000000e+06
1.966033000000000000e+06
1.966117000000000000e+06
1.966199000000000000e+06
1.966272000000000000e+06
1.966374000000000000e+06
1.966451000000000000e+06
1.966518000000000000e+06
1.966607000000000000e+06
1.966684000000000000e+06
1.966781000000000000e+06
1.966861000000000000e+06
1.966960000000000000e+06
1.967035000000000000e+06
1.967107000000000000e+06
1.967188000000000000e+06
1.967287000000000000e+06
1.967368000000000000e+06
1.967470000000000000e+06
1.967544000000000000e+06
1.967630000000000000e+06
1.967719000000000000e+06
1.967786000000000000e+06
1.967861000000000000e+06
1.967933000000000000e+06
1.968005000000000000e+06
1.968078000000000000e+06
1.968160000000000000e+06
1.968255000000000000e+06
1.968334000000000000e+06
1.968414000000000000e+06
1.968495000000000000e+06
1.968584000000000000e+06
1.968675000000000000e+06
1.968763000000000000e+06
1.968834000000000000e+06
1.968919000000000000e+06
1.968998000000000000e+06
1.969077000000000000e+06
1.969146000000000000e+06
1.969232000000000000e+06
1.969320000000000000e+06
1.969401000000000000e+06
1.969494000000000000e+06
1.969571000000000000e+06
1.969648000000000000e+06
1.969730000000000000e+06
1.969801000000000000e+06
1.969875000000000000e+06
1.969952000000000000e+06
1.970016000000000000e+06
1.970092000000000000e+06
1.970178000000000000e+06
1.970256000000000000e+06
1.970347000000000000e+06
1.970428000000000000e+06
1.970516000000000000e+06
1.970583000000000000e+06
1.970664000000000000e+06
1.970754000000000000e+06
1.970845000000000000e+06
1.970933000000000000e+06
1.971016000000000000e+06
1.971100000000000000e+06
1.971192000000000000e+06
1.971269000000000000e+06
1.971362000000000000e+06
1.971438000000000000e+06
1.971530000000000000e+06
1.971628000000000000e+06
1.971724000000000000e+06
1.971829000000000000e+06
1.971898000000000000e+06
1.971979000000000000e+06
1.972066000000000000e+06
1.972143000000000000e+06
1.972210000000000000e+06
1.972285000000000000e+06
1.972360000000000000e+06
1.972452000000000000e+06
1.972543000000000000e+06
1.972622000000000000e+06
1.972699000000000000e+06
1.972804000000000000e+06
1.972877000000000000e+06
1.972952000000000000e+06
1.973031000000000000e+06
1.973100000000000000e+06
1.973191000000000000e+06
1.973288000000000000e+06
1.973373000000000000e+06
1.973449000000000000e+06
1.973522000000000000e+06
1.973614000000000000e+06
1.973698000000000000e+06
1.973780000000000000e+06
1.973869000000000000e+06
1.973955000000000000e+06
1.974025000000000000e+06
1.974104000000000000e+06
1.974181000000000000e+06
1.974266000000000000e+06
1.974339000000000000e+06
1.974426000000000000e+06
1.974500000000000000e+06
1.974568000000000000e+06
1.974646000000000000e+06
1.974730000000000000e+06
1.974818000000000000e+06
1.974894000000000000e+06
1.974980000000000000e+06
1.975064000000000000e+06
1.975137000000000000e+06
1.975214000000000000e+06
1.975313000000000000e+06
1.975381000000000000e+06
1.975463000000000000e+06
1.975551000000000000e+06
1.975627000000000000e+06
1.975709000000000000e+06
1.975793000000000000e+06
1.975885000000000000e+06
1.975962000000000000e+06
1.976060000000000000e+06
1.976142000000000000e+06
1.976224000000000000e+06
1.976312000000000000e+06
1.976400000000000000e+06
1.976488000000000000e+06
1.976560000000000000e+06
1.976625000000000000e+06
1.976715000000000000e+06
1.976791000000000000e+06
1.976880000000000000e+06
1.976969000000000000e+06
1.977051000000000000e+06
1.977138000000000000e+06
1.977190000000000000e+06
1.977271000000000000e+06
1.977346000000000000e+06
1.977435000000000000e+06
1.977524000000000000e+06
1.977608000000000000e+06
1.977706000000000000e+06
1.977786000000000000e+06
1.977869000000000000e+06
1.977951000000000000e+06
1.978023000000000000e+06
1.978098000000000000e+06
1.978169000000000000e+06
1.978258000000000000e+06
1.978348000000000000e+06
1.978434000000000000e+06
1.978518000000000000e+06
1.978602000000000000e+06
1.978676000000000000e+06
1.978757000000000000e+06
1.978823000000000000e+06
1.978896000000000000e+06
1.978978000000000000e+06
1.979067000000000000e+06
1.979131000000000000e+06
1.979214000000000000e+06
1.979286000000000000e+06
1.979364000000000000e+06
1.979453000000000000e+06
1.979535000000000000e+06
1.979621000000000000e+06
1.979706000000000000e+06
1.979777000000000000e+06
1.979846000000000000e+06
1.979923000000000000e+06
1.980005000000000000e+06
1.980091000000000000e+06
1.980172000000000000e+06
1.980258000000000000e+06
1.980348000000000000e+06
1.980432000000000000e+06
1.980496000000000000e+06
1.980566000000000000e+06
1.980644000000000000e+06
1.980737000000000000e+06
1.980820000000000000e+06
1.980895000000000000e+06
1.980979000000000000e+06
1.981064000000000000e+06
1.981148000000000000e+06
1.981241000000000000e+06
1.981335000000000000e+06
1.981420000000000000e+06
1.981513000000000000e+06
1.981612000000000000e+06
1.981681000000000000e+06
1.981753000000000000e+06
1.981822000000000000e+06
1.981920000000000000e+06
1.981997000000000000e+06
1.982093000000000000e+06
1.982196000000000000e+06
1.982270000000000000e+06
1.982353000000000000e+06
1.982432000000000000e+06
1.982503000000000000e+06
1.982593000000000000e+06
1.982677000000000000e+06
1.982754000000000000e+06
1.982841000000000000e+06
1.982917000000000000e+06
1.983016000000000000e+06
1.983094000000000000e+06
1.983175000000000000e+06
1.983256000000000000e+06
1.983347000000000000e+06
1.983438000000000000e+06
1.983535000000000000e+06
1.983619000000000000e+06
1.983701000000000000e+06
1.983785000000000000e+06
1.983868000000000000e+06
1.983972000000000000e+06
1.984058000000000000e+06
1.984146000000000000e+06
1.984225000000000000e+06
1.984308000000000000e+06
1.984401000000000000e+06
1.984479000000000000e+06
1.984562000000000000e+06
1.984636000000000000e+06
1.984712000000000000e+06
1.984792000000000000e+06
1.984888000000000000e+06
1.984987000000000000e+06
1.985055000000000000e+06
1.985141000000000000e+06
1.985220000000000000e+06
1.985302000000000000e+06
1.985389000000000000e+06
1.985478000000000000e+06
1.985575000000000000e+06
1.985654000000000000e+06
1.985748000000000000e+06
1.985828000000000000e+06
1.985905000000000000e+06
1.985991000000000000e+06
1.986074000000000000e+06
1.986163000000000000e+06
1.986247000000000000e+06
1.986329000000000000e+06
1.986430000000000000e+06
1.986507000000000000e+06
1.986584000000000000e+06
1.986654000000000000e+06
1.986748000000000000e+06
1.986837000000000000e+06
1.986922000000000000e+06
1.987006000000000000e+06
1.987087000000000000e+06
1.987167000000000000e+06
1.987271000000000000e+06
1.987342000000000000e+06
1.987427000000000000e+06
1.987514000000000000e+06
1.987612000000000000e+06
1.987687000000000000e+06
1.987755000000000000e+06
1.987839000000000000e+06
1.987917000000000000e+06
1.988011000000000000e+06
1.988096000000000000e+06
1.988198000000000000e+06
1.988291000000000000e+06
1.988358000000000000e+06
1.988450000000000000e+06
1.988534000000000000e+06
1.988604000000000000e+06
1.988675000000000000e+06
1.988749000000000000e+06
1.988833000000000000e+06
1.988931000000000000e+06
1.989014000000000000e+06
1.989109000000000000e+06
1.989192000000000000e+06
1.989280000000000000e+06
1.989362000000000000e+06
1.989442000000000000e+06
1.989537000000000000e+06
1.989628000000000000e+06
1.989703000000000000e+06
1.989782000000000000e+06
1.989862000000000000e+06
1.989937000000000000e+06
1.990034000000000000e+06
1.990127000000000000e+06
1.990214000000000000e+06
1.990308000000000000e+06
1.990400000000000000e+06
1.990496000000000000e+06
1.990583000000000000e+06
1.990656000000000000e+06
1.990722000000000000e+06
1.990821000000000000e+06
1.990900000000000000e+06
1.990965000000000000e+06
1.991041000000000000e+06
1.991125000000000000e+06
1.991217000000000000e+06
1.991289000000000000e+06
1.991372000000000000e+06
1.991447000000000000e+06
1.991525000000000000e+06
1.991608000000000000e+06
1.991677000000000000e+06
1.991762000000000000e+06
1.991839000000000000e+06
1.991920000000000000e+06
1.992007000000000000e+06
1.992077000000000000e+06
1.992145000000000000e+06
1.992219000000000000e+06
1.992308000000000000e+06
1.992391000000000000e+06
1.992461000000000000e+06
1.992542000000000000e+06
1.992625000000000000e+06
1.992710000000000000e+06
1.992777000000000000e+06
1.992844000000000000e+06
1.992926000000000000e+06
1.993017000000000000e+06
1.993092000000000000e+06
1.993162000000000000e+06
1.993243000000000000e+06
1.993317000000000000e+06
1.993389000000000000e+06
1.993469000000000000e+06
1.993549000000000000e+06
1.993627000000000000e+06
1.993719000000000000e+06
1.993772000000000000e+06
1.993839000000000000e+06
1.993910000000000000e+06
1.993991000000000000e+06
1.994082000000000000e+06
1.994164000000000000e+06
1.994246000000000000e+06
1.994309000000000000e+06
1.994392000000000000e+06
1.994475000000000000e+06
1.994545000000000000e+06
1.994625000000000000e+06
1.994712000000000000e+06
1.994794000000000000e+06
1.994867000000000000e+06
1.994935000000000000e+06
1.995022000000000000e+06
1.995093000000000000e+06
1.995178000000000000e+06
1.995252000000000000e+06
1.995339000000000000e+06
1.995409000000000000e+06
1.995488000000000000e+06
1.995568000000000000e+06
1.995644000000000000e+06
1.995729000000000000e+06
1.995807000000000000e+06
1.995886000000000000e+06
1.995964000000000000e+06
1.996050000000000000e+06
1.996115000000000000e+06
1.996198000000000000e+06
1.996287000000000000e+06
1.996365000000000000e+06
1.996459000000000000e+06
1.996537000000000000e+06
1.996609000000000000e+06
1.996702000000000000e+06
1.996766000000000000e+06
1.996854000000000000e+06
1.996925000000000000e+06
1.997006000000000000e+06
1.997080000000000000e+06
1.997150000000000000e+06
1.997235000000000000e+06
1.997321000000000000e+06
1.997397000000000000e+06
1.997483000000000000e+06
1.997580000000000000e+06
1.997677000000000000e+06
1.997754000000000000e+06
1.997841000000000000e+06
1.997926000000000000e+06
1.998019000000000000e+06
1.998096000000000000e+06
1.998197000000000000e+06
1.998283000000000000e+06
1.998367000000000000e+06
1.998447000000000000e+06
1.998522000000000000e+06
1.998603000000000000e+06
1.998681000000000000e+06
1.998763000000000000e+06
1.998840000000000000e+06
1.998917000000000000e+06
1.998994000000000000e+06
1.999079000000000000e+06
1.999159000000000000e+06
1.999253000000000000e+06
1.999340000000000000e+06
1.999419000000000000e+06
1.999508000000000000e+06
1.999587000000000000e+06
1.999660000000000000e+06
1.999730000000000000e+06
1.999812000000000000e+06
1.999899000000000000e+06
1.999975000000000000e+06
2.000048000000000000e+06
2.000119000000000000e+06
2.000186000000000000e+06
2.000258000000000000e+06
2.000337000000000000e+06
2.000413000000000000e+06
2.000489000000000000e+06
2.000578000000000000e+06
2.000643000000000000e+06
2.000745000000000000e+06
2.000810000000000000e+06
2.000892000000000000e+06
2.000966000000000000e+06
2.001044000000000000e+06
2.001123000000000000e+06
2.001198000000000000e+06
2.001283000000000000e+06
2.001373000000000000e+06
2.001442000000000000e+06
2.001499000000000000e+06
2.001593000000000000e+06
2.001680000000000000e+06
2.001761000000000000e+06
2.001836000000000000e+06
2.001905000000000000e+06
2.001985000000000000e+06
2.002059000000000000e+06
2.002157000000000000e+06
2.002235000000000000e+06
2.002304000000000000e+06
2.002387000000000000e+06
2.002448000000000000e+06
2.002544000000000000e+06
2.002631000000000000e+06
2.002703000000000000e+06
2.002775000000000000e+06
2.002855000000000000e+06
2.002934000000000000e+06
2.003020000000000000e+06
2.003097000000000000e+06
2.003188000000000000e+06
2.003271000000000000e+06
2.003355000000000000e+06
2.003439000000000000e+06
2.003521000000000000e+06
2.003588000000000000e+06
2.003668000000000000e+06
2.003760000000000000e+06
2.003838000000000000e+06
2.003921000000000000e+06
2.003993000000000000e+06
2.004058000000000000e+06
2.004135000000000000e+06
2.004212000000000000e+06
2.004289000000000000e+06
2.004350000000000000e+06
2.004425000000000000e+06
2.004506000000000000e+06
2.004587000000000000e+06
2.004671000000000000e+06
2.004745000000000000e+06
2.004826000000000000e+06
2.004914000000000000e+06
2.004989000000000000e+06
2.005075000000000000e+06
2.005149000000000000e+06
2.005218000000000000e+06
2.005278000000000000e+06
2.005367000000000000e+06
2.005457000000000000e+06
2.005520000000000000e+06
2.005599000000000000e+06
2.005680000000000000e+06
2.005777000000000000e+06
2.005850000000000000e+06
2.005928000000000000e+06
2.006008000000000000e+06
2.006090000000000000e+06
2.006169000000000000e+06
2.006246000000000000e+06
2.006340000000000000e+06
2.006422000000000000e+06
2.006490000000000000e+06
2.006574000000000000e+06
2.006647000000000000e+06
2.006723000000000000e+06
2.006820000000000000e+06
2.006890000000000000e+06
2.006973000000000000e+06
2.007073000000000000e+06
2.007161000000000000e+06
2.007237000000000000e+06
2.007307000000000000e+06
2.007393000000000000e+06
2.007465000000000000e+06
2.007550000000000000e+06
2.007632000000000000e+06
2.007702000000000000e+06
2.007792000000000000e+06
2.007867000000000000e+06
2.007940000000000000e+06
2.008026000000000000e+06
2.008102000000000000e+06
2.008188000000000000e+06
2.008266000000000000e+06
2.008351000000000000e+06
2.008430000000000000e+06
2.008515000000000000e+06
2.008583000000000000e+06
2.008659000000000000e+06
2.008746000000000000e+06
2.008828000000000000e+06
2.008930000000000000e+06
2.008993000000000000e+06
2.009066000000000000e+06
2.009147000000000000e+06
2.009251000000000000e+06
2.009327000000000000e+06
2.009408000000000000e+06
2.009497000000000000e+06
2.009598000000000000e+06
2.009682000000000000e+06
2.009759000000000000e+06
2.009823000000000000e+06
2.009899000000000000e+06
2.009980000000000000e+06
2.010061000000000000e+06
2.010138000000000000e+06
2.010220000000000000e+06
2.010316000000000000e+06
2.010380000000000000e+06
2.010469000000000000e+06
2.010554000000000000e+06
2.010647000000000000e+06
2.010733000000000000e+06
2.010807000000000000e+06
2.010894000000000000e+06
2.010959000000000000e+06
2.011024000000000000e+06
2.011101000000000000e+06
2.011177000000000000e+06
2.011255000000000000e+06
2.011334000000000000e+06
2.011412000000000000e+06
2.011482000000000000e+06
2.011556000000000000e+06
2.011619000000000000e+06
2.011714000000000000e+06
2.011800000000000000e+06
2.011890000000000000e+06
2.011969000000000000e+06
2.012052000000000000e+06
2.012132000000000000e+06
2.012220000000000000e+06
2.012296000000000000e+06
2.012372000000000000e+06
2.012459000000000000e+06
2.012554000000000000e+06
2.012637000000000000e+06
2.012735000000000000e+06
2.012821000000000000e+06
2.012894000000000000e+06
2.012977000000000000e+06
2.013057000000000000e+06
2.013130000000000000e+06
2.013209000000000000e+06
2.013291000000000000e+06
2.013374000000000000e+06
2.013450000000000000e+06
2.013539000000000000e+06
2.013621000000000000e+06
2.013714000000000000e+06
2.013803000000000000e+06
2.013872000000000000e+06
2.013947000000000000e+06
2.014037000000000000e+06
2.014113000000000000e+06
2.014196000000000000e+06
2.014299000000000000e+06
2.014368000000000000e+06
2.014448000000000000e+06
2.014533000000000000e+06
2.014620000000000000e+06
2.014685000000000000e+06
2.014776000000000000e+06
2.014857000000000000e+06
2.014932000000000000e+06
2.015007000000000000e+06
2.015086000000000000e+06
2.015172000000000000e+06
2.015247000000000000e+06
2.015336000000000000e+06
2.015417000000000000e+06
2.015484000000000000e+06
2.015558000000000000e+06
2.015641000000000000e+06
2.015715000000000000e+06
2.015815000000000000e+06
2.015890000000000000e+06
2.015963000000000000e+06
2.016036000000000000e+06
2.016103000000000000e+06
2.016191000000000000e+06
2.016275000000000000e+06
2.016349000000000000e+06
2.016428000000000000e+06
2.016498000000000000e+06
2.016583000000000000e+06
2.016652000000000000e+06
2.016727000000000000e+06
2.016806000000000000e+06
2.016888000000000000e+06
2.016966000000000000e+06
2.017031000000000000e+06
2.017120000000000000e+06
2.017194000000000000e+06
2.017265000000000000e+06
2.017351000000000000e+06
2.017440000000000000e+06
2.017519000000000000e+06
2.017603000000000000e+06
2.017701000000000000e+06
2.017781000000000000e+06
2.017867000000000000e+06
2.017952000000000000e+06
2.018036000000000000e+06
2.018110000000000000e+06
2.018193000000000000e+06
2.018297000000000000e+06
2.018385000000000000e+06
2.018468000000000000e+06
2.018555000000000000e+06
2.018645000000000000e+06
2.018723000000000000e+06
2.018801000000000000e+06
2.018871000000000000e+06
2.018955000000000000e+06
2.019038000000000000e+06
2.019110000000000000e+06
2.019176000000000000e+06
2.019267000000000000e+06
2.019345000000000000e+06
2.019421000000000000e+06
2.019495000000000000e+06
2.019585000000000000e+06
2.019670000000000000e+06
2.019749000000000000e+06
2.019847000000000000e+06
2.019934000000000000e+06
2.020024000000000000e+06
2.020108000000000000e+06
2.020172000000000000e+06
2.020256000000000000e+06
2.020334000000000000e+06
2.020428000000000000e+06
2.020507000000000000e+06
2.020580000000000000e+06
2.020672000000000000e+06
2.020748000000000000e+06
2.020827000000000000e+06
2.020895000000000000e+06
2.020972000000000000e+06
2.021047000000000000e+06
2.021117000000000000e+06
2.021203000000000000e+06
2.021275000000000000e+06
2.021353000000000000e+06
2.021430000000000000e+06
2.021510000000000000e+06
2.021590000000000000e+06
2.021666000000000000e+06
2.021743000000000000e+06
2.021829000000000000e+06
2.021915000000000000e+06
2.022000000000000000e+06
2.022076000000000000e+06
2.022162000000000000e+06
2.022240000000000000e+06
2.022318000000000000e+06
2.022393000000000000e+06
2.022463000000000000e+06
2.022557000000000000e+06
2.022663000000000000e+06
2.022743000000000000e+06
2.022829000000000000e+06
2.022910000000000000e+06
2.022996000000000000e+06
2.023080000000000000e+06
2.023159000000000000e+06
2.023227000000000000e+06
2.023321000000000000e+06
2.023400000000000000e+06
2.023480000000000000e+06
2.023559000000000000e+06
2.023635000000000000e+06
2.023717000000000000e+06
2.023799000000000000e+06
2.023881000000000000e+06
2.023942000000000000e+06
2.024020000000000000e+06
2.024094000000000000e+06
2.024166000000000000e+06
2.024235000000000000e+06
2.024320000000000000e+06
2.024410000000000000e+06
2.024486000000000000e+06
2.024555000000000000e+06
2.024646000000000000e+06
2.024731000000000000e+06
2.024815000000000000e+06
2.024894000000000000e+06
2.024959000000000000e+06
2.025055000000000000e+06
2.025136000000000000e+06
2.025223000000000000e+06
2.025298000000000000e+06
2.025382000000000000e+06
2.025467000000000000e+06
2.025564000000000000e+06
2.025639000000000000e+06
2.025723000000000000e+06
2.025828000000000000e+06
2.025916000000000000e+06
2.025983000000000000e+06
2.026070000000000000e+06
2.026154000000000000e+06
2.026242000000000000e+06
2.026320000000000000e+06
2.026395000000000000e+06
2.026484000000000000e+06
2.026565000000000000e+06
2.026628000000000000e+06
2.026702000000000000e+06
2.026783000000000000e+06
2.026858000000000000e+06
2.026937000000000000e+06
2.027006000000000000e+06
2.027086000000000000e+06
2.027156000000000000e+06
2.027237000000000000e+06
2.027312000000000000e+06
2.027387000000000000e+06
2.027454000000000000e+06
2.027531000000000000e+06
2.027596000000000000e+06
2.027678000000000000e+06
2.027753000000000000e+06
2.027837000000000000e+06
2.027919000000000000e+06
2.028016000000000000e+06
2.028094000000000000e+06
2.028163000000000000e+06
2.028233000000000000e+06
2.028309000000000000e+06
2.028376000000000000e+06
2.028457000000000000e+06
2.028535000000000000e+06
2.028597000000000000e+06
2.028690000000000000e+06
2.028760000000000000e+06
2.028823000000000000e+06
2.028902000000000000e+06
2.028985000000000000e+06
2.029062000000000000e+06
2.029134000000000000e+06
2.029216000000000000e+06
2.029304000000000000e+06
2.029368000000000000e+06
2.029449000000000000e+06
2.029519000000000000e+06
2.029608000000000000e+06
2.029673000000000000e+06
2.029745000000000000e+06
2.029823000000000000e+06
2.029910000000000000e+06
2.029976000000000000e+06
2.030065000000000000e+06
2.030151000000000000e+06
2.030232000000000000e+06
2.030304000000000000e+06
2.030392000000000000e+06
2.030470000000000000e+06
2.030556000000000000e+06
2.030618000000000000e+06
2.030698000000000000e+06
2.030784000000000000e+06
2.030857000000000000e+06
2.030937000000000000e+06
2.031024000000000000e+06
2.031091000000000000e+06
2.031169000000000000e+06
2.031247000000000000e+06
2.031322000000000000e+06
2.031416000000000000e+06
2.031482000000000000e+06
2.031550000000000000e+06
2.031642000000000000e+06
2.031735000000000000e+06
2.031819000000000000e+06
2.031901000000000000e+06
2.031972000000000000e+06
2.032063000000000000e+06
2.032146000000000000e+06
2.032203000000000000e+06
2.032274000000000000e+06
2.032356000000000000e+06
2.032431000000000000e+06
2.032513000000000000e+06
2.032599000000000000e+06
2.032670000000000000e+06
2.032762000000000000e+06
2.032831000000000000e+06
2.032903000000000000e+06
2.032984000000000000e+06
2.033070000000000000e+06
2.033145000000000000e+06
2.033215000000000000e+06
2.033286000000000000e+06
2.033364000000000000e+06
2.033442000000000000e+06
2.033529000000000000e+06
2.033601000000000000e+06
2.033671000000000000e+06
2.033752000000000000e+06
2.033833000000000000e+06
2.033906000000000000e+06
2.033991000000000000e+06
2.034072000000000000e+06
2.034155000000000000e+06
2.034234000000000000e+06
2.034308000000000000e+06
2.034390000000000000e+06
2.034473000000000000e+06
2.034550000000000000e+06
2.034632000000000000e+06
2.034700000000000000e+06
2.034777000000000000e+06
2.034850000000000000e+06
2.034926000000000000e+06
2.035005000000000000e+06
2.035093000000000000e+06
2.035173000000000000e+06
2.035254000000000000e+06
2.035347000000000000e+06
2.035432000000000000e+06
2.035524000000000000e+06
2.035605000000000000e+06
2.035679000000000000e+06
2.035768000000000000e+06
2.035835000000000000e+06
2.035906000000000000e+06
2.035991000000000000e+06
2.036074000000000000e+06
2.036154000000000000e+06
2.036231000000000000e+06
2.036318000000000000e+06
2.036405000000000000e+06
2.036480000000000000e+06
2.036558000000000000e+06
2.036624000000000000e+06
2.036710000000000000e+06
2.036802000000000000e+06
2.036869000000000000e+06
2.036959000000000000e+06
2.037045000000000000e+06
2.037131000000000000e+06
2.037201000000000000e+06
2.037267000000000000e+06
2.037342000000000000e+06
2.037416000000000000e+06
2.037496000000000000e+06
2.037560000000000000e+06
2.037641000000000000e+06
2.037704000000000000e+06
2.037789000000000000e+06
2.037847000000000000e+06
2.037929000000000000e+06
2.038012000000000000e+06
2.038091000000000000e+06
2.038174000000000000e+06
2.038241000000000000e+06
2.038316000000000000e+06
2.038389000000000000e+06
2.038485000000000000e+06
2.038562000000000000e+06
2.038652000000000000e+06
2.038725000000000000e+06
2.038796000000000000e+06
2.038874000000000000e+06
2.038951000000000000e+06
2.039044000000000000e+06
2.039126000000000000e+06
2.039198000000000000e+06
2.039286000000000000e+06
2.039367000000000000e+06
2.039445000000000000e+06
2.039506000000000000e+06
2.039580000000000000e+06
2.039649000000000000e+06
2.039731000000000000e+06
2.039792000000000000e+06
2.039876000000000000e+06
2.039968000000000000e+06
2.040039000000000000e+06
2.040122000000000000e+06
2.040202000000000000e+06
2.040281000000000000e+06
2.040349000000000000e+06
2.040418000000000000e+06
2.040497000000000000e+06
2.040594000000000000e+06
2.040682000000000000e+06
2.040753000000000000e+06
2.040836000000000000e+06
2.040910000000000000e+06
2.040995000000000000e+06
2.041086000000000000e+06
2.041170000000000000e+06
2.041242000000000000e+06
2.041324000000000000e+06
2.041395000000000000e+06
2.041469000000000000e+06
2.041563000000000000e+06
2.041647000000000000e+06
2.041733000000000000e+06
2.041809000000000000e+06
2.041897000000000000e+06
2.041987000000000000e+06
2.042059000000000000e+06
2.042149000000000000e+06
2.042232000000000000e+06
2.042311000000000000e+06
2.042403000000000000e+06
2.042476000000000000e+06
2.042563000000000000e+06
2.042650000000000000e+06
2.042732000000000000e+06
2.042815000000000000e+06
2.042893000000000000e+06
2.042975000000000000e+06
2.043072000000000000e+06
2.043148000000000000e+06
2.043203000000000000e+06
2.043273000000000000e+06
2.043342000000000000e+06
2.043424000000000000e+06
2.043514000000000000e+06
2.043598000000000000e+06
2.043680000000000000e+06
2.043761000000000000e+06
2.043845000000000000e+06
2.043928000000000000e+06
2.044018000000000000e+06
2.044109000000000000e+06
2.044196000000000000e+06
2.044269000000000000e+06
2.044345000000000000e+06
2.044422000000000000e+06
2.044505000000000000e+06
2.044577000000000000e+06
2.044669000000000000e+06
2.044751000000000000e+06
2.044826000000000000e+06
2.044901000000000000e+06
2.044973000000000000e+06
2.045041000000000000e+06
2.045125000000000000e+06
2.045193000000000000e+06
2.045245000000000000e+06
2.045322000000000000e+06
2.045406000000000000e+06
2.045475000000000000e+06
2.045535000000000000e+06
2.045631000000000000e+06
2.045710000000000000e+06
2.045792000000000000e+06
2.045866000000000000e+06
2.045928000000000000e+06
2.046011000000000000e+06
2.046092000000000000e+06
2.046176000000000000e+06
2.046277000000000000e+06
2.046348000000000000e+06
2.046441000000000000e+06
2.046529000000000000e+06
2.046626000000000000e+06
2.046714000000000000e+06
2.046785000000000000e+06
2.046878000000000000e+06
2.046958000000000000e+06
2.047036000000000000e+06
2.047116000000000000e+06
2.047209000000000000e+06
2.047277000000000000e+06
2.047352000000000000e+06
2.047421000000000000e+06
2.047504000000000000e+06
2.047580000000000000e+06
2.047661000000000000e+06
2.047743000000000000e+06
2.047819000000000000e+06
2.047902000000000000e+06
2.047988000000000000e+06
2.048075000000000000e+06
2.048151000000000000e+06
2.048222000000000000e+06
2.048285000000000000e+06
2.048352000000000000e+06
2.048437000000000000e+06
2.048514000000000000e+06
2.048608000000000000e+06
2.048691000000000000e+06
2.048778000000000000e+06
2.048867000000000000e+06
2.048943000000000000e+06
2.049029000000000000e+06
2.049107000000000000e+06
2.049186000000000000e+06
2.049272000000000000e+06
2.049343000000000000e+06
2.049427000000000000e+06
2.049515000000000000e+06
2.049590000000000000e+06
2.049676000000000000e+06
2.049755000000000000e+06
2.049824000000000000e+06
2.049883000000000000e+06
2.049953000000000000e+06
2.050020000000000000e+06
2.050086000000000000e+06
2.050163000000000000e+06
2.050245000000000000e+06
2.050326000000000000e+06
2.050424000000000000e+06
2.050495000000000000e+06
2.050567000000000000e+06
2.050649000000000000e+06
2.050716000000000000e+06
2.050780000000000000e+06
2.050853000000000000e+06
2.050944000000000000e+06
2.051010000000000000e+06
2.051083000000000000e+06
2.051158000000000000e+06
2.051231000000000000e+06
2.051332000000000000e+06
2.051401000000000000e+06
2.051482000000000000e+06
2.051562000000000000e+06
2.051649000000000000e+06
2.051726000000000000e+06
2.051794000000000000e+06
2.051882000000000000e+06
2.051969000000000000e+06
2.052063000000000000e+06
2.052138000000000000e+06
2.052219000000000000e+06
2.052302000000000000e+06
2.052370000000000000e+06
2.052444000000000000e+06
2.052519000000000000e+06
2.052605000000000000e+06
2.052680000000000000e+06
2.052760000000000000e+06
2.052845000000000000e+06
2.052931000000000000e+06
2.053013000000000000e+06
2.053089000000000000e+06
2.053172000000000000e+06
2.053245000000000000e+06
2.053320000000000000e+06
2.053389000000000000e+06
2.053460000000000000e+06
2.053533000000000000e+06
2.053615000000000000e+06
2.053696000000000000e+06
2.053765000000000000e+06
2.053837000000000000e+06
2.053909000000000000e+06
2.053988000000000000e+06
2.054068000000000000e+06
2.054151000000000000e+06
2.054239000000000000e+06
2.054312000000000000e+06
2.054388000000000000e+06
2.054463000000000000e+06
2.054538000000000000e+06
2.054625000000000000e+06
2.054710000000000000e+06
2.054799000000000000e+06
2.054877000000000000e+06
2.054957000000000000e+06
2.055036000000000000e+06
2.055119000000000000e+06
2.055203000000000000e+06
2.055271000000000000e+06
2.055347000000000000e+06
2.055437000000000000e+06
2.055504000000000000e+06
2.055582000000000000e+06
2.055672000000000000e+06
2.055733000000000000e+06
2.055807000000000000e+06
2.055892000000000000e+06
2.055970000000000000e+06
2.056046000000000000e+06
2.056127000000000000e+06
2.056196000000000000e+06
2.056268000000000000e+06
2.056341000000000000e+06
2.056418000000000000e+06
2.056503000000000000e+06
2.056576000000000000e+06
2.056650000000000000e+06
2.056713000000000000e+06
2.056795000000000000e+06
2.056870000000000000e+06
2.056948000000000000e+06
2.057032000000000000e+06
2.057121000000000000e+06
2.057217000000000000e+06
2.057288000000000000e+06
2.057367000000000000e+06
2.057456000000000000e+06
2.057550000000000000e+06
2.057635000000000000e+06
2.057706000000000000e+06
2.057792000000000000e+06
2.057873000000000000e+06
2.057949000000000000e+06
2.058031000000000000e+06
2.058112000000000000e+06
2.058183000000000000e+06
2.058256000000000000e+06
2.058340000000000000e+06
2.058416000000000000e+06
2.058499000000000000e+06
2.058580000000000000e+06
2.058662000000000000e+06
2.058735000000000000e+06
2.058817000000000000e+06
2.058887000000000000e+06
2.058963000000000000e+06
2.059041000000000000e+06
2.059134000000000000e+06
2.059226000000000000e+06
2.059293000000000000e+06
2.059365000000000000e+06
2.059435000000000000e+06
2.059524000000000000e+06
2.059598000000000000e+06
2.059667000000000000e+06
2.059742000000000000e+06
2.059816000000000000e+06
2.059895000000000000e+06
2.059953000000000000e+06
2.060032000000000000e+06
2.060113000000000000e+06
2.060195000000000000e+06
2.060271000000000000e+06
2.060356000000000000e+06
2.060433000000000000e+06
2.060503000000000000e+06
2.060576000000000000e+06
2.060660000000000000e+06
2.060733000000000000e+06
2.060816000000000000e+06
2.060907000000000000e+06
2.060983000000000000e+06
2.061063000000000000e+06
2.061141000000000000e+06
2.061206000000000000e+06
2.061283000000000000e+06
2.061364000000000000e+06
2.061441000000000000e+06
2.061522000000000000e+06
2.061589000000000000e+06
2.061658000000000000e+06
2.061740000000000000e+06
2.061809000000000000e+06
2.061907000000000000e+06
2.061987000000000000e+06
2.062078000000000000e+06
2.062147000000000000e+06
2.062233000000000000e+06
2.062300000000000000e+06
2.062366000000000000e+06
2.062449000000000000e+06
2.062524000000000000e+06
2.062594000000000000e+06
2.062667000000000000e+06
2.062729000000000000e+06
2.062789000000000000e+06
2.062878000000000000e+06
2.062958000000000000e+06
2.063035000000000000e+06
2.063115000000000000e+06
2.063186000000000000e+06
2.063270000000000000e+06
2.063359000000000000e+06
2.063429000000000000e+06
2.063492000000000000e+06
2.063559000000000000e+06
2.063631000000000000e+06
2.063699000000000000e+06
2.063792000000000000e+06
2.063881000000000000e+06
2.063956000000000000e+06
2.064025000000000000e+06
2.064111000000000000e+06
2.064198000000000000e+06
2.064274000000000000e+06
2.064361000000000000e+06
2.064457000000000000e+06
2.064547000000000000e+06
2.064629000000000000e+06
2.064696000000000000e+06
2.064782000000000000e+06
2.064865000000000000e+06
2.064941000000000000e+06
2.065011000000000000e+06
2.065081000000000000e+06
2.065169000000000000e+06
2.065247000000000000e+06
2.065330000000000000e+06
2.065409000000000000e+06
2.065494000000000000e+06
2.065574000000000000e+06
2.065644000000000000e+06
2.065731000000000000e+06
2.065810000000000000e+06
2.065888000000000000e+06
2.065964000000000000e+06
2.066041000000000000e+06
2.066127000000000000e+06
2.066212000000000000e+06
2.066290000000000000e+06
2.066365000000000000e+06
2.066441000000000000e+06
2.066538000000000000e+06
2.066616000000000000e+06
2.066711000000000000e+06
2.066797000000000000e+06
2.066874000000000000e+06
2.066957000000000000e+06
2.067043000000000000e+06
2.067130000000000000e+06
2.067207000000000000e+06
2.067277000000000000e+06
2.067352000000000000e+06
2.067426000000000000e+06
2.067509000000000000e+06
2.067591000000000000e+06
2.067659000000000000e+06
2.067729000000000000e+06
2.067808000000000000e+06
2.067880000000000000e+06
2.067957000000000000e+06
2.068033000000000000e+06
2.068110000000000000e+06
2.068189000000000000e+06
2.068270000000000000e+06
2.068349000000000000e+06
2.068424000000000000e+06
2.068498000000000000e+06
2.068596000000000000e+06
2.068683000000000000e+06
2.068749000000000000e+06
2.068837000000000000e+06
2.068926000000000000e+06
2.069010000000000000e+06
2.069085000000000000e+06
2.069163000000000000e+06
2.069239000000000000e+06
2.069329000000000000e+06
2.069406000000000000e+06
2.069489000000000000e+06
2.069554000000000000e+06
2.069632000000000000e+06
2.069703000000000000e+06
2.069774000000000000e+06
2.069856000000000000e+06
2.069932000000000000e+06
2.070003000000000000e+06
2.070084000000000000e+06
2.070162000000000000e+06
2.070249000000000000e+06
2.070333000000000000e+06
2.070401000000000000e+06
2.070480000000000000e+06
2.070552000000000000e+06
2.070642000000000000e+06
2.070717000000000000e+06
2.070798000000000000e+06
2.070884000000000000e+06
2.070957000000000000e+06
2.071027000000000000e+06
2.071093000000000000e+06
2.071158000000000000e+06
2.071231000000000000e+06
2.071330000000000000e+06
2.071401000000000000e+06
2.071488000000000000e+06
2.071556000000000000e+06
2.071630000000000000e+06
2.071718000000000000e+06
2.071807000000000000e+06
2.071882000000000000e+06
2.071950000000000000e+06
2.072038000000000000e+06
2.072122000000000000e+06
2.072210000000000000e+06
2.072271000000000000e+06
2.072333000000000000e+06
2.072408000000000000e+06
2.072493000000000000e+06
2.072562000000000000e+06
2.072645000000000000e+06
2.072731000000000000e+06
2.072805000000000000e+06
2.072880000000000000e+06
2.072978000000000000e+06
2.073054000000000000e+06
2.073133000000000000e+06
2.073205000000000000e+06
2.073275000000000000e+06
2.073372000000000000e+06
2.073456000000000000e+06
2.073522000000000000e+06
2.073594000000000000e+06
2.073670000000000000e+06
2.073743000000000000e+06
2.073831000000000000e+06
2.073897000000000000e+06
2.073974000000000000e+06
2.074046000000000000e+06
2.074124000000000000e+06
2.074203000000000000e+06
2.074274000000000000e+06
2.074347000000000000e+06
2.074424000000000000e+06
2.074508000000000000e+06
2.074577000000000000e+06
2.074648000000000000e+06
2.074723000000000000e+06
2.074796000000000000e+06
2.074887000000000000e+06
2.074968000000000000e+06
2.075052000000000000e+06
2.075135000000000000e+06
2.075225000000000000e+06
2.075297000000000000e+06
2.075365000000000000e+06
2.075433000000000000e+06
2.075503000000000000e+06
2.075576000000000000e+06
2.075648000000000000e+06
2.075729000000000000e+06
2.075813000000000000e+06
2.075899000000000000e+06
2.075975000000000000e+06
2.076069000000000000e+06
2.076152000000000000e+06
2.076234000000000000e+06
2.076293000000000000e+06
2.076375000000000000e+06
2.076458000000000000e+06
2.076536000000000000e+06
2.076620000000000000e+06
2.076704000000000000e+06
2.076778000000000000e+06
2.076853000000000000e+06
2.076930000000000000e+06
2.077019000000000000e+06
2.077091000000000000e+06
2.077173000000000000e+06
2.077246000000000000e+06
2.077320000000000000e+06
2.077394000000000000e+06
2.077469000000000000e+06
2.077540000000000000e+06
2.077627000000000000e+06
2.077714000000000000e+06
2.077796000000000000e+06
2.077874000000000000e+06
2.077943000000000000e+06
2.078026000000000000e+06
2.078094000000000000e+06
2.078160000000000000e+06
2.078239000000000000e+06
2.078328000000000000e+06
2.078379000000000000e+06
2.078459000000000000e+06
2.078514000000000000e+06
2.078593000000000000e+06
2.078667000000000000e+06
2.078729000000000000e+06
2.078802000000000000e+06
2.078878000000000000e+06
2.078959000000000000e+06
2.079028000000000000e+06
2.079098000000000000e+06
2.079174000000000000e+06
2.079241000000000000e+06
2.079328000000000000e+06
2.079429000000000000e+06
2.079514000000000000e+06
2.079600000000000000e+06
2.079681000000000000e+06
2.079758000000000000e+06
2.079827000000000000e+06
2.079916000000000000e+06
2.079996000000000000e+06
2.080078000000000000e+06
2.080151000000000000e+06
2.080228000000000000e+06
2.080332000000000000e+06
2.080421000000000000e+06
2.080501000000000000e+06
2.080573000000000000e+06
2.080649000000000000e+06
2.080724000000000000e+06
2.080802000000000000e+06
2.080883000000000000e+06
2.080946000000000000e+06
2.081013000000000000e+06
2.081091000000000000e+06
2.081164000000000000e+06
2.081232000000000000e+06
2.081302000000000000e+06
2.081376000000000000e+06
2.081448000000000000e+06
2.081521000000000000e+06
2.081605000000000000e+06
2.081675000000000000e+06
2.081758000000000000e+06
2.081846000000000000e+06
2.081934000000000000e+06
2.082012000000000000e+06
2.082082000000000000e+06
2.082152000000000000e+06
2.082240000000000000e+06
2.082307000000000000e+06
2.082382000000000000e+06
2.082459000000000000e+06
2.082550000000000000e+06
2.082633000000000000e+06
2.082701000000000000e+06
2.082793000000000000e+06
2.082870000000000000e+06
2.082930000000000000e+06
2.083011000000000000e+06
2.083072000000000000e+06
2.083144000000000000e+06
2.083231000000000000e+06
2.083313000000000000e+06
2.083395000000000000e+06
2.083462000000000000e+06
2.083521000000000000e+06
2.083586000000000000e+06
2.083649000000000000e+06
2.083729000000000000e+06
2.083799000000000000e+06
2.083888000000000000e+06
2.083956000000000000e+06
2.084028000000000000e+06
2.084109000000000000e+06
2.084181000000000000e+06
2.084258000000000000e+06
2.084347000000000000e+06
2.084445000000000000e+06
2.084515000000000000e+06
2.084602000000000000e+06
2.084694000000000000e+06
2.084773000000000000e+06
2.084847000000000000e+06
2.084926000000000000e+06
2.084993000000000000e+06
2.085079000000000000e+06
2.085155000000000000e+06
2.085239000000000000e+06
2.085325000000000000e+06
2.085408000000000000e+06
2.085497000000000000e+06
2.085575000000000000e+06
2.085651000000000000e+06
2.085730000000000000e+06
2.085805000000000000e+06
2.085886000000000000e+06
2.085947000000000000e+06
2.086028000000000000e+06
2.086117000000000000e+06
2.086197000000000000e+06
2.086262000000000000e+06
2.086339000000000000e+06
2.086422000000000000e+06
2.086497000000000000e+06
2.086576000000000000e+06
2.086656000000000000e+06
2.086731000000000000e+06
2.086810000000000000e+06
2.086896000000000000e+06
2.086966000000000000e+06
2.087052000000000000e+06
2.087150000000000000e+06
2.087228000000000000e+06
2.087309000000000000e+06
2.087393000000000000e+06
2.087467000000000000e+06
2.087560000000000000e+06
2.087631000000000000e+06
2.087718000000000000e+06
2.087802000000000000e+06
2.087877000000000000e+06
2.087954000000000000e+06
2.088041000000000000e+06
2.088117000000000000e+06
2.088187000000000000e+06
2.088246000000000000e+06
2.088333000000000000e+06
2.088398000000000000e+06
2.088491000000000000e+06
2.088573000000000000e+06
2.088648000000000000e+06
2.088728000000000000e+06
2.088807000000000000e+06
2.088875000000000000e+06
2.088961000000000000e+06
2.089041000000000000e+06
2.089112000000000000e+06
2.089194000000000000e+06
2.089265000000000000e+06
2.089360000000000000e+06
2.089438000000000000e+06
2.089508000000000000e+06
2.089574000000000000e+06
2.089649000000000000e+06
2.089715000000000000e+06
2.089797000000000000e+06
2.089868000000000000e+06
2.089948000000000000e+06
2.090024000000000000e+06
2.090113000000000000e+06
2.090205000000000000e+06
2.090289000000000000e+06
2.090360000000000000e+06
2.090419000000000000e+06
2.090506000000000000e+06
2.090595000000000000e+06
2.090671000000000000e+06
2.090739000000000000e+06
2.090812000000000000e+06
2.090884000000000000e+06
2.090962000000000000e+06
2.091032000000000000e+06
2.091123000000000000e+06
2.091214000000000000e+06
2.091284000000000000e+06
2.091362000000000000e+06
2.091443000000000000e+06
2.091517000000000000e+06
2.091609000000000000e+06
2.091680000000000000e+06
2.091756000000000000e+06
2.091815000000000000e+06
2.091892000000000000e+06
2.091970000000000000e+06
2.092059000000000000e+06
2.092144000000000000e+06
2.092221000000000000e+06
2.092293000000000000e+06
2.092367000000000000e+06
2.092434000000000000e+06
2.092511000000000000e+06
2.092584000000000000e+06
2.092671000000000000e+06
2.092754000000000000e+06
2.092836000000000000e+06
2.092910000000000000e+06
2.092992000000000000e+06
2.093059000000000000e+06
2.093139000000000000e+06
2.093213000000000000e+06
2.093294000000000000e+06
2.093359000000000000e+06
2.093424000000000000e+06
2.093515000000000000e+06
2.093582000000000000e+06
2.093660000000000000e+06
2.093738000000000000e+06
2.093812000000000000e+06
2.093883000000000000e+06
2.093957000000000000e+06
2.094043000000000000e+06
2.094118000000000000e+06
2.094178000000000000e+06
2.094247000000000000e+06
2.094327000000000000e+06
2.094388000000000000e+06
2.094468000000000000e+06
2.094543000000000000e+06
2.094621000000000000e+06
2.094687000000000000e+06
2.094753000000000000e+06
2.094826000000000000e+06
2.094912000000000000e+06
2.094982000000000000e+06
2.095056000000000000e+06
2.095139000000000000e+06
2.095222000000000000e+06
2.095319000000000000e+06
2.095396000000000000e+06
2.095474000000000000e+06
2.095545000000000000e+06
2.095620000000000000e+06
2.095691000000000000e+06
2.095763000000000000e+06
2.095838000000000000e+06
2.095913000000000000e+06
2.095996000000000000e+06
2.096062000000000000e+06
2.096141000000000000e+06
2.096217000000000000e+06
2.096307000000000000e+06
2.096385000000000000e+06
2.096455000000000000e+06
2.096543000000000000e+06
2.096623000000000000e+06
2.096703000000000000e+06
2.096759000000000000e+06
2.096821000000000000e+06
2.096903000000000000e+06
2.096985000000000000e+06
2.097067000000000000e+06
2.097131000000000000e+06
2.097213000000000000e+06
2.097277000000000000e+06
2.097353000000000000e+06
2.097425000000000000e+06
2.097505000000000000e+06
2.097581000000000000e+06
2.097657000000000000e+06
2.097720000000000000e+06
2.097800000000000000e+06
2.097872000000000000e+06
2.097951000000000000e+06
2.098035000000000000e+06
2.098119000000000000e+06
2.098205000000000000e+06
2.098275000000000000e+06
2.098344000000000000e+06
2.098419000000000000e+06
2.098498000000000000e+06
2.098573000000000000e+06
2.098659000000000000e+06
2.098738000000000000e+06
2.098809000000000000e+06
2.098874000000000000e+06
2.098943000000000000e+06
2.099008000000000000e+06
2.099088000000000000e+06
2.099166000000000000e+06
2.099244000000000000e+06
2.099319000000000000e+06
2.099369000000000000e+06
2.099443000000000000e+06
2.099528000000000000e+06
2.099602000000000000e+06
2.099690000000000000e+06
2.099791000000000000e+06
2.099862000000000000e+06
2.099939000000000000e+06
2.100026000000000000e+06
2.100112000000000000e+06
2.100186000000000000e+06
2.100265000000000000e+06
2.100352000000000000e+06
2.100438000000000000e+06
2.100518000000000000e+06
2.100593000000000000e+06
2.100653000000000000e+06
2.100722000000000000e+06
2.100791000000000000e+06
2.100869000000000000e+06
2.100949000000000000e+06
2.101022000000000000e+06
2.101116000000000000e+06
2.101192000000000000e+06
2.101279000000000000e+06
2.101359000000000000e+06
2.101436000000000000e+06
2.101496000000000000e+06
2.101578000000000000e+06
2.101648000000000000e+06
2.101729000000000000e+06
2.101806000000000000e+06
2.101884000000000000e+06
2.101968000000000000e+06
2.102040000000000000e+06
2.102119000000000000e+06
2.102213000000000000e+06
2.102276000000000000e+06
2.102358000000000000e+06
2.102442000000000000e+06
2.102523000000000000e+06
2.102591000000000000e+06
2.102667000000000000e+06
2.102754000000000000e+06
2.102801000000000000e+06
2.102861000000000000e+06
2.102933000000000000e+06
2.102999000000000000e+06
2.103088000000000000e+06
2.103168000000000000e+06
2.103241000000000000e+06
2.103333000000000000e+06
2.103405000000000000e+06
2.103485000000000000e+06
2.103564000000000000e+06
2.103638000000000000e+06
2.103708000000000000e+06
2.103788000000000000e+06
2.103870000000000000e+06
2.103932000000000000e+06
2.104009000000000000e+06
2.104092000000000000e+06
2.104172000000000000e+06
2.104254000000000000e+06
2.104332000000000000e+06
2.104420000000000000e+06
2.104493000000000000e+06
2.104573000000000000e+06
2.104640000000000000e+06
2.104706000000000000e+06
2.104767000000000000e+06
2.104841000000000000e+06
2.104907000000000000e+06
2.104981000000000000e+06
2.105053000000000000e+06
2.105140000000000000e+06
2.105217000000000000e+06
2.105290000000000000e+06
2.105376000000000000e+06
2.105457000000000000e+06
2.105533000000000000e+06
2.105614000000000000e+06
2.105687000000000000e+06
2.105757000000000000e+06
2.105836000000000000e+06
2.105938000000000000e+06
2.106028000000000000e+06
2.106092000000000000e+06
2.106157000000000000e+06
2.106231000000000000e+06
2.106303000000000000e+06
2.106390000000000000e+06
2.106489000000000000e+06
2.106569000000000000e+06
2.106645000000000000e+06
2.106714000000000000e+06
2.106790000000000000e+06
2.106856000000000000e+06
2.106930000000000000e+06
2.107006000000000000e+06
2.107080000000000000e+06
2.107172000000000000e+06
2.107249000000000000e+06
2.107331000000000000e+06
2.107406000000000000e+06
2.107475000000000000e+06
2.107556000000000000e+06
2.107645000000000000e+06
2.107724000000000000e+06
2.107807000000000000e+06
2.107870000000000000e+06
2.107938000000000000e+06
2.108026000000000000e+06
2.108096000000000000e+06
2.108174000000000000e+06
2.108241000000000000e+06
2.108318000000000000e+06
2.108385000000000000e+06
2.108445000000000000e+06
2.108514000000000000e+06
2.108600000000000000e+06
2.108662000000000000e+06
2.108718000000000000e+06
2.108787000000000000e+06
2.108861000000000000e+06
2.108943000000000000e+06
2.109014000000000000e+06
2.109076000000000000e+06
2.109162000000000000e+06
2.109246000000000000e+06
2.109332000000000000e+06
2.109397000000000000e+06
2.109472000000000000e+06
2.109536000000000000e+06
2.109608000000000000e+06
2.109676000000000000e+06
2.109753000000000000e+06
2.109834000000000000e+06
2.109911000000000000e+06
2.109982000000000000e+06
2.110046000000000000e+06
2.110119000000000000e+06
2.110192000000000000e+06
2.110268000000000000e+06
2.110334000000000000e+06
2.110404000000000000e+06
2.110458000000000000e+06
2.110542000000000000e+06
2.110620000000000000e+06
2.110697000000000000e+06
2.110772000000000000e+06
2.110841000000000000e+06
2.110913000000000000e+06
2.110984000000000000e+06
2.111061000000000000e+06
2.111136000000000000e+06
2.111204000000000000e+06
2.111265000000000000e+06
2.111356000000000000e+06
2.111428000000000000e+06
2.111500000000000000e+06
2.111581000000000000e+06
2.111658000000000000e+06
2.111729000000000000e+06
2.111824000000000000e+06
2.111890000000000000e+06
2.111961000000000000e+06
2.112040000000000000e+06
2.112131000000000000e+06
2.112202000000000000e+06
2.112282000000000000e+06
2.112365000000000000e+06
2.112448000000000000e+06
2.112523000000000000e+06
2.112592000000000000e+06
2.112660000000000000e+06
2.112741000000000000e+06
2.112824000000000000e+06
2.112907000000000000e+06
2.112983000000000000e+06
2.113058000000000000e+06
2.113142000000000000e+06
2.113230000000000000e+06
2.113308000000000000e+06
2.113378000000000000e+06
2.113443000000000000e+06
2.113526000000000000e+06
2.113592000000000000e+06
2.113663000000000000e+06
2.113737000000000000e+06
2.113802000000000000e+06
2.113882000000000000e+06
2.113965000000000000e+06
2.114026000000000000e+06
2.114095000000000000e+06
2.114164000000000000e+06
2.114226000000000000e+06
2.114294000000000000e+06
2.114365000000000000e+06
2.114439000000000000e+06
2.114528000000000000e+06
2.114594000000000000e+06
2.114661000000000000e+06
2.114735000000000000e+06
2.114811000000000000e+06
2.114879000000000000e+06
2.114948000000000000e+06
2.115017000000000000e+06
2.115097000000000000e+06
2.115156000000000000e+06
2.115230000000000000e+06
2.115289000000000000e+06
2.115374000000000000e+06
2.115465000000000000e+06
2.115535000000000000e+06
2.115605000000000000e+06
2.115681000000000000e+06
2.115786000000000000e+06
2.115866000000000000e+06
2.115949000000000000e+06
2.116021000000000000e+06
2.116092000000000000e+06
2.116163000000000000e+06
2.116233000000000000e+06
2.116301000000000000e+06
2.116386000000000000e+06
2.116460000000000000e+06
2.116535000000000000e+06
2.116615000000000000e+06
2.116691000000000000e+06
2.116757000000000000e+06
2.116827000000000000e+06
2.116911000000000000e+06
2.116976000000000000e+06
2.117047000000000000e+06
2.117133000000000000e+06
2.117203000000000000e+06
2.117275000000000000e+06
2.117349000000000000e+06
2.117406000000000000e+06
2.117473000000000000e+06
2.117535000000000000e+06
2.117611000000000000e+06
2.117689000000000000e+06
2.117756000000000000e+06
2.117832000000000000e+06
2.117905000000000000e+06
2.117984000000000000e+06
2.118049000000000000e+06
2.118115000000000000e+06
2.118190000000000000e+06
2.118259000000000000e+06
2.118338000000000000e+06
2.118426000000000000e+06
2.118494000000000000e+06
2.118565000000000000e+06
2.118637000000000000e+06
2.118696000000000000e+06
2.118767000000000000e+06
2.118852000000000000e+06
2.118919000000000000e+06
2.118999000000000000e+06
2.119063000000000000e+06
2.119132000000000000e+06
2.119186000000000000e+06
2.119254000000000000e+06
2.119330000000000000e+06
2.119409000000000000e+06
2.119470000000000000e+06
2.119553000000000000e+06
2.119628000000000000e+06
2.119692000000000000e+06
2.119769000000000000e+06
2.119852000000000000e+06
2.119923000000000000e+06
2.120013000000000000e+06
2.120083000000000000e+06
2.120145000000000000e+06
2.120220000000000000e+06
2.120298000000000000e+06
2.120379000000000000e+06
2.120461000000000000e+06
2.120534000000000000e+06
2.120611000000000000e+06
2.120693000000000000e+06
2.120762000000000000e+06
2.120851000000000000e+06
2.120920000000000000e+06
2.120999000000000000e+06
2.121079000000000000e+06
2.121155000000000000e+06
2.121233000000000000e+06
2.121300000000000000e+06
2.121388000000000000e+06
2.121460000000000000e+06
2.121556000000000000e+06
2.121627000000000000e+06
2.121695000000000000e+06
2.121774000000000000e+06
2.121841000000000000e+06
2.121912000000000000e+06
2.121975000000000000e+06
2.122049000000000000e+06
2.122110000000000000e+06
2.122194000000000000e+06
2.122272000000000000e+06
2.122344000000000000e+06
2.122416000000000000e+06
2.122487000000000000e+06
2.122572000000000000e+06
2.122637000000000000e+06
2.122704000000000000e+06
2.122788000000000000e+06
2.122856000000000000e+06
2.122926000000000000e+06
2.122991000000000000e+06
2.123054000000000000e+06
2.123135000000000000e+06
2.123195000000000000e+06
2.123275000000000000e+06
2.123359000000000000e+06
2.123425000000000000e+06
2.123501000000000000e+06
2.123570000000000000e+06
2.123658000000000000e+06
2.123737000000000000e+06
2.123819000000000000e+06
2.123891000000000000e+06
2.123979000000000000e+06
2.124054000000000000e+06
2.124133000000000000e+06
2.124216000000000000e+06
2.124298000000000000e+06
2.124377000000000000e+06
2.124446000000000000e+06
2.124519000000000000e+06
2.124597000000000000e+06
2.124669000000000000e+06
2.124731000000000000e+06
2.124808000000000000e+06
2.124888000000000000e+06
2.124959000000000000e+06
2.125035000000000000e+06
2.125134000000000000e+06
2.125202000000000000e+06
2.125278000000000000e+06
2.125346000000000000e+06
2.125423000000000000e+06
2.125505000000000000e+06
2.125581000000000000e+06
2.125654000000000000e+06
2.125740000000000000e+06
2.125822000000000000e+06
2.125914000000000000e+06
2.125975000000000000e+06
2.126064000000000000e+06
2.126146000000000000e+06
2.126224000000000000e+06
2.126289000000000000e+06
2.126358000000000000e+06
2.126426000000000000e+06
2.126507000000000000e+06
2.126584000000000000e+06
2.126656000000000000e+06
2.126732000000000000e+06
2.126804000000000000e+06
2.126880000000000000e+06
2.126951000000000000e+06
2.127026000000000000e+06
2.127092000000000000e+06
2.127169000000000000e+06
2.127249000000000000e+06
2.127332000000000000e+06
2.127405000000000000e+06
2.127482000000000000e+06
2.127570000000000000e+06
2.127640000000000000e+06
2.127714000000000000e+06
2.127777000000000000e+06
2.127853000000000000e+06
2.127918000000000000e+06
2.128001000000000000e+06
2.128083000000000000e+06
2.128151000000000000e+06
2.128215000000000000e+06
2.128280000000000000e+06
2.128353000000000000e+06
2.128414000000000000e+06
2.128494000000000000e+06
2.128568000000000000e+06
2.128641000000000000e+06
2.128709000000000000e+06
2.128774000000000000e+06
2.128840000000000000e+06
2.128906000000000000e+06
2.128984000000000000e+06
2.129054000000000000e+06
2.129126000000000000e+06
2.129205000000000000e+06
2.129285000000000000e+06
2.129360000000000000e+06
2.129440000000000000e+06
2.129511000000000000e+06
2.129596000000000000e+06
2.129676000000000000e+06
2.129757000000000000e+06
2.129819000000000000e+06
2.129888000000000000e+06
2.129961000000000000e+06
2.130030000000000000e+06
2.130114000000000000e+06
2.130188000000000000e+06
2.130259000000000000e+06
2.130338000000000000e+06
2.130398000000000000e+06
2.130463000000000000e+06
2.130539000000000000e+06
2.130612000000000000e+06
2.130690000000000000e+06
2.130766000000000000e+06
2.130844000000000000e+06
2.130927000000000000e+06
2.131009000000000000e+06
2.131073000000000000e+06
2.131146000000000000e+06
2.131235000000000000e+06
2.131321000000000000e+06
2.131381000000000000e+06
2.131458000000000000e+06
2.131538000000000000e+06
2.131602000000000000e+06
2.131679000000000000e+06
2.131738000000000000e+06
2.131822000000000000e+06
2.131886000000000000e+06
2.131975000000000000e+06
2.132047000000000000e+06
2.132129000000000000e+06
2.132185000000000000e+06
2.132250000000000000e+06
2.132328000000000000e+06
2.132397000000000000e+06
2.132484000000000000e+06
2.132556000000000000e+06
2.132630000000000000e+06
2.132709000000000000e+06
2.132773000000000000e+06
2.132857000000000000e+06
2.132932000000000000e+06
2.132996000000000000e+06
2.133067000000000000e+06
2.133132000000000000e+06
2.133206000000000000e+06
2.133294000000000000e+06
2.133380000000000000e+06
2.133456000000000000e+06
2.133531000000000000e+06
2.133605000000000000e+06
2.133685000000000000e+06
2.133762000000000000e+06
2.133839000000000000e+06
2.133908000000000000e+06
2.133975000000000000e+06
2.134065000000000000e+06
2.134154000000000000e+06
2.134228000000000000e+06
2.134294000000000000e+06
2.134349000000000000e+06
2.134414000000000000e+06
2.134491000000000000e+06
2.134574000000000000e+06
2.134628000000000000e+06
2.134684000000000000e+06
2.134757000000000000e+06
2.134838000000000000e+06
2.134901000000000000e+06
2.134983000000000000e+06
2.135056000000000000e+06
2.135127000000000000e+06
2.135203000000000000e+06
2.135281000000000000e+06
2.135346000000000000e+06
2.135427000000000000e+06
2.135505000000000000e+06
2.135582000000000000e+06
2.135648000000000000e+06
2.135727000000000000e+06
2.135822000000000000e+06
2.135890000000000000e+06
2.135963000000000000e+06
2.136030000000000000e+06
2.136101000000000000e+06
2.136190000000000000e+06
2.136274000000000000e+06
2.136342000000000000e+06
2.136425000000000000e+06
2.136512000000000000e+06
2.136587000000000000e+06
2.136663000000000000e+06
2.136735000000000000e+06
2.136803000000000000e+06
2.136859000000000000e+06
2.136928000000000000e+06
2.137002000000000000e+06
2.137076000000000000e+06
2.137149000000000000e+06
2.137232000000000000e+06
2.137299000000000000e+06
2.137383000000000000e+06
2.137467000000000000e+06
2.137545000000000000e+06
2.137618000000000000e+06
2.137701000000000000e+06
2.137789000000000000e+06
2.137862000000000000e+06
2.137945000000000000e+06
2.138034000000000000e+06
2.138101000000000000e+06
2.138164000000000000e+06
2.138234000000000000e+06
2.138317000000000000e+06
2.138383000000000000e+06
2.138464000000000000e+06
2.138529000000000000e+06
2.138588000000000000e+06
2.138659000000000000e+06
2.138736000000000000e+06
2.138806000000000000e+06
2.138886000000000000e+06
2.138974000000000000e+06
2.139049000000000000e+06
2.139133000000000000e+06
2.139205000000000000e+06
2.139270000000000000e+06
2.139346000000000000e+06
2.139428000000000000e+06
2.139482000000000000e+06
2.139550000000000000e+06
2.139624000000000000e+06
2.139710000000000000e+06
2.139770000000000000e+06
2.139830000000000000e+06
2.139912000000000000e+06
2.139986000000000000e+06
2.140054000000000000e+06
2.140120000000000000e+06
2.140197000000000000e+06
2.140261000000000000e+06
2.140340000000000000e+06
2.140418000000000000e+06
2.140500000000000000e+06
2.140578000000000000e+06
2.140659000000000000e+06
2.140730000000000000e+06
2.140803000000000000e+06
2.140876000000000000e+06
2.140955000000000000e+06
2.141013000000000000e+06
2.141087000000000000e+06
2.141172000000000000e+06
2.141252000000000000e+06
2.141328000000000000e+06
2.141402000000000000e+06
2.141453000000000000e+06
2.141519000000000000e+06
2.141592000000000000e+06
2.141673000000000000e+06
2.141748000000000000e+06
2.141841000000000000e+06
2.141925000000000000e+06
2.141997000000000000e+06
2.142064000000000000e+06
2.142134000000000000e+06
2.142203000000000000e+06
2.142271000000000000e+06
2.142342000000000000e+06
2.142422000000000000e+06
2.142505000000000000e+06
2.142565000000000000e+06
2.142639000000000000e+06
2.142707000000000000e+06
2.142779000000000000e+06
2.142874000000000000e+06
2.142950000000000000e+06
2.143028000000000000e+06
2.143088000000000000e+06
2.143160000000000000e+06
2.143228000000000000e+06
2.143304000000000000e+06
2.143363000000000000e+06
2.143449000000000000e+06
2.143522000000000000e+06
2.143605000000000000e+06
2.143684000000000000e+06
2.143759000000000000e+06
2.143823000000000000e+06
2.143898000000000000e+06
2.143978000000000000e+06
2.144056000000000000e+06
2.144125000000000000e+06
2.144204000000000000e+06
2.144292000000000000e+06
2.144375000000000000e+06
2.144451000000000000e+06
2.144512000000000000e+06
2.144581000000000000e+06
2.144652000000000000e+06
2.144719000000000000e+06
2.144787000000000000e+06
2.144877000000000000e+06
2.144942000000000000e+06
2.145012000000000000e+06
2.145080000000000000e+06
2.145160000000000000e+06
2.145236000000000000e+06
2.145316000000000000e+06
2.145365000000000000e+06
2.145435000000000000e+06
2.145512000000000000e+06
2.145591000000000000e+06
2.145658000000000000e+06
2.145738000000000000e+06
2.145801000000000000e+06
2.145883000000000000e+06
2.145947000000000000e+06
2.146026000000000000e+06
2.146088000000000000e+06
2.146153000000000000e+06
2.146213000000000000e+06
2.146292000000000000e+06
2.146365000000000000e+06
2.146425000000000000e+06
2.146490000000000000e+06
2.146550000000000000e+06
2.146624000000000000e+06
2.146692000000000000e+06
2.146762000000000000e+06
2.146838000000000000e+06
2.146903000000000000e+06
2.146979000000000000e+06
2.147065000000000000e+06
2.147142000000000000e+06
2.147234000000000000e+06
2.147306000000000000e+06
2.147384000000000000e+06
2.147471000000000000e+06
2.147537000000000000e+06
2.147614000000000000e+06
2.147677000000000000e+06
2.147759000000000000e+06
2.147831000000000000e+06
2.147900000000000000e+06
2.147981000000000000e+06
2.148060000000000000e+06
2.148137000000000000e+06
2.148205000000000000e+06
2.148286000000000000e+06
2.148349000000000000e+06
2.148426000000000000e+06
2.148493000000000000e+06
2.148560000000000000e+06
2.148627000000000000e+06
2.148709000000000000e+06
2.148799000000000000e+06
2.148886000000000000e+06
2.148956000000000000e+06
2.149059000000000000e+06
2.149130000000000000e+06
2.149209000000000000e+06
2.149264000000000000e+06
2.149328000000000000e+06
2.149386000000000000e+06
2.149455000000000000e+06
2.149528000000000000e+06
2.149619000000000000e+06
2.149673000000000000e+06
2.149735000000000000e+06
2.149821000000000000e+06
2.149900000000000000e+06
2.149966000000000000e+06
2.150030000000000000e+06
2.150105000000000000e+06
2.150182000000000000e+06
2.150269000000000000e+06
2.150343000000000000e+06
2.150424000000000000e+06
2.150511000000000000e+06
2.150585000000000000e+06
2.150668000000000000e+06
2.150748000000000000e+06
2.150815000000000000e+06
2.150901000000000000e+06
2.150974000000000000e+06
2.151041000000000000e+06
2.151129000000000000e+06
2.151203000000000000e+06
2.151274000000000000e+06
2.151339000000000000e+06
2.151407000000000000e+06
2.151487000000000000e+06
2.151563000000000000e+06
2.151625000000000000e+06
2.151699000000000000e+06
2.151773000000000000e+06
2.151844000000000000e+06
2.151915000000000000e+06
2.151994000000000000e+06
2.152064000000000000e+06
2.152136000000000000e+06
2.152218000000000000e+06
2.152306000000000000e+06
2.152374000000000000e+06
2.152451000000000000e+06
2.152516000000000000e+06
2.152604000000000000e+06
2.152663000000000000e+06
2.152741000000000000e+06
2.152814000000000000e+06
2.152883000000000000e+06
2.152964000000000000e+06
2.153030000000000000e+06
2.153110000000000000e+06
2.153184000000000000e+06
2.153247000000000000e+06
2.153329000000000000e+06
2.153411000000000000e+06
2.153502000000000000e+06
2.153563000000000000e+06
2.153628000000000000e+06
2.153698000000000000e+06
2.153766000000000000e+06
2.153839000000000000e+06
2.153898000000000000e+06
2.153978000000000000e+06
2.154046000000000000e+06
2.154131000000000000e+06
2.154205000000000000e+06
2.154293000000000000e+06
2.154354000000000000e+06
2.154428000000000000e+06
2.154506000000000000e+06
2.154577000000000000e+06
2.154658000000000000e+06
2.154740000000000000e+06
2.154821000000000000e+06
2.154886000000000000e+06
2.154964000000000000e+06
2.155038000000000000e+06
2.155118000000000000e+06
2.155201000000000000e+06
2.155278000000000000e+06
2.155369000000000000e+06
2.155442000000000000e+06
2.155520000000000000e+06
2.155595000000000000e+06
2.155663000000000000e+06
2.155742000000000000e+06
2.155818000000000000e+06
2.155903000000000000e+06
2.155971000000000000e+06
2.156045000000000000e+06
2.156110000000000000e+06
2.156201000000000000e+06
2.156279000000000000e+06
2.156346000000000000e+06
2.156431000000000000e+06
2.156505000000000000e+06
2.156580000000000000e+06
2.156653000000000000e+06
2.156717000000000000e+06
2.156791000000000000e+06
2.156859000000000000e+06
2.156922000000000000e+06
2.156993000000000000e+06
2.157054000000000000e+06
2.157137000000000000e+06
2.157220000000000000e+06
2.157298000000000000e+06
2.157366000000000000e+06
2.157455000000000000e+06
2.157518000000000000e+06
2.157605000000000000e+06
2.157669000000000000e+06
2.157752000000000000e+06
2.157823000000000000e+06
2.157896000000000000e+06
2.157975000000000000e+06
2.158047000000000000e+06
2.158123000000000000e+06
2.158192000000000000e+06
2.158258000000000000e+06
2.158328000000000000e+06
2.158401000000000000e+06
2.158469000000000000e+06
2.158526000000000000e+06
2.158604000000000000e+06
2.158691000000000000e+06
2.158779000000000000e+06
2.158852000000000000e+06
2.158921000000000000e+06
2.158988000000000000e+06
2.159067000000000000e+06
2.159150000000000000e+06
2.159219000000000000e+06
2.159289000000000000e+06
2.159379000000000000e+06
2.159463000000000000e+06
2.159542000000000000e+06
2.159622000000000000e+06
2.159691000000000000e+06
2.159777000000000000e+06
2.159856000000000000e+06
2.159922000000000000e+06
2.159993000000000000e+06
2.160064000000000000e+06
2.160149000000000000e+06
2.160234000000000000e+06
2.160310000000000000e+06
2.160383000000000000e+06
2.160455000000000000e+06
2.160539000000000000e+06
2.160613000000000000e+06
2.160694000000000000e+06
2.160773000000000000e+06
2.160847000000000000e+06
2.160910000000000000e+06
2.161010000000000000e+06
2.161092000000000000e+06
2.161168000000000000e+06
2.161258000000000000e+06
2.161323000000000000e+06
2.161397000000000000e+06
2.161479000000000000e+06
2.161546000000000000e+06
2.161616000000000000e+06
2.161682000000000000e+06
2.161743000000000000e+06
2.161811000000000000e+06
2.161875000000000000e+06
2.161951000000000000e+06
2.162021000000000000e+06
2.162099000000000000e+06
2.162153000000000000e+06
2.162219000000000000e+06
2.162295000000000000e+06
2.162359000000000000e+06
2.162432000000000000e+06
2.162497000000000000e+06
2.162568000000000000e+06
2.162642000000000000e+06
2.162713000000000000e+06
2.162780000000000000e+06
2.162841000000000000e+06
2.162903000000000000e+06
2.162985000000000000e+06
2.163072000000000000e+06
2.163156000000000000e+06
2.163230000000000000e+06
2.163310000000000000e+06
2.163381000000000000e+06
2.163457000000000000e+06
2.163525000000000000e+06
2.163596000000000000e+06
2.163658000000000000e+06
2.163732000000000000e+06
2.163794000000000000e+06
2.163874000000000000e+06
2.163955000000000000e+06
2.164030000000000000e+06
2.164122000000000000e+06
2.164201000000000000e+06
2.164278000000000000e+06
2.164349000000000000e+06
2.164407000000000000e+06
2.164475000000000000e+06
2.164537000000000000e+06
2.164622000000000000e+06
2.164712000000000000e+06
2.164784000000000000e+06
2.164853000000000000e+06
2.164918000000000000e+06
2.164995000000000000e+06
2.165067000000000000e+06
2.165147000000000000e+06
2.165206000000000000e+06
2.165284000000000000e+06
2.165357000000000000e+06
2.165440000000000000e+06
2.165524000000000000e+06
2.165595000000000000e+06
2.165680000000000000e+06
2.165763000000000000e+06
2.165842000000000000e+06
2.165906000000000000e+06
2.165968000000000000e+06
2.166038000000000000e+06
2.166114000000000000e+06
2.166187000000000000e+06
2.166249000000000000e+06
2.166319000000000000e+06
2.166384000000000000e+06
2.166445000000000000e+06
2.166508000000000000e+06
2.166575000000000000e+06
2.166656000000000000e+06
2.166706000000000000e+06
2.166782000000000000e+06
2.166853000000000000e+06
2.166939000000000000e+06
2.167004000000000000e+06
2.167078000000000000e+06
2.167167000000000000e+06
2.167238000000000000e+06
2.167328000000000000e+06
2.167403000000000000e+06
2.167479000000000000e+06
2.167552000000000000e+06
2.167619000000000000e+06
2.167692000000000000e+06
2.167773000000000000e+06
2.167841000000000000e+06
2.167906000000000000e+06
2.167973000000000000e+06
2.168048000000000000e+06
2.168114000000000000e+06
2.168183000000000000e+06
2.168257000000000000e+06
2.168326000000000000e+06
2.168405000000000000e+06
2.168491000000000000e+06
2.168554000000000000e+06
2.168624000000000000e+06
2.168712000000000000e+06
2.168791000000000000e+06
2.168866000000000000e+06
2.168944000000000000e+06
2.169017000000000000e+06
2.169087000000000000e+06
2.169154000000000000e+06
2.169217000000000000e+06
2.169287000000000000e+06
2.169348000000000000e+06
2.169426000000000000e+06
2.169493000000000000e+06
2.169552000000000000e+06
2.169620000000000000e+06
2.169694000000000000e+06
2.169781000000000000e+06
2.169847000000000000e+06
2.169917000000000000e+06
2.170005000000000000e+06
2.170078000000000000e+06
2.170147000000000000e+06
2.170214000000000000e+06
2.170308000000000000e+06
2.170380000000000000e+06
2.170459000000000000e+06
2.170564000000000000e+06
2.170628000000000000e+06
2.170696000000000000e+06
2.170756000000000000e+06
2.170834000000000000e+06
2.170916000000000000e+06
2.170995000000000000e+06
2.171090000000000000e+06
2.171171000000000000e+06
2.171242000000000000e+06
2.171316000000000000e+06
2.171380000000000000e+06
2.171456000000000000e+06
2.171522000000000000e+06
2.171595000000000000e+06
2.171670000000000000e+06
2.171742000000000000e+06
2.171807000000000000e+06
2.171879000000000000e+06
2.171953000000000000e+06
2.172021000000000000e+06
2.172088000000000000e+06
2.172167000000000000e+06
2.172246000000000000e+06
2.172306000000000000e+06
2.172393000000000000e+06
2.172460000000000000e+06
2.172543000000000000e+06
2.172618000000000000e+06
2.172709000000000000e+06
2.172771000000000000e+06
2.172838000000000000e+06
2.172913000000000000e+06
2.172987000000000000e+06
2.173070000000000000e+06
2.173146000000000000e+06
2.173221000000000000e+06
2.173290000000000000e+06
2.173347000000000000e+06
2.173417000000000000e+06
2.173489000000000000e+06
2.173570000000000000e+06
2.173635000000000000e+06
2.173702000000000000e+06
2.173794000000000000e+06
2.173864000000000000e+06
2.173934000000000000e+06
2.173996000000000000e+06
2.174070000000000000e+06
2.174143000000000000e+06
2.174220000000000000e+06
2.174283000000000000e+06
2.174349000000000000e+06
2.174431000000000000e+06
2.174515000000000000e+06
2.174588000000000000e+06
2.174654000000000000e+06
2.174722000000000000e+06
2.174796000000000000e+06
2.174878000000000000e+06
2.174940000000000000e+06
2.175008000000000000e+06
2.175100000000000000e+06
2.175178000000000000e+06
2.175248000000000000e+06
2.175317000000000000e+06
2.175397000000000000e+06
2.175460000000000000e+06
2.175536000000000000e+06
2.175604000000000000e+06
2.175666000000000000e+06
2.175728000000000000e+06
2.175803000000000000e+06
2.175864000000000000e+06
2.175930000000000000e+06
2.175995000000000000e+06
2.176068000000000000e+06
2.176127000000000000e+06
2.176198000000000000e+06
2.176279000000000000e+06
2.176374000000000000e+06
2.176450000000000000e+06
2.176515000000000000e+06
2.176585000000000000e+06
2.176665000000000000e+06
2.176729000000000000e+06
2.176799000000000000e+06
2.176872000000000000e+06
2.176945000000000000e+06
2.177034000000000000e+06
2.177117000000000000e+06
2.177191000000000000e+06
2.177268000000000000e+06
2.177337000000000000e+06
2.177427000000000000e+06
2.177494000000000000e+06
2.177560000000000000e+06
2.177650000000000000e+06
2.177727000000000000e+06
2.177804000000000000e+06
2.177872000000000000e+06
2.177943000000000000e+06
2.178006000000000000e+06
2.178103000000000000e+06
2.178167000000000000e+06
2.178238000000000000e+06
2.178304000000000000e+06
2.178375000000000000e+06
2.178451000000000000e+06
2.178531000000000000e+06
2.178591000000000000e+06
2.178658000000000000e+06
2.178729000000000000e+06
2.178820000000000000e+06
2.178895000000000000e+06
2.178971000000000000e+06
2.179037000000000000e+06
2.179114000000000000e+06
2.179186000000000000e+06
2.179245000000000000e+06
2.179313000000000000e+06
2.179386000000000000e+06
2.179446000000000000e+06
2.179516000000000000e+06
2.179585000000000000e+06
2.179650000000000000e+06
2.179724000000000000e+06
2.179796000000000000e+06
2.179862000000000000e+06
2.179939000000000000e+06
2.180013000000000000e+06
2.180092000000000000e+06
2.180162000000000000e+06
2.180226000000000000e+06
2.180303000000000000e+06
2.180383000000000000e+06
2.180445000000000000e+06
2.180507000000000000e+06
2.180589000000000000e+06
2.180669000000000000e+06
2.180746000000000000e+06
2.180839000000000000e+06
2.180913000000000000e+06
2.180987000000000000e+06
2.181055000000000000e+06
2.181128000000000000e+06
2.181187000000000000e+06
2.181259000000000000e+06
2.181332000000000000e+06
2.181410000000000000e+06
2.181478000000000000e+06
2.181556000000000000e+06
2.181637000000000000e+06
2.181712000000000000e+06
2.181780000000000000e+06
2.181862000000000000e+06
2.181942000000000000e+06
2.182029000000000000e+06
2.182108000000000000e+06
2.182186000000000000e+06
2.182260000000000000e+06
2.182327000000000000e+06
2.182394000000000000e+06
2.182482000000000000e+06
2.182556000000000000e+06
2.182623000000000000e+06
2.182688000000000000e+06
2.182750000000000000e+06
2.182821000000000000e+06
2.182888000000000000e+06
2.182957000000000000e+06
2.183023000000000000e+06
2.183101000000000000e+06
2.183170000000000000e+06
2.183242000000000000e+06
2.183317000000000000e+06
2.183390000000000000e+06
2.183461000000000000e+06
2.183521000000000000e+06
2.183594000000000000e+06
2.183690000000000000e+06
2.183772000000000000e+06
2.183851000000000000e+06
2.183922000000000000e+06
2.183984000000000000e+06
2.184068000000000000e+06
2.184137000000000000e+06
2.184211000000000000e+06
2.184284000000000000e+06
2.184363000000000000e+06
2.184425000000000000e+06
2.184492000000000000e+06
2.184577000000000000e+06
2.184646000000000000e+06
2.184729000000000000e+06
2.184803000000000000e+06
2.184891000000000000e+06
2.184954000000000000e+06
2.185025000000000000e+06
2.185099000000000000e+06
2.185169000000000000e+06
2.185234000000000000e+06
2.185308000000000000e+06
2.185387000000000000e+06
2.185467000000000000e+06
2.185541000000000000e+06
2.185605000000000000e+06
2.185674000000000000e+06
2.185737000000000000e+06
2.185810000000000000e+06
2.185883000000000000e+06
2.185959000000000000e+06
2.186029000000000000e+06
2.186114000000000000e+06
2.186176000000000000e+06
2.186256000000000000e+06
2.186322000000000000e+06
2.186395000000000000e+06
2.186456000000000000e+06
2.186538000000000000e+06
2.186619000000000000e+06
2.186681000000000000e+06
2.186751000000000000e+06
2.186823000000000000e+06
2.186913000000000000e+06
2.186983000000000000e+06
2.187055000000000000e+06
2.187120000000000000e+06
2.187197000000000000e+06
2.187272000000000000e+06
2.187337000000000000e+06
2.187416000000000000e+06
2.187483000000000000e+06
2.187553000000000000e+06
2.187632000000000000e+06
2.187705000000000000e+06
2.187766000000000000e+06
2.187834000000000000e+06
2.187912000000000000e+06
2.187988000000000000e+06
2.188066000000000000e+06
2.188133000000000000e+06
2.188212000000000000e+06
2.188272000000000000e+06
2.188345000000000000e+06
2.188417000000000000e+06
2.188500000000000000e+06
2.188577000000000000e+06
2.188651000000000000e+06
2.188715000000000000e+06
2.188786000000000000e+06
2.188850000000000000e+06
2.188930000000000000e+06
2.189006000000000000e+06
2.189068000000000000e+06
2.189153000000000000e+06
2.189230000000000000e+06
2.189310000000000000e+06
2.189384000000000000e+06
2.189447000000000000e+06
2.189515000000000000e+06
2.189574000000000000e+06
2.189646000000000000e+06
2.189718000000000000e+06
2.189791000000000000e+06
2.189861000000000000e+06
2.189925000000000000e+06
2.189985000000000000e+06
2.190059000000000000e+06
2.190145000000000000e+06
2.190232000000000000e+06
2.190300000000000000e+06
2.190398000000000000e+06
2.190464000000000000e+06
2.190534000000000000e+06
2.190611000000000000e+06
2.190685000000000000e+06
2.190749000000000000e+06
2.190824000000000000e+06
2.190913000000000000e+06
2.190994000000000000e+06
2.191082000000000000e+06
2.191164000000000000e+06
2.191241000000000000e+06
2.191318000000000000e+06
2.191398000000000000e+06
2.191467000000000000e+06
2.191546000000000000e+06
2.191625000000000000e+06
2.191699000000000000e+06
2.191783000000000000e+06
2.191840000000000000e+06
2.191899000000000000e+06
2.191968000000000000e+06
2.192035000000000000e+06
2.192115000000000000e+06
2.192202000000000000e+06
2.192265000000000000e+06
2.192335000000000000e+06
2.192418000000000000e+06
2.192494000000000000e+06
2.192559000000000000e+06
2.192636000000000000e+06
2.192688000000000000e+06
2.192775000000000000e+06
2.192851000000000000e+06
2.192921000000000000e+06
2.192997000000000000e+06
2.193079000000000000e+06
2.193153000000000000e+06
2.193219000000000000e+06
2.193299000000000000e+06
2.193370000000000000e+06
2.193440000000000000e+06
2.193512000000000000e+06
2.193590000000000000e+06
2.193659000000000000e+06
2.193723000000000000e+06
2.193790000000000000e+06
2.193865000000000000e+06
2.193941000000000000e+06
2.194009000000000000e+06
2.194083000000000000e+06
2.194170000000000000e+06
2.194259000000000000e+06
2.194334000000000000e+06
2.194407000000000000e+06
2.194468000000000000e+06
2.194531000000000000e+06
2.194588000000000000e+06
2.194666000000000000e+06
2.194737000000000000e+06
2.194811000000000000e+06
2.194894000000000000e+06
2.194975000000000000e+06
2.195048000000000000e+06
2.195114000000000000e+06
2.195180000000000000e+06
2.195262000000000000e+06
2.195350000000000000e+06
2.195435000000000000e+06
2.195517000000000000e+06
2.195595000000000000e+06
2.195666000000000000e+06
2.195727000000000000e+06
2.195794000000000000e+06
2.195887000000000000e+06
2.195957000000000000e+06
2.196038000000000000e+06
2.196102000000000000e+06
2.196179000000000000e+06
2.196259000000000000e+06
2.196327000000000000e+06
2.196390000000000000e+06
2.196448000000000000e+06
2.196520000000000000e+06
2.196592000000000000e+06
2.196652000000000000e+06
2.196725000000000000e+06
2.196792000000000000e+06
2.196859000000000000e+06
2.196943000000000000e+06
2.197005000000000000e+06
2.197071000000000000e+06
2.197136000000000000e+06
2.197217000000000000e+06
2.197308000000000000e+06
2.197368000000000000e+06
2.197421000000000000e+06
2.197490000000000000e+06
2.197554000000000000e+06
2.197620000000000000e+06
2.197690000000000000e+06
2.197774000000000000e+06
2.197830000000000000e+06
2.197885000000000000e+06
2.197961000000000000e+06
2.198040000000000000e+06
2.198112000000000000e+06
2.198179000000000000e+06
2.198248000000000000e+06
2.198323000000000000e+06
2.198392000000000000e+06
2.198449000000000000e+06
2.198524000000000000e+06
2.198594000000000000e+06
2.198656000000000000e+06
2.198729000000000000e+06
2.198806000000000000e+06
2.198878000000000000e+06
2.198951000000000000e+06
2.199024000000000000e+06
2.199123000000000000e+06
2.199185000000000000e+06
2.199250000000000000e+06
2.199331000000000000e+06
2.199404000000000000e+06
2.199478000000000000e+06
2.199545000000000000e+06
2.199617000000000000e+06
2.199692000000000000e+06
2.199761000000000000e+06
2.199820000000000000e+06
2.199889000000000000e+06
2.199954000000000000e+06
2.200024000000000000e+06
2.200087000000000000e+06
2.200161000000000000e+06
2.200211000000000000e+06
2.200297000000000000e+06
2.200365000000000000e+06
2.200431000000000000e+06
2.200495000000000000e+06
2.200569000000000000e+06
2.200637000000000000e+06
2.200695000000000000e+06
2.200765000000000000e+06
2.200836000000000000e+06
2.200910000000000000e+06
2.200989000000000000e+06
2.201064000000000000e+06
2.201139000000000000e+06
2.201212000000000000e+06
2.201286000000000000e+06
2.201351000000000000e+06
2.201433000000000000e+06
2.201503000000000000e+06
2.201563000000000000e+06
2.201639000000000000e+06
2.201717000000000000e+06
2.201794000000000000e+06
2.201861000000000000e+06
2.201916000000000000e+06
2.201993000000000000e+06
2.202059000000000000e+06
2.202123000000000000e+06
2.202192000000000000e+06
2.202254000000000000e+06
2.202334000000000000e+06
2.202415000000000000e+06
2.202482000000000000e+06
2.202557000000000000e+06
2.202621000000000000e+06
2.202704000000000000e+06
2.202765000000000000e+06
2.202853000000000000e+06
2.202910000000000000e+06
2.202989000000000000e+06
2.203080000000000000e+06
2.203149000000000000e+06
2.203226000000000000e+06
2.203275000000000000e+06
2.203346000000000000e+06
2.203407000000000000e+06
2.203489000000000000e+06
2.203576000000000000e+06
2.203642000000000000e+06
2.203708000000000000e+06
2.203787000000000000e+06
2.203863000000000000e+06
2.203919000000000000e+06
2.203989000000000000e+06
2.204050000000000000e+06
2.204131000000000000e+06
2.204199000000000000e+06
2.204255000000000000e+06
2.204322000000000000e+06
2.204406000000000000e+06
2.204472000000000000e+06
2.204536000000000000e+06
2.204617000000000000e+06
2.204695000000000000e+06
2.204773000000000000e+06
2.204846000000000000e+06
2.204916000000000000e+06
2.204988000000000000e+06
2.205049000000000000e+06
2.205109000000000000e+06
2.205185000000000000e+06
2.205256000000000000e+06
2.205326000000000000e+06
2.205397000000000000e+06
2.205470000000000000e+06
2.205535000000000000e+06
2.205599000000000000e+06
2.205676000000000000e+06
2.205745000000000000e+06
2.205807000000000000e+06
2.205893000000000000e+06
2.205961000000000000e+06
2.206029000000000000e+06
2.206097000000000000e+06
2.206172000000000000e+06
2.206236000000000000e+06
2.206310000000000000e+06
2.206382000000000000e+06
2.206454000000000000e+06
2.206515000000000000e+06
2.206587000000000000e+06
2.206665000000000000e+06
2.206740000000000000e+06
2.206814000000000000e+06
2.206890000000000000e+06
2.206961000000000000e+06
2.207028000000000000e+06
2.207106000000000000e+06
2.207185000000000000e+06
2.207265000000000000e+06
2.207341000000000000e+06
2.207405000000000000e+06
2.207482000000000000e+06
2.207548000000000000e+06
2.207627000000000000e+06
2.207682000000000000e+06
2.207763000000000000e+06
2.207828000000000000e+06
2.207906000000000000e+06
2.207992000000000000e+06
2.208059000000000000e+06
2.208147000000000000e+06
2.208224000000000000e+06
2.208294000000000000e+06
2.208360000000000000e+06
2.208426000000000000e+06
2.208495000000000000e+06
2.208557000000000000e+06
2.208638000000000000e+06
2.208711000000000000e+06
2.208792000000000000e+06
2.208865000000000000e+06
2.208934000000000000e+06
2.209004000000000000e+06
2.209081000000000000e+06
2.209154000000000000e+06
2.209226000000000000e+06
2.209296000000000000e+06
2.209377000000000000e+06
2.209437000000000000e+06
2.209510000000000000e+06
2.209578000000000000e+06
2.209646000000000000e+06
2.209709000000000000e+06
2.209780000000000000e+06
2.209839000000000000e+06
2.209906000000000000e+06
2.209965000000000000e+06
2.210037000000000000e+06
2.210120000000000000e+06
2.210179000000000000e+06
2.210257000000000000e+06
2.210330000000000000e+06
2.210401000000000000e+06
2.210463000000000000e+06
2.210536000000000000e+06
2.210604000000000000e+06
2.210677000000000000e+06
2.210755000000000000e+06
2.210824000000000000e+06
2.210916000000000000e+06
2.210990000000000000e+06
2.211072000000000000e+06
2.211151000000000000e+06
2.211231000000000000e+06
2.211311000000000000e+06
2.211394000000000000e+06
2.211456000000000000e+06
2.211528000000000000e+06
2.211613000000000000e+06
2.211694000000000000e+06
2.211765000000000000e+06
2.211838000000000000e+06
2.211909000000000000e+06
2.211989000000000000e+06
2.212052000000000000e+06
2.212114000000000000e+06
2.212205000000000000e+06
2.212279000000000000e+06
2.212337000000000000e+06
2.212406000000000000e+06
2.212481000000000000e+06
2.212555000000000000e+06
2.212616000000000000e+06
2.212693000000000000e+06
2.212763000000000000e+06
2.212838000000000000e+06
2.212920000000000000e+06
2.213002000000000000e+06
2.213069000000000000e+06
2.213149000000000000e+06
2.213211000000000000e+06
2.213277000000000000e+06
2.213354000000000000e+06
2.213412000000000000e+06
2.213489000000000000e+06
2.213549000000000000e+06
2.213624000000000000e+06
2.213696000000000000e+06
2.213768000000000000e+06
2.213837000000000000e+06
2.213913000000000000e+06
2.213992000000000000e+06
2.214055000000000000e+06
2.214121000000000000e+06
2.214187000000000000e+06
2.214249000000000000e+06
2.214329000000000000e+06
2.214410000000000000e+06
2.214485000000000000e+06
2.214555000000000000e+06
2.214635000000000000e+06
2.214707000000000000e+06
2.214768000000000000e+06
2.214842000000000000e+06
2.214914000000000000e+06
2.214983000000000000e+06
2.215057000000000000e+06
2.215123000000000000e+06
2.215208000000000000e+06
2.215282000000000000e+06
2.215358000000000000e+06
2.215424000000000000e+06
2.215496000000000000e+06
2.215567000000000000e+06
2.215654000000000000e+06
2.215729000000000000e+06
2.215800000000000000e+06
2.215874000000000000e+06
2.215934000000000000e+06
2.216000000000000000e+06
2.216075000000000000e+06
2.216137000000000000e+06
2.216206000000000000e+06
2.216276000000000000e+06
2.216352000000000000e+06
2.216428000000000000e+06
2.216507000000000000e+06
2.216583000000000000e+06
2.216650000000000000e+06
2.216728000000000000e+06
2.216784000000000000e+06
2.216850000000000000e+06
2.216913000000000000e+06
2.216977000000000000e+06
2.217042000000000000e+06
2.217121000000000000e+06
2.217198000000000000e+06
2.217262000000000000e+06
2.217324000000000000e+06
2.217389000000000000e+06
2.217468000000000000e+06
2.217540000000000000e+06
2.217608000000000000e+06
2.217678000000000000e+06
2.217753000000000000e+06
2.217820000000000000e+06
2.217895000000000000e+06
2.217966000000000000e+06
2.218037000000000000e+06
2.218118000000000000e+06
2.218182000000000000e+06
2.218248000000000000e+06
2.218310000000000000e+06
2.218378000000000000e+06
2.218446000000000000e+06
2.218527000000000000e+06
2.218595000000000000e+06
2.218675000000000000e+06
2.218748000000000000e+06
2.218801000000000000e+06
2.218877000000000000e+06
2.218936000000000000e+06
2.219013000000000000e+06
2.219082000000000000e+06
2.219168000000000000e+06
2.219235000000000000e+06
2.219318000000000000e+06
2.219384000000000000e+06
2.219449000000000000e+06
2.219514000000000000e+06
2.219583000000000000e+06
2.219650000000000000e+06
2.219711000000000000e+06
2.219785000000000000e+06
2.219880000000000000e+06
2.219966000000000000e+06
2.220041000000000000e+06
2.220116000000000000e+06
2.220186000000000000e+06
2.220263000000000000e+06
2.220331000000000000e+06
2.220420000000000000e+06
2.220480000000000000e+06
2.220550000000000000e+06
2.220624000000000000e+06
2.220680000000000000e+06
2.220742000000000000e+06
2.220802000000000000e+06
2.220874000000000000e+06
2.220938000000000000e+06
2.221006000000000000e+06
2.221078000000000000e+06
2.221144000000000000e+06
2.221214000000000000e+06
2.221278000000000000e+06
2.221360000000000000e+06
2.221445000000000000e+06
2.221525000000000000e+06
2.221605000000000000e+06
2.221664000000000000e+06
2.221728000000000000e+06
2.221789000000000000e+06
2.221846000000000000e+06
2.221921000000000000e+06
2.221985000000000000e+06
2.222060000000000000e+06
2.222135000000000000e+06
2.222213000000000000e+06
2.222288000000000000e+06
2.222364000000000000e+06
2.222447000000000000e+06
2.222527000000000000e+06
2.222600000000000000e+06
2.222667000000000000e+06
2.222730000000000000e+06
2.222798000000000000e+06
2.222873000000000000e+06
2.222950000000000000e+06
2.223013000000000000e+06
2.223082000000000000e+06
2.223145000000000000e+06
2.223218000000000000e+06
2.223289000000000000e+06
2.223352000000000000e+06
2.223421000000000000e+06
2.223497000000000000e+06
2.223568000000000000e+06
2.223640000000000000e+06
2.223705000000000000e+06
2.223781000000000000e+06
2.223828000000000000e+06
2.223900000000000000e+06
2.223978000000000000e+06
2.224045000000000000e+06
2.224118000000000000e+06
2.224182000000000000e+06
2.224242000000000000e+06
2.224314000000000000e+06
2.224392000000000000e+06
2.224471000000000000e+06
2.224542000000000000e+06
2.224595000000000000e+06
2.224656000000000000e+06
2.224727000000000000e+06
2.224799000000000000e+06
2.224865000000000000e+06
2.224931000000000000e+06
2.224996000000000000e+06
2.225074000000000000e+06
2.225145000000000000e+06
2.225198000000000000e+06
2.225263000000000000e+06
2.225343000000000000e+06
2.225419000000000000e+06
2.225487000000000000e+06
2.225571000000000000e+06
2.225642000000000000e+06
2.225711000000000000e+06
2.225790000000000000e+06
2.225864000000000000e+06
2.225930000000000000e+06
2.226002000000000000e+06
2.226056000000000000e+06
2.226123000000000000e+06
2.226206000000000000e+06
2.226274000000000000e+06
2.226350000000000000e+06
2.226424000000000000e+06
2.226504000000000000e+06
2.226575000000000000e+06
2.226640000000000000e+06
2.226693000000000000e+06
2.226768000000000000e+06
2.226848000000000000e+06
2.226907000000000000e+06
2.226978000000000000e+06
2.227058000000000000e+06
2.227125000000000000e+06
2.227203000000000000e+06
2.227292000000000000e+06
2.227366000000000000e+06
2.227454000000000000e+06
2.227528000000000000e+06
2.227602000000000000e+06
2.227679000000000000e+06
2.227752000000000000e+06
2.227816000000000000e+06
2.227884000000000000e+06
2.227972000000000000e+06
2.228042000000000000e+06
2.228132000000000000e+06
2.228203000000000000e+06
2.228273000000000000e+06
2.228340000000000000e+06
2.228414000000000000e+06
2.228485000000000000e+06
2.228553000000000000e+06
2.228649000000000000e+06
2.228713000000000000e+06
2.228784000000000000e+06
2.228860000000000000e+06
2.228920000000000000e+06
2.229003000000000000e+06
2.229078000000000000e+06
2.229148000000000000e+06
2.229232000000000000e+06
2.229298000000000000e+06
2.229375000000000000e+06
2.229466000000000000e+06
2.229541000000000000e+06
2.229617000000000000e+06
2.229678000000000000e+06
2.229756000000000000e+06
2.229830000000000000e+06
2.229916000000000000e+06
2.229989000000000000e+06
2.230053000000000000e+06
2.230114000000000000e+06
2.230179000000000000e+06
2.230262000000000000e+06
2.230330000000000000e+06
2.230401000000000000e+06
2.230463000000000000e+06
2.230517000000000000e+06
2.230590000000000000e+06
2.230675000000000000e+06
2.230732000000000000e+06
2.230808000000000000e+06
2.230876000000000000e+06
2.230944000000000000e+06
2.231015000000000000e+06
2.231093000000000000e+06
2.231158000000000000e+06
2.231238000000000000e+06
2.231303000000000000e+06
2.231375000000000000e+06
2.231443000000000000e+06
2.231511000000000000e+06
2.231578000000000000e+06
2.231647000000000000e+06
2.231702000000000000e+06
2.231769000000000000e+06
2.231846000000000000e+06
2.231907000000000000e+06
2.231987000000000000e+06
2.232065000000000000e+06
2.232137000000000000e+06
2.232210000000000000e+06
2.232277000000000000e+06
2.232337000000000000e+06
2.232403000000000000e+06
2.232468000000000000e+06
2.232528000000000000e+06
2.232600000000000000e+06
2.232672000000000000e+06
2.232768000000000000e+06
2.232832000000000000e+06
2.232909000000000000e+06
2.232966000000000000e+06
2.233034000000000000e+06
2.233100000000000000e+06
2.233161000000000000e+06
2.233236000000000000e+06
2.233303000000000000e+06
2.233381000000000000e+06
2.233445000000000000e+06
2.233512000000000000e+06
2.233597000000000000e+06
2.233675000000000000e+06
2.233737000000000000e+06
2.233810000000000000e+06
2.233893000000000000e+06
2.233977000000000000e+06
2.234060000000000000e+06
2.234134000000000000e+06
2.234197000000000000e+06
2.234270000000000000e+06
2.234335000000000000e+06
2.234417000000000000e+06
2.234485000000000000e+06
2.234557000000000000e+06
2.234621000000000000e+06
2.234699000000000000e+06
2.234756000000000000e+06
2.234834000000000000e+06
2.234909000000000000e+06
2.234989000000000000e+06
2.235069000000000000e+06
2.235141000000000000e+06
2.235218000000000000e+06
2.235282000000000000e+06
2.235367000000000000e+06
2.235436000000000000e+06
2.235500000000000000e+06
2.235551000000000000e+06
2.235629000000000000e+06
2.235708000000000000e+06
2.235775000000000000e+06
2.235845000000000000e+06
2.235925000000000000e+06
2.236001000000000000e+06
2.236072000000000000e+06
2.236143000000000000e+06
2.236223000000000000e+06
2.236286000000000000e+06
2.236349000000000000e+06
2.236421000000000000e+06
2.236488000000000000e+06
2.236560000000000000e+06
2.236637000000000000e+06
2.236712000000000000e+06
2.236787000000000000e+06
2.236862000000000000e+06
2.236943000000000000e+06
2.237009000000000000e+06
2.237085000000000000e+06
2.237149000000000000e+06
2.237221000000000000e+06
2.237301000000000000e+06
2.237365000000000000e+06
2.237428000000000000e+06
2.237501000000000000e+06
2.237570000000000000e+06
2.237634000000000000e+06
2.237704000000000000e+06
2.237768000000000000e+06
2.237819000000000000e+06
2.237870000000000000e+06
2.237935000000000000e+06
2.238007000000000000e+06
2.238076000000000000e+06
2.238150000000000000e+06
2.238214000000000000e+06
2.238283000000000000e+06
2.238343000000000000e+06
2.238407000000000000e+06
2.238497000000000000e+06
2.238564000000000000e+06
2.238640000000000000e+06
2.238700000000000000e+06
2.238769000000000000e+06
2.238841000000000000e+06
2.238919000000000000e+06
2.238978000000000000e+06
2.239049000000000000e+06
2.239117000000000000e+06
2.239178000000000000e+06
2.239252000000000000e+06
2.239326000000000000e+06
2.239399000000000000e+06
2.239467000000000000e+06
2.239544000000000000e+06
2.239626000000000000e+06
2.239688000000000000e+06
2.239754000000000000e+06
2.239847000000000000e+06
2.239906000000000000e+06
2.239981000000000000e+06
2.240069000000000000e+06
2.240129000000000000e+06
2.240210000000000000e+06
2.240299000000000000e+06
2.240384000000000000e+06
2.240449000000000000e+06
2.240510000000000000e+06
2.240598000000000000e+06
2.240675000000000000e+06
2.240745000000000000e+06
2.240802000000000000e+06
2.240868000000000000e+06
2.240948000000000000e+06
2.241021000000000000e+06
2.241089000000000000e+06
2.241163000000000000e+06
2.241219000000000000e+06
2.241284000000000000e+06
2.241359000000000000e+06
2.241434000000000000e+06
2.241527000000000000e+06
2.241595000000000000e+06
2.241646000000000000e+06
2.241721000000000000e+06
2.241801000000000000e+06
2.241867000000000000e+06
2.241945000000000000e+06
2.242010000000000000e+06
2.242096000000000000e+06
2.242173000000000000e+06
2.242248000000000000e+06
2.242318000000000000e+06
2.242389000000000000e+06
2.242466000000000000e+06
2.242534000000000000e+06
2.242610000000000000e+06
2.242679000000000000e+06
2.242754000000000000e+06
2.242837000000000000e+06
2.242902000000000000e+06
2.242970000000000000e+06
2.243009000000000000e+06
2.243083000000000000e+06
2.243146000000000000e+06
2.243218000000000000e+06
2.243283000000000000e+06
2.243351000000000000e+06
2.243412000000000000e+06
2.243478000000000000e+06
2.243552000000000000e+06
2.243637000000000000e+06
2.243715000000000000e+06
2.243780000000000000e+06
2.243834000000000000e+06
2.243892000000000000e+06
2.243960000000000000e+06
2.244048000000000000e+06
2.244118000000000000e+06
2.244183000000000000e+06
2.244269000000000000e+06
2.244328000000000000e+06
2.244401000000000000e+06
2.244495000000000000e+06
2.244570000000000000e+06
2.244647000000000000e+06
2.244709000000000000e+06
2.244774000000000000e+06
2.244831000000000000e+06
2.244886000000000000e+06
2.244955000000000000e+06
2.245025000000000000e+06
2.245091000000000000e+06
2.245156000000000000e+06
2.245221000000000000e+06
2.245307000000000000e+06
2.245376000000000000e+06
2.245444000000000000e+06
2.245522000000000000e+06
2.245589000000000000e+06
2.245663000000000000e+06
2.245742000000000000e+06
2.245813000000000000e+06
2.245868000000000000e+06
2.245944000000000000e+06
2.246022000000000000e+06
2.246090000000000000e+06
2.246150000000000000e+06
2.246222000000000000e+06
2.246299000000000000e+06
2.246362000000000000e+06
2.246443000000000000e+06
2.246510000000000000e+06
2.246561000000000000e+06
2.246645000000000000e+06
2.246722000000000000e+06
2.246809000000000000e+06
2.246868000000000000e+06
2.246921000000000000e+06
2.246991000000000000e+06
2.247055000000000000e+06
2.247122000000000000e+06
2.247204000000000000e+06
2.247280000000000000e+06
2.247349000000000000e+06
2.247422000000000000e+06
2.247490000000000000e+06
2.247573000000000000e+06
2.247647000000000000e+06
2.247733000000000000e+06
2.247800000000000000e+06
2.247869000000000000e+06
2.247942000000000000e+06
2.248003000000000000e+06
2.248073000000000000e+06
2.248147000000000000e+06
2.248219000000000000e+06
2.248271000000000000e+06
2.248327000000000000e+06
2.248394000000000000e+06
2.248460000000000000e+06
2.248529000000000000e+06
2.248602000000000000e+06
2.248672000000000000e+06
2.248730000000000000e+06
2.248799000000000000e+06
2.248866000000000000e+06
2.248931000000000000e+06
2.248993000000000000e+06
2.249072000000000000e+06
2.249139000000000000e+06
2.249210000000000000e+06
2.249267000000000000e+06
2.249334000000000000e+06
2.249409000000000000e+06
2.249466000000000000e+06
2.249538000000000000e+06
2.249603000000000000e+06
2.249682000000000000e+06
2.249754000000000000e+06
2.249823000000000000e+06
2.249902000000000000e+06
2.249984000000000000e+06
2.250042000000000000e+06
2.250119000000000000e+06
2.250179000000000000e+06
2.250254000000000000e+06
2.250318000000000000e+06
2.250411000000000000e+06
2.250484000000000000e+06
2.250556000000000000e+06
2.250624000000000000e+06
2.250689000000000000e+06
2.250751000000000000e+06
2.250821000000000000e+06
2.250887000000000000e+06
2.250956000000000000e+06
2.251024000000000000e+06
2.251091000000000000e+06
2.251168000000000000e+06
2.251225000000000000e+06
2.251283000000000000e+06
2.251348000000000000e+06
2.251412000000000000e+06
2.251490000000000000e+06
2.251559000000000000e+06
2.251632000000000000e+06
2.251708000000000000e+06
2.251770000000000000e+06
2.251830000000000000e+06
2.251878000000000000e+06
2.251946000000000000e+06
2.252024000000000000e+06
2.252091000000000000e+06
2.252169000000000000e+06
2.252233000000000000e+06
2.252300000000000000e+06
2.252353000000000000e+06
2.252419000000000000e+06
2.252497000000000000e+06
2.252563000000000000e+06
2.252636000000000000e+06
2.252705000000000000e+06
2.252785000000000000e+06
2.252849000000000000e+06
2.252910000000000000e+06
2.252993000000000000e+06
2.253053000000000000e+06
2.253120000000000000e+06
2.253195000000000000e+06
2.253260000000000000e+06
2.253321000000000000e+06
2.253392000000000000e+06
2.253455000000000000e+06
2.253514000000000000e+06
2.253583000000000000e+06
2.253657000000000000e+06
2.253720000000000000e+06
2.253779000000000000e+06
2.253838000000000000e+06
2.253908000000000000e+06
2.253962000000000000e+06
2.254031000000000000e+06
2.254091000000000000e+06
2.254156000000000000e+06
2.254225000000000000e+06
2.254298000000000000e+06
2.254359000000000000e+06
2.254430000000000000e+06
2.254498000000000000e+06
2.254565000000000000e+06
2.254642000000000000e+06
2.254698000000000000e+06
2.254765000000000000e+06
2.254832000000000000e+06
2.254895000000000000e+06
2.254955000000000000e+06
2.255025000000000000e+06
2.255096000000000000e+06
2.255167000000000000e+06
2.255257000000000000e+06
2.255346000000000000e+06
2.255417000000000000e+06
2.255478000000000000e+06
2.255553000000000000e+06
2.255637000000000000e+06
2.255704000000000000e+06
2.255776000000000000e+06
2.255833000000000000e+06
2.255899000000000000e+06
2.255975000000000000e+06
2.256050000000000000e+06
2.256121000000000000e+06
2.256182000000000000e+06
2.256252000000000000e+06
2.256321000000000000e+06
2.256383000000000000e+06
2.256459000000000000e+06
2.256528000000000000e+06
2.256589000000000000e+06
2.256673000000000000e+06
2.256732000000000000e+06
2.256808000000000000e+06
2.256878000000000000e+06
2.256956000000000000e+06
2.257022000000000000e+06
2.257093000000000000e+06
2.257171000000000000e+06
2.257244000000000000e+06
2.257304000000000000e+06
2.257357000000000000e+06
2.257428000000000000e+06
2.257498000000000000e+06
2.257562000000000000e+06
2.257620000000000000e+06
2.257681000000000000e+06
2.257743000000000000e+06
2.257814000000000000e+06
2.257888000000000000e+06
2.257955000000000000e+06
2.258021000000000000e+06
2.258084000000000000e+06
2.258153000000000000e+06
2.258211000000000000e+06
2.258275000000000000e+06
2.258334000000000000e+06
2.258423000000000000e+06
2.258489000000000000e+06
2.258569000000000000e+06
2.258635000000000000e+06
2.258702000000000000e+06
2.258772000000000000e+06
2.258849000000000000e+06
2.258927000000000000e+06
2.259006000000000000e+06
2.259075000000000000e+06
2.259136000000000000e+06
2.259199000000000000e+06
2.259255000000000000e+06
2.259312000000000000e+06
2.259381000000000000e+06
2.259453000000000000e+06
2.259524000000000000e+06
2.259586000000000000e+06
2.259659000000000000e+06
2.259711000000000000e+06
2.259774000000000000e+06
2.259830000000000000e+06
2.259903000000000000e+06
2.259977000000000000e+06
2.260032000000000000e+06
2.260103000000000000e+06
2.260176000000000000e+06
2.260243000000000000e+06
2.260305000000000000e+06
2.260386000000000000e+06
2.260454000000000000e+06
2.260536000000000000e+06
2.260616000000000000e+06
2.260686000000000000e+06
2.260756000000000000e+06
2.260818000000000000e+06
2.260890000000000000e+06
2.260970000000000000e+06
2.261035000000000000e+06
2.261091000000000000e+06
2.261161000000000000e+06
2.261226000000000000e+06
2.261291000000000000e+06
2.261367000000000000e+06
2.261443000000000000e+06
2.261511000000000000e+06
2.261585000000000000e+06
2.261657000000000000e+06
2.261732000000000000e+06
2.261793000000000000e+06
2.261865000000000000e+06
2.261928000000000000e+06
2.261993000000000000e+06
2.262055000000000000e+06
2.262119000000000000e+06
2.262185000000000000e+06
2.262246000000000000e+06
2.262311000000000000e+06
2.262386000000000000e+06
2.262431000000000000e+06
2.262499000000000000e+06
2.262563000000000000e+06
2.262632000000000000e+06
2.262703000000000000e+06
2.262759000000000000e+06
2.262828000000000000e+06
2.262895000000000000e+06
2.262966000000000000e+06
2.263024000000000000e+06
2.263086000000000000e+06
2.263157000000000000e+06
2.263222000000000000e+06
2.263285000000000000e+06
2.263358000000000000e+06
2.263428000000000000e+06
2.263503000000000000e+06
2.263580000000000000e+06
2.263641000000000000e+06
2.263718000000000000e+06
2.263791000000000000e+06
2.263865000000000000e+06
2.263925000000000000e+06
2.264004000000000000e+06
2.264073000000000000e+06
2.264149000000000000e+06
2.264220000000000000e+06
2.264284000000000000e+06
2.264359000000000000e+06
2.264428000000000000e+06
2.264495000000000000e+06
2.264563000000000000e+06
2.264633000000000000e+06
2.264704000000000000e+06
2.264766000000000000e+06
2.264840000000000000e+06
2.264916000000000000e+06
2.264982000000000000e+06
2.265053000000000000e+06
2.265126000000000000e+06
2.265185000000000000e+06
2.265257000000000000e+06
2.265322000000000000e+06
2.265404000000000000e+06
2.265490000000000000e+06
2.265554000000000000e+06
2.265625000000000000e+06
2.265699000000000000e+06
2.265780000000000000e+06
2.265850000000000000e+06
2.265935000000000000e+06
2.265993000000000000e+06
2.266065000000000000e+06
2.266124000000000000e+06
2.266182000000000000e+06
2.266251000000000000e+06
2.266324000000000000e+06
2.266415000000000000e+06
2.266511000000000000e+06
2.266572000000000000e+06
2.266639000000000000e+06
2.266713000000000000e+06
2.266787000000000000e+06
2.266864000000000000e+06
2.266955000000000000e+06
2.267031000000000000e+06
2.267125000000000000e+06
2.267209000000000000e+06
2.267285000000000000e+06
2.267366000000000000e+06
2.267436000000000000e+06
2.267498000000000000e+06
2.267568000000000000e+06
2.267628000000000000e+06
2.267687000000000000e+06
2.267752000000000000e+06
2.267821000000000000e+06
2.267902000000000000e+06
2.267967000000000000e+06
2.268025000000000000e+06
2.268087000000000000e+06
2.268132000000000000e+06
2.268211000000000000e+06
2.268282000000000000e+06
2.268342000000000000e+06
2.268398000000000000e+06
2.268471000000000000e+06
2.268534000000000000e+06
2.268600000000000000e+06
2.268668000000000000e+06
2.268744000000000000e+06
2.268820000000000000e+06
2.268876000000000000e+06
2.268939000000000000e+06
2.268992000000000000e+06
2.269053000000000000e+06
[truncated: 125,026 more chars]
