# Supplementary material for: Scaled Process Priors for Bayesian Nonparametric Estimation of the Unseen Genetic Variation
Source: J Am Stat Assoc. 2022 Sep 29;119(545):320–31. doi: 10.1080/01621459.2022.2115918 (PMC11073059; doi:10.1080/01621459.2022.2115918)
Supplement: Supplemental Material [file UASA_A_2115918_SM5205.zip › supplementary_files/ScaledProcesses/gnomAD/data/eas/cts/all]

0.000000000000000000e+00
4.208200000000000000e+04
6.059600000000000000e+04
7.277000000000000000e+04
8.165300000000000000e+04
8.874200000000000000e+04
9.466500000000000000e+04
9.984800000000000000e+04
1.042180000000000000e+05
1.083200000000000000e+05
1.118460000000000000e+05
1.152170000000000000e+05
1.182700000000000000e+05
1.211280000000000000e+05
1.239000000000000000e+05
1.263250000000000000e+05
1.286320000000000000e+05
1.309580000000000000e+05
1.332280000000000000e+05
1.352830000000000000e+05
1.372760000000000000e+05
1.392560000000000000e+05
1.411540000000000000e+05
1.429820000000000000e+05
1.447620000000000000e+05
1.464710000000000000e+05
1.481350000000000000e+05
1.496990000000000000e+05
1.512550000000000000e+05
1.528340000000000000e+05
1.543730000000000000e+05
1.559130000000000000e+05
1.574080000000000000e+05
1.587600000000000000e+05
1.601550000000000000e+05
1.615920000000000000e+05
1.629270000000000000e+05
1.642270000000000000e+05
1.655270000000000000e+05
1.667820000000000000e+05
1.680420000000000000e+05
1.692800000000000000e+05
1.705530000000000000e+05
1.717910000000000000e+05
1.729540000000000000e+05
1.740770000000000000e+05
1.752040000000000000e+05
1.763220000000000000e+05
1.774390000000000000e+05
1.784910000000000000e+05
1.796240000000000000e+05
1.807490000000000000e+05
1.817960000000000000e+05
1.828480000000000000e+05
1.839010000000000000e+05
1.849230000000000000e+05
1.859710000000000000e+05
1.870600000000000000e+05
1.881130000000000000e+05
1.891390000000000000e+05
1.901690000000000000e+05
1.910740000000000000e+05
1.920830000000000000e+05
1.930330000000000000e+05
1.939790000000000000e+05
1.949380000000000000e+05
1.958940000000000000e+05
1.968200000000000000e+05
1.977390000000000000e+05
1.986050000000000000e+05
1.995300000000000000e+05
2.004060000000000000e+05
2.012390000000000000e+05
2.021150000000000000e+05
2.029890000000000000e+05
2.038470000000000000e+05
2.047750000000000000e+05
2.056090000000000000e+05
2.065090000000000000e+05
2.073440000000000000e+05
2.081900000000000000e+05
2.090520000000000000e+05
2.098440000000000000e+05
2.106630000000000000e+05
2.115000000000000000e+05
2.123200000000000000e+05
2.131410000000000000e+05
2.139770000000000000e+05
2.147760000000000000e+05
2.156300000000000000e+05
2.164120000000000000e+05
2.172010000000000000e+05
2.180010000000000000e+05
2.188200000000000000e+05
2.195870000000000000e+05
2.203510000000000000e+05
2.211320000000000000e+05
2.219100000000000000e+05
2.226450000000000000e+05
2.234500000000000000e+05
2.242560000000000000e+05
2.249890000000000000e+05
2.257250000000000000e+05
2.265150000000000000e+05
2.273340000000000000e+05
2.280520000000000000e+05
2.288010000000000000e+05
2.295390000000000000e+05
2.302540000000000000e+05
2.309940000000000000e+05
2.317120000000000000e+05
2.324190000000000000e+05
2.331290000000000000e+05
2.338750000000000000e+05
2.345880000000000000e+05
2.353340000000000000e+05
2.360870000000000000e+05
2.368140000000000000e+05
2.374830000000000000e+05
2.381940000000000000e+05
2.388600000000000000e+05
2.395410000000000000e+05
2.401790000000000000e+05
2.408770000000000000e+05
2.415600000000000000e+05
2.422110000000000000e+05
2.428880000000000000e+05
2.435710000000000000e+05
2.442390000000000000e+05
2.449100000000000000e+05
2.456040000000000000e+05
2.462860000000000000e+05
2.469720000000000000e+05
2.476360000000000000e+05
2.482640000000000000e+05
2.489240000000000000e+05
2.495800000000000000e+05
2.502140000000000000e+05
2.508320000000000000e+05
2.514840000000000000e+05
2.521590000000000000e+05
2.527870000000000000e+05
2.534390000000000000e+05
2.540960000000000000e+05
2.547300000000000000e+05
2.553410000000000000e+05
2.560030000000000000e+05
2.566460000000000000e+05
2.572630000000000000e+05
2.578720000000000000e+05
2.584840000000000000e+05
2.590900000000000000e+05
2.597300000000000000e+05
2.603030000000000000e+05
2.609240000000000000e+05
2.615050000000000000e+05
2.621060000000000000e+05
2.627220000000000000e+05
2.633230000000000000e+05
2.639020000000000000e+05
2.645170000000000000e+05
2.651310000000000000e+05
2.657370000000000000e+05
2.664200000000000000e+05
2.670470000000000000e+05
2.676560000000000000e+05
2.682760000000000000e+05
2.688790000000000000e+05
2.694700000000000000e+05
2.700250000000000000e+05
2.706180000000000000e+05
2.712170000000000000e+05
2.718100000000000000e+05
2.723970000000000000e+05
2.729890000000000000e+05
2.735660000000000000e+05
2.741540000000000000e+05
2.746860000000000000e+05
2.752790000000000000e+05
2.758460000000000000e+05
2.763610000000000000e+05
2.769280000000000000e+05
2.775160000000000000e+05
2.780990000000000000e+05
2.786650000000000000e+05
2.792200000000000000e+05
2.797860000000000000e+05
2.803580000000000000e+05
2.809310000000000000e+05
2.815100000000000000e+05
2.820810000000000000e+05
2.826430000000000000e+05
2.831700000000000000e+05
2.837200000000000000e+05
2.842590000000000000e+05
2.848050000000000000e+05
2.853700000000000000e+05
2.858580000000000000e+05
2.864340000000000000e+05
2.869520000000000000e+05
2.874990000000000000e+05
2.880490000000000000e+05
2.886220000000000000e+05
2.891790000000000000e+05
2.897120000000000000e+05
2.902410000000000000e+05
2.907730000000000000e+05
2.912830000000000000e+05
2.918160000000000000e+05
2.923520000000000000e+05
2.929040000000000000e+05
2.934440000000000000e+05
2.939930000000000000e+05
2.945210000000000000e+05
2.950780000000000000e+05
2.956200000000000000e+05
2.961640000000000000e+05
2.966860000000000000e+05
2.972340000000000000e+05
2.977760000000000000e+05
2.982980000000000000e+05
2.988260000000000000e+05
2.993570000000000000e+05
2.998850000000000000e+05
3.004200000000000000e+05
3.009410000000000000e+05
3.014790000000000000e+05
3.020300000000000000e+05
3.025420000000000000e+05
3.030710000000000000e+05
3.035960000000000000e+05
3.041240000000000000e+05
3.046290000000000000e+05
3.051280000000000000e+05
3.056540000000000000e+05
3.061470000000000000e+05
3.066500000000000000e+05
3.071570000000000000e+05
3.076440000000000000e+05
3.081700000000000000e+05
3.086660000000000000e+05
3.091790000000000000e+05
3.096910000000000000e+05
3.101840000000000000e+05
3.106830000000000000e+05
3.111860000000000000e+05
3.116900000000000000e+05
3.121940000000000000e+05
3.126690000000000000e+05
3.132320000000000000e+05
3.137210000000000000e+05
3.142150000000000000e+05
3.147400000000000000e+05
3.152110000000000000e+05
3.157320000000000000e+05
3.162370000000000000e+05
3.167320000000000000e+05
3.172080000000000000e+05
3.177360000000000000e+05
3.182480000000000000e+05
3.187330000000000000e+05
3.192550000000000000e+05
3.197270000000000000e+05
3.202210000000000000e+05
3.207130000000000000e+05
3.211650000000000000e+05
3.216390000000000000e+05
3.221320000000000000e+05
3.226110000000000000e+05
3.230960000000000000e+05
3.235330000000000000e+05
3.240280000000000000e+05
3.244810000000000000e+05
3.249520000000000000e+05
3.254240000000000000e+05
3.258960000000000000e+05
3.263670000000000000e+05
3.268200000000000000e+05
3.272750000000000000e+05
3.277380000000000000e+05
3.282330000000000000e+05
3.287250000000000000e+05
3.292170000000000000e+05
3.297060000000000000e+05
3.301610000000000000e+05
3.306210000000000000e+05
3.311080000000000000e+05
3.315640000000000000e+05
3.320320000000000000e+05
3.325210000000000000e+05
3.330100000000000000e+05
3.334140000000000000e+05
3.338830000000000000e+05
3.343820000000000000e+05
3.348450000000000000e+05
3.353650000000000000e+05
3.358500000000000000e+05
3.363350000000000000e+05
3.368060000000000000e+05
3.372800000000000000e+05
3.377260000000000000e+05
3.381870000000000000e+05
3.386730000000000000e+05
3.391360000000000000e+05
3.396060000000000000e+05
3.400410000000000000e+05
3.404710000000000000e+05
3.409180000000000000e+05
3.413480000000000000e+05
3.418130000000000000e+05
3.422930000000000000e+05
3.427630000000000000e+05
3.432270000000000000e+05
3.436400000000000000e+05
3.440440000000000000e+05
3.445090000000000000e+05
3.449460000000000000e+05
3.453810000000000000e+05
3.458290000000000000e+05
3.462680000000000000e+05
3.467050000000000000e+05
3.471640000000000000e+05
3.476170000000000000e+05
3.480530000000000000e+05
3.484950000000000000e+05
3.489400000000000000e+05
3.493610000000000000e+05
3.498440000000000000e+05
3.502820000000000000e+05
3.507200000000000000e+05
3.511600000000000000e+05
3.515720000000000000e+05
3.520140000000000000e+05
3.524460000000000000e+05
3.528840000000000000e+05
3.533320000000000000e+05
3.537750000000000000e+05
3.542130000000000000e+05
3.546340000000000000e+05
3.550630000000000000e+05
3.555020000000000000e+05
3.559450000000000000e+05
3.563730000000000000e+05
3.567860000000000000e+05
3.572200000000000000e+05
3.576540000000000000e+05
3.580710000000000000e+05
3.584780000000000000e+05
3.588780000000000000e+05
3.593490000000000000e+05
3.597640000000000000e+05
3.601780000000000000e+05
3.605990000000000000e+05
3.610120000000000000e+05
3.614560000000000000e+05
3.618960000000000000e+05
3.623190000000000000e+05
3.627800000000000000e+05
3.631900000000000000e+05
3.635970000000000000e+05
3.640000000000000000e+05
3.644080000000000000e+05
3.648460000000000000e+05
3.652500000000000000e+05
3.656860000000000000e+05
3.660880000000000000e+05
3.665330000000000000e+05
3.669670000000000000e+05
3.674120000000000000e+05
3.678480000000000000e+05
3.682660000000000000e+05
3.686720000000000000e+05
3.690750000000000000e+05
3.695010000000000000e+05
3.698980000000000000e+05
3.702990000000000000e+05
3.707530000000000000e+05
3.711670000000000000e+05
3.715740000000000000e+05
3.719940000000000000e+05
3.724520000000000000e+05
3.728790000000000000e+05
3.732530000000000000e+05
3.736530000000000000e+05
3.740840000000000000e+05
3.744970000000000000e+05
3.749280000000000000e+05
3.753580000000000000e+05
3.757550000000000000e+05
3.761550000000000000e+05
3.766010000000000000e+05
3.769980000000000000e+05
3.773950000000000000e+05
3.778250000000000000e+05
3.782230000000000000e+05
3.786350000000000000e+05
3.790710000000000000e+05
3.794820000000000000e+05
3.798870000000000000e+05
3.802780000000000000e+05
3.806710000000000000e+05
3.811090000000000000e+05
3.815360000000000000e+05
3.819270000000000000e+05
3.823070000000000000e+05
3.826800000000000000e+05
3.830780000000000000e+05
3.834520000000000000e+05
3.838500000000000000e+05
3.842620000000000000e+05
3.846910000000000000e+05
3.851030000000000000e+05
3.854500000000000000e+05
3.858590000000000000e+05
3.862240000000000000e+05
3.866260000000000000e+05
3.870260000000000000e+05
3.874200000000000000e+05
3.877930000000000000e+05
3.881740000000000000e+05
3.885690000000000000e+05
3.889570000000000000e+05
3.893470000000000000e+05
3.897390000000000000e+05
3.901300000000000000e+05
3.904910000000000000e+05
3.908670000000000000e+05
3.912590000000000000e+05
3.916270000000000000e+05
3.920350000000000000e+05
3.924080000000000000e+05
3.927990000000000000e+05
3.931780000000000000e+05
3.935810000000000000e+05
3.939750000000000000e+05
3.943770000000000000e+05
3.947400000000000000e+05
3.951660000000000000e+05
3.955560000000000000e+05
3.959620000000000000e+05
3.963160000000000000e+05
3.967070000000000000e+05
3.970820000000000000e+05
3.974790000000000000e+05
3.978800000000000000e+05
3.982460000000000000e+05
3.986200000000000000e+05
3.990020000000000000e+05
3.993730000000000000e+05
3.997670000000000000e+05
4.001520000000000000e+05
4.005560000000000000e+05
4.009450000000000000e+05
4.013270000000000000e+05
4.017350000000000000e+05
4.021130000000000000e+05
4.025010000000000000e+05
4.028810000000000000e+05
4.032370000000000000e+05
4.036430000000000000e+05
4.040330000000000000e+05
4.044340000000000000e+05
4.048030000000000000e+05
4.051680000000000000e+05
4.055240000000000000e+05
4.058640000000000000e+05
4.062490000000000000e+05
4.066410000000000000e+05
4.070290000000000000e+05
4.074090000000000000e+05
4.078050000000000000e+05
4.081350000000000000e+05
4.085010000000000000e+05
4.088950000000000000e+05
4.092430000000000000e+05
4.096480000000000000e+05
4.100020000000000000e+05
4.104250000000000000e+05
4.107890000000000000e+05
4.111580000000000000e+05
4.115090000000000000e+05
4.118670000000000000e+05
4.122220000000000000e+05
4.125750000000000000e+05
4.129660000000000000e+05
4.133030000000000000e+05
4.136760000000000000e+05
4.140410000000000000e+05
4.144030000000000000e+05
4.147950000000000000e+05
4.151510000000000000e+05
4.154930000000000000e+05
4.158620000000000000e+05
4.162530000000000000e+05
4.165870000000000000e+05
4.169510000000000000e+05
4.173370000000000000e+05
4.177190000000000000e+05
4.180720000000000000e+05
4.184400000000000000e+05
4.187910000000000000e+05
4.191890000000000000e+05
4.195490000000000000e+05
4.198930000000000000e+05
4.202460000000000000e+05
4.206150000000000000e+05
4.209790000000000000e+05
4.213260000000000000e+05
4.216910000000000000e+05
4.220850000000000000e+05
4.224520000000000000e+05
4.227950000000000000e+05
4.231470000000000000e+05
4.235080000000000000e+05
4.238760000000000000e+05
4.242460000000000000e+05
4.246090000000000000e+05
4.249660000000000000e+05
4.253520000000000000e+05
4.257280000000000000e+05
4.260820000000000000e+05
4.264650000000000000e+05
4.268160000000000000e+05
4.271930000000000000e+05
4.275780000000000000e+05
4.279170000000000000e+05
4.282770000000000000e+05
4.286320000000000000e+05
4.289720000000000000e+05
4.293330000000000000e+05
4.297060000000000000e+05
4.300500000000000000e+05
4.304470000000000000e+05
4.308080000000000000e+05
4.311790000000000000e+05
4.315210000000000000e+05
4.319160000000000000e+05
4.322380000000000000e+05
4.325560000000000000e+05
4.329220000000000000e+05
4.332610000000000000e+05
4.336400000000000000e+05
4.339980000000000000e+05
4.343580000000000000e+05
4.347260000000000000e+05
4.350560000000000000e+05
4.354110000000000000e+05
4.357770000000000000e+05
4.361250000000000000e+05
4.364800000000000000e+05
4.368580000000000000e+05
4.372380000000000000e+05
4.376350000000000000e+05
4.380050000000000000e+05
4.383690000000000000e+05
4.387280000000000000e+05
4.390760000000000000e+05
4.394580000000000000e+05
4.398030000000000000e+05
4.401120000000000000e+05
4.404750000000000000e+05
4.408110000000000000e+05
4.411690000000000000e+05
4.415150000000000000e+05
4.418390000000000000e+05
4.421830000000000000e+05
4.424950000000000000e+05
4.428380000000000000e+05
4.431870000000000000e+05
4.435250000000000000e+05
4.438720000000000000e+05
4.442060000000000000e+05
4.445510000000000000e+05
4.448860000000000000e+05
4.452290000000000000e+05
4.455810000000000000e+05
4.459410000000000000e+05
4.462920000000000000e+05
4.466400000000000000e+05
4.470260000000000000e+05
4.473640000000000000e+05
4.477070000000000000e+05
4.480730000000000000e+05
4.484210000000000000e+05
4.487980000000000000e+05
4.491130000000000000e+05
4.494720000000000000e+05
4.498100000000000000e+05
4.501740000000000000e+05
4.504980000000000000e+05
4.508710000000000000e+05
4.512160000000000000e+05
4.515370000000000000e+05
4.518690000000000000e+05
4.522170000000000000e+05
4.525620000000000000e+05
4.529360000000000000e+05
4.532590000000000000e+05
4.535750000000000000e+05
4.539330000000000000e+05
4.542740000000000000e+05
4.545870000000000000e+05
4.549250000000000000e+05
4.552780000000000000e+05
4.555860000000000000e+05
4.559270000000000000e+05
4.562610000000000000e+05
4.565850000000000000e+05
4.569090000000000000e+05
4.572530000000000000e+05
4.575810000000000000e+05
4.579110000000000000e+05
4.582670000000000000e+05
4.586130000000000000e+05
4.589150000000000000e+05
4.592560000000000000e+05
4.596170000000000000e+05
4.599720000000000000e+05
4.602900000000000000e+05
4.606250000000000000e+05
4.609520000000000000e+05
4.612920000000000000e+05
4.616560000000000000e+05
4.620040000000000000e+05
4.623260000000000000e+05
4.626410000000000000e+05
4.629620000000000000e+05
4.633300000000000000e+05
4.636380000000000000e+05
4.639780000000000000e+05
4.642790000000000000e+05
4.646630000000000000e+05
4.650260000000000000e+05
4.653230000000000000e+05
4.656290000000000000e+05
4.659750000000000000e+05
4.663120000000000000e+05
4.665920000000000000e+05
4.669290000000000000e+05
4.672550000000000000e+05
4.675610000000000000e+05
4.679070000000000000e+05
4.682790000000000000e+05
4.686660000000000000e+05
4.690110000000000000e+05
4.693580000000000000e+05
4.696780000000000000e+05
4.700350000000000000e+05
4.703430000000000000e+05
4.706640000000000000e+05
4.709650000000000000e+05
4.712720000000000000e+05
4.716140000000000000e+05
4.719820000000000000e+05
4.723100000000000000e+05
4.726230000000000000e+05
4.729540000000000000e+05
4.732720000000000000e+05
4.736020000000000000e+05
4.739340000000000000e+05
4.742570000000000000e+05
4.745720000000000000e+05
4.748670000000000000e+05
4.751900000000000000e+05
4.755220000000000000e+05
4.758260000000000000e+05
4.761500000000000000e+05
4.764670000000000000e+05
4.767910000000000000e+05
4.771100000000000000e+05
4.774170000000000000e+05
4.777290000000000000e+05
4.780360000000000000e+05
4.783590000000000000e+05
4.786670000000000000e+05
4.789830000000000000e+05
4.793250000000000000e+05
4.796470000000000000e+05
4.799600000000000000e+05
4.802880000000000000e+05
4.805930000000000000e+05
4.808880000000000000e+05
4.812140000000000000e+05
4.815180000000000000e+05
4.818350000000000000e+05
4.821670000000000000e+05
4.824840000000000000e+05
4.827950000000000000e+05
4.831320000000000000e+05
4.834670000000000000e+05
4.837560000000000000e+05
4.840670000000000000e+05
4.843760000000000000e+05
4.847040000000000000e+05
4.850240000000000000e+05
4.853490000000000000e+05
4.857030000000000000e+05
4.860340000000000000e+05
4.863360000000000000e+05
4.866760000000000000e+05
4.869730000000000000e+05
4.872630000000000000e+05
4.875730000000000000e+05
4.878850000000000000e+05
4.881780000000000000e+05
4.884850000000000000e+05
4.887860000000000000e+05
4.891080000000000000e+05
4.894450000000000000e+05
4.897290000000000000e+05
4.900160000000000000e+05
4.903230000000000000e+05
4.906240000000000000e+05
4.909100000000000000e+05
4.912200000000000000e+05
4.915340000000000000e+05
4.918430000000000000e+05
4.921410000000000000e+05
4.924450000000000000e+05
4.927420000000000000e+05
4.930410000000000000e+05
4.933740000000000000e+05
4.936840000000000000e+05
4.940420000000000000e+05
4.943510000000000000e+05
4.946710000000000000e+05
4.949360000000000000e+05
4.952440000000000000e+05
4.955580000000000000e+05
4.958690000000000000e+05
4.961580000000000000e+05
4.964540000000000000e+05
4.967560000000000000e+05
4.970760000000000000e+05
4.973760000000000000e+05
4.976950000000000000e+05
4.980050000000000000e+05
4.983340000000000000e+05
4.986020000000000000e+05
4.989180000000000000e+05
4.992240000000000000e+05
4.995380000000000000e+05
4.998300000000000000e+05
5.001310000000000000e+05
5.004320000000000000e+05
5.007480000000000000e+05
5.010510000000000000e+05
5.013610000000000000e+05
5.016400000000000000e+05
5.019180000000000000e+05
5.022470000000000000e+05
5.025640000000000000e+05
5.028820000000000000e+05
5.032060000000000000e+05
5.035060000000000000e+05
5.038140000000000000e+05
5.040910000000000000e+05
5.043870000000000000e+05
5.047100000000000000e+05
5.049970000000000000e+05
5.052960000000000000e+05
5.056010000000000000e+05
5.059160000000000000e+05
5.062330000000000000e+05
5.065200000000000000e+05
5.067920000000000000e+05
5.071270000000000000e+05
5.074080000000000000e+05
5.076800000000000000e+05
5.079850000000000000e+05
5.082670000000000000e+05
5.085700000000000000e+05
5.088670000000000000e+05
5.091630000000000000e+05
5.094960000000000000e+05
5.097900000000000000e+05
5.101010000000000000e+05
5.104110000000000000e+05
5.106750000000000000e+05
5.109770000000000000e+05
5.112900000000000000e+05
5.116060000000000000e+05
5.118850000000000000e+05
5.121800000000000000e+05
5.125050000000000000e+05
5.128180000000000000e+05
5.131170000000000000e+05
5.134120000000000000e+05
5.137090000000000000e+05
5.140260000000000000e+05
5.143300000000000000e+05
5.146460000000000000e+05
5.149640000000000000e+05
5.153110000000000000e+05
5.156120000000000000e+05
5.159150000000000000e+05
5.161940000000000000e+05
5.164920000000000000e+05
5.167800000000000000e+05
5.170680000000000000e+05
5.173800000000000000e+05
5.176860000000000000e+05
5.179920000000000000e+05
5.183090000000000000e+05
5.186090000000000000e+05
5.189330000000000000e+05
5.192270000000000000e+05
5.195330000000000000e+05
5.198220000000000000e+05
5.201330000000000000e+05
5.204250000000000000e+05
5.207030000000000000e+05
5.210100000000000000e+05
5.213140000000000000e+05
5.216000000000000000e+05
5.219420000000000000e+05
5.222630000000000000e+05
5.225430000000000000e+05
5.228560000000000000e+05
5.231690000000000000e+05
5.234780000000000000e+05
5.237580000000000000e+05
5.240380000000000000e+05
5.243460000000000000e+05
5.246310000000000000e+05
5.249250000000000000e+05
5.252500000000000000e+05
5.255260000000000000e+05
5.258340000000000000e+05
5.261080000000000000e+05
5.263730000000000000e+05
5.266740000000000000e+05
5.269830000000000000e+05
5.272760000000000000e+05
5.275790000000000000e+05
5.278580000000000000e+05
5.281730000000000000e+05
5.284640000000000000e+05
5.287490000000000000e+05
5.290390000000000000e+05
5.293360000000000000e+05
5.296300000000000000e+05
5.299410000000000000e+05
5.302170000000000000e+05
5.305060000000000000e+05
5.307950000000000000e+05
5.310930000000000000e+05
5.314010000000000000e+05
5.316690000000000000e+05
5.319930000000000000e+05
5.322860000000000000e+05
5.326000000000000000e+05
5.328980000000000000e+05
5.332210000000000000e+05
5.335240000000000000e+05
5.338170000000000000e+05
5.341420000000000000e+05
5.344410000000000000e+05
5.347000000000000000e+05
5.350160000000000000e+05
5.352960000000000000e+05
5.356070000000000000e+05
5.359120000000000000e+05
5.362370000000000000e+05
5.365320000000000000e+05
5.368330000000000000e+05
5.371230000000000000e+05
5.374120000000000000e+05
5.377040000000000000e+05
5.379670000000000000e+05
5.382710000000000000e+05
5.385500000000000000e+05
5.387960000000000000e+05
5.390740000000000000e+05
5.393880000000000000e+05
5.396500000000000000e+05
5.399230000000000000e+05
5.402190000000000000e+05
5.405080000000000000e+05
5.407930000000000000e+05
5.410920000000000000e+05
5.413830000000000000e+05
5.416740000000000000e+05
5.419570000000000000e+05
5.422160000000000000e+05
5.425220000000000000e+05
5.427830000000000000e+05
5.430780000000000000e+05
5.433930000000000000e+05
5.436780000000000000e+05
5.440110000000000000e+05
5.442790000000000000e+05
5.445920000000000000e+05
5.448570000000000000e+05
5.451590000000000000e+05
5.454370000000000000e+05
5.457250000000000000e+05
5.460000000000000000e+05
5.462930000000000000e+05
5.465610000000000000e+05
5.468900000000000000e+05
5.471710000000000000e+05
5.474820000000000000e+05
5.477440000000000000e+05
5.480180000000000000e+05
5.482940000000000000e+05
5.485700000000000000e+05
5.488580000000000000e+05
5.491370000000000000e+05
5.494270000000000000e+05
5.496990000000000000e+05
5.499570000000000000e+05
5.502370000000000000e+05
5.505340000000000000e+05
5.508340000000000000e+05
5.510970000000000000e+05
5.513850000000000000e+05
5.516890000000000000e+05
5.519590000000000000e+05
5.522360000000000000e+05
5.525060000000000000e+05
5.527520000000000000e+05
5.530440000000000000e+05
5.533330000000000000e+05
5.536360000000000000e+05
5.538910000000000000e+05
5.541640000000000000e+05
5.544410000000000000e+05
5.547270000000000000e+05
5.550060000000000000e+05
5.552590000000000000e+05
5.555490000000000000e+05
5.558210000000000000e+05
5.560900000000000000e+05
5.563940000000000000e+05
5.566640000000000000e+05
5.569740000000000000e+05
5.572200000000000000e+05
5.574920000000000000e+05
5.577470000000000000e+05
5.580180000000000000e+05
5.582960000000000000e+05
5.585570000000000000e+05
5.588150000000000000e+05
5.590750000000000000e+05
5.593670000000000000e+05
5.596440000000000000e+05
5.599040000000000000e+05
5.601700000000000000e+05
5.604400000000000000e+05
5.607280000000000000e+05
5.610010000000000000e+05
5.612820000000000000e+05
5.615510000000000000e+05
5.618240000000000000e+05
5.621100000000000000e+05
5.623860000000000000e+05
5.626250000000000000e+05
5.628940000000000000e+05
5.631700000000000000e+05
5.634730000000000000e+05
5.637290000000000000e+05
5.640210000000000000e+05
5.642890000000000000e+05
5.645840000000000000e+05
5.648640000000000000e+05
5.651240000000000000e+05
5.653910000000000000e+05
5.656640000000000000e+05
5.659510000000000000e+05
5.662420000000000000e+05
5.664990000000000000e+05
5.667490000000000000e+05
5.670340000000000000e+05
5.672990000000000000e+05
5.675880000000000000e+05
5.678550000000000000e+05
5.681220000000000000e+05
5.683950000000000000e+05
5.687190000000000000e+05
5.690050000000000000e+05
5.692760000000000000e+05
5.695680000000000000e+05
5.698630000000000000e+05
5.701270000000000000e+05
5.704030000000000000e+05
5.706890000000000000e+05
5.709690000000000000e+05
5.712130000000000000e+05
5.714780000000000000e+05
5.717340000000000000e+05
5.719730000000000000e+05
5.722530000000000000e+05
5.725130000000000000e+05
5.728080000000000000e+05
5.730550000000000000e+05
5.732910000000000000e+05
5.735300000000000000e+05
5.737820000000000000e+05
5.740450000000000000e+05
5.743350000000000000e+05
5.746400000000000000e+05
5.748920000000000000e+05
5.751690000000000000e+05
5.754460000000000000e+05
5.756920000000000000e+05
5.759530000000000000e+05
5.762080000000000000e+05
5.764790000000000000e+05
5.767480000000000000e+05
5.770140000000000000e+05
5.772890000000000000e+05
5.775550000000000000e+05
5.778200000000000000e+05
5.780840000000000000e+05
5.783360000000000000e+05
5.786020000000000000e+05
5.788900000000000000e+05
5.791650000000000000e+05
5.794420000000000000e+05
5.797110000000000000e+05
5.799780000000000000e+05
5.802370000000000000e+05
5.805130000000000000e+05
5.808070000000000000e+05
5.810510000000000000e+05
5.813320000000000000e+05
5.816110000000000000e+05
5.819090000000000000e+05
5.821670000000000000e+05
5.824050000000000000e+05
5.826910000000000000e+05
5.829650000000000000e+05
5.832430000000000000e+05
5.834880000000000000e+05
5.837650000000000000e+05
5.840250000000000000e+05
5.843160000000000000e+05
5.845990000000000000e+05
5.848490000000000000e+05
5.851000000000000000e+05
5.853800000000000000e+05
5.856490000000000000e+05
5.859120000000000000e+05
5.862040000000000000e+05
5.864690000000000000e+05
5.867340000000000000e+05
5.870060000000000000e+05
5.872840000000000000e+05
5.875390000000000000e+05
5.878120000000000000e+05
5.881120000000000000e+05
5.883680000000000000e+05
5.886180000000000000e+05
5.888800000000000000e+05
5.891760000000000000e+05
5.894360000000000000e+05
5.896980000000000000e+05
5.899460000000000000e+05
5.902040000000000000e+05
5.904390000000000000e+05
5.907300000000000000e+05
5.909920000000000000e+05
5.912700000000000000e+05
5.915280000000000000e+05
5.917840000000000000e+05
5.920280000000000000e+05
5.922790000000000000e+05
5.925330000000000000e+05
5.928120000000000000e+05
5.930560000000000000e+05
5.933400000000000000e+05
5.936170000000000000e+05
5.938850000000000000e+05
5.941260000000000000e+05
5.943820000000000000e+05
5.946350000000000000e+05
5.948870000000000000e+05
5.951620000000000000e+05
5.954190000000000000e+05
5.956960000000000000e+05
5.959450000000000000e+05
5.961910000000000000e+05
5.964570000000000000e+05
5.966950000000000000e+05
5.969340000000000000e+05
5.972100000000000000e+05
5.974830000000000000e+05
5.977270000000000000e+05
5.980050000000000000e+05
5.982850000000000000e+05
5.985530000000000000e+05
5.988280000000000000e+05
5.991220000000000000e+05
5.993780000000000000e+05
5.996040000000000000e+05
5.998710000000000000e+05
6.001050000000000000e+05
6.003840000000000000e+05
6.006430000000000000e+05
6.008930000000000000e+05
6.011420000000000000e+05
6.014060000000000000e+05
6.016470000000000000e+05
6.019240000000000000e+05
6.021550000000000000e+05
6.024090000000000000e+05
6.026550000000000000e+05
6.029050000000000000e+05
6.031420000000000000e+05
6.034090000000000000e+05
6.036680000000000000e+05
6.039150000000000000e+05
6.041900000000000000e+05
6.044400000000000000e+05
6.047040000000000000e+05
6.049440000000000000e+05
6.051650000000000000e+05
6.053910000000000000e+05
6.056710000000000000e+05
6.059420000000000000e+05
6.061970000000000000e+05
6.064670000000000000e+05
6.066990000000000000e+05
6.069530000000000000e+05
6.072310000000000000e+05
6.074700000000000000e+05
6.077170000000000000e+05
6.079760000000000000e+05
6.082530000000000000e+05
6.085090000000000000e+05
6.087620000000000000e+05
6.090450000000000000e+05
6.092950000000000000e+05
6.095710000000000000e+05
6.098440000000000000e+05
6.100950000000000000e+05
6.103130000000000000e+05
6.105890000000000000e+05
6.108170000000000000e+05
6.110840000000000000e+05
6.113140000000000000e+05
6.115770000000000000e+05
6.118170000000000000e+05
6.120790000000000000e+05
6.123360000000000000e+05
6.125750000000000000e+05
6.128430000000000000e+05
6.130840000000000000e+05
6.133320000000000000e+05
6.135750000000000000e+05
6.138330000000000000e+05
6.141070000000000000e+05
6.143660000000000000e+05
6.146460000000000000e+05
6.149120000000000000e+05
6.151680000000000000e+05
6.154180000000000000e+05
6.156890000000000000e+05
6.159370000000000000e+05
6.161940000000000000e+05
6.164670000000000000e+05
6.167310000000000000e+05
6.169530000000000000e+05
6.172120000000000000e+05
6.174650000000000000e+05
6.177140000000000000e+05
6.179940000000000000e+05
6.182330000000000000e+05
6.184670000000000000e+05
6.187500000000000000e+05
6.190090000000000000e+05
6.192470000000000000e+05
6.194950000000000000e+05
6.197430000000000000e+05
6.199560000000000000e+05
6.202040000000000000e+05
6.204610000000000000e+05
6.207110000000000000e+05
6.209790000000000000e+05
6.212490000000000000e+05
6.214860000000000000e+05
6.217770000000000000e+05
6.220290000000000000e+05
6.222590000000000000e+05
6.225160000000000000e+05
6.227660000000000000e+05
6.230230000000000000e+05
6.232650000000000000e+05
6.235250000000000000e+05
6.237760000000000000e+05
6.240330000000000000e+05
6.242810000000000000e+05
6.245340000000000000e+05
6.247840000000000000e+05
6.250340000000000000e+05
6.252850000000000000e+05
6.255630000000000000e+05
6.257930000000000000e+05
6.260580000000000000e+05
6.263190000000000000e+05
6.265480000000000000e+05
6.267900000000000000e+05
6.270430000000000000e+05
6.272940000000000000e+05
6.275220000000000000e+05
6.277810000000000000e+05
6.279930000000000000e+05
6.282100000000000000e+05
6.284400000000000000e+05
6.286700000000000000e+05
6.289090000000000000e+05
6.291370000000000000e+05
6.293840000000000000e+05
6.296080000000000000e+05
6.298240000000000000e+05
6.300610000000000000e+05
6.303100000000000000e+05
6.305230000000000000e+05
6.307820000000000000e+05
6.310350000000000000e+05
6.312770000000000000e+05
6.315380000000000000e+05
6.317800000000000000e+05
6.320320000000000000e+05
6.323090000000000000e+05
6.325490000000000000e+05
6.327890000000000000e+05
6.330570000000000000e+05
6.333010000000000000e+05
6.335580000000000000e+05
6.337940000000000000e+05
6.340660000000000000e+05
6.342880000000000000e+05
6.345160000000000000e+05
6.347570000000000000e+05
6.349890000000000000e+05
6.352400000000000000e+05
6.354720000000000000e+05
6.357340000000000000e+05
6.359790000000000000e+05
6.362180000000000000e+05
6.364300000000000000e+05
6.366880000000000000e+05
6.369270000000000000e+05
6.371650000000000000e+05
6.374340000000000000e+05
6.376920000000000000e+05
6.379150000000000000e+05
6.381420000000000000e+05
6.383940000000000000e+05
6.386450000000000000e+05
6.389200000000000000e+05
6.391430000000000000e+05
6.393930000000000000e+05
6.396320000000000000e+05
6.398950000000000000e+05
6.401190000000000000e+05
6.403560000000000000e+05
6.406110000000000000e+05
6.408820000000000000e+05
6.411400000000000000e+05
6.413860000000000000e+05
6.416410000000000000e+05
6.418800000000000000e+05
6.421220000000000000e+05
6.423840000000000000e+05
6.426570000000000000e+05
6.429030000000000000e+05
6.431470000000000000e+05
6.433880000000000000e+05
6.436140000000000000e+05
6.438690000000000000e+05
6.441090000000000000e+05
6.443590000000000000e+05
6.445900000000000000e+05
6.448300000000000000e+05
6.451100000000000000e+05
6.453590000000000000e+05
6.456160000000000000e+05
6.458620000000000000e+05
6.460890000000000000e+05
6.463270000000000000e+05
6.465650000000000000e+05
6.467780000000000000e+05
6.469890000000000000e+05
6.472280000000000000e+05
6.474810000000000000e+05
6.477280000000000000e+05
6.479720000000000000e+05
6.482090000000000000e+05
6.484190000000000000e+05
6.486530000000000000e+05
6.488930000000000000e+05
6.491440000000000000e+05
6.493800000000000000e+05
6.496010000000000000e+05
6.498480000000000000e+05
6.500810000000000000e+05
6.503120000000000000e+05
6.505530000000000000e+05
6.507810000000000000e+05
6.510130000000000000e+05
6.512280000000000000e+05
6.514420000000000000e+05
6.516670000000000000e+05
6.518980000000000000e+05
6.521010000000000000e+05
6.523400000000000000e+05
6.525980000000000000e+05
6.528210000000000000e+05
6.530630000000000000e+05
6.533190000000000000e+05
6.535470000000000000e+05
6.537680000000000000e+05
6.539770000000000000e+05
6.542180000000000000e+05
6.544550000000000000e+05
6.546760000000000000e+05
6.549210000000000000e+05
6.551730000000000000e+05
6.554230000000000000e+05
6.556680000000000000e+05
6.559010000000000000e+05
6.561390000000000000e+05
6.563720000000000000e+05
6.566080000000000000e+05
6.568480000000000000e+05
6.570660000000000000e+05
6.572740000000000000e+05
6.574930000000000000e+05
6.577140000000000000e+05
6.579240000000000000e+05
6.581530000000000000e+05
6.583740000000000000e+05
6.585820000000000000e+05
6.588120000000000000e+05
6.590510000000000000e+05
6.592680000000000000e+05
6.595080000000000000e+05
6.597370000000000000e+05
6.599460000000000000e+05
6.601730000000000000e+05
6.604030000000000000e+05
6.606290000000000000e+05
6.609000000000000000e+05
6.611570000000000000e+05
6.614080000000000000e+05
6.616240000000000000e+05
6.618580000000000000e+05
6.620720000000000000e+05
6.622890000000000000e+05
6.625510000000000000e+05
6.627760000000000000e+05
6.630230000000000000e+05
6.632560000000000000e+05
6.634980000000000000e+05
6.637400000000000000e+05
6.639860000000000000e+05
6.641990000000000000e+05
6.644260000000000000e+05
6.646680000000000000e+05
6.649050000000000000e+05
6.651350000000000000e+05
6.653630000000000000e+05
6.656070000000000000e+05
6.658280000000000000e+05
6.660810000000000000e+05
6.663330000000000000e+05
6.665600000000000000e+05
6.667920000000000000e+05
6.670140000000000000e+05
6.672360000000000000e+05
6.674620000000000000e+05
6.677320000000000000e+05
6.679610000000000000e+05
6.682070000000000000e+05
6.684520000000000000e+05
6.686880000000000000e+05
6.689290000000000000e+05
6.691560000000000000e+05
6.693650000000000000e+05
6.696020000000000000e+05
6.698270000000000000e+05
6.700550000000000000e+05
6.702920000000000000e+05
6.705040000000000000e+05
6.707520000000000000e+05
6.709670000000000000e+05
6.712160000000000000e+05
6.714510000000000000e+05
6.716860000000000000e+05
6.719110000000000000e+05
6.721530000000000000e+05
6.723670000000000000e+05
6.726070000000000000e+05
6.728250000000000000e+05
6.730450000000000000e+05
6.732680000000000000e+05
6.735100000000000000e+05
6.737360000000000000e+05
6.739900000000000000e+05
6.742150000000000000e+05
6.744560000000000000e+05
6.746580000000000000e+05
6.748720000000000000e+05
6.750850000000000000e+05
6.752940000000000000e+05
6.755070000000000000e+05
6.757290000000000000e+05
6.759770000000000000e+05
6.762120000000000000e+05
6.764350000000000000e+05
6.766610000000000000e+05
6.768910000000000000e+05
6.771010000000000000e+05
6.773100000000000000e+05
6.775390000000000000e+05
6.777800000000000000e+05
6.780100000000000000e+05
6.782340000000000000e+05
6.784400000000000000e+05
6.786780000000000000e+05
6.788870000000000000e+05
6.791160000000000000e+05
6.793700000000000000e+05
6.796090000000000000e+05
6.798290000000000000e+05
6.800480000000000000e+05
6.802670000000000000e+05
6.804760000000000000e+05
6.807100000000000000e+05
6.809180000000000000e+05
6.811590000000000000e+05
6.814000000000000000e+05
6.816380000000000000e+05
6.818560000000000000e+05
6.820930000000000000e+05
6.823120000000000000e+05
6.825470000000000000e+05
6.827530000000000000e+05
6.829740000000000000e+05
6.832040000000000000e+05
6.834360000000000000e+05
6.836480000000000000e+05
6.838640000000000000e+05
6.840950000000000000e+05
6.843050000000000000e+05
6.845410000000000000e+05
6.847930000000000000e+05
6.850190000000000000e+05
6.852480000000000000e+05
6.854520000000000000e+05
6.856630000000000000e+05
6.858880000000000000e+05
6.861280000000000000e+05
6.863670000000000000e+05
6.865920000000000000e+05
6.868310000000000000e+05
6.870420000000000000e+05
6.872750000000000000e+05
6.874900000000000000e+05
6.877330000000000000e+05
6.879690000000000000e+05
6.881710000000000000e+05
6.884010000000000000e+05
6.886210000000000000e+05
6.888670000000000000e+05
6.891010000000000000e+05
6.893020000000000000e+05
6.895590000000000000e+05
6.897920000000000000e+05
6.899960000000000000e+05
6.901780000000000000e+05
6.903980000000000000e+05
6.906060000000000000e+05
6.908150000000000000e+05
6.910440000000000000e+05
6.912680000000000000e+05
6.915170000000000000e+05
6.917510000000000000e+05
6.919650000000000000e+05
6.921730000000000000e+05
6.924110000000000000e+05
6.926410000000000000e+05
6.928690000000000000e+05
6.930900000000000000e+05
6.933120000000000000e+05
6.935470000000000000e+05
6.937680000000000000e+05
6.939940000000000000e+05
6.942270000000000000e+05
6.944650000000000000e+05
6.946870000000000000e+05
6.949070000000000000e+05
6.951390000000000000e+05
6.953630000000000000e+05
6.955810000000000000e+05
6.958110000000000000e+05
6.960360000000000000e+05
6.962500000000000000e+05
6.964700000000000000e+05
6.967030000000000000e+05
6.969220000000000000e+05
6.971400000000000000e+05
6.973800000000000000e+05
6.975870000000000000e+05
6.978140000000000000e+05
6.980170000000000000e+05
6.982230000000000000e+05
6.984520000000000000e+05
6.986570000000000000e+05
6.988810000000000000e+05
6.991130000000000000e+05
6.993380000000000000e+05
6.996060000000000000e+05
6.998120000000000000e+05
7.000450000000000000e+05
7.002740000000000000e+05
7.005160000000000000e+05
7.007390000000000000e+05
7.009350000000000000e+05
7.011550000000000000e+05
7.013620000000000000e+05
7.016080000000000000e+05
7.018580000000000000e+05
7.020700000000000000e+05
7.022880000000000000e+05
7.024920000000000000e+05
7.027360000000000000e+05
7.029700000000000000e+05
7.032240000000000000e+05
7.034420000000000000e+05
7.036670000000000000e+05
7.039050000000000000e+05
7.041290000000000000e+05
7.043270000000000000e+05
7.045430000000000000e+05
7.047770000000000000e+05
7.049870000000000000e+05
7.052010000000000000e+05
7.054210000000000000e+05
7.056230000000000000e+05
7.058380000000000000e+05
7.060570000000000000e+05
7.062620000000000000e+05
7.064740000000000000e+05
7.066990000000000000e+05
7.069040000000000000e+05
7.071340000000000000e+05
7.073310000000000000e+05
7.075390000000000000e+05
7.077810000000000000e+05
7.079830000000000000e+05
7.081980000000000000e+05
7.084200000000000000e+05
7.086430000000000000e+05
7.088530000000000000e+05
7.090730000000000000e+05
7.092960000000000000e+05
7.095340000000000000e+05
7.097530000000000000e+05
7.099630000000000000e+05
7.101650000000000000e+05
7.104000000000000000e+05
7.106050000000000000e+05
7.107950000000000000e+05
7.109900000000000000e+05
7.112230000000000000e+05
7.114400000000000000e+05
7.116370000000000000e+05
7.118720000000000000e+05
7.121010000000000000e+05
7.123140000000000000e+05
7.125480000000000000e+05
7.127730000000000000e+05
7.129780000000000000e+05
7.131780000000000000e+05
7.134120000000000000e+05
7.136110000000000000e+05
7.138200000000000000e+05
7.140500000000000000e+05
7.142520000000000000e+05
7.144690000000000000e+05
7.146940000000000000e+05
7.149110000000000000e+05
7.150980000000000000e+05
7.153300000000000000e+05
7.155790000000000000e+05
7.157860000000000000e+05
7.159920000000000000e+05
7.162220000000000000e+05
7.164430000000000000e+05
7.166580000000000000e+05
7.168800000000000000e+05
7.170820000000000000e+05
7.172990000000000000e+05
7.175190000000000000e+05
7.177390000000000000e+05
7.179750000000000000e+05
7.182250000000000000e+05
7.184290000000000000e+05
7.186570000000000000e+05
7.188820000000000000e+05
7.190980000000000000e+05
7.193230000000000000e+05
7.195450000000000000e+05
7.197390000000000000e+05
7.199660000000000000e+05
7.201720000000000000e+05
7.203830000000000000e+05
7.206050000000000000e+05
7.208470000000000000e+05
7.210630000000000000e+05
7.212530000000000000e+05
7.214960000000000000e+05
7.217170000000000000e+05
7.219310000000000000e+05
7.221550000000000000e+05
7.223420000000000000e+05
7.225680000000000000e+05
7.228040000000000000e+05
7.230530000000000000e+05
7.232990000000000000e+05
7.235380000000000000e+05
7.237580000000000000e+05
7.239550000000000000e+05
7.242000000000000000e+05
7.244270000000000000e+05
7.246310000000000000e+05
7.248460000000000000e+05
7.250710000000000000e+05
7.253070000000000000e+05
7.255130000000000000e+05
7.257230000000000000e+05
7.259310000000000000e+05
7.261700000000000000e+05
7.263700000000000000e+05
7.265670000000000000e+05
7.267850000000000000e+05
7.270020000000000000e+05
7.272220000000000000e+05
7.274270000000000000e+05
7.276350000000000000e+05
7.278560000000000000e+05
7.280620000000000000e+05
7.282860000000000000e+05
7.284950000000000000e+05
7.287110000000000000e+05
7.289310000000000000e+05
7.291470000000000000e+05
7.293720000000000000e+05
7.295700000000000000e+05
7.297930000000000000e+05
7.299990000000000000e+05
7.302010000000000000e+05
7.304120000000000000e+05
7.306070000000000000e+05
7.308410000000000000e+05
7.310450000000000000e+05
7.312570000000000000e+05
7.314420000000000000e+05
7.316330000000000000e+05
7.318610000000000000e+05
7.320810000000000000e+05
7.322790000000000000e+05
7.324910000000000000e+05
7.326750000000000000e+05
7.328850000000000000e+05
7.330810000000000000e+05
7.332930000000000000e+05
7.334740000000000000e+05
7.336830000000000000e+05
7.339010000000000000e+05
7.341240000000000000e+05
7.343310000000000000e+05
7.345430000000000000e+05
7.347650000000000000e+05
7.349730000000000000e+05
7.351790000000000000e+05
7.353660000000000000e+05
7.355690000000000000e+05
7.357670000000000000e+05
7.359680000000000000e+05
7.361730000000000000e+05
7.364040000000000000e+05
7.366260000000000000e+05
7.368550000000000000e+05
7.370500000000000000e+05
7.372510000000000000e+05
7.374680000000000000e+05
7.376820000000000000e+05
7.378750000000000000e+05
7.380670000000000000e+05
7.383020000000000000e+05
7.385050000000000000e+05
7.387420000000000000e+05
7.389400000000000000e+05
7.391560000000000000e+05
7.393750000000000000e+05
7.395620000000000000e+05
7.397770000000000000e+05
7.399650000000000000e+05
7.401790000000000000e+05
7.403650000000000000e+05
7.405730000000000000e+05
7.407960000000000000e+05
7.410030000000000000e+05
7.411920000000000000e+05
7.414030000000000000e+05
7.415900000000000000e+05
7.417880000000000000e+05
7.419730000000000000e+05
7.421900000000000000e+05
7.423880000000000000e+05
7.425870000000000000e+05
7.428120000000000000e+05
7.430340000000000000e+05
7.432580000000000000e+05
7.434720000000000000e+05
7.436950000000000000e+05
7.439100000000000000e+05
7.441100000000000000e+05
7.443220000000000000e+05
7.445500000000000000e+05
7.447440000000000000e+05
7.449630000000000000e+05
7.451660000000000000e+05
7.453680000000000000e+05
7.455910000000000000e+05
7.458060000000000000e+05
7.460090000000000000e+05
7.462260000000000000e+05
7.464340000000000000e+05
7.466090000000000000e+05
7.468260000000000000e+05
7.470300000000000000e+05
7.472020000000000000e+05
7.474040000000000000e+05
7.476260000000000000e+05
7.478470000000000000e+05
7.480560000000000000e+05
7.482610000000000000e+05
7.484750000000000000e+05
7.486860000000000000e+05
7.488610000000000000e+05
7.490400000000000000e+05
7.492610000000000000e+05
7.494670000000000000e+05
7.496760000000000000e+05
7.498650000000000000e+05
7.500730000000000000e+05
7.502630000000000000e+05
7.504640000000000000e+05
7.506820000000000000e+05
7.508690000000000000e+05
7.510590000000000000e+05
7.512800000000000000e+05
7.514650000000000000e+05
7.516800000000000000e+05
7.518770000000000000e+05
7.520760000000000000e+05
7.522990000000000000e+05
7.525260000000000000e+05
7.527220000000000000e+05
7.529240000000000000e+05
7.531360000000000000e+05
7.533460000000000000e+05
7.535510000000000000e+05
7.537380000000000000e+05
7.539600000000000000e+05
7.541830000000000000e+05
7.543910000000000000e+05
7.546070000000000000e+05
7.548180000000000000e+05
7.550220000000000000e+05
7.552400000000000000e+05
7.554180000000000000e+05
7.556280000000000000e+05
7.558630000000000000e+05
7.560460000000000000e+05
7.562580000000000000e+05
7.564590000000000000e+05
7.566660000000000000e+05
7.568650000000000000e+05
7.570720000000000000e+05
7.572880000000000000e+05
7.574860000000000000e+05
7.577160000000000000e+05
7.579050000000000000e+05
7.581030000000000000e+05
7.583030000000000000e+05
7.585100000000000000e+05
7.587270000000000000e+05
7.589160000000000000e+05
7.591110000000000000e+05
7.592990000000000000e+05
7.594980000000000000e+05
7.596980000000000000e+05
7.598910000000000000e+05
7.601060000000000000e+05
7.603200000000000000e+05
7.605010000000000000e+05
7.607240000000000000e+05
7.609230000000000000e+05
7.611160000000000000e+05
7.613280000000000000e+05
7.615510000000000000e+05
7.617670000000000000e+05
7.619410000000000000e+05
7.621360000000000000e+05
7.623640000000000000e+05
7.625490000000000000e+05
7.627730000000000000e+05
7.629610000000000000e+05
7.631520000000000000e+05
7.633530000000000000e+05
7.635400000000000000e+05
7.637450000000000000e+05
7.639470000000000000e+05
7.641550000000000000e+05
7.643610000000000000e+05
7.645620000000000000e+05
7.647750000000000000e+05
7.649520000000000000e+05
7.651620000000000000e+05
7.653510000000000000e+05
7.655490000000000000e+05
7.657410000000000000e+05
7.659550000000000000e+05
7.661610000000000000e+05
7.663710000000000000e+05
7.665960000000000000e+05
7.667980000000000000e+05
7.670130000000000000e+05
7.672330000000000000e+05
7.674340000000000000e+05
7.676110000000000000e+05
7.678140000000000000e+05
7.680170000000000000e+05
7.682150000000000000e+05
7.684140000000000000e+05
7.686150000000000000e+05
7.688010000000000000e+05
7.689930000000000000e+05
7.692050000000000000e+05
7.694230000000000000e+05
7.696210000000000000e+05
7.698100000000000000e+05
7.700040000000000000e+05
7.702090000000000000e+05
7.703970000000000000e+05
7.705980000000000000e+05
7.708030000000000000e+05
7.709890000000000000e+05
7.711930000000000000e+05
7.713960000000000000e+05
7.715980000000000000e+05
7.717950000000000000e+05
7.719800000000000000e+05
7.721750000000000000e+05
7.723930000000000000e+05
7.725940000000000000e+05
7.728200000000000000e+05
7.730080000000000000e+05
7.731900000000000000e+05
7.733820000000000000e+05
7.735800000000000000e+05
7.737500000000000000e+05
7.739430000000000000e+05
7.741310000000000000e+05
7.743560000000000000e+05
7.745710000000000000e+05
7.747630000000000000e+05
7.749580000000000000e+05
7.751410000000000000e+05
7.753300000000000000e+05
7.755150000000000000e+05
7.757150000000000000e+05
7.759200000000000000e+05
7.761130000000000000e+05
7.762870000000000000e+05
7.764750000000000000e+05
7.766720000000000000e+05
7.768520000000000000e+05
7.770550000000000000e+05
7.772640000000000000e+05
7.774620000000000000e+05
7.776780000000000000e+05
7.779070000000000000e+05
7.780980000000000000e+05
7.782890000000000000e+05
7.784600000000000000e+05
7.786760000000000000e+05
7.788910000000000000e+05
7.790730000000000000e+05
7.792780000000000000e+05
7.794490000000000000e+05
7.796290000000000000e+05
7.798380000000000000e+05
7.800410000000000000e+05
7.802350000000000000e+05
7.804250000000000000e+05
7.805950000000000000e+05
7.808100000000000000e+05
7.810130000000000000e+05
7.812040000000000000e+05
7.814010000000000000e+05
7.816050000000000000e+05
7.817870000000000000e+05
7.819870000000000000e+05
7.821830000000000000e+05
7.823660000000000000e+05
7.825420000000000000e+05
7.827340000000000000e+05
7.829470000000000000e+05
7.831360000000000000e+05
7.833070000000000000e+05
7.835020000000000000e+05
7.836880000000000000e+05
7.838900000000000000e+05
7.841190000000000000e+05
7.843290000000000000e+05
7.845290000000000000e+05
7.847430000000000000e+05
7.849530000000000000e+05
7.851670000000000000e+05
7.853310000000000000e+05
7.855190000000000000e+05
7.857130000000000000e+05
7.859070000000000000e+05
7.860970000000000000e+05
7.862730000000000000e+05
7.864860000000000000e+05
7.866880000000000000e+05
7.868820000000000000e+05
7.870700000000000000e+05
7.872810000000000000e+05
7.874930000000000000e+05
7.876610000000000000e+05
7.878550000000000000e+05
7.880300000000000000e+05
7.882420000000000000e+05
7.884330000000000000e+05
7.886220000000000000e+05
7.888110000000000000e+05
7.890180000000000000e+05
7.892000000000000000e+05
7.894000000000000000e+05
7.895840000000000000e+05
7.897790000000000000e+05
7.899670000000000000e+05
7.901740000000000000e+05
7.903470000000000000e+05
7.905400000000000000e+05
7.907380000000000000e+05
7.909250000000000000e+05
7.911230000000000000e+05
7.912950000000000000e+05
7.914910000000000000e+05
7.916790000000000000e+05
7.918700000000000000e+05
7.920650000000000000e+05
7.922470000000000000e+05
7.924210000000000000e+05
7.926190000000000000e+05
7.928040000000000000e+05
7.930140000000000000e+05
7.931900000000000000e+05
7.933870000000000000e+05
7.935600000000000000e+05
7.937610000000000000e+05
7.939630000000000000e+05
7.941520000000000000e+05
7.943290000000000000e+05
7.945120000000000000e+05
7.947000000000000000e+05
7.948990000000000000e+05
7.950910000000000000e+05
7.952950000000000000e+05
7.954830000000000000e+05
7.956870000000000000e+05
7.958650000000000000e+05
7.960640000000000000e+05
7.962440000000000000e+05
7.964610000000000000e+05
7.966580000000000000e+05
7.968600000000000000e+05
7.970390000000000000e+05
7.972300000000000000e+05
7.974330000000000000e+05
7.976200000000000000e+05
7.977850000000000000e+05
7.979990000000000000e+05
7.981930000000000000e+05
7.983940000000000000e+05
7.985940000000000000e+05
7.987870000000000000e+05
7.989630000000000000e+05
7.991540000000000000e+05
7.993240000000000000e+05
7.995170000000000000e+05
7.996960000000000000e+05
7.998940000000000000e+05
8.000980000000000000e+05
8.002800000000000000e+05
8.004890000000000000e+05
8.006820000000000000e+05
8.008670000000000000e+05
8.010420000000000000e+05
8.012140000000000000e+05
8.014110000000000000e+05
8.016170000000000000e+05
8.018030000000000000e+05
8.020020000000000000e+05
8.021760000000000000e+05
8.023780000000000000e+05
8.025840000000000000e+05
8.027600000000000000e+05
8.029700000000000000e+05
8.031540000000000000e+05
8.033490000000000000e+05
8.035520000000000000e+05
8.037440000000000000e+05
8.039370000000000000e+05
8.041220000000000000e+05
8.043100000000000000e+05
8.044940000000000000e+05
8.046890000000000000e+05
8.048820000000000000e+05
8.050840000000000000e+05
8.052620000000000000e+05
8.054460000000000000e+05
8.056350000000000000e+05
8.058620000000000000e+05
8.060760000000000000e+05
8.062550000000000000e+05
8.064230000000000000e+05
8.066030000000000000e+05
8.068000000000000000e+05
8.069790000000000000e+05
8.071950000000000000e+05
8.073700000000000000e+05
8.075390000000000000e+05
8.077240000000000000e+05
8.079280000000000000e+05
8.081370000000000000e+05
8.083290000000000000e+05
8.085270000000000000e+05
8.087050000000000000e+05
8.088970000000000000e+05
8.090660000000000000e+05
8.092660000000000000e+05
8.094320000000000000e+05
8.096190000000000000e+05
8.097860000000000000e+05
8.099790000000000000e+05
8.101750000000000000e+05
8.103440000000000000e+05
8.105480000000000000e+05
8.107090000000000000e+05
8.108860000000000000e+05
8.110830000000000000e+05
8.112720000000000000e+05
8.114410000000000000e+05
8.116490000000000000e+05
8.118270000000000000e+05
8.120050000000000000e+05
8.121900000000000000e+05
8.124010000000000000e+05
8.125920000000000000e+05
8.127640000000000000e+05
8.129740000000000000e+05
8.131640000000000000e+05
8.133480000000000000e+05
8.135290000000000000e+05
8.137170000000000000e+05
8.139030000000000000e+05
8.141000000000000000e+05
8.142860000000000000e+05
8.144770000000000000e+05
8.146780000000000000e+05
8.148770000000000000e+05
8.150720000000000000e+05
8.152580000000000000e+05
8.154500000000000000e+05
8.156330000000000000e+05
8.158330000000000000e+05
8.160400000000000000e+05
8.162330000000000000e+05
8.163950000000000000e+05
8.165750000000000000e+05
8.167870000000000000e+05
8.169820000000000000e+05
8.171440000000000000e+05
8.173490000000000000e+05
8.175330000000000000e+05
8.177240000000000000e+05
8.179310000000000000e+05
8.181220000000000000e+05
8.183000000000000000e+05
8.184820000000000000e+05
8.186610000000000000e+05
8.188440000000000000e+05
8.190310000000000000e+05
8.192250000000000000e+05
8.193930000000000000e+05
8.196110000000000000e+05
8.198150000000000000e+05
8.200260000000000000e+05
8.202060000000000000e+05
8.203780000000000000e+05
8.205720000000000000e+05
8.207340000000000000e+05
8.209310000000000000e+05
8.210970000000000000e+05
8.212820000000000000e+05
8.214520000000000000e+05
8.216500000000000000e+05
8.218210000000000000e+05
8.220140000000000000e+05
8.221820000000000000e+05
8.223390000000000000e+05
8.225100000000000000e+05
8.226870000000000000e+05
8.228910000000000000e+05
8.230840000000000000e+05
8.232900000000000000e+05
8.234460000000000000e+05
8.236360000000000000e+05
8.238230000000000000e+05
8.239960000000000000e+05
8.241680000000000000e+05
8.243470000000000000e+05
8.245580000000000000e+05
8.247490000000000000e+05
8.249430000000000000e+05
8.251240000000000000e+05
8.252980000000000000e+05
8.254800000000000000e+05
8.256760000000000000e+05
8.258840000000000000e+05
8.260590000000000000e+05
8.262490000000000000e+05
8.264400000000000000e+05
8.266180000000000000e+05
8.268090000000000000e+05
8.270010000000000000e+05
8.271820000000000000e+05
8.273860000000000000e+05
8.275610000000000000e+05
8.277560000000000000e+05
8.279240000000000000e+05
8.281180000000000000e+05
8.282960000000000000e+05
8.284530000000000000e+05
8.286260000000000000e+05
8.287930000000000000e+05
8.289650000000000000e+05
8.291380000000000000e+05
8.293110000000000000e+05
8.295020000000000000e+05
8.296880000000000000e+05
8.298500000000000000e+05
8.300180000000000000e+05
8.301870000000000000e+05
8.303760000000000000e+05
8.305640000000000000e+05
8.307500000000000000e+05
8.309220000000000000e+05
8.311080000000000000e+05
8.312870000000000000e+05
8.314650000000000000e+05
8.316410000000000000e+05
8.318210000000000000e+05
8.320020000000000000e+05
8.321770000000000000e+05
8.323430000000000000e+05
8.325320000000000000e+05
8.327180000000000000e+05
8.329080000000000000e+05
8.330980000000000000e+05
8.332730000000000000e+05
8.334530000000000000e+05
8.336470000000000000e+05
8.338280000000000000e+05
8.340040000000000000e+05
8.342060000000000000e+05
8.344000000000000000e+05
8.345750000000000000e+05
8.347560000000000000e+05
8.349270000000000000e+05
8.351100000000000000e+05
8.352980000000000000e+05
8.354590000000000000e+05
8.356410000000000000e+05
8.358140000000000000e+05
8.360020000000000000e+05
8.361700000000000000e+05
8.363540000000000000e+05
8.365370000000000000e+05
8.367100000000000000e+05
8.369040000000000000e+05
8.370740000000000000e+05
8.372460000000000000e+05
8.374180000000000000e+05
8.375860000000000000e+05
8.377540000000000000e+05
8.379500000000000000e+05
8.381380000000000000e+05
8.383310000000000000e+05
8.385100000000000000e+05
8.386850000000000000e+05
8.388570000000000000e+05
8.390590000000000000e+05
8.392460000000000000e+05
8.394250000000000000e+05
8.395940000000000000e+05
8.398040000000000000e+05
8.399930000000000000e+05
8.401670000000000000e+05
8.403260000000000000e+05
8.405000000000000000e+05
8.406900000000000000e+05
8.408590000000000000e+05
8.410430000000000000e+05
8.412060000000000000e+05
8.413970000000000000e+05
8.415740000000000000e+05
8.417500000000000000e+05
8.419550000000000000e+05
8.421390000000000000e+05
8.423180000000000000e+05
8.424850000000000000e+05
8.426610000000000000e+05
8.428460000000000000e+05
8.430480000000000000e+05
8.432210000000000000e+05
8.434100000000000000e+05
8.435810000000000000e+05
8.437570000000000000e+05
8.439240000000000000e+05
8.440830000000000000e+05
8.442580000000000000e+05
8.444670000000000000e+05
8.446720000000000000e+05
8.448220000000000000e+05
8.450340000000000000e+05
8.452080000000000000e+05
8.453720000000000000e+05
8.455590000000000000e+05
8.457230000000000000e+05
8.458810000000000000e+05
8.460560000000000000e+05
8.462250000000000000e+05
8.464020000000000000e+05
8.465840000000000000e+05
8.467650000000000000e+05
8.469580000000000000e+05
8.471300000000000000e+05
8.473310000000000000e+05
8.475190000000000000e+05
8.476910000000000000e+05
8.478990000000000000e+05
8.480750000000000000e+05
8.482490000000000000e+05
8.484500000000000000e+05
8.486440000000000000e+05
8.488320000000000000e+05
8.490080000000000000e+05
8.491800000000000000e+05
8.493730000000000000e+05
8.495470000000000000e+05
8.497300000000000000e+05
8.499110000000000000e+05
8.500730000000000000e+05
8.502800000000000000e+05
8.504420000000000000e+05
8.506240000000000000e+05
8.507900000000000000e+05
8.509570000000000000e+05
8.511520000000000000e+05
8.513570000000000000e+05
8.515410000000000000e+05
8.517420000000000000e+05
8.519180000000000000e+05
8.520970000000000000e+05
8.522710000000000000e+05
8.524570000000000000e+05
8.526240000000000000e+05
8.528110000000000000e+05
8.529790000000000000e+05
8.531460000000000000e+05
8.533300000000000000e+05
8.535000000000000000e+05
8.536840000000000000e+05
8.538260000000000000e+05
8.540060000000000000e+05
8.541760000000000000e+05
8.543350000000000000e+05
8.545200000000000000e+05
8.547090000000000000e+05
8.548880000000000000e+05
8.550590000000000000e+05
8.552650000000000000e+05
8.554370000000000000e+05
8.555960000000000000e+05
8.557760000000000000e+05
8.559540000000000000e+05
8.561340000000000000e+05
8.563000000000000000e+05
8.564720000000000000e+05
8.566520000000000000e+05
8.568460000000000000e+05
8.570330000000000000e+05
8.572260000000000000e+05
8.573840000000000000e+05
8.575570000000000000e+05
8.577080000000000000e+05
8.578920000000000000e+05
8.580540000000000000e+05
8.582470000000000000e+05
8.584430000000000000e+05
8.586080000000000000e+05
8.588050000000000000e+05
8.589780000000000000e+05
8.591410000000000000e+05
8.593280000000000000e+05
8.595240000000000000e+05
8.596820000000000000e+05
8.598570000000000000e+05
8.600260000000000000e+05
8.602280000000000000e+05
8.604210000000000000e+05
8.605930000000000000e+05
8.607670000000000000e+05
8.609450000000000000e+05
8.611170000000000000e+05
8.612830000000000000e+05
8.614470000000000000e+05
8.616180000000000000e+05
8.617940000000000000e+05
8.619660000000000000e+05
8.621180000000000000e+05
8.622890000000000000e+05
8.624720000000000000e+05
8.626250000000000000e+05
8.628130000000000000e+05
8.629820000000000000e+05
8.631620000000000000e+05
8.633290000000000000e+05
8.635070000000000000e+05
8.636610000000000000e+05
8.638410000000000000e+05
8.640190000000000000e+05
8.641860000000000000e+05
8.643460000000000000e+05
8.645370000000000000e+05
8.647220000000000000e+05
8.649010000000000000e+05
8.650700000000000000e+05
8.652410000000000000e+05
8.654230000000000000e+05
8.655880000000000000e+05
8.657690000000000000e+05
8.659390000000000000e+05
8.661360000000000000e+05
8.663060000000000000e+05
8.664900000000000000e+05
8.666890000000000000e+05
8.668730000000000000e+05
8.670310000000000000e+05
8.672030000000000000e+05
8.673700000000000000e+05
8.675350000000000000e+05
8.677110000000000000e+05
8.678830000000000000e+05
8.680820000000000000e+05
8.682660000000000000e+05
8.684330000000000000e+05
8.685990000000000000e+05
8.687910000000000000e+05
8.689480000000000000e+05
8.691410000000000000e+05
8.693160000000000000e+05
8.695130000000000000e+05
8.696850000000000000e+05
8.698640000000000000e+05
8.700320000000000000e+05
8.702040000000000000e+05
8.703820000000000000e+05
8.705610000000000000e+05
8.707640000000000000e+05
8.709380000000000000e+05
8.711190000000000000e+05
8.713110000000000000e+05
8.714980000000000000e+05
8.716690000000000000e+05
8.718480000000000000e+05
8.720210000000000000e+05
8.721900000000000000e+05
8.723770000000000000e+05
8.725510000000000000e+05
8.727230000000000000e+05
8.729040000000000000e+05
8.730750000000000000e+05
8.732380000000000000e+05
8.734100000000000000e+05
8.736000000000000000e+05
8.737660000000000000e+05
8.739340000000000000e+05
8.741030000000000000e+05
8.742980000000000000e+05
8.744730000000000000e+05
8.746630000000000000e+05
8.748290000000000000e+05
8.749760000000000000e+05
8.751720000000000000e+05
8.753570000000000000e+05
8.755240000000000000e+05
8.757180000000000000e+05
8.759130000000000000e+05
8.760800000000000000e+05
8.762640000000000000e+05
8.764540000000000000e+05
8.766180000000000000e+05
8.768100000000000000e+05
8.769850000000000000e+05
8.771500000000000000e+05
8.773030000000000000e+05
8.774720000000000000e+05
8.776360000000000000e+05
8.777970000000000000e+05
8.779740000000000000e+05
8.781330000000000000e+05
8.782980000000000000e+05
8.784720000000000000e+05
8.786430000000000000e+05
8.788190000000000000e+05
8.789930000000000000e+05
8.791660000000000000e+05
8.793350000000000000e+05
8.795360000000000000e+05
8.797280000000000000e+05
8.798910000000000000e+05
8.800730000000000000e+05
8.802450000000000000e+05
8.804220000000000000e+05
8.806030000000000000e+05
8.807590000000000000e+05
8.809460000000000000e+05
8.811240000000000000e+05
8.812830000000000000e+05
8.814650000000000000e+05
8.816240000000000000e+05
8.817740000000000000e+05
8.819340000000000000e+05
8.821040000000000000e+05
8.822800000000000000e+05
8.824360000000000000e+05
8.826150000000000000e+05
8.827880000000000000e+05
8.829570000000000000e+05
8.831230000000000000e+05
8.833030000000000000e+05
8.834830000000000000e+05
8.836540000000000000e+05
8.838310000000000000e+05
8.839990000000000000e+05
8.841770000000000000e+05
8.843440000000000000e+05
8.845210000000000000e+05
8.846690000000000000e+05
8.848290000000000000e+05
8.849900000000000000e+05
8.851580000000000000e+05
8.853290000000000000e+05
8.855040000000000000e+05
8.856750000000000000e+05
8.858660000000000000e+05
8.860430000000000000e+05
8.861930000000000000e+05
8.863890000000000000e+05
8.865730000000000000e+05
8.867360000000000000e+05
8.868980000000000000e+05
8.870740000000000000e+05
8.872730000000000000e+05
8.874380000000000000e+05
8.875990000000000000e+05
8.877690000000000000e+05
8.879280000000000000e+05
8.880850000000000000e+05
8.882410000000000000e+05
8.884110000000000000e+05
8.885680000000000000e+05
8.887600000000000000e+05
8.889200000000000000e+05
8.890740000000000000e+05
8.892470000000000000e+05
8.894180000000000000e+05
8.895940000000000000e+05
8.897710000000000000e+05
8.899470000000000000e+05
8.901130000000000000e+05
8.902900000000000000e+05
8.904580000000000000e+05
8.906220000000000000e+05
8.907910000000000000e+05
8.909680000000000000e+05
8.911410000000000000e+05
8.913020000000000000e+05
8.914730000000000000e+05
8.916340000000000000e+05
8.918160000000000000e+05
8.919710000000000000e+05
8.921050000000000000e+05
8.922930000000000000e+05
8.924730000000000000e+05
8.926120000000000000e+05
8.927880000000000000e+05
8.929730000000000000e+05
8.931260000000000000e+05
8.932900000000000000e+05
8.934460000000000000e+05
8.935950000000000000e+05
8.937900000000000000e+05
8.939750000000000000e+05
8.941250000000000000e+05
8.942700000000000000e+05
8.944340000000000000e+05
8.946150000000000000e+05
8.947790000000000000e+05
8.949380000000000000e+05
8.951200000000000000e+05
8.952880000000000000e+05
8.954680000000000000e+05
8.956520000000000000e+05
8.958200000000000000e+05
8.959630000000000000e+05
8.961360000000000000e+05
8.963050000000000000e+05
8.964520000000000000e+05
8.966320000000000000e+05
8.968020000000000000e+05
8.969750000000000000e+05
8.971290000000000000e+05
8.973020000000000000e+05
8.974540000000000000e+05
8.976250000000000000e+05
8.978020000000000000e+05
8.979920000000000000e+05
8.981660000000000000e+05
8.983420000000000000e+05
8.985040000000000000e+05
8.986670000000000000e+05
8.988380000000000000e+05
8.989840000000000000e+05
8.991450000000000000e+05
8.992830000000000000e+05
8.994360000000000000e+05
8.996200000000000000e+05
8.997990000000000000e+05
8.999720000000000000e+05
9.001410000000000000e+05
9.002990000000000000e+05
9.004680000000000000e+05
9.006370000000000000e+05
9.008120000000000000e+05
9.009950000000000000e+05
9.011870000000000000e+05
9.013510000000000000e+05
9.015230000000000000e+05
9.016950000000000000e+05
9.018560000000000000e+05
9.020300000000000000e+05
9.021780000000000000e+05
9.023390000000000000e+05
9.025160000000000000e+05
9.026660000000000000e+05
9.028430000000000000e+05
9.029830000000000000e+05
9.031740000000000000e+05
9.033280000000000000e+05
9.034870000000000000e+05
9.036440000000000000e+05
9.038050000000000000e+05
9.039720000000000000e+05
9.041400000000000000e+05
9.043100000000000000e+05
9.044890000000000000e+05
9.046710000000000000e+05
9.048220000000000000e+05
9.050070000000000000e+05
9.051800000000000000e+05
9.053510000000000000e+05
9.055580000000000000e+05
9.057100000000000000e+05
9.058700000000000000e+05
9.060480000000000000e+05
9.062320000000000000e+05
9.063900000000000000e+05
9.065420000000000000e+05
9.067070000000000000e+05
9.068560000000000000e+05
9.069950000000000000e+05
9.071560000000000000e+05
9.073250000000000000e+05
9.075040000000000000e+05
9.076690000000000000e+05
9.078260000000000000e+05
9.080040000000000000e+05
9.081810000000000000e+05
9.083490000000000000e+05
9.085000000000000000e+05
9.086610000000000000e+05
9.088240000000000000e+05
9.089960000000000000e+05
9.091600000000000000e+05
9.093270000000000000e+05
9.094890000000000000e+05
9.096650000000000000e+05
9.098370000000000000e+05
9.099960000000000000e+05
9.101690000000000000e+05
9.103490000000000000e+05
9.105350000000000000e+05
9.106860000000000000e+05
9.108550000000000000e+05
9.110310000000000000e+05
9.112180000000000000e+05
9.113740000000000000e+05
9.115440000000000000e+05
9.117380000000000000e+05
9.118870000000000000e+05
9.120530000000000000e+05
9.122100000000000000e+05
9.123680000000000000e+05
9.125320000000000000e+05
9.127090000000000000e+05
9.128570000000000000e+05
9.130300000000000000e+05
9.132060000000000000e+05
9.133680000000000000e+05
9.135400000000000000e+05
9.136980000000000000e+05
9.138480000000000000e+05
9.139940000000000000e+05
9.141440000000000000e+05
9.143100000000000000e+05
9.144640000000000000e+05
9.146100000000000000e+05
9.147840000000000000e+05
9.149440000000000000e+05
9.151150000000000000e+05
9.152700000000000000e+05
9.154260000000000000e+05
9.155860000000000000e+05
9.157420000000000000e+05
9.159060000000000000e+05
9.160830000000000000e+05
9.162580000000000000e+05
9.164240000000000000e+05
9.165800000000000000e+05
9.167480000000000000e+05
9.169230000000000000e+05
9.170970000000000000e+05
9.172560000000000000e+05
9.174410000000000000e+05
9.175960000000000000e+05
9.177540000000000000e+05
9.179240000000000000e+05
9.181010000000000000e+05
9.182550000000000000e+05
9.184160000000000000e+05
9.185610000000000000e+05
9.187420000000000000e+05
9.188860000000000000e+05
9.190430000000000000e+05
9.192250000000000000e+05
9.194050000000000000e+05
9.195700000000000000e+05
9.197670000000000000e+05
9.199210000000000000e+05
9.200940000000000000e+05
9.202590000000000000e+05
9.204130000000000000e+05
9.205950000000000000e+05
9.207550000000000000e+05
9.209100000000000000e+05
9.210650000000000000e+05
9.212170000000000000e+05
9.213730000000000000e+05
9.215590000000000000e+05
9.217190000000000000e+05
9.218950000000000000e+05
9.220620000000000000e+05
9.222110000000000000e+05
9.223730000000000000e+05
9.225410000000000000e+05
9.226830000000000000e+05
9.228470000000000000e+05
9.229900000000000000e+05
9.231440000000000000e+05
9.233060000000000000e+05
9.234800000000000000e+05
9.236430000000000000e+05
9.237960000000000000e+05
9.239620000000000000e+05
9.241250000000000000e+05
9.242830000000000000e+05
9.244350000000000000e+05
9.245870000000000000e+05
9.247480000000000000e+05
9.249050000000000000e+05
9.250580000000000000e+05
9.252180000000000000e+05
9.253940000000000000e+05
9.255580000000000000e+05
9.257180000000000000e+05
9.258840000000000000e+05
9.260420000000000000e+05
9.261870000000000000e+05
9.263280000000000000e+05
9.264740000000000000e+05
9.266150000000000000e+05
9.267730000000000000e+05
9.269630000000000000e+05
9.271440000000000000e+05
9.273080000000000000e+05
9.274760000000000000e+05
9.276430000000000000e+05
9.278060000000000000e+05
9.279810000000000000e+05
9.281270000000000000e+05
9.282960000000000000e+05
9.284620000000000000e+05
9.286250000000000000e+05
9.287690000000000000e+05
9.289300000000000000e+05
9.290920000000000000e+05
9.292490000000000000e+05
9.294030000000000000e+05
9.295550000000000000e+05
9.297100000000000000e+05
9.298800000000000000e+05
9.300300000000000000e+05
9.301870000000000000e+05
9.303510000000000000e+05
9.305160000000000000e+05
9.306920000000000000e+05
9.308470000000000000e+05
9.310070000000000000e+05
9.311690000000000000e+05
9.313270000000000000e+05
9.314970000000000000e+05
9.316540000000000000e+05
9.317940000000000000e+05
9.319560000000000000e+05
9.321240000000000000e+05
9.322840000000000000e+05
9.324270000000000000e+05
9.325950000000000000e+05
9.327400000000000000e+05
9.328770000000000000e+05
9.330440000000000000e+05
9.332060000000000000e+05
9.333740000000000000e+05
9.335380000000000000e+05
9.336930000000000000e+05
9.338980000000000000e+05
9.340520000000000000e+05
9.342240000000000000e+05
9.343990000000000000e+05
9.345490000000000000e+05
9.347000000000000000e+05
9.348380000000000000e+05
9.349990000000000000e+05
9.351390000000000000e+05
9.353090000000000000e+05
9.354680000000000000e+05
9.356300000000000000e+05
9.357790000000000000e+05
9.359530000000000000e+05
9.361080000000000000e+05
9.363120000000000000e+05
9.364460000000000000e+05
9.366120000000000000e+05
9.367520000000000000e+05
9.368980000000000000e+05
9.370750000000000000e+05
9.372400000000000000e+05
9.373920000000000000e+05
9.375670000000000000e+05
9.377540000000000000e+05
9.378980000000000000e+05
9.380680000000000000e+05
9.382320000000000000e+05
9.383910000000000000e+05
9.385550000000000000e+05
9.387040000000000000e+05
9.388460000000000000e+05
9.389980000000000000e+05
9.391780000000000000e+05
9.393650000000000000e+05
9.395180000000000000e+05
9.396790000000000000e+05
9.398360000000000000e+05
9.399950000000000000e+05
9.401240000000000000e+05
9.402790000000000000e+05
9.404440000000000000e+05
9.406020000000000000e+05
9.407620000000000000e+05
9.409200000000000000e+05
9.410890000000000000e+05
9.412550000000000000e+05
9.414360000000000000e+05
9.415880000000000000e+05
9.417450000000000000e+05
9.418990000000000000e+05
9.420660000000000000e+05
9.422370000000000000e+05
9.423860000000000000e+05
9.425290000000000000e+05
9.426850000000000000e+05
9.428410000000000000e+05
9.429900000000000000e+05
9.431370000000000000e+05
9.432960000000000000e+05
9.434430000000000000e+05
9.436120000000000000e+05
9.437760000000000000e+05
9.439340000000000000e+05
9.440990000000000000e+05
9.442570000000000000e+05
9.443970000000000000e+05
9.445430000000000000e+05
9.447150000000000000e+05
9.449010000000000000e+05
9.450660000000000000e+05
9.452370000000000000e+05
9.454200000000000000e+05
9.456020000000000000e+05
9.457590000000000000e+05
9.459030000000000000e+05
9.460620000000000000e+05
9.462140000000000000e+05
9.463950000000000000e+05
9.465460000000000000e+05
9.467090000000000000e+05
9.468700000000000000e+05
9.470160000000000000e+05
9.471640000000000000e+05
9.473220000000000000e+05
9.474780000000000000e+05
9.476390000000000000e+05
9.478000000000000000e+05
9.479510000000000000e+05
9.481010000000000000e+05
9.482600000000000000e+05
9.484080000000000000e+05
9.485620000000000000e+05
9.487070000000000000e+05
9.488710000000000000e+05
9.490240000000000000e+05
9.491640000000000000e+05
9.493220000000000000e+05
9.494950000000000000e+05
9.496420000000000000e+05
9.498050000000000000e+05
9.499680000000000000e+05
9.501460000000000000e+05
9.503000000000000000e+05
9.504520000000000000e+05
9.506060000000000000e+05
9.507720000000000000e+05
9.509270000000000000e+05
9.510770000000000000e+05
9.512450000000000000e+05
9.513940000000000000e+05
9.515510000000000000e+05
9.516910000000000000e+05
9.518410000000000000e+05
9.519870000000000000e+05
9.521450000000000000e+05
9.522840000000000000e+05
9.524590000000000000e+05
9.526090000000000000e+05
9.527450000000000000e+05
9.529080000000000000e+05
9.530610000000000000e+05
9.532310000000000000e+05
9.533830000000000000e+05
9.535550000000000000e+05
9.536830000000000000e+05
9.538320000000000000e+05
9.539820000000000000e+05
9.541390000000000000e+05
9.542830000000000000e+05
9.544030000000000000e+05
9.545800000000000000e+05
9.547380000000000000e+05
9.548970000000000000e+05
9.550430000000000000e+05
9.551920000000000000e+05
9.553290000000000000e+05
9.554960000000000000e+05
9.556480000000000000e+05
9.557950000000000000e+05
9.559290000000000000e+05
9.560810000000000000e+05
9.562520000000000000e+05
9.564250000000000000e+05
9.565790000000000000e+05
9.567490000000000000e+05
9.569010000000000000e+05
9.570720000000000000e+05
9.572350000000000000e+05
9.573990000000000000e+05
9.575510000000000000e+05
9.577140000000000000e+05
9.578700000000000000e+05
9.580220000000000000e+05
9.581820000000000000e+05
9.583600000000000000e+05
9.585290000000000000e+05
9.587040000000000000e+05
9.588680000000000000e+05
9.590310000000000000e+05
9.591720000000000000e+05
9.593190000000000000e+05
9.594710000000000000e+05
9.596270000000000000e+05
9.597780000000000000e+05
9.599340000000000000e+05
9.600900000000000000e+05
9.602570000000000000e+05
9.604140000000000000e+05
9.605660000000000000e+05
9.607340000000000000e+05
9.608620000000000000e+05
9.610020000000000000e+05
9.611520000000000000e+05
9.613060000000000000e+05
9.614290000000000000e+05
9.615780000000000000e+05
9.617400000000000000e+05
9.618730000000000000e+05
9.620340000000000000e+05
9.621760000000000000e+05
9.623330000000000000e+05
9.624910000000000000e+05
9.626530000000000000e+05
9.628030000000000000e+05
9.629580000000000000e+05
9.631100000000000000e+05
9.632610000000000000e+05
9.634070000000000000e+05
9.635770000000000000e+05
9.637190000000000000e+05
9.639010000000000000e+05
9.640400000000000000e+05
9.641700000000000000e+05
9.643200000000000000e+05
9.644660000000000000e+05
9.646200000000000000e+05
9.647740000000000000e+05
9.649230000000000000e+05
9.650790000000000000e+05
9.652270000000000000e+05
9.653660000000000000e+05
9.655060000000000000e+05
9.656450000000000000e+05
9.658110000000000000e+05
9.659700000000000000e+05
9.661300000000000000e+05
9.662670000000000000e+05
9.664170000000000000e+05
9.665880000000000000e+05
9.667510000000000000e+05
9.669070000000000000e+05
9.670460000000000000e+05
9.671780000000000000e+05
9.673460000000000000e+05
9.675070000000000000e+05
9.676760000000000000e+05
9.678110000000000000e+05
9.679800000000000000e+05
9.681370000000000000e+05
9.683010000000000000e+05
9.684530000000000000e+05
9.686010000000000000e+05
9.687430000000000000e+05
9.688790000000000000e+05
9.690350000000000000e+05
9.691940000000000000e+05
9.693350000000000000e+05
9.694880000000000000e+05
9.696590000000000000e+05
9.698180000000000000e+05
9.699490000000000000e+05
9.700930000000000000e+05
9.702590000000000000e+05
9.704020000000000000e+05
9.705550000000000000e+05
9.707170000000000000e+05
9.708780000000000000e+05
9.710420000000000000e+05
9.711970000000000000e+05
9.713390000000000000e+05
9.715180000000000000e+05
9.716550000000000000e+05
9.718090000000000000e+05
9.719430000000000000e+05
9.720890000000000000e+05
9.722300000000000000e+05
9.723860000000000000e+05
9.725500000000000000e+05
9.726900000000000000e+05
9.728330000000000000e+05
9.729800000000000000e+05
9.731230000000000000e+05
9.732740000000000000e+05
9.734340000000000000e+05
9.735830000000000000e+05
9.737210000000000000e+05
9.738670000000000000e+05
9.740110000000000000e+05
9.741440000000000000e+05
9.743050000000000000e+05
9.744660000000000000e+05
9.746200000000000000e+05
9.747700000000000000e+05
9.749030000000000000e+05
9.750460000000000000e+05
9.752240000000000000e+05
9.753700000000000000e+05
9.755200000000000000e+05
9.756820000000000000e+05
9.758300000000000000e+05
9.759650000000000000e+05
9.761430000000000000e+05
9.762830000000000000e+05
9.764330000000000000e+05
9.765890000000000000e+05
9.767390000000000000e+05
9.768840000000000000e+05
9.770350000000000000e+05
9.771910000000000000e+05
9.773450000000000000e+05
9.775020000000000000e+05
9.776460000000000000e+05
9.778070000000000000e+05
9.779690000000000000e+05
9.781150000000000000e+05
9.782690000000000000e+05
9.784160000000000000e+05
9.785620000000000000e+05
9.787240000000000000e+05
9.788820000000000000e+05
9.790390000000000000e+05
9.791980000000000000e+05
9.793390000000000000e+05
9.795010000000000000e+05
9.796460000000000000e+05
9.798140000000000000e+05
9.799620000000000000e+05
9.800950000000000000e+05
9.802540000000000000e+05
9.804140000000000000e+05
9.805820000000000000e+05
9.807350000000000000e+05
9.808870000000000000e+05
9.810520000000000000e+05
9.811750000000000000e+05
9.813260000000000000e+05
9.814900000000000000e+05
9.816370000000000000e+05
9.818070000000000000e+05
9.819470000000000000e+05
9.821030000000000000e+05
9.822660000000000000e+05
9.823950000000000000e+05
9.825260000000000000e+05
9.826590000000000000e+05
9.828040000000000000e+05
9.829540000000000000e+05
9.831040000000000000e+05
9.832650000000000000e+05
9.834100000000000000e+05
9.835450000000000000e+05
9.836960000000000000e+05
9.838510000000000000e+05
9.839970000000000000e+05
9.841350000000000000e+05
9.842970000000000000e+05
9.844520000000000000e+05
9.846130000000000000e+05
9.847560000000000000e+05
9.849280000000000000e+05
9.850610000000000000e+05
9.852190000000000000e+05
9.853920000000000000e+05
9.855550000000000000e+05
9.856940000000000000e+05
9.858430000000000000e+05
9.859960000000000000e+05
9.861560000000000000e+05
9.863090000000000000e+05
9.864430000000000000e+05
9.866040000000000000e+05
9.867410000000000000e+05
9.869020000000000000e+05
9.870540000000000000e+05
9.871960000000000000e+05
9.873550000000000000e+05
9.875130000000000000e+05
9.876610000000000000e+05
9.877860000000000000e+05
9.879570000000000000e+05
9.881120000000000000e+05
9.882420000000000000e+05
9.884010000000000000e+05
9.885510000000000000e+05
9.887120000000000000e+05
9.888850000000000000e+05
9.890430000000000000e+05
9.891930000000000000e+05
9.893510000000000000e+05
9.895050000000000000e+05
9.896360000000000000e+05
9.897780000000000000e+05
9.899240000000000000e+05
9.900790000000000000e+05
9.902290000000000000e+05
9.903630000000000000e+05
9.905210000000000000e+05
9.906700000000000000e+05
9.908280000000000000e+05
9.909610000000000000e+05
9.910990000000000000e+05
9.912670000000000000e+05
9.914110000000000000e+05
9.915670000000000000e+05
9.917120000000000000e+05
9.918580000000000000e+05
9.919910000000000000e+05
9.921250000000000000e+05
9.922730000000000000e+05
9.924130000000000000e+05
9.925550000000000000e+05
9.927150000000000000e+05
9.928840000000000000e+05
9.930280000000000000e+05
9.931650000000000000e+05
9.933080000000000000e+05
9.934530000000000000e+05
9.935900000000000000e+05
9.937580000000000000e+05
9.938880000000000000e+05
9.940300000000000000e+05
9.941900000000000000e+05
9.943310000000000000e+05
9.944540000000000000e+05
9.946070000000000000e+05
9.947660000000000000e+05
9.949000000000000000e+05
9.950390000000000000e+05
9.951700000000000000e+05
9.953270000000000000e+05
9.954560000000000000e+05
9.955950000000000000e+05
9.957390000000000000e+05
9.958800000000000000e+05
9.960300000000000000e+05
9.961860000000000000e+05
9.963220000000000000e+05
9.964730000000000000e+05
9.966280000000000000e+05
9.967850000000000000e+05
9.969300000000000000e+05
9.970750000000000000e+05
9.972350000000000000e+05
9.973900000000000000e+05
9.975480000000000000e+05
9.976820000000000000e+05
9.978240000000000000e+05
9.979550000000000000e+05
9.981080000000000000e+05
9.982410000000000000e+05
9.984020000000000000e+05
9.985470000000000000e+05
9.986800000000000000e+05
9.988370000000000000e+05
9.989840000000000000e+05
9.991120000000000000e+05
9.992490000000000000e+05
9.994270000000000000e+05
9.995870000000000000e+05
9.997180000000000000e+05
9.998580000000000000e+05
9.999930000000000000e+05
1.000130000000000000e+06
1.000276000000000000e+06
1.000433000000000000e+06
1.000555000000000000e+06
1.000708000000000000e+06
1.000841000000000000e+06
1.001003000000000000e+06
1.001129000000000000e+06
1.001277000000000000e+06
1.001419000000000000e+06
1.001542000000000000e+06
1.001720000000000000e+06
1.001880000000000000e+06
1.002009000000000000e+06
1.002159000000000000e+06
1.002294000000000000e+06
1.002431000000000000e+06
1.002552000000000000e+06
1.002719000000000000e+06
1.002844000000000000e+06
1.002985000000000000e+06
1.003146000000000000e+06
1.003294000000000000e+06
1.003446000000000000e+06
1.003574000000000000e+06
1.003705000000000000e+06
1.003829000000000000e+06
1.003977000000000000e+06
1.004113000000000000e+06
1.004255000000000000e+06
1.004393000000000000e+06
1.004539000000000000e+06
1.004686000000000000e+06
1.004833000000000000e+06
1.004979000000000000e+06
1.005131000000000000e+06
1.005284000000000000e+06
1.005430000000000000e+06
1.005593000000000000e+06
1.005725000000000000e+06
1.005873000000000000e+06
1.006014000000000000e+06
1.006145000000000000e+06
1.006308000000000000e+06
1.006458000000000000e+06
1.006618000000000000e+06
1.006768000000000000e+06
1.006942000000000000e+06
1.007096000000000000e+06
1.007259000000000000e+06
1.007414000000000000e+06
1.007571000000000000e+06
1.007717000000000000e+06
1.007834000000000000e+06
1.007997000000000000e+06
1.008138000000000000e+06
1.008303000000000000e+06
1.008451000000000000e+06
1.008594000000000000e+06
1.008741000000000000e+06
1.008865000000000000e+06
1.009017000000000000e+06
1.009156000000000000e+06
1.009309000000000000e+06
1.009473000000000000e+06
1.009609000000000000e+06
1.009760000000000000e+06
1.009917000000000000e+06
1.010059000000000000e+06
1.010204000000000000e+06
1.010353000000000000e+06
1.010499000000000000e+06
1.010630000000000000e+06
1.010766000000000000e+06
1.010908000000000000e+06
1.011060000000000000e+06
1.011208000000000000e+06
1.011369000000000000e+06
1.011505000000000000e+06
1.011628000000000000e+06
1.011774000000000000e+06
1.011919000000000000e+06
1.012072000000000000e+06
1.012215000000000000e+06
1.012354000000000000e+06
1.012491000000000000e+06
1.012617000000000000e+06
1.012760000000000000e+06
1.012904000000000000e+06
1.013058000000000000e+06
1.013202000000000000e+06
1.013333000000000000e+06
1.013502000000000000e+06
1.013654000000000000e+06
1.013807000000000000e+06
1.013953000000000000e+06
1.014110000000000000e+06
1.014252000000000000e+06
1.014376000000000000e+06
1.014542000000000000e+06
1.014689000000000000e+06
1.014834000000000000e+06
1.014978000000000000e+06
1.015120000000000000e+06
1.015269000000000000e+06
1.015396000000000000e+06
1.015544000000000000e+06
1.015711000000000000e+06
1.015865000000000000e+06
1.015999000000000000e+06
1.016171000000000000e+06
1.016298000000000000e+06
1.016432000000000000e+06
1.016556000000000000e+06
1.016701000000000000e+06
1.016838000000000000e+06
1.016974000000000000e+06
1.017109000000000000e+06
1.017261000000000000e+06
1.017387000000000000e+06
1.017534000000000000e+06
1.017664000000000000e+06
1.017806000000000000e+06
1.017945000000000000e+06
1.018095000000000000e+06
1.018257000000000000e+06
1.018387000000000000e+06
1.018540000000000000e+06
1.018675000000000000e+06
1.018832000000000000e+06
1.018964000000000000e+06
1.019115000000000000e+06
1.019260000000000000e+06
1.019393000000000000e+06
1.019513000000000000e+06
1.019657000000000000e+06
1.019817000000000000e+06
1.019974000000000000e+06
1.020134000000000000e+06
1.020269000000000000e+06
1.020428000000000000e+06
1.020577000000000000e+06
1.020727000000000000e+06
1.020871000000000000e+06
1.021026000000000000e+06
1.021172000000000000e+06
1.021322000000000000e+06
1.021450000000000000e+06
1.021584000000000000e+06
1.021731000000000000e+06
1.021863000000000000e+06
1.021999000000000000e+06
1.022143000000000000e+06
1.022307000000000000e+06
1.022441000000000000e+06
1.022577000000000000e+06
1.022711000000000000e+06
1.022840000000000000e+06
1.022976000000000000e+06
1.023125000000000000e+06
1.023261000000000000e+06
1.023404000000000000e+06
1.023559000000000000e+06
1.023671000000000000e+06
1.023823000000000000e+06
1.023969000000000000e+06
1.024106000000000000e+06
1.024263000000000000e+06
1.024412000000000000e+06
1.024568000000000000e+06
1.024700000000000000e+06
1.024835000000000000e+06
1.024972000000000000e+06
1.025121000000000000e+06
1.025265000000000000e+06
1.025415000000000000e+06
1.025549000000000000e+06
1.025686000000000000e+06
1.025839000000000000e+06
1.025987000000000000e+06
1.026128000000000000e+06
1.026267000000000000e+06
1.026412000000000000e+06
1.026560000000000000e+06
1.026696000000000000e+06
1.026848000000000000e+06
1.027004000000000000e+06
1.027142000000000000e+06
1.027281000000000000e+06
1.027393000000000000e+06
1.027559000000000000e+06
1.027728000000000000e+06
1.027863000000000000e+06
1.028003000000000000e+06
1.028170000000000000e+06
1.028306000000000000e+06
1.028429000000000000e+06
1.028554000000000000e+06
1.028698000000000000e+06
1.028842000000000000e+06
1.028977000000000000e+06
1.029108000000000000e+06
1.029233000000000000e+06
1.029372000000000000e+06
1.029511000000000000e+06
1.029684000000000000e+06
1.029810000000000000e+06
1.029949000000000000e+06
1.030076000000000000e+06
1.030207000000000000e+06
1.030360000000000000e+06
1.030507000000000000e+06
1.030649000000000000e+06
1.030819000000000000e+06
1.030961000000000000e+06
1.031093000000000000e+06
1.031250000000000000e+06
1.031396000000000000e+06
1.031534000000000000e+06
1.031656000000000000e+06
1.031793000000000000e+06
1.031954000000000000e+06
1.032103000000000000e+06
1.032261000000000000e+06
1.032414000000000000e+06
1.032551000000000000e+06
1.032695000000000000e+06
1.032837000000000000e+06
1.032989000000000000e+06
1.033152000000000000e+06
1.033308000000000000e+06
1.033453000000000000e+06
1.033610000000000000e+06
1.033759000000000000e+06
1.033924000000000000e+06
1.034087000000000000e+06
1.034239000000000000e+06
1.034379000000000000e+06
1.034508000000000000e+06
1.034665000000000000e+06
1.034815000000000000e+06
1.034970000000000000e+06
1.035117000000000000e+06
1.035261000000000000e+06
1.035386000000000000e+06
1.035528000000000000e+06
1.035680000000000000e+06
1.035827000000000000e+06
1.035941000000000000e+06
1.036077000000000000e+06
1.036214000000000000e+06
1.036355000000000000e+06
1.036491000000000000e+06
1.036626000000000000e+06
1.036771000000000000e+06
1.036926000000000000e+06
1.037078000000000000e+06
1.037212000000000000e+06
1.037353000000000000e+06
1.037506000000000000e+06
1.037644000000000000e+06
1.037795000000000000e+06
1.037951000000000000e+06
1.038092000000000000e+06
1.038224000000000000e+06
1.038373000000000000e+06
1.038491000000000000e+06
1.038626000000000000e+06
1.038786000000000000e+06
1.038933000000000000e+06
1.039072000000000000e+06
1.039228000000000000e+06
1.039376000000000000e+06
1.039494000000000000e+06
1.039638000000000000e+06
1.039784000000000000e+06
1.039934000000000000e+06
1.040071000000000000e+06
1.040224000000000000e+06
1.040361000000000000e+06
1.040507000000000000e+06
1.040647000000000000e+06
1.040775000000000000e+06
1.040910000000000000e+06
1.041036000000000000e+06
1.041178000000000000e+06
1.041312000000000000e+06
1.041458000000000000e+06
1.041607000000000000e+06
1.041727000000000000e+06
1.041864000000000000e+06
1.041999000000000000e+06
1.042144000000000000e+06
1.042292000000000000e+06
1.042437000000000000e+06
1.042565000000000000e+06
1.042680000000000000e+06
1.042808000000000000e+06
1.042936000000000000e+06
1.043076000000000000e+06
1.043235000000000000e+06
1.043382000000000000e+06
1.043534000000000000e+06
1.043680000000000000e+06
1.043826000000000000e+06
1.043948000000000000e+06
1.044083000000000000e+06
1.044213000000000000e+06
1.044369000000000000e+06
1.044498000000000000e+06
1.044627000000000000e+06
1.044764000000000000e+06
1.044914000000000000e+06
1.045051000000000000e+06
1.045183000000000000e+06
1.045323000000000000e+06
1.045447000000000000e+06
1.045583000000000000e+06
1.045726000000000000e+06
1.045862000000000000e+06
1.045979000000000000e+06
1.046093000000000000e+06
1.046220000000000000e+06
1.046371000000000000e+06
1.046510000000000000e+06
1.046653000000000000e+06
1.046818000000000000e+06
1.046948000000000000e+06
1.047094000000000000e+06
1.047239000000000000e+06
1.047369000000000000e+06
1.047513000000000000e+06
1.047646000000000000e+06
1.047799000000000000e+06
1.047940000000000000e+06
1.048085000000000000e+06
1.048233000000000000e+06
1.048388000000000000e+06
1.048515000000000000e+06
1.048643000000000000e+06
1.048786000000000000e+06
1.048928000000000000e+06
1.049040000000000000e+06
1.049170000000000000e+06
1.049292000000000000e+06
1.049436000000000000e+06
1.049552000000000000e+06
1.049695000000000000e+06
1.049824000000000000e+06
1.049955000000000000e+06
1.050102000000000000e+06
1.050236000000000000e+06
1.050370000000000000e+06
1.050508000000000000e+06
1.050646000000000000e+06
1.050784000000000000e+06
1.050925000000000000e+06
1.051030000000000000e+06
1.051179000000000000e+06
1.051307000000000000e+06
1.051450000000000000e+06
1.051574000000000000e+06
1.051716000000000000e+06
1.051847000000000000e+06
1.051999000000000000e+06
1.052123000000000000e+06
1.052250000000000000e+06
1.052367000000000000e+06
1.052510000000000000e+06
1.052640000000000000e+06
1.052763000000000000e+06
1.052906000000000000e+06
1.053024000000000000e+06
1.053160000000000000e+06
1.053316000000000000e+06
1.053455000000000000e+06
1.053581000000000000e+06
1.053740000000000000e+06
1.053883000000000000e+06
1.054013000000000000e+06
1.054160000000000000e+06
1.054299000000000000e+06
1.054435000000000000e+06
1.054575000000000000e+06
1.054717000000000000e+06
1.054857000000000000e+06
1.054986000000000000e+06
1.055129000000000000e+06
1.055248000000000000e+06
1.055367000000000000e+06
1.055500000000000000e+06
1.055639000000000000e+06
1.055772000000000000e+06
1.055919000000000000e+06
1.056053000000000000e+06
1.056177000000000000e+06
1.056309000000000000e+06
1.056430000000000000e+06
1.056575000000000000e+06
1.056705000000000000e+06
1.056851000000000000e+06
1.056971000000000000e+06
1.057099000000000000e+06
1.057251000000000000e+06
1.057360000000000000e+06
1.057509000000000000e+06
1.057641000000000000e+06
1.057779000000000000e+06
1.057934000000000000e+06
1.058082000000000000e+06
1.058214000000000000e+06
1.058366000000000000e+06
1.058519000000000000e+06
1.058656000000000000e+06
1.058785000000000000e+06
1.058929000000000000e+06
1.059038000000000000e+06
1.059153000000000000e+06
1.059300000000000000e+06
1.059430000000000000e+06
1.059537000000000000e+06
1.059686000000000000e+06
1.059820000000000000e+06
1.059959000000000000e+06
1.060102000000000000e+06
1.060259000000000000e+06
1.060402000000000000e+06
1.060533000000000000e+06
1.060667000000000000e+06
1.060812000000000000e+06
1.060954000000000000e+06
1.061089000000000000e+06
1.061244000000000000e+06
1.061369000000000000e+06
1.061503000000000000e+06
1.061657000000000000e+06
1.061800000000000000e+06
1.061914000000000000e+06
1.062046000000000000e+06
1.062199000000000000e+06
1.062339000000000000e+06
1.062461000000000000e+06
1.062597000000000000e+06
1.062755000000000000e+06
1.062893000000000000e+06
1.063024000000000000e+06
1.063170000000000000e+06
1.063282000000000000e+06
1.063404000000000000e+06
1.063517000000000000e+06
1.063628000000000000e+06
1.063782000000000000e+06
1.063901000000000000e+06
1.064023000000000000e+06
1.064154000000000000e+06
1.064301000000000000e+06
1.064429000000000000e+06
1.064551000000000000e+06
1.064702000000000000e+06
1.064849000000000000e+06
1.064967000000000000e+06
1.065097000000000000e+06
1.065253000000000000e+06
1.065394000000000000e+06
1.065522000000000000e+06
1.065655000000000000e+06
1.065795000000000000e+06
1.065928000000000000e+06
1.066045000000000000e+06
1.066180000000000000e+06
1.066320000000000000e+06
1.066451000000000000e+06
1.066583000000000000e+06
1.066724000000000000e+06
1.066855000000000000e+06
1.066988000000000000e+06
1.067131000000000000e+06
1.067269000000000000e+06
1.067430000000000000e+06
1.067563000000000000e+06
1.067682000000000000e+06
1.067833000000000000e+06
1.067962000000000000e+06
1.068090000000000000e+06
1.068211000000000000e+06
1.068338000000000000e+06
1.068456000000000000e+06
1.068595000000000000e+06
1.068744000000000000e+06
1.068869000000000000e+06
1.069023000000000000e+06
1.069167000000000000e+06
1.069279000000000000e+06
1.069411000000000000e+06
1.069551000000000000e+06
1.069680000000000000e+06
1.069823000000000000e+06
1.069969000000000000e+06
1.070119000000000000e+06
1.070245000000000000e+06
1.070390000000000000e+06
1.070526000000000000e+06
1.070671000000000000e+06
1.070803000000000000e+06
1.070935000000000000e+06
1.071067000000000000e+06
1.071192000000000000e+06
1.071331000000000000e+06
1.071464000000000000e+06
1.071595000000000000e+06
1.071737000000000000e+06
1.071863000000000000e+06
1.072005000000000000e+06
1.072132000000000000e+06
1.072266000000000000e+06
1.072409000000000000e+06
1.072545000000000000e+06
1.072678000000000000e+06
1.072795000000000000e+06
1.072931000000000000e+06
1.073062000000000000e+06
1.073187000000000000e+06
1.073317000000000000e+06
1.073441000000000000e+06
1.073564000000000000e+06
1.073710000000000000e+06
1.073859000000000000e+06
1.073996000000000000e+06
1.074159000000000000e+06
1.074285000000000000e+06
1.074427000000000000e+06
1.074575000000000000e+06
1.074680000000000000e+06
1.074802000000000000e+06
1.074943000000000000e+06
1.075056000000000000e+06
1.075189000000000000e+06
1.075313000000000000e+06
1.075471000000000000e+06
1.075599000000000000e+06
1.075721000000000000e+06
1.075851000000000000e+06
1.075984000000000000e+06
1.076133000000000000e+06
1.076258000000000000e+06
1.076398000000000000e+06
1.076546000000000000e+06
1.076675000000000000e+06
1.076816000000000000e+06
1.076952000000000000e+06
1.077075000000000000e+06
1.077229000000000000e+06
1.077387000000000000e+06
1.077530000000000000e+06
1.077662000000000000e+06
1.077812000000000000e+06
1.077946000000000000e+06
1.078083000000000000e+06
1.078232000000000000e+06
1.078357000000000000e+06
1.078508000000000000e+06
1.078621000000000000e+06
1.078761000000000000e+06
1.078905000000000000e+06
1.079049000000000000e+06
1.079186000000000000e+06
1.079319000000000000e+06
1.079466000000000000e+06
1.079586000000000000e+06
1.079705000000000000e+06
1.079860000000000000e+06
1.080000000000000000e+06
1.080136000000000000e+06
1.080272000000000000e+06
1.080414000000000000e+06
1.080537000000000000e+06
1.080680000000000000e+06
1.080822000000000000e+06
1.080944000000000000e+06
1.081061000000000000e+06
1.081197000000000000e+06
1.081342000000000000e+06
1.081461000000000000e+06
1.081615000000000000e+06
1.081750000000000000e+06
1.081880000000000000e+06
1.082019000000000000e+06
1.082144000000000000e+06
1.082281000000000000e+06
1.082385000000000000e+06
1.082540000000000000e+06
1.082664000000000000e+06
1.082780000000000000e+06
1.082918000000000000e+06
1.083073000000000000e+06
1.083194000000000000e+06
1.083323000000000000e+06
1.083454000000000000e+06
1.083576000000000000e+06
1.083692000000000000e+06
1.083813000000000000e+06
1.083970000000000000e+06
1.084097000000000000e+06
1.084234000000000000e+06
1.084385000000000000e+06
1.084513000000000000e+06
1.084666000000000000e+06
1.084780000000000000e+06
1.084904000000000000e+06
1.085035000000000000e+06
1.085182000000000000e+06
1.085320000000000000e+06
1.085435000000000000e+06
1.085555000000000000e+06
1.085685000000000000e+06
1.085819000000000000e+06
1.085960000000000000e+06
1.086094000000000000e+06
1.086230000000000000e+06
1.086353000000000000e+06
1.086485000000000000e+06
1.086605000000000000e+06
1.086745000000000000e+06
1.086868000000000000e+06
1.087012000000000000e+06
1.087134000000000000e+06
1.087249000000000000e+06
1.087392000000000000e+06
1.087527000000000000e+06
1.087672000000000000e+06
1.087790000000000000e+06
1.087911000000000000e+06
1.088052000000000000e+06
1.088180000000000000e+06
1.088303000000000000e+06
1.088461000000000000e+06
1.088556000000000000e+06
1.088672000000000000e+06
1.088801000000000000e+06
1.088931000000000000e+06
1.089051000000000000e+06
1.089171000000000000e+06
1.089292000000000000e+06
1.089422000000000000e+06
1.089551000000000000e+06
1.089704000000000000e+06
1.089842000000000000e+06
1.089981000000000000e+06
1.090120000000000000e+06
1.090248000000000000e+06
1.090364000000000000e+06
1.090520000000000000e+06
1.090648000000000000e+06
1.090785000000000000e+06
1.090911000000000000e+06
1.091037000000000000e+06
1.091172000000000000e+06
1.091305000000000000e+06
1.091425000000000000e+06
1.091543000000000000e+06
1.091659000000000000e+06
1.091799000000000000e+06
1.091943000000000000e+06
1.092088000000000000e+06
1.092218000000000000e+06
1.092333000000000000e+06
1.092457000000000000e+06
1.092620000000000000e+06
1.092743000000000000e+06
1.092897000000000000e+06
1.093027000000000000e+06
1.093163000000000000e+06
1.093290000000000000e+06
1.093435000000000000e+06
1.093564000000000000e+06
1.093685000000000000e+06
1.093834000000000000e+06
1.093961000000000000e+06
1.094086000000000000e+06
1.094220000000000000e+06
1.094350000000000000e+06
1.094488000000000000e+06
1.094620000000000000e+06
1.094774000000000000e+06
1.094908000000000000e+06
1.095047000000000000e+06
1.095170000000000000e+06
1.095291000000000000e+06
1.095426000000000000e+06
1.095539000000000000e+06
1.095668000000000000e+06
1.095798000000000000e+06
1.095938000000000000e+06
1.096077000000000000e+06
1.096206000000000000e+06
1.096325000000000000e+06
1.096438000000000000e+06
1.096569000000000000e+06
1.096691000000000000e+06
1.096808000000000000e+06
1.096960000000000000e+06
1.097075000000000000e+06
1.097185000000000000e+06
1.097319000000000000e+06
1.097446000000000000e+06
1.097565000000000000e+06
1.097696000000000000e+06
1.097833000000000000e+06
1.097955000000000000e+06
1.098088000000000000e+06
1.098207000000000000e+06
1.098342000000000000e+06
1.098484000000000000e+06
1.098613000000000000e+06
1.098748000000000000e+06
1.098879000000000000e+06
1.099007000000000000e+06
1.099125000000000000e+06
1.099262000000000000e+06
1.099403000000000000e+06
1.099544000000000000e+06
1.099665000000000000e+06
1.099802000000000000e+06
1.099943000000000000e+06
1.100072000000000000e+06
1.100195000000000000e+06
1.100310000000000000e+06
1.100421000000000000e+06
1.100570000000000000e+06
1.100712000000000000e+06
1.100838000000000000e+06
1.100941000000000000e+06
1.101070000000000000e+06
1.101202000000000000e+06
1.101319000000000000e+06
1.101451000000000000e+06
1.101574000000000000e+06
1.101701000000000000e+06
1.101837000000000000e+06
1.101993000000000000e+06
1.102132000000000000e+06
1.102245000000000000e+06
1.102375000000000000e+06
1.102504000000000000e+06
1.102618000000000000e+06
1.102776000000000000e+06
1.102895000000000000e+06
1.103024000000000000e+06
1.103157000000000000e+06
1.103261000000000000e+06
1.103391000000000000e+06
1.103522000000000000e+06
1.103654000000000000e+06
1.103768000000000000e+06
1.103893000000000000e+06
1.104037000000000000e+06
1.104171000000000000e+06
1.104304000000000000e+06
1.104425000000000000e+06
1.104551000000000000e+06
1.104684000000000000e+06
1.104808000000000000e+06
1.104952000000000000e+06
1.105059000000000000e+06
1.105193000000000000e+06
1.105320000000000000e+06
1.105430000000000000e+06
1.105558000000000000e+06
1.105682000000000000e+06
1.105799000000000000e+06
1.105916000000000000e+06
1.106052000000000000e+06
1.106170000000000000e+06
1.106311000000000000e+06
1.106441000000000000e+06
1.106556000000000000e+06
1.106691000000000000e+06
1.106830000000000000e+06
1.106980000000000000e+06
1.107112000000000000e+06
1.107216000000000000e+06
1.107344000000000000e+06
1.107479000000000000e+06
1.107615000000000000e+06
1.107765000000000000e+06
1.107888000000000000e+06
1.108019000000000000e+06
1.108158000000000000e+06
1.108288000000000000e+06
1.108415000000000000e+06
1.108552000000000000e+06
1.108684000000000000e+06
1.108823000000000000e+06
1.108985000000000000e+06
1.109116000000000000e+06
1.109217000000000000e+06
1.109341000000000000e+06
1.109477000000000000e+06
1.109601000000000000e+06
1.109763000000000000e+06
1.109874000000000000e+06
1.110010000000000000e+06
1.110142000000000000e+06
1.110266000000000000e+06
1.110393000000000000e+06
1.110498000000000000e+06
1.110607000000000000e+06
1.110748000000000000e+06
1.110873000000000000e+06
1.110996000000000000e+06
1.111115000000000000e+06
1.111244000000000000e+06
1.111382000000000000e+06
1.111512000000000000e+06
1.111631000000000000e+06
1.111745000000000000e+06
1.111891000000000000e+06
1.112013000000000000e+06
1.112138000000000000e+06
1.112273000000000000e+06
1.112391000000000000e+06
1.112509000000000000e+06
1.112658000000000000e+06
1.112803000000000000e+06
1.112927000000000000e+06
1.113051000000000000e+06
1.113182000000000000e+06
1.113319000000000000e+06
1.113452000000000000e+06
1.113569000000000000e+06
1.113709000000000000e+06
1.113849000000000000e+06
1.113964000000000000e+06
1.114114000000000000e+06
1.114242000000000000e+06
1.114387000000000000e+06
1.114508000000000000e+06
1.114650000000000000e+06
1.114768000000000000e+06
1.114885000000000000e+06
1.115004000000000000e+06
1.115133000000000000e+06
1.115245000000000000e+06
1.115378000000000000e+06
1.115501000000000000e+06
1.115629000000000000e+06
1.115733000000000000e+06
1.115855000000000000e+06
1.115980000000000000e+06
1.116098000000000000e+06
1.116204000000000000e+06
1.116345000000000000e+06
1.116476000000000000e+06
1.116610000000000000e+06
1.116747000000000000e+06
1.116881000000000000e+06
1.117005000000000000e+06
1.117145000000000000e+06
1.117265000000000000e+06
1.117393000000000000e+06
1.117532000000000000e+06
1.117640000000000000e+06
1.117786000000000000e+06
1.117932000000000000e+06
1.118065000000000000e+06
1.118197000000000000e+06
1.118336000000000000e+06
1.118449000000000000e+06
1.118578000000000000e+06
1.118719000000000000e+06
1.118837000000000000e+06
1.118968000000000000e+06
1.119108000000000000e+06
1.119220000000000000e+06
1.119360000000000000e+06
1.119477000000000000e+06
1.119612000000000000e+06
1.119725000000000000e+06
1.119859000000000000e+06
1.119991000000000000e+06
1.120098000000000000e+06
1.120213000000000000e+06
1.120346000000000000e+06
1.120456000000000000e+06
1.120576000000000000e+06
1.120720000000000000e+06
1.120837000000000000e+06
1.120963000000000000e+06
1.121084000000000000e+06
1.121215000000000000e+06
1.121333000000000000e+06
1.121467000000000000e+06
1.121578000000000000e+06
1.121706000000000000e+06
1.121836000000000000e+06
1.121973000000000000e+06
1.122102000000000000e+06
1.122239000000000000e+06
1.122355000000000000e+06
1.122487000000000000e+06
1.122627000000000000e+06
1.122762000000000000e+06
1.122886000000000000e+06
1.123021000000000000e+06
1.123153000000000000e+06
1.123268000000000000e+06
1.123400000000000000e+06
1.123525000000000000e+06
1.123649000000000000e+06
1.123786000000000000e+06
1.123933000000000000e+06
1.124073000000000000e+06
1.124198000000000000e+06
1.124328000000000000e+06
1.124463000000000000e+06
1.124558000000000000e+06
1.124704000000000000e+06
1.124837000000000000e+06
1.124981000000000000e+06
1.125126000000000000e+06
1.125250000000000000e+06
1.125349000000000000e+06
1.125465000000000000e+06
1.125586000000000000e+06
1.125713000000000000e+06
1.125832000000000000e+06
1.125962000000000000e+06
1.126111000000000000e+06
1.126213000000000000e+06
1.126344000000000000e+06
1.126476000000000000e+06
1.126584000000000000e+06
1.126719000000000000e+06
1.126846000000000000e+06
1.126968000000000000e+06
1.127077000000000000e+06
1.127194000000000000e+06
1.127324000000000000e+06
1.127431000000000000e+06
1.127561000000000000e+06
1.127691000000000000e+06
1.127806000000000000e+06
1.127921000000000000e+06
1.128060000000000000e+06
1.128187000000000000e+06
1.128304000000000000e+06
1.128435000000000000e+06
1.128569000000000000e+06
1.128700000000000000e+06
1.128819000000000000e+06
1.128954000000000000e+06
1.129092000000000000e+06
1.129195000000000000e+06
1.129319000000000000e+06
1.129451000000000000e+06
1.129590000000000000e+06
1.129718000000000000e+06
1.129834000000000000e+06
1.129945000000000000e+06
1.130071000000000000e+06
1.130191000000000000e+06
1.130337000000000000e+06
1.130447000000000000e+06
1.130569000000000000e+06
1.130696000000000000e+06
1.130831000000000000e+06
1.130933000000000000e+06
1.131085000000000000e+06
1.131200000000000000e+06
1.131313000000000000e+06
1.131443000000000000e+06
1.131564000000000000e+06
1.131693000000000000e+06
1.131831000000000000e+06
1.131970000000000000e+06
1.132070000000000000e+06
1.132206000000000000e+06
1.132315000000000000e+06
1.132428000000000000e+06
1.132551000000000000e+06
1.132665000000000000e+06
1.132788000000000000e+06
1.132919000000000000e+06
1.133021000000000000e+06
1.133130000000000000e+06
1.133268000000000000e+06
1.133399000000000000e+06
1.133504000000000000e+06
1.133622000000000000e+06
1.133746000000000000e+06
1.133886000000000000e+06
1.133997000000000000e+06
1.134125000000000000e+06
1.134249000000000000e+06
1.134391000000000000e+06
1.134521000000000000e+06
1.134643000000000000e+06
1.134779000000000000e+06
1.134888000000000000e+06
1.134996000000000000e+06
1.135119000000000000e+06
1.135245000000000000e+06
1.135385000000000000e+06
1.135507000000000000e+06
1.135616000000000000e+06
1.135745000000000000e+06
1.135875000000000000e+06
1.136013000000000000e+06
1.136148000000000000e+06
1.136275000000000000e+06
1.136393000000000000e+06
1.136531000000000000e+06
1.136657000000000000e+06
1.136797000000000000e+06
1.136914000000000000e+06
1.137063000000000000e+06
1.137177000000000000e+06
1.137293000000000000e+06
1.137399000000000000e+06
1.137508000000000000e+06
1.137619000000000000e+06
1.137761000000000000e+06
1.137894000000000000e+06
1.138040000000000000e+06
1.138174000000000000e+06
1.138292000000000000e+06
1.138426000000000000e+06
1.138531000000000000e+06
1.138661000000000000e+06
1.138767000000000000e+06
1.138910000000000000e+06
1.139030000000000000e+06
1.139160000000000000e+06
1.139284000000000000e+06
1.139398000000000000e+06
1.139516000000000000e+06
1.139648000000000000e+06
1.139781000000000000e+06
1.139918000000000000e+06
1.140042000000000000e+06
1.140194000000000000e+06
1.140315000000000000e+06
1.140423000000000000e+06
1.140535000000000000e+06
1.140663000000000000e+06
1.140771000000000000e+06
1.140892000000000000e+06
1.141006000000000000e+06
1.141125000000000000e+06
1.141249000000000000e+06
1.141375000000000000e+06
1.141526000000000000e+06
1.141631000000000000e+06
1.141747000000000000e+06
1.141873000000000000e+06
1.141987000000000000e+06
1.142090000000000000e+06
1.142222000000000000e+06
1.142340000000000000e+06
1.142458000000000000e+06
1.142560000000000000e+06
1.142693000000000000e+06
1.142806000000000000e+06
1.142928000000000000e+06
1.143061000000000000e+06
1.143178000000000000e+06
1.143291000000000000e+06
1.143410000000000000e+06
1.143541000000000000e+06
1.143672000000000000e+06
1.143780000000000000e+06
1.143905000000000000e+06
1.144031000000000000e+06
1.144143000000000000e+06
1.144256000000000000e+06
1.144378000000000000e+06
1.144509000000000000e+06
1.144618000000000000e+06
1.144733000000000000e+06
1.144857000000000000e+06
1.144975000000000000e+06
1.145092000000000000e+06
1.145210000000000000e+06
1.145325000000000000e+06
1.145465000000000000e+06
1.145581000000000000e+06
1.145721000000000000e+06
1.145858000000000000e+06
1.145991000000000000e+06
1.146111000000000000e+06
1.146211000000000000e+06
1.146348000000000000e+06
1.146475000000000000e+06
1.146579000000000000e+06
1.146693000000000000e+06
1.146822000000000000e+06
1.146931000000000000e+06
1.147036000000000000e+06
1.147160000000000000e+06
1.147277000000000000e+06
1.147388000000000000e+06
1.147507000000000000e+06
1.147607000000000000e+06
1.147723000000000000e+06
1.147850000000000000e+06
1.147963000000000000e+06
1.148086000000000000e+06
1.148197000000000000e+06
1.148333000000000000e+06
1.148461000000000000e+06
1.148587000000000000e+06
1.148717000000000000e+06
1.148824000000000000e+06
1.148947000000000000e+06
1.149057000000000000e+06
1.149157000000000000e+06
1.149266000000000000e+06
1.149386000000000000e+06
1.149497000000000000e+06
1.149625000000000000e+06
1.149757000000000000e+06
1.149870000000000000e+06
1.149990000000000000e+06
1.150108000000000000e+06
1.150219000000000000e+06
1.150349000000000000e+06
1.150455000000000000e+06
1.150573000000000000e+06
1.150698000000000000e+06
1.150793000000000000e+06
1.150919000000000000e+06
1.151022000000000000e+06
1.151151000000000000e+06
1.151245000000000000e+06
1.151374000000000000e+06
1.151482000000000000e+06
1.151605000000000000e+06
1.151722000000000000e+06
1.151835000000000000e+06
1.151965000000000000e+06
1.152076000000000000e+06
1.152187000000000000e+06
1.152293000000000000e+06
1.152399000000000000e+06
1.152532000000000000e+06
1.152656000000000000e+06
1.152774000000000000e+06
1.152890000000000000e+06
1.153007000000000000e+06
1.153111000000000000e+06
1.153225000000000000e+06
1.153360000000000000e+06
1.153460000000000000e+06
1.153594000000000000e+06
1.153745000000000000e+06
1.153859000000000000e+06
1.153981000000000000e+06
1.154110000000000000e+06
1.154223000000000000e+06
1.154355000000000000e+06
1.154503000000000000e+06
1.154624000000000000e+06
1.154758000000000000e+06
1.154858000000000000e+06
1.154992000000000000e+06
1.155103000000000000e+06
1.155224000000000000e+06
1.155357000000000000e+06
1.155484000000000000e+06
1.155588000000000000e+06
1.155722000000000000e+06
1.155830000000000000e+06
1.155956000000000000e+06
1.156069000000000000e+06
1.156208000000000000e+06
1.156323000000000000e+06
1.156452000000000000e+06
1.156574000000000000e+06
1.156686000000000000e+06
1.156819000000000000e+06
1.156935000000000000e+06
1.157053000000000000e+06
1.157181000000000000e+06
1.157307000000000000e+06
1.157440000000000000e+06
1.157549000000000000e+06
1.157655000000000000e+06
1.157787000000000000e+06
1.157912000000000000e+06
1.158049000000000000e+06
1.158167000000000000e+06
1.158279000000000000e+06
1.158411000000000000e+06
1.158529000000000000e+06
1.158651000000000000e+06
1.158767000000000000e+06
1.158876000000000000e+06
1.158987000000000000e+06
1.159116000000000000e+06
1.159222000000000000e+06
1.159347000000000000e+06
1.159463000000000000e+06
1.159591000000000000e+06
1.159711000000000000e+06
1.159823000000000000e+06
1.159942000000000000e+06
1.160057000000000000e+06
1.160172000000000000e+06
1.160283000000000000e+06
1.160403000000000000e+06
1.160524000000000000e+06
1.160639000000000000e+06
1.160744000000000000e+06
1.160864000000000000e+06
1.160990000000000000e+06
1.161100000000000000e+06
1.161214000000000000e+06
1.161324000000000000e+06
1.161443000000000000e+06
1.161569000000000000e+06
1.161680000000000000e+06
1.161797000000000000e+06
1.161923000000000000e+06
1.162039000000000000e+06
1.162154000000000000e+06
1.162253000000000000e+06
1.162380000000000000e+06
1.162490000000000000e+06
1.162607000000000000e+06
1.162734000000000000e+06
1.162854000000000000e+06
1.162981000000000000e+06
1.163101000000000000e+06
1.163222000000000000e+06
1.163353000000000000e+06
1.163469000000000000e+06
1.163584000000000000e+06
1.163709000000000000e+06
1.163850000000000000e+06
1.163964000000000000e+06
1.164101000000000000e+06
1.164218000000000000e+06
1.164349000000000000e+06
1.164467000000000000e+06
1.164585000000000000e+06
1.164694000000000000e+06
1.164804000000000000e+06
1.164924000000000000e+06
1.165061000000000000e+06
1.165176000000000000e+06
1.165310000000000000e+06
1.165450000000000000e+06
1.165537000000000000e+06
1.165672000000000000e+06
1.165801000000000000e+06
1.165921000000000000e+06
1.166031000000000000e+06
1.166142000000000000e+06
1.166255000000000000e+06
1.166380000000000000e+06
1.166472000000000000e+06
1.166597000000000000e+06
1.166708000000000000e+06
1.166827000000000000e+06
1.166928000000000000e+06
1.167046000000000000e+06
1.167175000000000000e+06
1.167283000000000000e+06
1.167408000000000000e+06
1.167520000000000000e+06
1.167631000000000000e+06
1.167776000000000000e+06
1.167881000000000000e+06
1.167990000000000000e+06
1.168099000000000000e+06
1.168204000000000000e+06
1.168328000000000000e+06
1.168470000000000000e+06
1.168580000000000000e+06
1.168697000000000000e+06
1.168819000000000000e+06
1.168943000000000000e+06
1.169082000000000000e+06
1.169204000000000000e+06
1.169340000000000000e+06
1.169429000000000000e+06
1.169544000000000000e+06
1.169673000000000000e+06
1.169783000000000000e+06
1.169895000000000000e+06
1.170017000000000000e+06
1.170125000000000000e+06
1.170249000000000000e+06
1.170364000000000000e+06
1.170487000000000000e+06
1.170605000000000000e+06
1.170723000000000000e+06
1.170857000000000000e+06
1.170973000000000000e+06
1.171114000000000000e+06
1.171221000000000000e+06
1.171340000000000000e+06
1.171464000000000000e+06
1.171584000000000000e+06
1.171696000000000000e+06
1.171806000000000000e+06
1.171934000000000000e+06
1.172058000000000000e+06
1.172154000000000000e+06
1.172281000000000000e+06
1.172396000000000000e+06
1.172517000000000000e+06
1.172632000000000000e+06
1.172752000000000000e+06
1.172871000000000000e+06
1.173003000000000000e+06
1.173116000000000000e+06
1.173223000000000000e+06
1.173312000000000000e+06
1.173431000000000000e+06
1.173519000000000000e+06
1.173643000000000000e+06
1.173745000000000000e+06
1.173881000000000000e+06
1.174004000000000000e+06
1.174118000000000000e+06
1.174249000000000000e+06
1.174369000000000000e+06
1.174471000000000000e+06
1.174617000000000000e+06
1.174730000000000000e+06
1.174841000000000000e+06
1.174946000000000000e+06
1.175060000000000000e+06
1.175185000000000000e+06
1.175309000000000000e+06
1.175437000000000000e+06
1.175553000000000000e+06
1.175656000000000000e+06
1.175775000000000000e+06
1.175909000000000000e+06
1.176010000000000000e+06
1.176114000000000000e+06
1.176227000000000000e+06
1.176349000000000000e+06
1.176493000000000000e+06
1.176624000000000000e+06
1.176730000000000000e+06
1.176862000000000000e+06
1.176989000000000000e+06
1.177112000000000000e+06
1.177230000000000000e+06
1.177344000000000000e+06
1.177467000000000000e+06
1.177595000000000000e+06
1.177701000000000000e+06
1.177798000000000000e+06
1.177921000000000000e+06
1.178034000000000000e+06
1.178151000000000000e+06
1.178270000000000000e+06
1.178381000000000000e+06
1.178495000000000000e+06
1.178619000000000000e+06
1.178739000000000000e+06
1.178846000000000000e+06
1.178961000000000000e+06
1.179072000000000000e+06
1.179189000000000000e+06
1.179308000000000000e+06
1.179435000000000000e+06
1.179560000000000000e+06
1.179683000000000000e+06
1.179816000000000000e+06
1.179931000000000000e+06
1.180038000000000000e+06
1.180147000000000000e+06
1.180254000000000000e+06
1.180368000000000000e+06
1.180491000000000000e+06
1.180603000000000000e+06
1.180724000000000000e+06
1.180850000000000000e+06
1.180962000000000000e+06
1.181090000000000000e+06
1.181220000000000000e+06
1.181349000000000000e+06
1.181479000000000000e+06
1.181574000000000000e+06
1.181680000000000000e+06
1.181799000000000000e+06
1.181904000000000000e+06
1.182022000000000000e+06
1.182156000000000000e+06
1.182269000000000000e+06
1.182384000000000000e+06
1.182500000000000000e+06
1.182615000000000000e+06
1.182747000000000000e+06
1.182849000000000000e+06
1.182966000000000000e+06
1.183088000000000000e+06
1.183205000000000000e+06
1.183327000000000000e+06
1.183435000000000000e+06
1.183548000000000000e+06
1.183659000000000000e+06
1.183781000000000000e+06
1.183896000000000000e+06
1.184013000000000000e+06
1.184116000000000000e+06
1.184232000000000000e+06
1.184334000000000000e+06
1.184442000000000000e+06
1.184541000000000000e+06
1.184663000000000000e+06
1.184775000000000000e+06
1.184876000000000000e+06
1.184996000000000000e+06
1.185116000000000000e+06
1.185234000000000000e+06
1.185343000000000000e+06
1.185458000000000000e+06
1.185569000000000000e+06
1.185682000000000000e+06
1.185801000000000000e+06
1.185927000000000000e+06
1.186051000000000000e+06
1.186185000000000000e+06
1.186300000000000000e+06
1.186435000000000000e+06
1.186549000000000000e+06
1.186657000000000000e+06
1.186774000000000000e+06
1.186882000000000000e+06
1.187025000000000000e+06
1.187137000000000000e+06
1.187253000000000000e+06
1.187355000000000000e+06
1.187472000000000000e+06
1.187573000000000000e+06
1.187692000000000000e+06
1.187809000000000000e+06
1.187919000000000000e+06
1.188040000000000000e+06
1.188156000000000000e+06
1.188282000000000000e+06
1.188412000000000000e+06
1.188533000000000000e+06
1.188636000000000000e+06
1.188757000000000000e+06
1.188892000000000000e+06
1.189013000000000000e+06
1.189118000000000000e+06
1.189220000000000000e+06
1.189332000000000000e+06
1.189452000000000000e+06
1.189562000000000000e+06
1.189672000000000000e+06
1.189795000000000000e+06
1.189916000000000000e+06
1.190027000000000000e+06
1.190148000000000000e+06
1.190243000000000000e+06
1.190351000000000000e+06
1.190463000000000000e+06
1.190566000000000000e+06
1.190679000000000000e+06
1.190786000000000000e+06
1.190903000000000000e+06
1.191030000000000000e+06
1.191135000000000000e+06
1.191266000000000000e+06
1.191365000000000000e+06
1.191478000000000000e+06
1.191604000000000000e+06
1.191719000000000000e+06
1.191836000000000000e+06
1.191942000000000000e+06
1.192060000000000000e+06
1.192182000000000000e+06
1.192281000000000000e+06
1.192398000000000000e+06
1.192507000000000000e+06
1.192625000000000000e+06
1.192740000000000000e+06
1.192859000000000000e+06
1.192975000000000000e+06
1.193098000000000000e+06
1.193202000000000000e+06
1.193313000000000000e+06
1.193410000000000000e+06
1.193521000000000000e+06
1.193635000000000000e+06
1.193764000000000000e+06
1.193857000000000000e+06
1.193993000000000000e+06
1.194104000000000000e+06
1.194224000000000000e+06
1.194336000000000000e+06
1.194458000000000000e+06
1.194570000000000000e+06
1.194696000000000000e+06
1.194835000000000000e+06
1.194960000000000000e+06
1.195055000000000000e+06
1.195181000000000000e+06
1.195306000000000000e+06
1.195413000000000000e+06
1.195524000000000000e+06
1.195627000000000000e+06
1.195746000000000000e+06
1.195868000000000000e+06
1.195958000000000000e+06
1.196059000000000000e+06
1.196175000000000000e+06
1.196293000000000000e+06
1.196409000000000000e+06
1.196519000000000000e+06
1.196626000000000000e+06
1.196741000000000000e+06
1.196849000000000000e+06
1.196961000000000000e+06
1.197078000000000000e+06
1.197179000000000000e+06
1.197294000000000000e+06
1.197394000000000000e+06
1.197504000000000000e+06
1.197611000000000000e+06
1.197722000000000000e+06
1.197830000000000000e+06
1.197940000000000000e+06
1.198051000000000000e+06
1.198152000000000000e+06
1.198255000000000000e+06
1.198372000000000000e+06
1.198494000000000000e+06
1.198602000000000000e+06
1.198716000000000000e+06
1.198850000000000000e+06
1.198958000000000000e+06
1.199080000000000000e+06
1.199193000000000000e+06
1.199316000000000000e+06
1.199438000000000000e+06
1.199550000000000000e+06
1.199648000000000000e+06
1.199761000000000000e+06
1.199875000000000000e+06
1.199991000000000000e+06
1.200111000000000000e+06
1.200223000000000000e+06
1.200337000000000000e+06
1.200445000000000000e+06
1.200561000000000000e+06
1.200689000000000000e+06
1.200815000000000000e+06
1.200923000000000000e+06
1.201039000000000000e+06
1.201151000000000000e+06
1.201254000000000000e+06
1.201360000000000000e+06
1.201469000000000000e+06
1.201571000000000000e+06
1.201692000000000000e+06
1.201834000000000000e+06
1.201950000000000000e+06
1.202059000000000000e+06
1.202160000000000000e+06
1.202261000000000000e+06
1.202357000000000000e+06
1.202457000000000000e+06
1.202561000000000000e+06
1.202687000000000000e+06
1.202799000000000000e+06
1.202905000000000000e+06
1.203018000000000000e+06
1.203134000000000000e+06
1.203266000000000000e+06
1.203376000000000000e+06
1.203507000000000000e+06
1.203616000000000000e+06
1.203724000000000000e+06
1.203843000000000000e+06
1.203956000000000000e+06
1.204070000000000000e+06
1.204171000000000000e+06
1.204285000000000000e+06
1.204412000000000000e+06
1.204545000000000000e+06
1.204660000000000000e+06
1.204786000000000000e+06
1.204902000000000000e+06
1.205009000000000000e+06
1.205124000000000000e+06
1.205235000000000000e+06
1.205339000000000000e+06
1.205461000000000000e+06
1.205565000000000000e+06
1.205669000000000000e+06
1.205794000000000000e+06
1.205917000000000000e+06
1.206030000000000000e+06
1.206129000000000000e+06
1.206257000000000000e+06
1.206371000000000000e+06
1.206476000000000000e+06
1.206592000000000000e+06
1.206707000000000000e+06
1.206809000000000000e+06
1.206918000000000000e+06
1.207036000000000000e+06
1.207152000000000000e+06
1.207259000000000000e+06
1.207384000000000000e+06
1.207494000000000000e+06
1.207614000000000000e+06
1.207742000000000000e+06
1.207842000000000000e+06
1.207953000000000000e+06
1.208065000000000000e+06
1.208177000000000000e+06
1.208291000000000000e+06
1.208406000000000000e+06
1.208513000000000000e+06
1.208618000000000000e+06
1.208732000000000000e+06
1.208850000000000000e+06
1.208946000000000000e+06
1.209071000000000000e+06
1.209187000000000000e+06
1.209293000000000000e+06
1.209397000000000000e+06
1.209537000000000000e+06
1.209636000000000000e+06
1.209777000000000000e+06
1.209888000000000000e+06
1.210018000000000000e+06
1.210117000000000000e+06
1.210220000000000000e+06
1.210335000000000000e+06
1.210429000000000000e+06
1.210533000000000000e+06
1.210652000000000000e+06
1.210766000000000000e+06
1.210875000000000000e+06
1.210980000000000000e+06
1.211096000000000000e+06
1.211195000000000000e+06
1.211305000000000000e+06
1.211428000000000000e+06
1.211544000000000000e+06
1.211645000000000000e+06
1.211768000000000000e+06
1.211881000000000000e+06
1.212003000000000000e+06
1.212118000000000000e+06
1.212239000000000000e+06
1.212376000000000000e+06
1.212484000000000000e+06
1.212588000000000000e+06
1.212704000000000000e+06
1.212821000000000000e+06
1.212913000000000000e+06
1.213016000000000000e+06
1.213119000000000000e+06
1.213230000000000000e+06
1.213331000000000000e+06
1.213447000000000000e+06
1.213570000000000000e+06
1.213686000000000000e+06
1.213794000000000000e+06
1.213912000000000000e+06
1.214046000000000000e+06
1.214149000000000000e+06
1.214242000000000000e+06
1.214347000000000000e+06
1.214465000000000000e+06
1.214575000000000000e+06
1.214681000000000000e+06
1.214818000000000000e+06
1.214924000000000000e+06
1.215042000000000000e+06
1.215157000000000000e+06
1.215267000000000000e+06
1.215372000000000000e+06
1.215498000000000000e+06
1.215607000000000000e+06
1.215716000000000000e+06
1.215825000000000000e+06
1.215922000000000000e+06
1.216019000000000000e+06
1.216127000000000000e+06
1.216238000000000000e+06
1.216366000000000000e+06
1.216467000000000000e+06
1.216578000000000000e+06
1.216685000000000000e+06
1.216786000000000000e+06
1.216900000000000000e+06
1.217004000000000000e+06
1.217116000000000000e+06
1.217240000000000000e+06
1.217349000000000000e+06
1.217471000000000000e+06
1.217588000000000000e+06
1.217691000000000000e+06
1.217791000000000000e+06
1.217901000000000000e+06
1.218019000000000000e+06
1.218140000000000000e+06
1.218258000000000000e+06
1.218386000000000000e+06
1.218512000000000000e+06
1.218610000000000000e+06
1.218729000000000000e+06
1.218843000000000000e+06
1.218950000000000000e+06
1.219060000000000000e+06
1.219173000000000000e+06
1.219303000000000000e+06
1.219416000000000000e+06
1.219531000000000000e+06
1.219637000000000000e+06
1.219764000000000000e+06
1.219878000000000000e+06
1.219995000000000000e+06
1.220106000000000000e+06
1.220230000000000000e+06
1.220342000000000000e+06
1.220441000000000000e+06
1.220545000000000000e+06
1.220656000000000000e+06
1.220763000000000000e+06
1.220885000000000000e+06
1.220991000000000000e+06
1.221087000000000000e+06
1.221198000000000000e+06
1.221307000000000000e+06
1.221419000000000000e+06
1.221522000000000000e+06
1.221642000000000000e+06
1.221758000000000000e+06
1.221870000000000000e+06
1.221984000000000000e+06
1.222094000000000000e+06
1.222198000000000000e+06
1.222295000000000000e+06
1.222395000000000000e+06
1.222521000000000000e+06
1.222637000000000000e+06
1.222742000000000000e+06
1.222867000000000000e+06
1.222988000000000000e+06
1.223104000000000000e+06
1.223217000000000000e+06
1.223301000000000000e+06
1.223439000000000000e+06
1.223553000000000000e+06
1.223664000000000000e+06
1.223776000000000000e+06
1.223893000000000000e+06
1.223989000000000000e+06
1.224088000000000000e+06
1.224205000000000000e+06
1.224313000000000000e+06
1.224418000000000000e+06
1.224522000000000000e+06
1.224638000000000000e+06
1.224749000000000000e+06
1.224872000000000000e+06
1.224998000000000000e+06
1.225111000000000000e+06
1.225224000000000000e+06
1.225348000000000000e+06
1.225463000000000000e+06
1.225564000000000000e+06
1.225671000000000000e+06
1.225781000000000000e+06
1.225901000000000000e+06
1.226005000000000000e+06
1.226125000000000000e+06
1.226224000000000000e+06
1.226333000000000000e+06
1.226423000000000000e+06
1.226538000000000000e+06
1.226657000000000000e+06
1.226760000000000000e+06
1.226853000000000000e+06
1.226956000000000000e+06
1.227074000000000000e+06
1.227194000000000000e+06
1.227303000000000000e+06
1.227415000000000000e+06
1.227536000000000000e+06
1.227651000000000000e+06
1.227762000000000000e+06
1.227873000000000000e+06
1.227981000000000000e+06
1.228090000000000000e+06
1.228203000000000000e+06
1.228306000000000000e+06
1.228406000000000000e+06
1.228517000000000000e+06
1.228637000000000000e+06
1.228744000000000000e+06
1.228860000000000000e+06
1.228961000000000000e+06
1.229076000000000000e+06
1.229177000000000000e+06
1.229281000000000000e+06
1.229398000000000000e+06
1.229505000000000000e+06
1.229625000000000000e+06
1.229718000000000000e+06
1.229833000000000000e+06
1.229944000000000000e+06
1.230048000000000000e+06
1.230156000000000000e+06
1.230264000000000000e+06
1.230370000000000000e+06
1.230474000000000000e+06
1.230594000000000000e+06
1.230705000000000000e+06
1.230822000000000000e+06
1.230923000000000000e+06
1.231049000000000000e+06
1.231167000000000000e+06
1.231294000000000000e+06
1.231406000000000000e+06
1.231510000000000000e+06
1.231617000000000000e+06
1.231733000000000000e+06
1.231841000000000000e+06
1.231939000000000000e+06
1.232040000000000000e+06
1.232147000000000000e+06
1.232232000000000000e+06
1.232342000000000000e+06
1.232461000000000000e+06
1.232558000000000000e+06
1.232647000000000000e+06
1.232754000000000000e+06
1.232901000000000000e+06
1.233014000000000000e+06
1.233117000000000000e+06
1.233243000000000000e+06
1.233346000000000000e+06
1.233452000000000000e+06
1.233561000000000000e+06
1.233659000000000000e+06
1.233766000000000000e+06
1.233877000000000000e+06
1.233987000000000000e+06
1.234099000000000000e+06
1.234198000000000000e+06
1.234324000000000000e+06
1.234443000000000000e+06
1.234558000000000000e+06
1.234673000000000000e+06
1.234795000000000000e+06
1.234917000000000000e+06
1.235033000000000000e+06
1.235141000000000000e+06
1.235240000000000000e+06
1.235342000000000000e+06
1.235449000000000000e+06
1.235562000000000000e+06
1.235672000000000000e+06
1.235787000000000000e+06
1.235895000000000000e+06
1.235995000000000000e+06
1.236127000000000000e+06
1.236241000000000000e+06
1.236336000000000000e+06
1.236443000000000000e+06
1.236547000000000000e+06
1.236659000000000000e+06
1.236788000000000000e+06
1.236905000000000000e+06
1.237018000000000000e+06
1.237132000000000000e+06
1.237246000000000000e+06
1.237364000000000000e+06
1.237446000000000000e+06
1.237543000000000000e+06
1.237656000000000000e+06
1.237776000000000000e+06
1.237887000000000000e+06
1.237992000000000000e+06
1.238085000000000000e+06
1.238184000000000000e+06
1.238286000000000000e+06
1.238389000000000000e+06
1.238513000000000000e+06
1.238624000000000000e+06
1.238746000000000000e+06
1.238851000000000000e+06
1.238969000000000000e+06
1.239066000000000000e+06
1.239167000000000000e+06
1.239293000000000000e+06
1.239392000000000000e+06
1.239509000000000000e+06
1.239605000000000000e+06
1.239703000000000000e+06
1.239804000000000000e+06
1.239908000000000000e+06
1.240005000000000000e+06
1.240119000000000000e+06
1.240238000000000000e+06
1.240359000000000000e+06
1.240478000000000000e+06
1.240586000000000000e+06
1.240702000000000000e+06
1.240791000000000000e+06
1.240907000000000000e+06
1.241002000000000000e+06
1.241132000000000000e+06
1.241249000000000000e+06
1.241371000000000000e+06
1.241482000000000000e+06
1.241585000000000000e+06
1.241703000000000000e+06
1.241814000000000000e+06
1.241927000000000000e+06
1.242044000000000000e+06
1.242156000000000000e+06
1.242255000000000000e+06
1.242364000000000000e+06
1.242479000000000000e+06
1.242572000000000000e+06
1.242687000000000000e+06
1.242796000000000000e+06
1.242896000000000000e+06
1.242994000000000000e+06
1.243112000000000000e+06
1.243236000000000000e+06
1.243344000000000000e+06
1.243455000000000000e+06
1.243566000000000000e+06
1.243681000000000000e+06
1.243796000000000000e+06
1.243906000000000000e+06
1.244006000000000000e+06
1.244107000000000000e+06
1.244228000000000000e+06
1.244330000000000000e+06
1.244443000000000000e+06
1.244556000000000000e+06
1.244660000000000000e+06
1.244778000000000000e+06
1.244885000000000000e+06
1.244989000000000000e+06
1.245088000000000000e+06
1.245194000000000000e+06
1.245306000000000000e+06
1.245429000000000000e+06
1.245535000000000000e+06
1.245652000000000000e+06
1.245755000000000000e+06
1.245883000000000000e+06
1.245995000000000000e+06
1.246108000000000000e+06
1.246214000000000000e+06
1.246316000000000000e+06
1.246427000000000000e+06
1.246535000000000000e+06
1.246663000000000000e+06
1.246774000000000000e+06
1.246880000000000000e+06
1.246997000000000000e+06
1.247100000000000000e+06
1.247199000000000000e+06
1.247311000000000000e+06
1.247420000000000000e+06
1.247549000000000000e+06
1.247659000000000000e+06
1.247769000000000000e+06
1.247888000000000000e+06
1.247977000000000000e+06
1.248096000000000000e+06
1.248200000000000000e+06
1.248305000000000000e+06
1.248411000000000000e+06
1.248520000000000000e+06
1.248641000000000000e+06
1.248738000000000000e+06
1.248853000000000000e+06
1.248955000000000000e+06
1.249087000000000000e+06
1.249202000000000000e+06
1.249311000000000000e+06
1.249436000000000000e+06
1.249526000000000000e+06
1.249623000000000000e+06
1.249723000000000000e+06
1.249834000000000000e+06
1.249939000000000000e+06
1.250037000000000000e+06
1.250140000000000000e+06
1.250225000000000000e+06
1.250353000000000000e+06
1.250457000000000000e+06
1.250620000000000000e+06
1.250731000000000000e+06
1.250842000000000000e+06
1.250942000000000000e+06
1.251036000000000000e+06
1.251154000000000000e+06
1.251257000000000000e+06
1.251358000000000000e+06
1.251468000000000000e+06
1.251585000000000000e+06
1.251698000000000000e+06
1.251810000000000000e+06
1.251915000000000000e+06
1.252022000000000000e+06
1.252123000000000000e+06
1.252228000000000000e+06
1.252331000000000000e+06
1.252440000000000000e+06
1.252538000000000000e+06
1.252642000000000000e+06
1.252757000000000000e+06
1.252853000000000000e+06
1.252965000000000000e+06
1.253072000000000000e+06
1.253193000000000000e+06
1.253302000000000000e+06
1.253420000000000000e+06
1.253531000000000000e+06
1.253641000000000000e+06
1.253754000000000000e+06
1.253873000000000000e+06
1.253987000000000000e+06
1.254100000000000000e+06
1.254214000000000000e+06
1.254300000000000000e+06
1.254409000000000000e+06
1.254524000000000000e+06
1.254635000000000000e+06
1.254741000000000000e+06
1.254843000000000000e+06
1.254935000000000000e+06
1.255031000000000000e+06
1.255138000000000000e+06
1.255247000000000000e+06
1.255365000000000000e+06
1.255458000000000000e+06
1.255558000000000000e+06
1.255655000000000000e+06
1.255752000000000000e+06
1.255868000000000000e+06
1.255981000000000000e+06
1.256088000000000000e+06
1.256180000000000000e+06
1.256285000000000000e+06
1.256387000000000000e+06
1.256482000000000000e+06
1.256586000000000000e+06
1.256684000000000000e+06
1.256780000000000000e+06
1.256899000000000000e+06
1.256979000000000000e+06
1.257077000000000000e+06
1.257182000000000000e+06
1.257283000000000000e+06
1.257372000000000000e+06
1.257473000000000000e+06
1.257586000000000000e+06
1.257687000000000000e+06
1.257797000000000000e+06
1.257921000000000000e+06
1.258024000000000000e+06
1.258139000000000000e+06
1.258228000000000000e+06
1.258340000000000000e+06
1.258457000000000000e+06
1.258577000000000000e+06
1.258694000000000000e+06
1.258798000000000000e+06
1.258897000000000000e+06
1.259017000000000000e+06
1.259131000000000000e+06
1.259242000000000000e+06
1.259338000000000000e+06
1.259454000000000000e+06
1.259555000000000000e+06
1.259664000000000000e+06
1.259761000000000000e+06
1.259882000000000000e+06
1.259993000000000000e+06
1.260119000000000000e+06
1.260226000000000000e+06
1.260331000000000000e+06
1.260448000000000000e+06
1.260552000000000000e+06
1.260652000000000000e+06
1.260761000000000000e+06
1.260875000000000000e+06
1.260977000000000000e+06
1.261066000000000000e+06
1.261162000000000000e+06
1.261262000000000000e+06
1.261358000000000000e+06
1.261469000000000000e+06
1.261563000000000000e+06
1.261672000000000000e+06
1.261770000000000000e+06
1.261883000000000000e+06
1.261976000000000000e+06
1.262062000000000000e+06
1.262156000000000000e+06
1.262268000000000000e+06
1.262375000000000000e+06
1.262478000000000000e+06
1.262602000000000000e+06
1.262718000000000000e+06
1.262843000000000000e+06
1.262948000000000000e+06
1.263044000000000000e+06
1.263172000000000000e+06
1.263264000000000000e+06
1.263370000000000000e+06
1.263475000000000000e+06
1.263577000000000000e+06
1.263691000000000000e+06
1.263791000000000000e+06
1.263896000000000000e+06
1.264004000000000000e+06
1.264115000000000000e+06
1.264207000000000000e+06
1.264311000000000000e+06
1.264415000000000000e+06
1.264534000000000000e+06
1.264647000000000000e+06
1.264758000000000000e+06
1.264859000000000000e+06
1.264977000000000000e+06
1.265072000000000000e+06
1.265169000000000000e+06
1.265259000000000000e+06
1.265374000000000000e+06
1.265445000000000000e+06
1.265545000000000000e+06
1.265651000000000000e+06
1.265754000000000000e+06
1.265839000000000000e+06
1.265940000000000000e+06
1.266043000000000000e+06
1.266143000000000000e+06
1.266238000000000000e+06
1.266351000000000000e+06
1.266467000000000000e+06
1.266556000000000000e+06
1.266652000000000000e+06
1.266772000000000000e+06
1.266886000000000000e+06
1.266997000000000000e+06
1.267112000000000000e+06
1.267230000000000000e+06
1.267328000000000000e+06
1.267425000000000000e+06
1.267526000000000000e+06
1.267636000000000000e+06
1.267750000000000000e+06
1.267851000000000000e+06
1.267960000000000000e+06
1.268065000000000000e+06
1.268173000000000000e+06
1.268265000000000000e+06
1.268358000000000000e+06
1.268463000000000000e+06
1.268560000000000000e+06
1.268675000000000000e+06
1.268787000000000000e+06
1.268891000000000000e+06
1.268992000000000000e+06
1.269103000000000000e+06
1.269207000000000000e+06
1.269317000000000000e+06
1.269419000000000000e+06
1.269544000000000000e+06
1.269642000000000000e+06
1.269736000000000000e+06
1.269850000000000000e+06
1.269935000000000000e+06
1.270032000000000000e+06
1.270117000000000000e+06
1.270237000000000000e+06
1.270349000000000000e+06
1.270474000000000000e+06
1.270580000000000000e+06
1.270689000000000000e+06
1.270797000000000000e+06
1.270902000000000000e+06
1.271001000000000000e+06
1.271110000000000000e+06
1.271225000000000000e+06
1.271330000000000000e+06
1.271421000000000000e+06
1.271529000000000000e+06
1.271630000000000000e+06
1.271717000000000000e+06
1.271818000000000000e+06
1.271908000000000000e+06
1.272013000000000000e+06
1.272109000000000000e+06
1.272221000000000000e+06
1.272320000000000000e+06
1.272420000000000000e+06
1.272549000000000000e+06
1.272655000000000000e+06
1.272775000000000000e+06
1.272871000000000000e+06
1.272975000000000000e+06
1.273065000000000000e+06
1.273150000000000000e+06
1.273246000000000000e+06
1.273347000000000000e+06
1.273457000000000000e+06
1.273564000000000000e+06
1.273680000000000000e+06
1.273770000000000000e+06
1.273877000000000000e+06
1.273980000000000000e+06
1.274091000000000000e+06
1.274181000000000000e+06
1.274307000000000000e+06
1.274423000000000000e+06
1.274529000000000000e+06
1.274642000000000000e+06
1.274767000000000000e+06
1.274893000000000000e+06
1.274998000000000000e+06
1.275109000000000000e+06
1.275200000000000000e+06
1.275328000000000000e+06
1.275434000000000000e+06
1.275519000000000000e+06
1.275627000000000000e+06
1.275761000000000000e+06
1.275846000000000000e+06
1.275948000000000000e+06
1.276038000000000000e+06
1.276125000000000000e+06
1.276246000000000000e+06
1.276334000000000000e+06
1.276441000000000000e+06
1.276541000000000000e+06
1.276660000000000000e+06
1.276753000000000000e+06
1.276868000000000000e+06
1.276970000000000000e+06
1.277074000000000000e+06
1.277177000000000000e+06
1.277295000000000000e+06
1.277394000000000000e+06
1.277497000000000000e+06
1.277612000000000000e+06
1.277695000000000000e+06
1.277810000000000000e+06
1.277909000000000000e+06
1.278021000000000000e+06
1.278124000000000000e+06
1.278214000000000000e+06
1.278313000000000000e+06
1.278422000000000000e+06
1.278527000000000000e+06
1.278640000000000000e+06
1.278745000000000000e+06
1.278831000000000000e+06
1.278925000000000000e+06
1.279042000000000000e+06
1.279148000000000000e+06
1.279247000000000000e+06
1.279361000000000000e+06
1.279475000000000000e+06
1.279578000000000000e+06
1.279690000000000000e+06
1.279805000000000000e+06
1.279902000000000000e+06
1.279977000000000000e+06
1.280078000000000000e+06
1.280201000000000000e+06
1.280296000000000000e+06
1.280377000000000000e+06
1.280461000000000000e+06
1.280570000000000000e+06
1.280683000000000000e+06
1.280771000000000000e+06
1.280862000000000000e+06
1.280965000000000000e+06
1.281067000000000000e+06
1.281163000000000000e+06
1.281278000000000000e+06
1.281383000000000000e+06
1.281497000000000000e+06
1.281603000000000000e+06
1.281696000000000000e+06
1.281795000000000000e+06
1.281914000000000000e+06
1.282020000000000000e+06
1.282127000000000000e+06
1.282217000000000000e+06
1.282315000000000000e+06
1.282419000000000000e+06
1.282527000000000000e+06
1.282618000000000000e+06
1.282713000000000000e+06
1.282817000000000000e+06
1.282904000000000000e+06
1.283021000000000000e+06
1.283124000000000000e+06
1.283229000000000000e+06
1.283342000000000000e+06
1.283458000000000000e+06
1.283574000000000000e+06
1.283673000000000000e+06
1.283754000000000000e+06
1.283857000000000000e+06
1.283966000000000000e+06
1.284062000000000000e+06
1.284171000000000000e+06
1.284266000000000000e+06
1.284384000000000000e+06
1.284479000000000000e+06
1.284590000000000000e+06
1.284705000000000000e+06
1.284812000000000000e+06
1.284901000000000000e+06
1.285014000000000000e+06
1.285116000000000000e+06
1.285209000000000000e+06
1.285302000000000000e+06
1.285399000000000000e+06
1.285476000000000000e+06
1.285576000000000000e+06
1.285675000000000000e+06
1.285766000000000000e+06
1.285875000000000000e+06
1.285974000000000000e+06
1.286087000000000000e+06
1.286184000000000000e+06
1.286313000000000000e+06
1.286402000000000000e+06
1.286510000000000000e+06
1.286604000000000000e+06
1.286704000000000000e+06
1.286812000000000000e+06
1.286904000000000000e+06
1.287015000000000000e+06
1.287105000000000000e+06
1.287196000000000000e+06
1.287291000000000000e+06
1.287379000000000000e+06
1.287480000000000000e+06
1.287577000000000000e+06
1.287681000000000000e+06
1.287784000000000000e+06
1.287903000000000000e+06
1.288012000000000000e+06
1.288098000000000000e+06
1.288238000000000000e+06
1.288343000000000000e+06
1.288443000000000000e+06
1.288546000000000000e+06
1.288654000000000000e+06
1.288764000000000000e+06
1.288853000000000000e+06
1.288941000000000000e+06
1.289039000000000000e+06
1.289165000000000000e+06
1.289256000000000000e+06
1.289356000000000000e+06
1.289463000000000000e+06
1.289561000000000000e+06
1.289665000000000000e+06
1.289762000000000000e+06
1.289865000000000000e+06
1.289962000000000000e+06
1.290060000000000000e+06
1.290154000000000000e+06
1.290246000000000000e+06
1.290331000000000000e+06
1.290432000000000000e+06
1.290552000000000000e+06
1.290657000000000000e+06
1.290760000000000000e+06
1.290843000000000000e+06
1.290961000000000000e+06
1.291073000000000000e+06
1.291154000000000000e+06
1.291246000000000000e+06
1.291359000000000000e+06
1.291466000000000000e+06
1.291568000000000000e+06
1.291672000000000000e+06
1.291780000000000000e+06
1.291890000000000000e+06
1.292002000000000000e+06
1.292109000000000000e+06
1.292191000000000000e+06
1.292281000000000000e+06
1.292370000000000000e+06
1.292463000000000000e+06
1.292585000000000000e+06
1.292689000000000000e+06
1.292784000000000000e+06
1.292874000000000000e+06
1.292971000000000000e+06
1.293056000000000000e+06
1.293132000000000000e+06
1.293231000000000000e+06
1.293335000000000000e+06
1.293438000000000000e+06
1.293540000000000000e+06
1.293638000000000000e+06
1.293749000000000000e+06
1.293834000000000000e+06
1.293947000000000000e+06
1.294048000000000000e+06
1.294155000000000000e+06
1.294251000000000000e+06
1.294344000000000000e+06
1.294452000000000000e+06
1.294548000000000000e+06
1.294663000000000000e+06
1.294798000000000000e+06
1.294899000000000000e+06
1.294990000000000000e+06
1.295086000000000000e+06
1.295185000000000000e+06
1.295284000000000000e+06
1.295386000000000000e+06
1.295500000000000000e+06
1.295620000000000000e+06
1.295733000000000000e+06
1.295813000000000000e+06
1.295926000000000000e+06
1.296018000000000000e+06
1.296127000000000000e+06
1.296231000000000000e+06
1.296318000000000000e+06
1.296418000000000000e+06
1.296515000000000000e+06
1.296623000000000000e+06
1.296724000000000000e+06
1.296825000000000000e+06
1.296921000000000000e+06
1.297025000000000000e+06
1.297125000000000000e+06
1.297238000000000000e+06
1.297337000000000000e+06
1.297457000000000000e+06
1.297567000000000000e+06
1.297667000000000000e+06
1.297784000000000000e+06
1.297884000000000000e+06
1.297992000000000000e+06
1.298105000000000000e+06
1.298220000000000000e+06
1.298313000000000000e+06
1.298426000000000000e+06
1.298524000000000000e+06
1.298614000000000000e+06
1.298721000000000000e+06
1.298817000000000000e+06
1.298920000000000000e+06
1.299019000000000000e+06
1.299119000000000000e+06
1.299258000000000000e+06
1.299354000000000000e+06
1.299451000000000000e+06
1.299548000000000000e+06
1.299659000000000000e+06
1.299757000000000000e+06
1.299853000000000000e+06
1.299959000000000000e+06
1.300081000000000000e+06
1.300190000000000000e+06
1.300286000000000000e+06
1.300381000000000000e+06
1.300481000000000000e+06
1.300597000000000000e+06
1.300690000000000000e+06
1.300797000000000000e+06
1.300888000000000000e+06
1.300995000000000000e+06
1.301109000000000000e+06
1.301214000000000000e+06
1.301304000000000000e+06
1.301401000000000000e+06
1.301514000000000000e+06
1.301617000000000000e+06
1.301709000000000000e+06
1.301801000000000000e+06
1.301914000000000000e+06
1.302008000000000000e+06
1.302123000000000000e+06
1.302214000000000000e+06
1.302305000000000000e+06
1.302415000000000000e+06
1.302504000000000000e+06
1.302607000000000000e+06
1.302720000000000000e+06
1.302837000000000000e+06
1.302945000000000000e+06
1.303043000000000000e+06
1.303138000000000000e+06
1.303245000000000000e+06
1.303352000000000000e+06
1.303450000000000000e+06
1.303549000000000000e+06
1.303661000000000000e+06
1.303759000000000000e+06
1.303858000000000000e+06
1.303961000000000000e+06
1.304086000000000000e+06
1.304187000000000000e+06
1.304276000000000000e+06
1.304351000000000000e+06
1.304443000000000000e+06
1.304541000000000000e+06
1.304658000000000000e+06
1.304761000000000000e+06
1.304857000000000000e+06
1.304949000000000000e+06
1.305053000000000000e+06
1.305135000000000000e+06
1.305230000000000000e+06
1.305325000000000000e+06
1.305420000000000000e+06
1.305502000000000000e+06
1.305593000000000000e+06
1.305715000000000000e+06
1.305809000000000000e+06
1.305900000000000000e+06
1.305996000000000000e+06
1.306114000000000000e+06
1.306230000000000000e+06
1.306328000000000000e+06
1.306429000000000000e+06
1.306538000000000000e+06
1.306646000000000000e+06
1.306748000000000000e+06
1.306825000000000000e+06
1.306927000000000000e+06
1.307029000000000000e+06
1.307131000000000000e+06
1.307236000000000000e+06
1.307327000000000000e+06
1.307420000000000000e+06
1.307521000000000000e+06
1.307629000000000000e+06
1.307733000000000000e+06
1.307841000000000000e+06
1.307945000000000000e+06
1.308041000000000000e+06
1.308126000000000000e+06
1.308217000000000000e+06
1.308307000000000000e+06
1.308395000000000000e+06
1.308498000000000000e+06
1.308601000000000000e+06
1.308696000000000000e+06
1.308803000000000000e+06
1.308903000000000000e+06
1.309007000000000000e+06
1.309109000000000000e+06
1.309223000000000000e+06
1.309339000000000000e+06
1.309437000000000000e+06
1.309539000000000000e+06
1.309635000000000000e+06
1.309737000000000000e+06
1.309838000000000000e+06
1.309941000000000000e+06
1.310034000000000000e+06
1.310134000000000000e+06
1.310236000000000000e+06
1.310328000000000000e+06
1.310430000000000000e+06
1.310520000000000000e+06
1.310614000000000000e+06
1.310712000000000000e+06
1.310808000000000000e+06
1.310915000000000000e+06
1.311022000000000000e+06
1.311126000000000000e+06
1.311225000000000000e+06
1.311326000000000000e+06
1.311438000000000000e+06
1.311517000000000000e+06
1.311612000000000000e+06
1.311707000000000000e+06
1.311805000000000000e+06
1.311904000000000000e+06
1.311991000000000000e+06
1.312081000000000000e+06
1.312183000000000000e+06
1.312301000000000000e+06
1.312404000000000000e+06
1.312513000000000000e+06
1.312614000000000000e+06
1.312704000000000000e+06
1.312804000000000000e+06
1.312901000000000000e+06
1.313000000000000000e+06
1.313108000000000000e+06
1.313195000000000000e+06
1.313288000000000000e+06
1.313387000000000000e+06
1.313494000000000000e+06
1.313571000000000000e+06
1.313663000000000000e+06
1.313751000000000000e+06
1.313847000000000000e+06
1.313937000000000000e+06
1.314049000000000000e+06
1.314143000000000000e+06
1.314248000000000000e+06
1.314346000000000000e+06
1.314443000000000000e+06
1.314542000000000000e+06
1.314657000000000000e+06
1.314772000000000000e+06
1.314871000000000000e+06
1.314974000000000000e+06
1.315082000000000000e+06
1.315169000000000000e+06
1.315255000000000000e+06
1.315373000000000000e+06
1.315460000000000000e+06
1.315574000000000000e+06
1.315653000000000000e+06
1.315757000000000000e+06
1.315867000000000000e+06
1.315937000000000000e+06
1.316025000000000000e+06
1.316132000000000000e+06
1.316240000000000000e+06
1.316339000000000000e+06
1.316460000000000000e+06
1.316559000000000000e+06
1.316666000000000000e+06
1.316767000000000000e+06
1.316872000000000000e+06
1.316974000000000000e+06
1.317078000000000000e+06
1.317181000000000000e+06
1.317280000000000000e+06
1.317363000000000000e+06
1.317468000000000000e+06
1.317576000000000000e+06
1.317683000000000000e+06
1.317762000000000000e+06
1.317880000000000000e+06
1.317987000000000000e+06
1.318079000000000000e+06
1.318178000000000000e+06
1.318272000000000000e+06
1.318384000000000000e+06
1.318474000000000000e+06
1.318557000000000000e+06
1.318654000000000000e+06
1.318763000000000000e+06
1.318862000000000000e+06
1.318954000000000000e+06
1.319058000000000000e+06
1.319154000000000000e+06
1.319257000000000000e+06
1.319343000000000000e+06
1.319437000000000000e+06
1.319552000000000000e+06
1.319647000000000000e+06
1.319731000000000000e+06
1.319839000000000000e+06
1.319957000000000000e+06
1.320062000000000000e+06
1.320166000000000000e+06
1.320259000000000000e+06
1.320359000000000000e+06
1.320457000000000000e+06
1.320555000000000000e+06
1.320656000000000000e+06
1.320744000000000000e+06
1.320844000000000000e+06
1.320930000000000000e+06
1.321022000000000000e+06
1.321120000000000000e+06
1.321230000000000000e+06
1.321335000000000000e+06
1.321415000000000000e+06
1.321515000000000000e+06
1.321605000000000000e+06
1.321709000000000000e+06
1.321790000000000000e+06
1.321879000000000000e+06
1.321970000000000000e+06
1.322070000000000000e+06
1.322175000000000000e+06
1.322272000000000000e+06
1.322374000000000000e+06
1.322478000000000000e+06
1.322572000000000000e+06
1.322679000000000000e+06
1.322774000000000000e+06
1.322864000000000000e+06
1.322964000000000000e+06
1.323059000000000000e+06
1.323147000000000000e+06
1.323228000000000000e+06
1.323322000000000000e+06
1.323425000000000000e+06
1.323517000000000000e+06
1.323619000000000000e+06
1.323716000000000000e+06
1.323817000000000000e+06
1.323932000000000000e+06
1.324026000000000000e+06
1.324132000000000000e+06
1.324235000000000000e+06
1.324317000000000000e+06
1.324416000000000000e+06
1.324496000000000000e+06
1.324588000000000000e+06
1.324671000000000000e+06
1.324754000000000000e+06
1.324845000000000000e+06
1.324938000000000000e+06
1.325033000000000000e+06
1.325121000000000000e+06
1.325223000000000000e+06
1.325322000000000000e+06
1.325409000000000000e+06
1.325503000000000000e+06
1.325595000000000000e+06
1.325701000000000000e+06
1.325794000000000000e+06
1.325874000000000000e+06
1.325975000000000000e+06
1.326053000000000000e+06
1.326154000000000000e+06
1.326242000000000000e+06
1.326359000000000000e+06
1.326478000000000000e+06
1.326560000000000000e+06
1.326656000000000000e+06
1.326746000000000000e+06
1.326831000000000000e+06
1.326939000000000000e+06
1.327020000000000000e+06
1.327115000000000000e+06
1.327195000000000000e+06
1.327277000000000000e+06
1.327357000000000000e+06
1.327441000000000000e+06
1.327514000000000000e+06
1.327607000000000000e+06
1.327715000000000000e+06
1.327803000000000000e+06
1.327889000000000000e+06
1.327984000000000000e+06
1.328080000000000000e+06
1.328176000000000000e+06
1.328289000000000000e+06
1.328380000000000000e+06
1.328472000000000000e+06
1.328566000000000000e+06
1.328659000000000000e+06
1.328770000000000000e+06
1.328884000000000000e+06
1.328957000000000000e+06
1.329049000000000000e+06
1.329159000000000000e+06
1.329255000000000000e+06
1.329356000000000000e+06
1.329457000000000000e+06
1.329556000000000000e+06
1.329646000000000000e+06
1.329752000000000000e+06
1.329853000000000000e+06
1.329946000000000000e+06
1.330040000000000000e+06
1.330128000000000000e+06
1.330221000000000000e+06
1.330312000000000000e+06
1.330410000000000000e+06
1.330500000000000000e+06
1.330576000000000000e+06
1.330673000000000000e+06
1.330768000000000000e+06
1.330847000000000000e+06
1.330950000000000000e+06
1.331033000000000000e+06
1.331145000000000000e+06
1.331242000000000000e+06
1.331336000000000000e+06
1.331440000000000000e+06
1.331537000000000000e+06
1.331629000000000000e+06
1.331734000000000000e+06
1.331835000000000000e+06
1.331947000000000000e+06
1.332045000000000000e+06
1.332144000000000000e+06
1.332225000000000000e+06
1.332329000000000000e+06
1.332412000000000000e+06
1.332512000000000000e+06
1.332622000000000000e+06
1.332718000000000000e+06
1.332820000000000000e+06
1.332913000000000000e+06
1.333005000000000000e+06
1.333087000000000000e+06
1.333196000000000000e+06
1.333302000000000000e+06
1.333408000000000000e+06
1.333525000000000000e+06
1.333616000000000000e+06
1.333702000000000000e+06
1.333800000000000000e+06
1.333907000000000000e+06
1.333992000000000000e+06
1.334082000000000000e+06
1.334184000000000000e+06
1.334273000000000000e+06
1.334353000000000000e+06
1.334460000000000000e+06
1.334568000000000000e+06
1.334652000000000000e+06
1.334754000000000000e+06
1.334866000000000000e+06
1.334949000000000000e+06
1.335053000000000000e+06
1.335159000000000000e+06
1.335269000000000000e+06
1.335357000000000000e+06
1.335439000000000000e+06
1.335552000000000000e+06
1.335651000000000000e+06
1.335757000000000000e+06
1.335860000000000000e+06
1.335955000000000000e+06
1.336048000000000000e+06
1.336131000000000000e+06
1.336246000000000000e+06
1.336344000000000000e+06
1.336460000000000000e+06
1.336557000000000000e+06
1.336653000000000000e+06
1.336712000000000000e+06
1.336809000000000000e+06
1.336919000000000000e+06
1.337008000000000000e+06
1.337096000000000000e+06
1.337202000000000000e+06
1.337290000000000000e+06
1.337390000000000000e+06
1.337496000000000000e+06
1.337600000000000000e+06
1.337674000000000000e+06
1.337762000000000000e+06
1.337838000000000000e+06
1.337936000000000000e+06
1.338047000000000000e+06
1.338134000000000000e+06
1.338238000000000000e+06
1.338334000000000000e+06
1.338408000000000000e+06
1.338505000000000000e+06
1.338604000000000000e+06
1.338690000000000000e+06
1.338775000000000000e+06
1.338878000000000000e+06
1.338939000000000000e+06
1.339016000000000000e+06
1.339109000000000000e+06
1.339210000000000000e+06
1.339294000000000000e+06
1.339399000000000000e+06
1.339500000000000000e+06
1.339593000000000000e+06
1.339678000000000000e+06
1.339789000000000000e+06
1.339884000000000000e+06
1.339982000000000000e+06
1.340087000000000000e+06
1.340163000000000000e+06
1.340267000000000000e+06
1.340386000000000000e+06
1.340481000000000000e+06
1.340591000000000000e+06
1.340674000000000000e+06
1.340770000000000000e+06
1.340852000000000000e+06
1.340948000000000000e+06
1.341037000000000000e+06
1.341142000000000000e+06
1.341244000000000000e+06
1.341341000000000000e+06
1.341434000000000000e+06
1.341537000000000000e+06
1.341639000000000000e+06
1.341732000000000000e+06
1.341827000000000000e+06
1.341926000000000000e+06
1.342024000000000000e+06
1.342141000000000000e+06
1.342250000000000000e+06
1.342350000000000000e+06
1.342437000000000000e+06
1.342521000000000000e+06
1.342624000000000000e+06
1.342736000000000000e+06
1.342831000000000000e+06
1.342927000000000000e+06
1.343023000000000000e+06
1.343109000000000000e+06
1.343205000000000000e+06
1.343299000000000000e+06
1.343391000000000000e+06
1.343489000000000000e+06
1.343574000000000000e+06
1.343686000000000000e+06
1.343768000000000000e+06
1.343876000000000000e+06
1.343959000000000000e+06
1.344048000000000000e+06
1.344158000000000000e+06
1.344251000000000000e+06
1.344362000000000000e+06
1.344462000000000000e+06
1.344538000000000000e+06
1.344632000000000000e+06
1.344732000000000000e+06
1.344831000000000000e+06
1.344917000000000000e+06
1.345001000000000000e+06
1.345116000000000000e+06
1.345207000000000000e+06
1.345305000000000000e+06
1.345396000000000000e+06
1.345504000000000000e+06
1.345574000000000000e+06
1.345653000000000000e+06
1.345752000000000000e+06
1.345842000000000000e+06
1.345929000000000000e+06
1.346033000000000000e+06
1.346134000000000000e+06
1.346220000000000000e+06
1.346317000000000000e+06
1.346403000000000000e+06
1.346493000000000000e+06
1.346587000000000000e+06
1.346685000000000000e+06
1.346773000000000000e+06
1.346871000000000000e+06
1.346981000000000000e+06
1.347078000000000000e+06
1.347177000000000000e+06
1.347269000000000000e+06
1.347358000000000000e+06
1.347447000000000000e+06
1.347536000000000000e+06
1.347644000000000000e+06
1.347755000000000000e+06
1.347852000000000000e+06
1.347949000000000000e+06
1.348035000000000000e+06
1.348122000000000000e+06
1.348212000000000000e+06
1.348309000000000000e+06
1.348389000000000000e+06
1.348484000000000000e+06
1.348562000000000000e+06
1.348653000000000000e+06
1.348755000000000000e+06
1.348863000000000000e+06
1.348956000000000000e+06
1.349058000000000000e+06
1.349159000000000000e+06
1.349249000000000000e+06
1.349333000000000000e+06
1.349425000000000000e+06
1.349525000000000000e+06
1.349612000000000000e+06
1.349702000000000000e+06
1.349784000000000000e+06
1.349887000000000000e+06
1.349981000000000000e+06
1.350070000000000000e+06
1.350151000000000000e+06
1.350261000000000000e+06
1.350335000000000000e+06
1.350448000000000000e+06
1.350539000000000000e+06
1.350626000000000000e+06
1.350725000000000000e+06
1.350819000000000000e+06
1.350928000000000000e+06
1.351038000000000000e+06
1.351136000000000000e+06
1.351227000000000000e+06
1.351327000000000000e+06
1.351426000000000000e+06
1.351508000000000000e+06
1.351605000000000000e+06
1.351698000000000000e+06
1.351806000000000000e+06
1.351895000000000000e+06
1.351985000000000000e+06
1.352081000000000000e+06
1.352170000000000000e+06
1.352273000000000000e+06
1.352361000000000000e+06
1.352452000000000000e+06
1.352545000000000000e+06
1.352636000000000000e+06
1.352719000000000000e+06
1.352810000000000000e+06
1.352893000000000000e+06
1.352986000000000000e+06
1.353073000000000000e+06
1.353172000000000000e+06
1.353260000000000000e+06
1.353364000000000000e+06
1.353460000000000000e+06
1.353543000000000000e+06
1.353639000000000000e+06
1.353733000000000000e+06
1.353823000000000000e+06
1.353930000000000000e+06
1.354031000000000000e+06
1.354128000000000000e+06
1.354220000000000000e+06
1.354313000000000000e+06
1.354395000000000000e+06
1.354496000000000000e+06
1.354596000000000000e+06
1.354667000000000000e+06
1.354766000000000000e+06
1.354871000000000000e+06
1.354979000000000000e+06
1.355076000000000000e+06
1.355171000000000000e+06
1.355270000000000000e+06
1.355364000000000000e+06
1.355455000000000000e+06
1.355546000000000000e+06
1.355633000000000000e+06
1.355732000000000000e+06
1.355837000000000000e+06
1.355940000000000000e+06
1.356040000000000000e+06
1.356137000000000000e+06
1.356232000000000000e+06
1.356331000000000000e+06
1.356433000000000000e+06
1.356534000000000000e+06
1.356612000000000000e+06
1.356708000000000000e+06
1.356790000000000000e+06
1.356893000000000000e+06
1.356994000000000000e+06
1.357092000000000000e+06
1.357202000000000000e+06
1.357282000000000000e+06
1.357378000000000000e+06
1.357467000000000000e+06
1.357561000000000000e+06
1.357671000000000000e+06
1.357767000000000000e+06
1.357859000000000000e+06
1.357962000000000000e+06
1.358068000000000000e+06
1.358163000000000000e+06
1.358268000000000000e+06
1.358379000000000000e+06
1.358470000000000000e+06
1.358557000000000000e+06
1.358652000000000000e+06
1.358746000000000000e+06
1.358851000000000000e+06
1.358946000000000000e+06
1.359041000000000000e+06
1.359130000000000000e+06
1.359214000000000000e+06
1.359303000000000000e+06
1.359403000000000000e+06
1.359503000000000000e+06
1.359591000000000000e+06
1.359667000000000000e+06
1.359766000000000000e+06
1.359870000000000000e+06
1.359955000000000000e+06
1.360047000000000000e+06
1.360132000000000000e+06
1.360222000000000000e+06
1.360314000000000000e+06
1.360414000000000000e+06
1.360520000000000000e+06
1.360619000000000000e+06
1.360716000000000000e+06
1.360806000000000000e+06
1.360899000000000000e+06
1.360995000000000000e+06
1.361089000000000000e+06
1.361181000000000000e+06
1.361265000000000000e+06
1.361353000000000000e+06
1.361453000000000000e+06
1.361524000000000000e+06
1.361618000000000000e+06
1.361703000000000000e+06
1.361797000000000000e+06
1.361894000000000000e+06
1.361994000000000000e+06
1.362090000000000000e+06
1.362172000000000000e+06
1.362250000000000000e+06
1.362325000000000000e+06
1.362428000000000000e+06
1.362513000000000000e+06
1.362618000000000000e+06
1.362721000000000000e+06
1.362805000000000000e+06
1.362902000000000000e+06
1.362984000000000000e+06
1.363087000000000000e+06
1.363189000000000000e+06
1.363275000000000000e+06
1.363369000000000000e+06
1.363452000000000000e+06
1.363552000000000000e+06
1.363638000000000000e+06
1.363730000000000000e+06
1.363833000000000000e+06
1.363933000000000000e+06
1.364031000000000000e+06
1.364122000000000000e+06
1.364193000000000000e+06
1.364289000000000000e+06
1.364371000000000000e+06
1.364467000000000000e+06
1.364544000000000000e+06
1.364634000000000000e+06
1.364723000000000000e+06
1.364819000000000000e+06
1.364901000000000000e+06
1.364991000000000000e+06
1.365080000000000000e+06
1.365165000000000000e+06
1.365261000000000000e+06
1.365370000000000000e+06
1.365462000000000000e+06
1.365540000000000000e+06
1.365635000000000000e+06
1.365734000000000000e+06
1.365820000000000000e+06
1.365907000000000000e+06
1.365999000000000000e+06
1.366087000000000000e+06
1.366186000000000000e+06
1.366279000000000000e+06
1.366373000000000000e+06
1.366469000000000000e+06
1.366550000000000000e+06
1.366632000000000000e+06
1.366744000000000000e+06
1.366840000000000000e+06
1.366935000000000000e+06
1.367032000000000000e+06
1.367138000000000000e+06
1.367230000000000000e+06
1.367321000000000000e+06
1.367418000000000000e+06
1.367506000000000000e+06
1.367583000000000000e+06
1.367661000000000000e+06
1.367758000000000000e+06
1.367840000000000000e+06
1.367937000000000000e+06
1.368018000000000000e+06
1.368118000000000000e+06
1.368203000000000000e+06
1.368304000000000000e+06
1.368389000000000000e+06
1.368481000000000000e+06
1.368575000000000000e+06
1.368663000000000000e+06
1.368782000000000000e+06
1.368868000000000000e+06
1.368971000000000000e+06
1.369077000000000000e+06
1.369161000000000000e+06
1.369231000000000000e+06
1.369316000000000000e+06
1.369418000000000000e+06
1.369497000000000000e+06
1.369591000000000000e+06
1.369686000000000000e+06
1.369774000000000000e+06
1.369871000000000000e+06
1.369965000000000000e+06
1.370056000000000000e+06
1.370134000000000000e+06
1.370215000000000000e+06
1.370314000000000000e+06
1.370400000000000000e+06
1.370486000000000000e+06
1.370579000000000000e+06
1.370661000000000000e+06
1.370750000000000000e+06
1.370834000000000000e+06
1.370934000000000000e+06
1.371041000000000000e+06
1.371126000000000000e+06
1.371223000000000000e+06
1.371313000000000000e+06
1.371393000000000000e+06
1.371478000000000000e+06
1.371573000000000000e+06
1.371662000000000000e+06
1.371760000000000000e+06
1.371850000000000000e+06
1.371943000000000000e+06
1.372019000000000000e+06
1.372106000000000000e+06
1.372213000000000000e+06
1.372307000000000000e+06
1.372404000000000000e+06
1.372481000000000000e+06
1.372574000000000000e+06
1.372674000000000000e+06
1.372767000000000000e+06
1.372867000000000000e+06
1.372969000000000000e+06
1.373055000000000000e+06
1.373139000000000000e+06
1.373207000000000000e+06
1.373305000000000000e+06
1.373401000000000000e+06
1.373476000000000000e+06
1.373549000000000000e+06
1.373635000000000000e+06
1.373714000000000000e+06
1.373816000000000000e+06
1.373903000000000000e+06
1.373994000000000000e+06
1.374069000000000000e+06
1.374156000000000000e+06
1.374251000000000000e+06
1.374352000000000000e+06
1.374436000000000000e+06
1.374518000000000000e+06
1.374629000000000000e+06
1.374730000000000000e+06
1.374846000000000000e+06
1.374952000000000000e+06
1.375036000000000000e+06
1.375137000000000000e+06
1.375230000000000000e+06
1.375323000000000000e+06
1.375413000000000000e+06
1.375513000000000000e+06
1.375605000000000000e+06
1.375688000000000000e+06
1.375767000000000000e+06
1.375855000000000000e+06
1.375924000000000000e+06
1.375994000000000000e+06
1.376077000000000000e+06
1.376169000000000000e+06
1.376248000000000000e+06
1.376340000000000000e+06
1.376435000000000000e+06
1.376527000000000000e+06
1.376615000000000000e+06
1.376701000000000000e+06
1.376807000000000000e+06
1.376888000000000000e+06
1.376978000000000000e+06
1.377082000000000000e+06
1.377160000000000000e+06
1.377258000000000000e+06
1.377362000000000000e+06
1.377461000000000000e+06
1.377554000000000000e+06
1.377644000000000000e+06
1.377725000000000000e+06
1.377838000000000000e+06
1.377932000000000000e+06
1.378038000000000000e+06
1.378140000000000000e+06
1.378237000000000000e+06
1.378328000000000000e+06
1.378429000000000000e+06
1.378529000000000000e+06
1.378612000000000000e+06
1.378693000000000000e+06
1.378780000000000000e+06
1.378892000000000000e+06
1.378967000000000000e+06
1.379046000000000000e+06
1.379132000000000000e+06
1.379220000000000000e+06
1.379311000000000000e+06
1.379399000000000000e+06
1.379486000000000000e+06
1.379581000000000000e+06
1.379679000000000000e+06
1.379764000000000000e+06
1.379858000000000000e+06
1.379949000000000000e+06
1.380039000000000000e+06
1.380125000000000000e+06
1.380204000000000000e+06
1.380291000000000000e+06
1.380373000000000000e+06
1.380453000000000000e+06
1.380543000000000000e+06
1.380641000000000000e+06
1.380728000000000000e+06
1.380803000000000000e+06
1.380873000000000000e+06
1.380970000000000000e+06
1.381062000000000000e+06
1.381149000000000000e+06
1.381233000000000000e+06
1.381314000000000000e+06
1.381411000000000000e+06
1.381510000000000000e+06
1.381598000000000000e+06
1.381691000000000000e+06
1.381799000000000000e+06
1.381883000000000000e+06
1.381972000000000000e+06
1.382052000000000000e+06
1.382149000000000000e+06
1.382231000000000000e+06
1.382321000000000000e+06
1.382409000000000000e+06
1.382499000000000000e+06
1.382580000000000000e+06
1.382673000000000000e+06
1.382765000000000000e+06
1.382856000000000000e+06
1.382951000000000000e+06
1.383040000000000000e+06
1.383129000000000000e+06
1.383212000000000000e+06
1.383293000000000000e+06
1.383386000000000000e+06
1.383461000000000000e+06
1.383549000000000000e+06
1.383656000000000000e+06
1.383741000000000000e+06
1.383830000000000000e+06
1.383908000000000000e+06
1.383989000000000000e+06
1.384080000000000000e+06
1.384167000000000000e+06
1.384266000000000000e+06
1.384369000000000000e+06
1.384453000000000000e+06
1.384551000000000000e+06
1.384642000000000000e+06
1.384730000000000000e+06
1.384807000000000000e+06
1.384892000000000000e+06
1.384978000000000000e+06
1.385066000000000000e+06
1.385168000000000000e+06
1.385233000000000000e+06
1.385323000000000000e+06
1.385422000000000000e+06
1.385494000000000000e+06
1.385580000000000000e+06
1.385678000000000000e+06
1.385768000000000000e+06
1.385866000000000000e+06
1.385960000000000000e+06
1.386053000000000000e+06
1.386143000000000000e+06
1.386242000000000000e+06
1.386335000000000000e+06
1.386439000000000000e+06
1.386524000000000000e+06
1.386619000000000000e+06
1.386713000000000000e+06
1.386800000000000000e+06
1.386885000000000000e+06
1.386970000000000000e+06
1.387066000000000000e+06
1.387148000000000000e+06
1.387228000000000000e+06
1.387311000000000000e+06
1.387381000000000000e+06
1.387454000000000000e+06
1.387535000000000000e+06
1.387621000000000000e+06
1.387703000000000000e+06
1.387802000000000000e+06
1.387883000000000000e+06
1.387966000000000000e+06
1.388047000000000000e+06
1.388138000000000000e+06
1.388233000000000000e+06
1.388334000000000000e+06
1.388431000000000000e+06
1.388502000000000000e+06
1.388595000000000000e+06
1.388672000000000000e+06
1.388775000000000000e+06
1.388840000000000000e+06
1.388943000000000000e+06
1.389021000000000000e+06
1.389125000000000000e+06
1.389208000000000000e+06
1.389300000000000000e+06
1.389376000000000000e+06
1.389461000000000000e+06
1.389540000000000000e+06
1.389634000000000000e+06
1.389727000000000000e+06
1.389817000000000000e+06
1.389897000000000000e+06
1.389998000000000000e+06
1.390080000000000000e+06
1.390151000000000000e+06
1.390236000000000000e+06
1.390343000000000000e+06
1.390435000000000000e+06
1.390542000000000000e+06
1.390634000000000000e+06
1.390726000000000000e+06
1.390813000000000000e+06
1.390894000000000000e+06
1.390998000000000000e+06
1.391091000000000000e+06
1.391178000000000000e+06
1.391274000000000000e+06
1.391380000000000000e+06
1.391474000000000000e+06
1.391565000000000000e+06
1.391658000000000000e+06
1.391727000000000000e+06
1.391810000000000000e+06
1.391884000000000000e+06
1.391990000000000000e+06
1.392084000000000000e+06
1.392172000000000000e+06
1.392243000000000000e+06
1.392326000000000000e+06
1.392407000000000000e+06
1.392497000000000000e+06
1.392582000000000000e+06
1.392668000000000000e+06
1.392773000000000000e+06
1.392850000000000000e+06
1.392950000000000000e+06
1.393040000000000000e+06
1.393141000000000000e+06
1.393235000000000000e+06
1.393311000000000000e+06
1.393399000000000000e+06
1.393473000000000000e+06
1.393578000000000000e+06
1.393670000000000000e+06
1.393764000000000000e+06
1.393848000000000000e+06
1.393938000000000000e+06
1.394027000000000000e+06
1.394118000000000000e+06
1.394208000000000000e+06
1.394296000000000000e+06
1.394383000000000000e+06
1.394471000000000000e+06
1.394558000000000000e+06
1.394657000000000000e+06
1.394739000000000000e+06
1.394805000000000000e+06
1.394900000000000000e+06
1.395003000000000000e+06
1.395092000000000000e+06
1.395188000000000000e+06
1.395284000000000000e+06
1.395387000000000000e+06
1.395490000000000000e+06
1.395589000000000000e+06
1.395682000000000000e+06
1.395764000000000000e+06
1.395855000000000000e+06
1.395957000000000000e+06
1.396045000000000000e+06
1.396125000000000000e+06
1.396199000000000000e+06
1.396293000000000000e+06
1.396387000000000000e+06
1.396472000000000000e+06
1.396569000000000000e+06
1.396638000000000000e+06
1.396732000000000000e+06
1.396815000000000000e+06
1.396903000000000000e+06
1.396997000000000000e+06
1.397084000000000000e+06
1.397159000000000000e+06
1.397248000000000000e+06
1.397335000000000000e+06
1.397422000000000000e+06
1.397495000000000000e+06
1.397579000000000000e+06
1.397677000000000000e+06
1.397761000000000000e+06
1.397858000000000000e+06
1.397940000000000000e+06
1.398025000000000000e+06
1.398111000000000000e+06
1.398186000000000000e+06
1.398271000000000000e+06
1.398353000000000000e+06
1.398439000000000000e+06
1.398517000000000000e+06
1.398616000000000000e+06
1.398694000000000000e+06
1.398776000000000000e+06
1.398865000000000000e+06
1.398946000000000000e+06
1.399033000000000000e+06
1.399133000000000000e+06
1.399216000000000000e+06
1.399289000000000000e+06
1.399378000000000000e+06
1.399471000000000000e+06
1.399574000000000000e+06
1.399670000000000000e+06
1.399765000000000000e+06
1.399843000000000000e+06
1.399934000000000000e+06
1.400029000000000000e+06
1.400117000000000000e+06
1.400184000000000000e+06
1.400259000000000000e+06
1.400345000000000000e+06
1.400446000000000000e+06
1.400525000000000000e+06
1.400602000000000000e+06
1.400715000000000000e+06
1.400797000000000000e+06
1.400870000000000000e+06
1.400943000000000000e+06
1.401027000000000000e+06
1.401122000000000000e+06
1.401211000000000000e+06
1.401288000000000000e+06
1.401370000000000000e+06
1.401465000000000000e+06
1.401550000000000000e+06
1.401641000000000000e+06
1.401723000000000000e+06
1.401813000000000000e+06
1.401911000000000000e+06
1.401980000000000000e+06
1.402070000000000000e+06
1.402157000000000000e+06
1.402254000000000000e+06
1.402341000000000000e+06
1.402430000000000000e+06
1.402514000000000000e+06
1.402608000000000000e+06
1.402706000000000000e+06
1.402810000000000000e+06
1.402898000000000000e+06
1.402996000000000000e+06
1.403081000000000000e+06
1.403161000000000000e+06
1.403260000000000000e+06
1.403348000000000000e+06
1.403428000000000000e+06
1.403519000000000000e+06
1.403608000000000000e+06
1.403704000000000000e+06
1.403799000000000000e+06
1.403884000000000000e+06
1.403973000000000000e+06
1.404043000000000000e+06
1.404142000000000000e+06
1.404238000000000000e+06
1.404327000000000000e+06
1.404424000000000000e+06
1.404521000000000000e+06
1.404593000000000000e+06
1.404673000000000000e+06
1.404764000000000000e+06
1.404860000000000000e+06
1.404965000000000000e+06
1.405042000000000000e+06
1.405118000000000000e+06
1.405207000000000000e+06
1.405302000000000000e+06
1.405387000000000000e+06
1.405477000000000000e+06
1.405573000000000000e+06
1.405654000000000000e+06
1.405743000000000000e+06
1.405824000000000000e+06
1.405914000000000000e+06
1.406020000000000000e+06
1.406107000000000000e+06
1.406187000000000000e+06
1.406279000000000000e+06
1.406357000000000000e+06
1.406450000000000000e+06
1.406546000000000000e+06
1.406636000000000000e+06
1.406725000000000000e+06
1.406804000000000000e+06
1.406889000000000000e+06
1.406983000000000000e+06
1.407068000000000000e+06
1.407148000000000000e+06
1.407250000000000000e+06
1.407346000000000000e+06
1.407430000000000000e+06
1.407532000000000000e+06
1.407632000000000000e+06
1.407713000000000000e+06
1.407799000000000000e+06
1.407901000000000000e+06
1.407980000000000000e+06
1.408074000000000000e+06
1.408170000000000000e+06
1.408275000000000000e+06
1.408340000000000000e+06
1.408428000000000000e+06
1.408511000000000000e+06
1.408589000000000000e+06
1.408688000000000000e+06
1.408773000000000000e+06
1.408867000000000000e+06
1.408951000000000000e+06
1.409049000000000000e+06
1.409154000000000000e+06
1.409234000000000000e+06
1.409324000000000000e+06
1.409406000000000000e+06
1.409502000000000000e+06
1.409601000000000000e+06
1.409676000000000000e+06
1.409742000000000000e+06
1.409837000000000000e+06
1.409921000000000000e+06
1.410013000000000000e+06
1.410074000000000000e+06
1.410157000000000000e+06
1.410227000000000000e+06
1.410321000000000000e+06
1.410412000000000000e+06
1.410491000000000000e+06
1.410567000000000000e+06
1.410654000000000000e+06
1.410757000000000000e+06
1.410839000000000000e+06
1.410921000000000000e+06
1.411001000000000000e+06
1.411080000000000000e+06
1.411144000000000000e+06
1.411227000000000000e+06
1.411302000000000000e+06
1.411374000000000000e+06
1.411478000000000000e+06
1.411565000000000000e+06
1.411636000000000000e+06
1.411717000000000000e+06
1.411798000000000000e+06
1.411899000000000000e+06
1.411977000000000000e+06
1.412060000000000000e+06
1.412135000000000000e+06
1.412207000000000000e+06
1.412309000000000000e+06
1.412396000000000000e+06
1.412492000000000000e+06
1.412571000000000000e+06
1.412651000000000000e+06
1.412763000000000000e+06
1.412856000000000000e+06
1.412930000000000000e+06
1.413008000000000000e+06
1.413092000000000000e+06
1.413174000000000000e+06
1.413267000000000000e+06
1.413361000000000000e+06
1.413461000000000000e+06
1.413536000000000000e+06
1.413633000000000000e+06
1.413711000000000000e+06
1.413779000000000000e+06
1.413872000000000000e+06
1.413955000000000000e+06
1.414036000000000000e+06
1.414117000000000000e+06
1.414207000000000000e+06
1.414280000000000000e+06
1.414378000000000000e+06
1.414467000000000000e+06
1.414557000000000000e+06
1.414640000000000000e+06
1.414713000000000000e+06
1.414802000000000000e+06
1.414887000000000000e+06
1.414984000000000000e+06
1.415064000000000000e+06
1.415158000000000000e+06
1.415231000000000000e+06
1.415314000000000000e+06
1.415396000000000000e+06
1.415493000000000000e+06
1.415562000000000000e+06
1.415665000000000000e+06
1.415771000000000000e+06
1.415840000000000000e+06
1.415922000000000000e+06
1.416018000000000000e+06
1.416126000000000000e+06
1.416209000000000000e+06
1.416294000000000000e+06
1.416396000000000000e+06
1.416468000000000000e+06
1.416549000000000000e+06
1.416637000000000000e+06
1.416717000000000000e+06
1.416803000000000000e+06
1.416905000000000000e+06
1.417002000000000000e+06
1.417101000000000000e+06
1.417186000000000000e+06
1.417271000000000000e+06
1.417362000000000000e+06
1.417453000000000000e+06
1.417528000000000000e+06
1.417595000000000000e+06
1.417664000000000000e+06
1.417747000000000000e+06
1.417839000000000000e+06
1.417927000000000000e+06
1.418028000000000000e+06
1.418107000000000000e+06
1.418184000000000000e+06
1.418267000000000000e+06
1.418354000000000000e+06
1.418447000000000000e+06
1.418530000000000000e+06
1.418610000000000000e+06
1.418709000000000000e+06
1.418798000000000000e+06
1.418900000000000000e+06
1.418987000000000000e+06
1.419068000000000000e+06
1.419144000000000000e+06
1.419223000000000000e+06
1.419295000000000000e+06
1.419380000000000000e+06
1.419461000000000000e+06
1.419548000000000000e+06
1.419626000000000000e+06
1.419723000000000000e+06
1.419799000000000000e+06
1.419889000000000000e+06
1.419976000000000000e+06
1.420067000000000000e+06
1.420149000000000000e+06
1.420227000000000000e+06
1.420324000000000000e+06
1.420411000000000000e+06
1.420480000000000000e+06
1.420567000000000000e+06
1.420638000000000000e+06
1.420707000000000000e+06
1.420794000000000000e+06
1.420866000000000000e+06
1.420946000000000000e+06
1.421031000000000000e+06
1.421118000000000000e+06
1.421186000000000000e+06
1.421272000000000000e+06
1.421340000000000000e+06
1.421428000000000000e+06
1.421516000000000000e+06
1.421590000000000000e+06
1.421676000000000000e+06
1.421772000000000000e+06
1.421856000000000000e+06
1.421935000000000000e+06
1.422030000000000000e+06
1.422111000000000000e+06
1.422203000000000000e+06
1.422278000000000000e+06
1.422367000000000000e+06
1.422448000000000000e+06
1.422515000000000000e+06
1.422604000000000000e+06
1.422676000000000000e+06
1.422773000000000000e+06
1.422855000000000000e+06
1.422945000000000000e+06
1.423042000000000000e+06
1.423122000000000000e+06
1.423190000000000000e+06
1.423284000000000000e+06
1.423361000000000000e+06
1.423450000000000000e+06
1.423539000000000000e+06
1.423635000000000000e+06
1.423718000000000000e+06
1.423793000000000000e+06
1.423886000000000000e+06
1.423960000000000000e+06
1.424041000000000000e+06
1.424127000000000000e+06
1.424198000000000000e+06
1.424277000000000000e+06
1.424369000000000000e+06
1.424456000000000000e+06
1.424542000000000000e+06
1.424632000000000000e+06
1.424733000000000000e+06
1.424821000000000000e+06
1.424901000000000000e+06
1.424988000000000000e+06
1.425058000000000000e+06
1.425146000000000000e+06
1.425235000000000000e+06
1.425317000000000000e+06
1.425413000000000000e+06
1.425505000000000000e+06
1.425583000000000000e+06
1.425685000000000000e+06
1.425772000000000000e+06
1.425863000000000000e+06
1.425961000000000000e+06
1.426041000000000000e+06
1.426127000000000000e+06
1.426196000000000000e+06
1.426281000000000000e+06
1.426365000000000000e+06
1.426451000000000000e+06
1.426542000000000000e+06
1.426618000000000000e+06
1.426696000000000000e+06
1.426789000000000000e+06
1.426884000000000000e+06
1.426958000000000000e+06
1.427043000000000000e+06
1.427148000000000000e+06
1.427224000000000000e+06
1.427307000000000000e+06
1.427383000000000000e+06
1.427470000000000000e+06
1.427574000000000000e+06
1.427654000000000000e+06
1.427729000000000000e+06
1.427806000000000000e+06
1.427898000000000000e+06
1.427988000000000000e+06
1.428076000000000000e+06
1.428166000000000000e+06
1.428261000000000000e+06
1.428333000000000000e+06
1.428411000000000000e+06
1.428509000000000000e+06
1.428590000000000000e+06
1.428665000000000000e+06
1.428753000000000000e+06
1.428835000000000000e+06
1.428923000000000000e+06
1.429003000000000000e+06
1.429074000000000000e+06
1.429146000000000000e+06
1.429224000000000000e+06
1.429297000000000000e+06
1.429378000000000000e+06
1.429459000000000000e+06
1.429527000000000000e+06
1.429614000000000000e+06
1.429712000000000000e+06
1.429800000000000000e+06
1.429875000000000000e+06
1.429955000000000000e+06
1.430046000000000000e+06
1.430135000000000000e+06
1.430225000000000000e+06
1.430305000000000000e+06
1.430400000000000000e+06
1.430479000000000000e+06
1.430571000000000000e+06
1.430651000000000000e+06
1.430734000000000000e+06
1.430801000000000000e+06
1.430904000000000000e+06
1.430993000000000000e+06
1.431070000000000000e+06
1.431148000000000000e+06
1.431237000000000000e+06
1.431335000000000000e+06
1.431418000000000000e+06
1.431502000000000000e+06
1.431593000000000000e+06
1.431662000000000000e+06
1.431751000000000000e+06
1.431821000000000000e+06
1.431903000000000000e+06
1.431993000000000000e+06
1.432076000000000000e+06
1.432158000000000000e+06
1.432240000000000000e+06
1.432325000000000000e+06
1.432404000000000000e+06
1.432484000000000000e+06
1.432566000000000000e+06
1.432648000000000000e+06
1.432734000000000000e+06
1.432828000000000000e+06
1.432928000000000000e+06
1.433002000000000000e+06
1.433093000000000000e+06
1.433171000000000000e+06
1.433271000000000000e+06
1.433348000000000000e+06
1.433423000000000000e+06
1.433513000000000000e+06
1.433601000000000000e+06
1.433700000000000000e+06
1.433785000000000000e+06
1.433859000000000000e+06
1.433954000000000000e+06
1.434047000000000000e+06
1.434120000000000000e+06
1.434203000000000000e+06
1.434308000000000000e+06
1.434377000000000000e+06
1.434469000000000000e+06
1.434555000000000000e+06
1.434639000000000000e+06
1.434735000000000000e+06
1.434817000000000000e+06
1.434879000000000000e+06
1.434970000000000000e+06
1.435065000000000000e+06
1.435151000000000000e+06
1.435233000000000000e+06
1.435316000000000000e+06
1.435418000000000000e+06
1.435503000000000000e+06
1.435586000000000000e+06
1.435669000000000000e+06
1.435753000000000000e+06
1.435824000000000000e+06
1.435898000000000000e+06
1.435964000000000000e+06
1.436048000000000000e+06
1.436140000000000000e+06
1.436212000000000000e+06
1.436284000000000000e+06
1.436367000000000000e+06
1.436459000000000000e+06
1.436551000000000000e+06
1.436620000000000000e+06
1.436716000000000000e+06
1.436792000000000000e+06
1.436873000000000000e+06
1.436981000000000000e+06
1.437059000000000000e+06
1.437117000000000000e+06
1.437204000000000000e+06
1.437294000000000000e+06
1.437374000000000000e+06
1.437455000000000000e+06
1.437538000000000000e+06
1.437635000000000000e+06
1.437724000000000000e+06
1.437813000000000000e+06
1.437900000000000000e+06
1.437980000000000000e+06
1.438067000000000000e+06
1.438165000000000000e+06
1.438256000000000000e+06
1.438334000000000000e+06
1.438425000000000000e+06
1.438501000000000000e+06
1.438576000000000000e+06
1.438667000000000000e+06
1.438766000000000000e+06
1.438839000000000000e+06
1.438919000000000000e+06
1.439005000000000000e+06
1.439091000000000000e+06
1.439178000000000000e+06
1.439276000000000000e+06
1.439358000000000000e+06
1.439432000000000000e+06
1.439498000000000000e+06
1.439557000000000000e+06
1.439650000000000000e+06
1.439731000000000000e+06
1.439820000000000000e+06
1.439899000000000000e+06
1.439996000000000000e+06
1.440081000000000000e+06
1.440158000000000000e+06
1.440232000000000000e+06
1.440299000000000000e+06
1.440396000000000000e+06
1.440479000000000000e+06
1.440577000000000000e+06
1.440651000000000000e+06
1.440734000000000000e+06
1.440803000000000000e+06
1.440895000000000000e+06
1.440977000000000000e+06
1.441067000000000000e+06
1.441147000000000000e+06
1.441226000000000000e+06
1.441327000000000000e+06
1.441405000000000000e+06
1.441489000000000000e+06
1.441571000000000000e+06
1.441659000000000000e+06
1.441751000000000000e+06
1.441839000000000000e+06
1.441916000000000000e+06
1.441990000000000000e+06
1.442080000000000000e+06
1.442170000000000000e+06
1.442249000000000000e+06
1.442345000000000000e+06
1.442419000000000000e+06
1.442487000000000000e+06
1.442578000000000000e+06
1.442656000000000000e+06
1.442738000000000000e+06
1.442833000000000000e+06
1.442911000000000000e+06
1.442989000000000000e+06
1.443081000000000000e+06
1.443164000000000000e+06
1.443255000000000000e+06
1.443353000000000000e+06
1.443426000000000000e+06
1.443531000000000000e+06
1.443609000000000000e+06
1.443691000000000000e+06
1.443781000000000000e+06
1.443878000000000000e+06
1.443963000000000000e+06
1.444049000000000000e+06
1.444133000000000000e+06
1.444214000000000000e+06
1.444282000000000000e+06
1.444355000000000000e+06
1.444437000000000000e+06
1.444517000000000000e+06
1.444615000000000000e+06
1.444708000000000000e+06
1.444795000000000000e+06
1.444882000000000000e+06
1.444966000000000000e+06
1.445043000000000000e+06
1.445129000000000000e+06
1.445234000000000000e+06
1.445315000000000000e+06
1.445419000000000000e+06
1.445508000000000000e+06
1.445586000000000000e+06
1.445662000000000000e+06
1.445737000000000000e+06
1.445819000000000000e+06
1.445907000000000000e+06
1.445987000000000000e+06
1.446065000000000000e+06
1.446167000000000000e+06
1.446238000000000000e+06
1.446318000000000000e+06
1.446407000000000000e+06
1.446495000000000000e+06
1.446579000000000000e+06
1.446675000000000000e+06
1.446766000000000000e+06
1.446843000000000000e+06
1.446937000000000000e+06
1.447029000000000000e+06
1.447104000000000000e+06
1.447190000000000000e+06
1.447283000000000000e+06
1.447372000000000000e+06
1.447454000000000000e+06
1.447548000000000000e+06
1.447627000000000000e+06
1.447724000000000000e+06
1.447808000000000000e+06
1.447896000000000000e+06
1.447986000000000000e+06
1.448056000000000000e+06
1.448128000000000000e+06
1.448217000000000000e+06
1.448309000000000000e+06
1.448390000000000000e+06
1.448475000000000000e+06
1.448558000000000000e+06
1.448639000000000000e+06
1.448722000000000000e+06
1.448785000000000000e+06
1.448875000000000000e+06
1.448962000000000000e+06
1.449049000000000000e+06
1.449124000000000000e+06
1.449213000000000000e+06
1.449294000000000000e+06
1.449375000000000000e+06
1.449450000000000000e+06
1.449524000000000000e+06
1.449602000000000000e+06
1.449697000000000000e+06
1.449766000000000000e+06
1.449844000000000000e+06
1.449935000000000000e+06
1.450012000000000000e+06
1.450093000000000000e+06
1.450187000000000000e+06
1.450274000000000000e+06
1.450359000000000000e+06
1.450452000000000000e+06
1.450527000000000000e+06
1.450599000000000000e+06
1.450688000000000000e+06
1.450783000000000000e+06
1.450876000000000000e+06
1.450975000000000000e+06
1.451058000000000000e+06
1.451133000000000000e+06
1.451220000000000000e+06
1.451301000000000000e+06
1.451382000000000000e+06
1.451462000000000000e+06
1.451551000000000000e+06
1.451624000000000000e+06
1.451691000000000000e+06
1.451778000000000000e+06
1.451838000000000000e+06
1.451923000000000000e+06
1.452011000000000000e+06
1.452089000000000000e+06
1.452181000000000000e+06
1.452260000000000000e+06
1.452350000000000000e+06
1.452438000000000000e+06
1.452518000000000000e+06
1.452594000000000000e+06
1.452682000000000000e+06
1.452767000000000000e+06
1.452858000000000000e+06
1.452948000000000000e+06
1.453032000000000000e+06
1.453114000000000000e+06
1.453202000000000000e+06
1.453290000000000000e+06
1.453373000000000000e+06
1.453448000000000000e+06
1.453524000000000000e+06
1.453601000000000000e+06
1.453678000000000000e+06
1.453781000000000000e+06
1.453854000000000000e+06
1.453936000000000000e+06
1.454002000000000000e+06
1.454092000000000000e+06
1.454177000000000000e+06
1.454259000000000000e+06
1.454344000000000000e+06
1.454418000000000000e+06
1.454514000000000000e+06
1.454598000000000000e+06
1.454667000000000000e+06
1.454730000000000000e+06
1.454812000000000000e+06
1.454891000000000000e+06
1.454976000000000000e+06
1.455045000000000000e+06
1.455124000000000000e+06
1.455213000000000000e+06
1.455309000000000000e+06
1.455378000000000000e+06
1.455461000000000000e+06
1.455534000000000000e+06
1.455617000000000000e+06
1.455690000000000000e+06
1.455775000000000000e+06
1.455850000000000000e+06
1.455929000000000000e+06
1.456011000000000000e+06
1.456089000000000000e+06
1.456163000000000000e+06
1.456242000000000000e+06
1.456318000000000000e+06
1.456411000000000000e+06
1.456492000000000000e+06
1.456584000000000000e+06
1.456666000000000000e+06
1.456749000000000000e+06
1.456829000000000000e+06
1.456901000000000000e+06
1.456965000000000000e+06
1.457054000000000000e+06
1.457141000000000000e+06
1.457224000000000000e+06
1.457310000000000000e+06
1.457390000000000000e+06
1.457479000000000000e+06
1.457555000000000000e+06
1.457638000000000000e+06
1.457724000000000000e+06
1.457800000000000000e+06
1.457871000000000000e+06
1.457943000000000000e+06
1.458027000000000000e+06
1.458131000000000000e+06
1.458208000000000000e+06
1.458280000000000000e+06
1.458361000000000000e+06
1.458458000000000000e+06
1.458540000000000000e+06
1.458638000000000000e+06
1.458720000000000000e+06
1.458796000000000000e+06
1.458853000000000000e+06
1.458938000000000000e+06
1.459040000000000000e+06
1.459135000000000000e+06
1.459224000000000000e+06
1.459307000000000000e+06
1.459401000000000000e+06
1.459478000000000000e+06
1.459579000000000000e+06
1.459667000000000000e+06
1.459762000000000000e+06
1.459852000000000000e+06
1.459935000000000000e+06
1.460001000000000000e+06
1.460080000000000000e+06
1.460164000000000000e+06
1.460247000000000000e+06
1.460337000000000000e+06
1.460403000000000000e+06
1.460482000000000000e+06
1.460563000000000000e+06
1.460632000000000000e+06
1.460705000000000000e+06
1.460799000000000000e+06
1.460883000000000000e+06
1.460967000000000000e+06
1.461047000000000000e+06
1.461117000000000000e+06
1.461192000000000000e+06
1.461266000000000000e+06
1.461363000000000000e+06
1.461438000000000000e+06
1.461521000000000000e+06
1.461607000000000000e+06
1.461687000000000000e+06
1.461753000000000000e+06
1.461844000000000000e+06
1.461922000000000000e+06
1.461989000000000000e+06
1.462061000000000000e+06
1.462145000000000000e+06
1.462222000000000000e+06
1.462305000000000000e+06
1.462368000000000000e+06
1.462436000000000000e+06
1.462517000000000000e+06
1.462601000000000000e+06
1.462693000000000000e+06
1.462767000000000000e+06
1.462856000000000000e+06
1.462938000000000000e+06
1.463021000000000000e+06
1.463100000000000000e+06
1.463171000000000000e+06
1.463262000000000000e+06
1.463341000000000000e+06
1.463432000000000000e+06
1.463523000000000000e+06
1.463601000000000000e+06
1.463670000000000000e+06
1.463756000000000000e+06
1.463829000000000000e+06
1.463906000000000000e+06
1.463969000000000000e+06
1.464077000000000000e+06
1.464145000000000000e+06
1.464222000000000000e+06
1.464300000000000000e+06
1.464383000000000000e+06
1.464457000000000000e+06
1.464547000000000000e+06
1.464624000000000000e+06
1.464710000000000000e+06
1.464794000000000000e+06
1.464850000000000000e+06
1.464938000000000000e+06
1.465022000000000000e+06
1.465104000000000000e+06
1.465187000000000000e+06
1.465261000000000000e+06
1.465331000000000000e+06
1.465418000000000000e+06
1.465490000000000000e+06
1.465575000000000000e+06
1.465668000000000000e+06
1.465736000000000000e+06
1.465823000000000000e+06
1.465900000000000000e+06
1.465972000000000000e+06
1.466047000000000000e+06
1.466144000000000000e+06
1.466226000000000000e+06
1.466323000000000000e+06
1.466407000000000000e+06
1.466497000000000000e+06
1.466583000000000000e+06
1.466662000000000000e+06
1.466746000000000000e+06
1.466833000000000000e+06
1.466913000000000000e+06
1.466988000000000000e+06
1.467056000000000000e+06
1.467142000000000000e+06
1.467218000000000000e+06
1.467303000000000000e+06
1.467380000000000000e+06
1.467468000000000000e+06
1.467557000000000000e+06
1.467636000000000000e+06
1.467704000000000000e+06
1.467783000000000000e+06
1.467854000000000000e+06
1.467935000000000000e+06
1.468010000000000000e+06
1.468085000000000000e+06
1.468179000000000000e+06
1.468250000000000000e+06
1.468334000000000000e+06
1.468406000000000000e+06
1.468488000000000000e+06
1.468552000000000000e+06
1.468638000000000000e+06
1.468719000000000000e+06
1.468805000000000000e+06
1.468890000000000000e+06
1.468967000000000000e+06
1.469052000000000000e+06
1.469131000000000000e+06
1.469215000000000000e+06
1.469301000000000000e+06
1.469359000000000000e+06
1.469446000000000000e+06
1.469535000000000000e+06
1.469609000000000000e+06
1.469696000000000000e+06
1.469780000000000000e+06
1.469865000000000000e+06
1.469968000000000000e+06
1.470064000000000000e+06
1.470149000000000000e+06
1.470224000000000000e+06
1.470296000000000000e+06
1.470371000000000000e+06
1.470442000000000000e+06
1.470499000000000000e+06
1.470570000000000000e+06
1.470645000000000000e+06
1.470731000000000000e+06
1.470819000000000000e+06
1.470883000000000000e+06
1.470949000000000000e+06
1.471042000000000000e+06
1.471117000000000000e+06
1.471188000000000000e+06
1.471274000000000000e+06
1.471353000000000000e+06
1.471425000000000000e+06
1.471512000000000000e+06
1.471589000000000000e+06
1.471670000000000000e+06
1.471753000000000000e+06
1.471838000000000000e+06
1.471920000000000000e+06
1.472001000000000000e+06
1.472091000000000000e+06
1.472179000000000000e+06
1.472258000000000000e+06
1.472329000000000000e+06
1.472406000000000000e+06
1.472494000000000000e+06
1.472580000000000000e+06
1.472661000000000000e+06
1.472747000000000000e+06
1.472835000000000000e+06
1.472904000000000000e+06
1.472981000000000000e+06
1.473056000000000000e+06
1.473137000000000000e+06
1.473198000000000000e+06
1.473290000000000000e+06
1.473359000000000000e+06
1.473430000000000000e+06
1.473511000000000000e+06
1.473600000000000000e+06
1.473690000000000000e+06
1.473764000000000000e+06
1.473842000000000000e+06
1.473912000000000000e+06
1.474014000000000000e+06
1.474096000000000000e+06
1.474171000000000000e+06
1.474244000000000000e+06
1.474328000000000000e+06
1.474415000000000000e+06
1.474493000000000000e+06
1.474573000000000000e+06
1.474651000000000000e+06
1.474732000000000000e+06
1.474834000000000000e+06
1.474902000000000000e+06
1.474983000000000000e+06
1.475062000000000000e+06
1.475149000000000000e+06
1.475245000000000000e+06
1.475320000000000000e+06
1.475403000000000000e+06
1.475492000000000000e+06
1.475579000000000000e+06
1.475664000000000000e+06
1.475751000000000000e+06
1.475833000000000000e+06
1.475910000000000000e+06
1.475998000000000000e+06
1.476079000000000000e+06
1.476156000000000000e+06
1.476229000000000000e+06
1.476307000000000000e+06
1.476374000000000000e+06
1.476473000000000000e+06
1.476551000000000000e+06
1.476613000000000000e+06
1.476698000000000000e+06
1.476776000000000000e+06
1.476862000000000000e+06
1.476936000000000000e+06
1.477021000000000000e+06
1.477083000000000000e+06
1.477167000000000000e+06
1.477258000000000000e+06
1.477331000000000000e+06
1.477402000000000000e+06
1.477481000000000000e+06
1.477568000000000000e+06
1.477642000000000000e+06
1.477726000000000000e+06
1.477790000000000000e+06
1.477881000000000000e+06
1.477965000000000000e+06
1.478056000000000000e+06
1.478123000000000000e+06
1.478196000000000000e+06
1.478280000000000000e+06
1.478365000000000000e+06
1.478436000000000000e+06
1.478518000000000000e+06
1.478596000000000000e+06
1.478659000000000000e+06
1.478741000000000000e+06
1.478834000000000000e+06
1.478914000000000000e+06
1.478984000000000000e+06
1.479064000000000000e+06
1.479155000000000000e+06
1.479241000000000000e+06
1.479333000000000000e+06
1.479409000000000000e+06
1.479500000000000000e+06
1.479578000000000000e+06
1.479665000000000000e+06
1.479749000000000000e+06
1.479842000000000000e+06
1.479906000000000000e+06
1.479981000000000000e+06
1.480058000000000000e+06
1.480152000000000000e+06
1.480224000000000000e+06
1.480299000000000000e+06
1.480374000000000000e+06
1.480475000000000000e+06
1.480544000000000000e+06
1.480644000000000000e+06
1.480722000000000000e+06
1.480786000000000000e+06
1.480858000000000000e+06
1.480931000000000000e+06
1.481006000000000000e+06
1.481092000000000000e+06
1.481162000000000000e+06
1.481242000000000000e+06
1.481310000000000000e+06
1.481378000000000000e+06
1.481461000000000000e+06
1.481532000000000000e+06
1.481621000000000000e+06
1.481702000000000000e+06
1.481779000000000000e+06
1.481866000000000000e+06
1.481946000000000000e+06
1.482019000000000000e+06
1.482108000000000000e+06
1.482181000000000000e+06
1.482255000000000000e+06
1.482335000000000000e+06
1.482416000000000000e+06
1.482474000000000000e+06
1.482553000000000000e+06
1.482637000000000000e+06
1.482714000000000000e+06
1.482799000000000000e+06
1.482886000000000000e+06
1.482964000000000000e+06
1.483056000000000000e+06
1.483123000000000000e+06
1.483208000000000000e+06
1.483286000000000000e+06
1.483354000000000000e+06
1.483432000000000000e+06
1.483497000000000000e+06
1.483573000000000000e+06
1.483646000000000000e+06
1.483722000000000000e+06
1.483805000000000000e+06
1.483876000000000000e+06
1.483949000000000000e+06
1.484022000000000000e+06
1.484115000000000000e+06
1.484190000000000000e+06
1.484270000000000000e+06
1.484342000000000000e+06
1.484413000000000000e+06
1.484479000000000000e+06
1.484552000000000000e+06
1.484618000000000000e+06
1.484713000000000000e+06
1.484785000000000000e+06
1.484859000000000000e+06
1.484941000000000000e+06
1.485020000000000000e+06
1.485098000000000000e+06
1.485177000000000000e+06
1.485255000000000000e+06
1.485336000000000000e+06
1.485413000000000000e+06
1.485498000000000000e+06
1.485588000000000000e+06
1.485665000000000000e+06
1.485736000000000000e+06
1.485808000000000000e+06
1.485890000000000000e+06
1.485969000000000000e+06
1.486054000000000000e+06
1.486129000000000000e+06
1.486199000000000000e+06
1.486290000000000000e+06
1.486376000000000000e+06
1.486456000000000000e+06
1.486554000000000000e+06
1.486646000000000000e+06
1.486728000000000000e+06
1.486792000000000000e+06
1.486850000000000000e+06
1.486924000000000000e+06
1.487000000000000000e+06
1.487093000000000000e+06
1.487170000000000000e+06
1.487249000000000000e+06
1.487328000000000000e+06
1.487410000000000000e+06
1.487489000000000000e+06
1.487572000000000000e+06
1.487640000000000000e+06
1.487721000000000000e+06
1.487802000000000000e+06
1.487876000000000000e+06
1.487958000000000000e+06
1.488036000000000000e+06
1.488129000000000000e+06
1.488212000000000000e+06
1.488287000000000000e+06
1.488361000000000000e+06
1.488430000000000000e+06
1.488514000000000000e+06
1.488600000000000000e+06
1.488666000000000000e+06
1.488760000000000000e+06
1.488860000000000000e+06
1.488937000000000000e+06
1.489004000000000000e+06
1.489094000000000000e+06
1.489169000000000000e+06
1.489260000000000000e+06
1.489349000000000000e+06
1.489426000000000000e+06
1.489487000000000000e+06
1.489570000000000000e+06
1.489654000000000000e+06
1.489732000000000000e+06
1.489802000000000000e+06
1.489887000000000000e+06
1.489973000000000000e+06
1.490052000000000000e+06
1.490115000000000000e+06
1.490198000000000000e+06
1.490276000000000000e+06
1.490353000000000000e+06
1.490432000000000000e+06
1.490506000000000000e+06
1.490588000000000000e+06
1.490665000000000000e+06
1.490741000000000000e+06
1.490827000000000000e+06
1.490908000000000000e+06
1.490993000000000000e+06
1.491077000000000000e+06
1.491161000000000000e+06
1.491225000000000000e+06
1.491303000000000000e+06
1.491380000000000000e+06
1.491464000000000000e+06
1.491538000000000000e+06
1.491632000000000000e+06
1.491706000000000000e+06
1.491797000000000000e+06
1.491886000000000000e+06
1.491957000000000000e+06
1.492022000000000000e+06
1.492111000000000000e+06
1.492199000000000000e+06
1.492273000000000000e+06
1.492344000000000000e+06
1.492404000000000000e+06
1.492476000000000000e+06
1.492553000000000000e+06
1.492640000000000000e+06
1.492716000000000000e+06
1.492792000000000000e+06
1.492867000000000000e+06
1.492946000000000000e+06
1.493023000000000000e+06
1.493090000000000000e+06
1.493170000000000000e+06
1.493258000000000000e+06
1.493339000000000000e+06
1.493426000000000000e+06
1.493509000000000000e+06
1.493587000000000000e+06
1.493668000000000000e+06
1.493748000000000000e+06
1.493835000000000000e+06
1.493909000000000000e+06
1.493982000000000000e+06
1.494061000000000000e+06
1.494134000000000000e+06
1.494217000000000000e+06
1.494287000000000000e+06
1.494369000000000000e+06
1.494455000000000000e+06
1.494539000000000000e+06
1.494629000000000000e+06
1.494705000000000000e+06
1.494781000000000000e+06
1.494844000000000000e+06
1.494922000000000000e+06
1.495026000000000000e+06
1.495097000000000000e+06
1.495155000000000000e+06
1.495228000000000000e+06
1.495322000000000000e+06
1.495386000000000000e+06
1.495473000000000000e+06
1.495563000000000000e+06
1.495649000000000000e+06
1.495731000000000000e+06
1.495792000000000000e+06
1.495849000000000000e+06
1.495920000000000000e+06
1.496005000000000000e+06
1.496084000000000000e+06
1.496172000000000000e+06
1.496242000000000000e+06
1.496328000000000000e+06
1.496403000000000000e+06
1.496472000000000000e+06
1.496555000000000000e+06
1.496626000000000000e+06
1.496689000000000000e+06
1.496775000000000000e+06
1.496858000000000000e+06
1.496943000000000000e+06
1.496999000000000000e+06
1.497083000000000000e+06
1.497163000000000000e+06
1.497254000000000000e+06
1.497328000000000000e+06
1.497406000000000000e+06
1.497484000000000000e+06
1.497559000000000000e+06
1.497640000000000000e+06
1.497725000000000000e+06
1.497800000000000000e+06
1.497888000000000000e+06
1.497963000000000000e+06
1.498037000000000000e+06
1.498117000000000000e+06
1.498187000000000000e+06
1.498263000000000000e+06
1.498330000000000000e+06
1.498410000000000000e+06
1.498488000000000000e+06
1.498560000000000000e+06
1.498631000000000000e+06
1.498704000000000000e+06
1.498799000000000000e+06
1.498874000000000000e+06
1.498947000000000000e+06
1.499034000000000000e+06
1.499105000000000000e+06
1.499184000000000000e+06
1.499249000000000000e+06
1.499325000000000000e+06
1.499386000000000000e+06
1.499458000000000000e+06
1.499523000000000000e+06
1.499610000000000000e+06
1.499684000000000000e+06
1.499766000000000000e+06
1.499838000000000000e+06
1.499921000000000000e+06
1.500016000000000000e+06
1.500085000000000000e+06
1.500155000000000000e+06
1.500230000000000000e+06
1.500325000000000000e+06
1.500387000000000000e+06
1.500454000000000000e+06
1.500506000000000000e+06
1.500592000000000000e+06
1.500648000000000000e+06
1.500732000000000000e+06
1.500824000000000000e+06
1.500882000000000000e+06
1.500958000000000000e+06
1.501032000000000000e+06
1.501101000000000000e+06
1.501180000000000000e+06
1.501252000000000000e+06
1.501315000000000000e+06
1.501399000000000000e+06
1.501471000000000000e+06
1.501555000000000000e+06
1.501639000000000000e+06
1.501713000000000000e+06
1.501796000000000000e+06
1.501866000000000000e+06
1.501953000000000000e+06
1.502026000000000000e+06
1.502091000000000000e+06
1.502169000000000000e+06
1.502254000000000000e+06
1.502327000000000000e+06
1.502401000000000000e+06
1.502499000000000000e+06
1.502580000000000000e+06
1.502648000000000000e+06
1.502735000000000000e+06
1.502807000000000000e+06
1.502879000000000000e+06
1.502946000000000000e+06
1.503034000000000000e+06
1.503120000000000000e+06
1.503194000000000000e+06
1.503284000000000000e+06
1.503356000000000000e+06
1.503425000000000000e+06
1.503510000000000000e+06
1.503576000000000000e+06
1.503658000000000000e+06
1.503728000000000000e+06
1.503803000000000000e+06
1.503883000000000000e+06
1.503967000000000000e+06
1.504038000000000000e+06
1.504120000000000000e+06
1.504208000000000000e+06
1.504278000000000000e+06
1.504349000000000000e+06
1.504421000000000000e+06
1.504490000000000000e+06
1.504575000000000000e+06
1.504657000000000000e+06
1.504721000000000000e+06
1.504794000000000000e+06
1.504871000000000000e+06
1.504955000000000000e+06
1.505023000000000000e+06
1.505107000000000000e+06
1.505185000000000000e+06
1.505269000000000000e+06
1.505352000000000000e+06
1.505427000000000000e+06
1.505519000000000000e+06
1.505597000000000000e+06
1.505664000000000000e+06
1.505740000000000000e+06
1.505810000000000000e+06
1.505894000000000000e+06
1.505972000000000000e+06
1.506040000000000000e+06
1.506117000000000000e+06
1.506182000000000000e+06
1.506249000000000000e+06
1.506321000000000000e+06
1.506395000000000000e+06
1.506478000000000000e+06
1.506569000000000000e+06
1.506663000000000000e+06
1.506749000000000000e+06
1.506825000000000000e+06
1.506899000000000000e+06
1.506977000000000000e+06
1.507062000000000000e+06
1.507139000000000000e+06
1.507215000000000000e+06
1.507289000000000000e+06
1.507369000000000000e+06
1.507443000000000000e+06
1.507497000000000000e+06
1.507562000000000000e+06
1.507632000000000000e+06
1.507709000000000000e+06
1.507783000000000000e+06
1.507861000000000000e+06
1.507946000000000000e+06
1.508037000000000000e+06
1.508101000000000000e+06
1.508189000000000000e+06
1.508260000000000000e+06
1.508335000000000000e+06
1.508417000000000000e+06
1.508492000000000000e+06
1.508562000000000000e+06
1.508642000000000000e+06
1.508725000000000000e+06
1.508792000000000000e+06
1.508866000000000000e+06
1.508940000000000000e+06
1.509017000000000000e+06
1.509094000000000000e+06
1.509163000000000000e+06
1.509238000000000000e+06
1.509311000000000000e+06
1.509382000000000000e+06
1.509448000000000000e+06
1.509519000000000000e+06
1.509573000000000000e+06
1.509660000000000000e+06
1.509738000000000000e+06
1.509811000000000000e+06
1.509892000000000000e+06
1.509976000000000000e+06
1.510039000000000000e+06
1.510110000000000000e+06
1.510182000000000000e+06
1.510249000000000000e+06
1.510326000000000000e+06
1.510405000000000000e+06
1.510463000000000000e+06
1.510546000000000000e+06
1.510614000000000000e+06
1.510698000000000000e+06
1.510771000000000000e+06
1.510842000000000000e+06
1.510913000000000000e+06
1.510992000000000000e+06
1.511059000000000000e+06
1.511140000000000000e+06
1.511225000000000000e+06
1.511307000000000000e+06
1.511373000000000000e+06
1.511448000000000000e+06
1.511524000000000000e+06
1.511601000000000000e+06
1.511681000000000000e+06
1.511756000000000000e+06
1.511827000000000000e+06
1.511897000000000000e+06
1.511970000000000000e+06
1.512047000000000000e+06
1.512119000000000000e+06
1.512202000000000000e+06
1.512277000000000000e+06
1.512363000000000000e+06
1.512437000000000000e+06
1.512516000000000000e+06
1.512602000000000000e+06
1.512654000000000000e+06
1.512736000000000000e+06
1.512808000000000000e+06
1.512891000000000000e+06
1.512955000000000000e+06
1.513025000000000000e+06
1.513100000000000000e+06
1.513193000000000000e+06
1.513274000000000000e+06
1.513339000000000000e+06
1.513419000000000000e+06
1.513493000000000000e+06
1.513565000000000000e+06
1.513651000000000000e+06
1.513725000000000000e+06
1.513793000000000000e+06
1.513869000000000000e+06
1.513925000000000000e+06
1.513996000000000000e+06
1.514068000000000000e+06
1.514144000000000000e+06
1.514220000000000000e+06
1.514289000000000000e+06
1.514364000000000000e+06
1.514432000000000000e+06
1.514496000000000000e+06
1.514583000000000000e+06
1.514656000000000000e+06
1.514718000000000000e+06
1.514791000000000000e+06
1.514869000000000000e+06
1.514955000000000000e+06
1.515024000000000000e+06
1.515088000000000000e+06
1.515170000000000000e+06
1.515242000000000000e+06
1.515317000000000000e+06
1.515408000000000000e+06
1.515478000000000000e+06
1.515553000000000000e+06
1.515626000000000000e+06
1.515705000000000000e+06
1.515781000000000000e+06
1.515848000000000000e+06
1.515912000000000000e+06
1.515991000000000000e+06
1.516057000000000000e+06
1.516139000000000000e+06
1.516217000000000000e+06
1.516290000000000000e+06
1.516356000000000000e+06
1.516424000000000000e+06
1.516507000000000000e+06
1.516598000000000000e+06
1.516680000000000000e+06
1.516749000000000000e+06
1.516816000000000000e+06
1.516896000000000000e+06
1.516984000000000000e+06
1.517060000000000000e+06
1.517130000000000000e+06
1.517225000000000000e+06
1.517297000000000000e+06
1.517372000000000000e+06
1.517442000000000000e+06
1.517515000000000000e+06
1.517600000000000000e+06
1.517683000000000000e+06
1.517762000000000000e+06
1.517841000000000000e+06
1.517928000000000000e+06
1.518005000000000000e+06
1.518085000000000000e+06
1.518159000000000000e+06
1.518228000000000000e+06
1.518301000000000000e+06
1.518374000000000000e+06
1.518448000000000000e+06
1.518532000000000000e+06
1.518624000000000000e+06
1.518699000000000000e+06
1.518768000000000000e+06
1.518862000000000000e+06
1.518934000000000000e+06
1.519014000000000000e+06
1.519104000000000000e+06
1.519171000000000000e+06
1.519257000000000000e+06
1.519328000000000000e+06
1.519408000000000000e+06
1.519482000000000000e+06
1.519574000000000000e+06
1.519648000000000000e+06
1.519717000000000000e+06
1.519795000000000000e+06
1.519854000000000000e+06
1.519938000000000000e+06
1.520000000000000000e+06
1.520074000000000000e+06
1.520153000000000000e+06
1.520215000000000000e+06
1.520275000000000000e+06
1.520355000000000000e+06
1.520439000000000000e+06
1.520518000000000000e+06
1.520604000000000000e+06
1.520678000000000000e+06
1.520757000000000000e+06
1.520839000000000000e+06
1.520898000000000000e+06
1.520977000000000000e+06
1.521046000000000000e+06
1.521125000000000000e+06
1.521190000000000000e+06
1.521259000000000000e+06
1.521344000000000000e+06
1.521423000000000000e+06
1.521521000000000000e+06
1.521591000000000000e+06
1.521677000000000000e+06
1.521755000000000000e+06
1.521853000000000000e+06
1.521925000000000000e+06
1.521993000000000000e+06
1.522072000000000000e+06
1.522144000000000000e+06
1.522205000000000000e+06
1.522282000000000000e+06
1.522358000000000000e+06
1.522424000000000000e+06
1.522505000000000000e+06
1.522564000000000000e+06
1.522659000000000000e+06
1.522732000000000000e+06
1.522816000000000000e+06
1.522885000000000000e+06
1.522947000000000000e+06
1.523021000000000000e+06
1.523094000000000000e+06
1.523189000000000000e+06
1.523251000000000000e+06
1.523328000000000000e+06
1.523396000000000000e+06
1.523480000000000000e+06
1.523558000000000000e+06
1.523624000000000000e+06
1.523695000000000000e+06
1.523768000000000000e+06
1.523848000000000000e+06
1.523931000000000000e+06
1.524018000000000000e+06
1.524100000000000000e+06
1.524181000000000000e+06
1.524254000000000000e+06
1.524326000000000000e+06
1.524404000000000000e+06
1.524479000000000000e+06
1.524566000000000000e+06
1.524633000000000000e+06
1.524707000000000000e+06
1.524781000000000000e+06
1.524863000000000000e+06
1.524949000000000000e+06
1.525014000000000000e+06
1.525084000000000000e+06
1.525168000000000000e+06
1.525242000000000000e+06
1.525322000000000000e+06
1.525399000000000000e+06
1.525473000000000000e+06
1.525538000000000000e+06
1.525598000000000000e+06
1.525686000000000000e+06
1.525768000000000000e+06
1.525837000000000000e+06
1.525914000000000000e+06
1.525985000000000000e+06
1.526049000000000000e+06
1.526115000000000000e+06
1.526182000000000000e+06
1.526265000000000000e+06
1.526351000000000000e+06
1.526435000000000000e+06
1.526512000000000000e+06
1.526583000000000000e+06
1.526655000000000000e+06
1.526722000000000000e+06
1.526783000000000000e+06
1.526846000000000000e+06
1.526928000000000000e+06
1.527007000000000000e+06
1.527085000000000000e+06
1.527154000000000000e+06
1.527237000000000000e+06
1.527321000000000000e+06
1.527408000000000000e+06
1.527483000000000000e+06
1.527559000000000000e+06
1.527640000000000000e+06
1.527724000000000000e+06
1.527796000000000000e+06
1.527874000000000000e+06
1.527961000000000000e+06
1.528041000000000000e+06
1.528112000000000000e+06
1.528175000000000000e+06
1.528239000000000000e+06
1.528315000000000000e+06
1.528386000000000000e+06
1.528463000000000000e+06
1.528545000000000000e+06
1.528617000000000000e+06
1.528685000000000000e+06
1.528749000000000000e+06
1.528818000000000000e+06
1.528907000000000000e+06
1.528964000000000000e+06
1.529040000000000000e+06
1.529097000000000000e+06
1.529167000000000000e+06
1.529241000000000000e+06
1.529302000000000000e+06
1.529373000000000000e+06
1.529447000000000000e+06
1.529527000000000000e+06
1.529610000000000000e+06
1.529702000000000000e+06
1.529778000000000000e+06
1.529877000000000000e+06
1.529944000000000000e+06
1.530018000000000000e+06
1.530088000000000000e+06
1.530165000000000000e+06
1.530245000000000000e+06
1.530314000000000000e+06
1.530393000000000000e+06
1.530463000000000000e+06
1.530535000000000000e+06
1.530621000000000000e+06
1.530698000000000000e+06
1.530781000000000000e+06
1.530873000000000000e+06
1.530937000000000000e+06
1.531015000000000000e+06
1.531087000000000000e+06
1.531159000000000000e+06
1.531244000000000000e+06
1.531315000000000000e+06
1.531386000000000000e+06
1.531466000000000000e+06
1.531535000000000000e+06
1.531598000000000000e+06
1.531671000000000000e+06
1.531740000000000000e+06
1.531808000000000000e+06
1.531900000000000000e+06
1.531972000000000000e+06
1.532054000000000000e+06
1.532129000000000000e+06
1.532197000000000000e+06
1.532270000000000000e+06
1.532346000000000000e+06
1.532424000000000000e+06
1.532471000000000000e+06
1.532547000000000000e+06
1.532637000000000000e+06
1.532702000000000000e+06
1.532770000000000000e+06
1.532838000000000000e+06
1.532928000000000000e+06
1.533001000000000000e+06
1.533068000000000000e+06
1.533130000000000000e+06
1.533202000000000000e+06
1.533281000000000000e+06
1.533348000000000000e+06
1.533406000000000000e+06
1.533493000000000000e+06
1.533558000000000000e+06
1.533637000000000000e+06
1.533703000000000000e+06
1.533773000000000000e+06
1.533840000000000000e+06
1.533901000000000000e+06
1.533972000000000000e+06
1.534051000000000000e+06
1.534114000000000000e+06
1.534184000000000000e+06
1.534244000000000000e+06
1.534322000000000000e+06
1.534392000000000000e+06
1.534466000000000000e+06
1.534535000000000000e+06
1.534610000000000000e+06
1.534684000000000000e+06
1.534756000000000000e+06
1.534842000000000000e+06
1.534921000000000000e+06
1.535004000000000000e+06
1.535063000000000000e+06
1.535129000000000000e+06
1.535197000000000000e+06
1.535261000000000000e+06
1.535326000000000000e+06
1.535400000000000000e+06
1.535462000000000000e+06
1.535532000000000000e+06
1.535620000000000000e+06
1.535676000000000000e+06
1.535760000000000000e+06
1.535818000000000000e+06
1.535883000000000000e+06
1.535951000000000000e+06
1.536023000000000000e+06
1.536103000000000000e+06
1.536183000000000000e+06
1.536263000000000000e+06
1.536335000000000000e+06
1.536401000000000000e+06
1.536473000000000000e+06
1.536553000000000000e+06
1.536631000000000000e+06
1.536704000000000000e+06
1.536769000000000000e+06
1.536835000000000000e+06
1.536898000000000000e+06
1.536969000000000000e+06
1.537054000000000000e+06
1.537118000000000000e+06
1.537193000000000000e+06
1.537263000000000000e+06
1.537338000000000000e+06
1.537410000000000000e+06
1.537476000000000000e+06
1.537534000000000000e+06
1.537607000000000000e+06
1.537672000000000000e+06
1.537757000000000000e+06
1.537823000000000000e+06
1.537914000000000000e+06
1.537985000000000000e+06
1.538069000000000000e+06
1.538145000000000000e+06
1.538225000000000000e+06
1.538299000000000000e+06
1.538377000000000000e+06
1.538454000000000000e+06
1.538523000000000000e+06
1.538598000000000000e+06
1.538678000000000000e+06
1.538748000000000000e+06
1.538828000000000000e+06
1.538896000000000000e+06
1.538962000000000000e+06
1.539035000000000000e+06
1.539101000000000000e+06
1.539176000000000000e+06
1.539245000000000000e+06
1.539325000000000000e+06
1.539407000000000000e+06
1.539484000000000000e+06
1.539560000000000000e+06
1.539639000000000000e+06
1.539720000000000000e+06
1.539800000000000000e+06
1.539871000000000000e+06
1.539944000000000000e+06
1.540016000000000000e+06
1.540079000000000000e+06
1.540158000000000000e+06
1.540236000000000000e+06
1.540309000000000000e+06
1.540391000000000000e+06
1.540457000000000000e+06
1.540528000000000000e+06
1.540611000000000000e+06
1.540684000000000000e+06
1.540753000000000000e+06
1.540835000000000000e+06
1.540916000000000000e+06
1.540974000000000000e+06
1.541043000000000000e+06
1.541105000000000000e+06
1.541175000000000000e+06
1.541236000000000000e+06
1.541312000000000000e+06
1.541375000000000000e+06
1.541453000000000000e+06
1.541520000000000000e+06
1.541596000000000000e+06
1.541679000000000000e+06
1.541751000000000000e+06
1.541822000000000000e+06
1.541899000000000000e+06
1.541965000000000000e+06
1.542039000000000000e+06
1.542118000000000000e+06
1.542196000000000000e+06
1.542263000000000000e+06
1.542347000000000000e+06
1.542406000000000000e+06
1.542480000000000000e+06
1.542537000000000000e+06
1.542606000000000000e+06
1.542679000000000000e+06
1.542751000000000000e+06
1.542838000000000000e+06
1.542908000000000000e+06
1.542975000000000000e+06
1.543069000000000000e+06
1.543140000000000000e+06
1.543225000000000000e+06
1.543302000000000000e+06
1.543387000000000000e+06
1.543466000000000000e+06
1.543544000000000000e+06
1.543629000000000000e+06
1.543699000000000000e+06
1.543760000000000000e+06
1.543827000000000000e+06
1.543893000000000000e+06
1.543958000000000000e+06
1.544041000000000000e+06
1.544117000000000000e+06
1.544191000000000000e+06
1.544263000000000000e+06
1.544331000000000000e+06
1.544413000000000000e+06
1.544484000000000000e+06
1.544553000000000000e+06
1.544624000000000000e+06
1.544693000000000000e+06
1.544759000000000000e+06
1.544838000000000000e+06
1.544905000000000000e+06
1.544979000000000000e+06
1.545048000000000000e+06
1.545117000000000000e+06
1.545194000000000000e+06
1.545264000000000000e+06
1.545322000000000000e+06
1.545396000000000000e+06
1.545471000000000000e+06
1.545539000000000000e+06
1.545631000000000000e+06
1.545704000000000000e+06
1.545774000000000000e+06
1.545840000000000000e+06
1.545915000000000000e+06
1.545973000000000000e+06
1.546049000000000000e+06
1.546112000000000000e+06
1.546190000000000000e+06
1.546254000000000000e+06
1.546334000000000000e+06
1.546414000000000000e+06
1.546501000000000000e+06
1.546581000000000000e+06
1.546652000000000000e+06
1.546709000000000000e+06
1.546786000000000000e+06
1.546853000000000000e+06
1.546931000000000000e+06
1.547015000000000000e+06
1.547089000000000000e+06
1.547162000000000000e+06
1.547218000000000000e+06
1.547298000000000000e+06
1.547365000000000000e+06
1.547440000000000000e+06
1.547503000000000000e+06
1.547580000000000000e+06
1.547653000000000000e+06
1.547723000000000000e+06
1.547798000000000000e+06
1.547872000000000000e+06
1.547946000000000000e+06
1.548029000000000000e+06
1.548116000000000000e+06
1.548184000000000000e+06
1.548257000000000000e+06
1.548322000000000000e+06
1.548397000000000000e+06
1.548470000000000000e+06
1.548541000000000000e+06
1.548627000000000000e+06
1.548700000000000000e+06
1.548786000000000000e+06
1.548859000000000000e+06
1.548920000000000000e+06
1.548997000000000000e+06
1.549072000000000000e+06
1.549150000000000000e+06
1.549233000000000000e+06
1.549314000000000000e+06
1.549392000000000000e+06
1.549466000000000000e+06
1.549536000000000000e+06
1.549606000000000000e+06
1.549691000000000000e+06
1.549763000000000000e+06
1.549848000000000000e+06
1.549925000000000000e+06
1.550010000000000000e+06
1.550084000000000000e+06
1.550152000000000000e+06
1.550222000000000000e+06
1.550294000000000000e+06
1.550374000000000000e+06
1.550450000000000000e+06
1.550525000000000000e+06
1.550587000000000000e+06
1.550659000000000000e+06
1.550738000000000000e+06
1.550806000000000000e+06
1.550873000000000000e+06
1.550951000000000000e+06
1.551037000000000000e+06
1.551103000000000000e+06
1.551178000000000000e+06
1.551253000000000000e+06
1.551323000000000000e+06
1.551400000000000000e+06
1.551484000000000000e+06
1.551569000000000000e+06
1.551653000000000000e+06
1.551722000000000000e+06
1.551809000000000000e+06
1.551885000000000000e+06
1.551956000000000000e+06
1.552031000000000000e+06
1.552107000000000000e+06
1.552186000000000000e+06
1.552249000000000000e+06
1.552309000000000000e+06
1.552383000000000000e+06
1.552447000000000000e+06
1.552518000000000000e+06
1.552598000000000000e+06
1.552676000000000000e+06
1.552744000000000000e+06
1.552831000000000000e+06
1.552906000000000000e+06
1.552980000000000000e+06
1.553041000000000000e+06
1.553116000000000000e+06
1.553189000000000000e+06
1.553267000000000000e+06
1.553339000000000000e+06
1.553417000000000000e+06
1.553494000000000000e+06
1.553556000000000000e+06
1.553617000000000000e+06
1.553678000000000000e+06
1.553765000000000000e+06
1.553838000000000000e+06
1.553923000000000000e+06
1.553992000000000000e+06
1.554061000000000000e+06
1.554133000000000000e+06
1.554194000000000000e+06
1.554275000000000000e+06
1.554347000000000000e+06
1.554421000000000000e+06
1.554496000000000000e+06
1.554567000000000000e+06
1.554629000000000000e+06
1.554695000000000000e+06
1.554758000000000000e+06
1.554820000000000000e+06
1.554885000000000000e+06
1.554962000000000000e+06
1.555033000000000000e+06
1.555095000000000000e+06
1.555156000000000000e+06
1.555216000000000000e+06
1.555282000000000000e+06
1.555350000000000000e+06
1.555428000000000000e+06
1.555500000000000000e+06
1.555576000000000000e+06
1.555652000000000000e+06
1.555728000000000000e+06
1.555804000000000000e+06
1.555890000000000000e+06
1.555971000000000000e+06
1.556048000000000000e+06
1.556128000000000000e+06
1.556202000000000000e+06
1.556264000000000000e+06
1.556333000000000000e+06
1.556391000000000000e+06
1.556466000000000000e+06
1.556549000000000000e+06
1.556642000000000000e+06
1.556703000000000000e+06
1.556765000000000000e+06
1.556838000000000000e+06
1.556912000000000000e+06
1.556974000000000000e+06
1.557057000000000000e+06
1.557139000000000000e+06
1.557209000000000000e+06
1.557289000000000000e+06
1.557360000000000000e+06
1.557445000000000000e+06
1.557509000000000000e+06
1.557584000000000000e+06
1.557663000000000000e+06
1.557749000000000000e+06
1.557813000000000000e+06
1.557884000000000000e+06
1.557949000000000000e+06
1.558011000000000000e+06
1.558073000000000000e+06
1.558148000000000000e+06
1.558202000000000000e+06
1.558282000000000000e+06
1.558357000000000000e+06
1.558432000000000000e+06
1.558497000000000000e+06
1.558567000000000000e+06
1.558646000000000000e+06
1.558719000000000000e+06
1.558796000000000000e+06
1.558853000000000000e+06
1.558925000000000000e+06
1.558987000000000000e+06
1.559049000000000000e+06
1.559113000000000000e+06
1.559190000000000000e+06
1.559263000000000000e+06
1.559343000000000000e+06
1.559426000000000000e+06
1.559508000000000000e+06
1.559574000000000000e+06
1.559645000000000000e+06
1.559718000000000000e+06
1.559789000000000000e+06
1.559851000000000000e+06
1.559921000000000000e+06
1.560001000000000000e+06
1.560075000000000000e+06
1.560137000000000000e+06
1.560225000000000000e+06
1.560298000000000000e+06
1.560360000000000000e+06
1.560439000000000000e+06
1.560496000000000000e+06
1.560570000000000000e+06
1.560633000000000000e+06
1.560696000000000000e+06
1.560765000000000000e+06
1.560823000000000000e+06
1.560890000000000000e+06
1.560964000000000000e+06
1.561032000000000000e+06
1.561107000000000000e+06
1.561170000000000000e+06
1.561242000000000000e+06
1.561315000000000000e+06
1.561386000000000000e+06
1.561471000000000000e+06
1.561532000000000000e+06
1.561612000000000000e+06
1.561685000000000000e+06
1.561751000000000000e+06
1.561834000000000000e+06
1.561907000000000000e+06
1.561977000000000000e+06
1.562053000000000000e+06
1.562125000000000000e+06
1.562197000000000000e+06
1.562267000000000000e+06
1.562327000000000000e+06
1.562401000000000000e+06
1.562480000000000000e+06
1.562550000000000000e+06
1.562622000000000000e+06
1.562697000000000000e+06
1.562761000000000000e+06
1.562832000000000000e+06
1.562900000000000000e+06
1.562963000000000000e+06
1.563034000000000000e+06
1.563089000000000000e+06
1.563159000000000000e+06
1.563232000000000000e+06
1.563301000000000000e+06
1.563374000000000000e+06
1.563452000000000000e+06
1.563517000000000000e+06
1.563589000000000000e+06
1.563654000000000000e+06
1.563719000000000000e+06
1.563799000000000000e+06
1.563869000000000000e+06
1.563929000000000000e+06
1.564002000000000000e+06
1.564061000000000000e+06
1.564136000000000000e+06
1.564204000000000000e+06
1.564268000000000000e+06
1.564339000000000000e+06
1.564410000000000000e+06
1.564462000000000000e+06
1.564532000000000000e+06
1.564595000000000000e+06
1.564654000000000000e+06
1.564733000000000000e+06
1.564805000000000000e+06
1.564868000000000000e+06
1.564936000000000000e+06
1.565012000000000000e+06
1.565071000000000000e+06
1.565138000000000000e+06
1.565203000000000000e+06
1.565266000000000000e+06
1.565335000000000000e+06
1.565413000000000000e+06
1.565480000000000000e+06
1.565557000000000000e+06
1.565633000000000000e+06
1.565701000000000000e+06
1.565757000000000000e+06
1.565818000000000000e+06
1.565878000000000000e+06
1.565945000000000000e+06
1.566020000000000000e+06
1.566102000000000000e+06
1.566173000000000000e+06
1.566243000000000000e+06
1.566306000000000000e+06
1.566383000000000000e+06
1.566443000000000000e+06
1.566518000000000000e+06
1.566599000000000000e+06
1.566663000000000000e+06
1.566737000000000000e+06
1.566799000000000000e+06
1.566874000000000000e+06
1.566937000000000000e+06
1.567016000000000000e+06
1.567086000000000000e+06
1.567155000000000000e+06
1.567226000000000000e+06
1.567293000000000000e+06
1.567372000000000000e+06
1.567436000000000000e+06
1.567518000000000000e+06
1.567595000000000000e+06
1.567670000000000000e+06
1.567741000000000000e+06
1.567811000000000000e+06
1.567890000000000000e+06
1.567956000000000000e+06
1.568026000000000000e+06
1.568100000000000000e+06
1.568172000000000000e+06
1.568252000000000000e+06
1.568319000000000000e+06
1.568410000000000000e+06
1.568472000000000000e+06
1.568545000000000000e+06
1.568616000000000000e+06
1.568691000000000000e+06
1.568762000000000000e+06
1.568825000000000000e+06
1.568891000000000000e+06
1.568957000000000000e+06
1.569025000000000000e+06
1.569079000000000000e+06
1.569159000000000000e+06
1.569231000000000000e+06
1.569294000000000000e+06
1.569364000000000000e+06
1.569443000000000000e+06
1.569513000000000000e+06
1.569571000000000000e+06
1.569649000000000000e+06
1.569717000000000000e+06
1.569795000000000000e+06
1.569884000000000000e+06
1.569972000000000000e+06
1.570031000000000000e+06
1.570110000000000000e+06
1.570170000000000000e+06
1.570230000000000000e+06
1.570308000000000000e+06
1.570395000000000000e+06
1.570459000000000000e+06
1.570545000000000000e+06
1.570621000000000000e+06
1.570704000000000000e+06
1.570775000000000000e+06
1.570844000000000000e+06
1.570910000000000000e+06
1.570979000000000000e+06
1.571044000000000000e+06
1.571115000000000000e+06
1.571193000000000000e+06
1.571269000000000000e+06
1.571343000000000000e+06
1.571400000000000000e+06
1.571458000000000000e+06
1.571535000000000000e+06
1.571593000000000000e+06
1.571682000000000000e+06
1.571759000000000000e+06
1.571838000000000000e+06
1.571904000000000000e+06
1.571969000000000000e+06
1.572041000000000000e+06
1.572103000000000000e+06
1.572159000000000000e+06
1.572224000000000000e+06
1.572309000000000000e+06
1.572381000000000000e+06
1.572446000000000000e+06
1.572510000000000000e+06
1.572571000000000000e+06
1.572638000000000000e+06
1.572708000000000000e+06
1.572783000000000000e+06
1.572852000000000000e+06
1.572928000000000000e+06
1.573007000000000000e+06
1.573071000000000000e+06
1.573127000000000000e+06
1.573178000000000000e+06
1.573266000000000000e+06
1.573322000000000000e+06
1.573392000000000000e+06
1.573475000000000000e+06
1.573548000000000000e+06
1.573612000000000000e+06
1.573694000000000000e+06
1.573761000000000000e+06
1.573823000000000000e+06
1.573892000000000000e+06
1.573962000000000000e+06
1.574035000000000000e+06
1.574107000000000000e+06
1.574184000000000000e+06
1.574256000000000000e+06
1.574323000000000000e+06
1.574399000000000000e+06
1.574462000000000000e+06
1.574520000000000000e+06
1.574588000000000000e+06
1.574656000000000000e+06
1.574715000000000000e+06
1.574781000000000000e+06
1.574854000000000000e+06
1.574924000000000000e+06
1.575004000000000000e+06
1.575071000000000000e+06
1.575147000000000000e+06
1.575211000000000000e+06
1.575286000000000000e+06
1.575344000000000000e+06
1.575404000000000000e+06
1.575462000000000000e+06
1.575544000000000000e+06
1.575604000000000000e+06
1.575665000000000000e+06
1.575732000000000000e+06
1.575805000000000000e+06
1.575882000000000000e+06
1.575948000000000000e+06
1.576016000000000000e+06
1.576090000000000000e+06
1.576157000000000000e+06
