# Supplementary material for: Scaled Process Priors for Bayesian Nonparametric Estimation of the Unseen Genetic Variation
Source: J Am Stat Assoc. 2022 Sep 29;119(545):320–31. doi: 10.1080/01621459.2022.2115918 (PMC11073059; doi:10.1080/01621459.2022.2115918)
Supplement: Supplemental Material [file UASA_A_2115918_SM5205.zip › supplementary_files/ScaledProcesses/gnomAD/data/nfe_swe/cts/all]

0.000000000000000000e+00
3.961800000000000000e+04
5.819100000000000000e+04
7.037300000000000000e+04
7.957900000000000000e+04
8.688300000000000000e+04
9.290500000000000000e+04
9.812800000000000000e+04
1.027490000000000000e+05
1.068090000000000000e+05
1.105210000000000000e+05
1.139160000000000000e+05
1.169340000000000000e+05
1.198310000000000000e+05
1.225510000000000000e+05
1.251100000000000000e+05
1.274710000000000000e+05
1.297660000000000000e+05
1.319200000000000000e+05
1.339630000000000000e+05
1.359510000000000000e+05
1.378830000000000000e+05
1.397350000000000000e+05
1.414900000000000000e+05
1.431960000000000000e+05
1.447910000000000000e+05
1.464240000000000000e+05
1.480000000000000000e+05
1.494600000000000000e+05
1.508450000000000000e+05
1.522710000000000000e+05
1.536330000000000000e+05
1.549930000000000000e+05
1.563300000000000000e+05
1.576580000000000000e+05
1.588370000000000000e+05
1.600570000000000000e+05
1.612540000000000000e+05
1.624830000000000000e+05
1.636910000000000000e+05
1.648830000000000000e+05
1.660380000000000000e+05
1.671140000000000000e+05
1.682110000000000000e+05
1.692840000000000000e+05
1.703540000000000000e+05
1.713590000000000000e+05
1.723440000000000000e+05
1.733180000000000000e+05
1.743590000000000000e+05
1.753160000000000000e+05
1.762840000000000000e+05
1.772350000000000000e+05
1.781570000000000000e+05
1.790860000000000000e+05
1.799950000000000000e+05
1.809220000000000000e+05
1.818490000000000000e+05
1.827510000000000000e+05
1.836550000000000000e+05
1.845820000000000000e+05
1.854040000000000000e+05
1.862510000000000000e+05
1.870830000000000000e+05
1.878940000000000000e+05
1.887160000000000000e+05
1.895490000000000000e+05
1.903500000000000000e+05
1.911910000000000000e+05
1.919560000000000000e+05
1.927370000000000000e+05
1.935110000000000000e+05
1.942960000000000000e+05
1.950090000000000000e+05
1.957510000000000000e+05
1.965260000000000000e+05
1.972710000000000000e+05
1.980100000000000000e+05
1.987290000000000000e+05
1.994280000000000000e+05
2.001130000000000000e+05
2.008340000000000000e+05
2.015590000000000000e+05
2.022770000000000000e+05
2.029810000000000000e+05
2.036690000000000000e+05
2.043370000000000000e+05
2.050110000000000000e+05
2.057110000000000000e+05
2.063820000000000000e+05
2.070680000000000000e+05
2.077260000000000000e+05
2.083830000000000000e+05
2.090130000000000000e+05
2.096850000000000000e+05
2.103160000000000000e+05
2.109350000000000000e+05
2.115630000000000000e+05
2.121520000000000000e+05
2.127520000000000000e+05
2.133770000000000000e+05
2.140290000000000000e+05
2.146540000000000000e+05
2.152040000000000000e+05
2.158300000000000000e+05
2.164370000000000000e+05
2.170770000000000000e+05
2.176350000000000000e+05
2.182480000000000000e+05
2.187960000000000000e+05
2.193680000000000000e+05
2.199400000000000000e+05
2.205130000000000000e+05
2.210460000000000000e+05
2.216330000000000000e+05
2.222010000000000000e+05
2.227440000000000000e+05
2.233080000000000000e+05
2.237910000000000000e+05
2.243790000000000000e+05
2.249110000000000000e+05
2.254370000000000000e+05
2.259990000000000000e+05
2.265580000000000000e+05
2.270910000000000000e+05
2.276310000000000000e+05
2.281620000000000000e+05
2.286960000000000000e+05
2.292140000000000000e+05
2.297860000000000000e+05
2.303300000000000000e+05
2.308530000000000000e+05
2.313870000000000000e+05
2.319480000000000000e+05
2.324950000000000000e+05
2.330250000000000000e+05
2.335430000000000000e+05
2.340200000000000000e+05
2.345520000000000000e+05
2.350350000000000000e+05
2.355270000000000000e+05
2.360220000000000000e+05
2.365240000000000000e+05
2.370280000000000000e+05
2.375080000000000000e+05
2.379990000000000000e+05
2.385030000000000000e+05
2.390150000000000000e+05
2.394800000000000000e+05
2.399500000000000000e+05
2.404430000000000000e+05
2.409110000000000000e+05
2.414210000000000000e+05
2.419020000000000000e+05
2.424050000000000000e+05
2.428900000000000000e+05
2.433680000000000000e+05
2.438230000000000000e+05
2.442940000000000000e+05
2.447740000000000000e+05
2.452720000000000000e+05
2.456910000000000000e+05
2.461440000000000000e+05
2.466000000000000000e+05
2.470810000000000000e+05
2.475290000000000000e+05
2.479370000000000000e+05
2.483560000000000000e+05
2.488190000000000000e+05
2.492320000000000000e+05
2.496640000000000000e+05
2.500950000000000000e+05
2.505140000000000000e+05
2.509550000000000000e+05
2.514100000000000000e+05
2.518620000000000000e+05
2.522930000000000000e+05
2.527220000000000000e+05
2.531520000000000000e+05
2.535890000000000000e+05
2.540060000000000000e+05
2.544890000000000000e+05
2.549220000000000000e+05
2.553160000000000000e+05
2.557120000000000000e+05
2.560990000000000000e+05
2.565350000000000000e+05
2.569370000000000000e+05
2.573690000000000000e+05
2.578280000000000000e+05
2.582670000000000000e+05
2.587030000000000000e+05
2.591340000000000000e+05
2.595900000000000000e+05
2.599980000000000000e+05
2.604050000000000000e+05
2.608060000000000000e+05
2.612370000000000000e+05
2.616420000000000000e+05
2.620340000000000000e+05
2.624130000000000000e+05
2.628110000000000000e+05
2.631950000000000000e+05
2.636070000000000000e+05
2.640420000000000000e+05
2.644200000000000000e+05
2.648370000000000000e+05
2.652100000000000000e+05
2.655900000000000000e+05
2.659810000000000000e+05
2.663810000000000000e+05
2.667630000000000000e+05
2.671660000000000000e+05
2.675520000000000000e+05
2.679330000000000000e+05
2.683260000000000000e+05
2.686870000000000000e+05
2.690810000000000000e+05
2.694540000000000000e+05
2.698170000000000000e+05
2.701810000000000000e+05
2.705570000000000000e+05
2.709190000000000000e+05
2.713340000000000000e+05
2.716890000000000000e+05
2.720640000000000000e+05
2.724030000000000000e+05
2.727690000000000000e+05
2.731650000000000000e+05
2.735440000000000000e+05
2.738900000000000000e+05
2.742600000000000000e+05
2.746110000000000000e+05
2.749580000000000000e+05
2.753130000000000000e+05
2.756790000000000000e+05
2.760260000000000000e+05
2.764090000000000000e+05
2.768080000000000000e+05
2.771690000000000000e+05
2.775340000000000000e+05
2.778970000000000000e+05
2.782650000000000000e+05
2.786230000000000000e+05
2.789780000000000000e+05
2.793800000000000000e+05
2.797560000000000000e+05
2.800660000000000000e+05
2.804330000000000000e+05
2.807740000000000000e+05
2.811440000000000000e+05
2.815220000000000000e+05
2.818920000000000000e+05
2.822470000000000000e+05
2.825830000000000000e+05
2.829470000000000000e+05
2.833050000000000000e+05
2.836630000000000000e+05
2.840090000000000000e+05
2.843660000000000000e+05
2.846840000000000000e+05
2.850590000000000000e+05
2.854090000000000000e+05
2.857650000000000000e+05
2.861210000000000000e+05
2.864930000000000000e+05
2.868260000000000000e+05
2.871430000000000000e+05
2.874850000000000000e+05
2.878150000000000000e+05
2.881460000000000000e+05
2.885020000000000000e+05
2.888520000000000000e+05
2.892030000000000000e+05
2.895270000000000000e+05
2.898680000000000000e+05
2.902340000000000000e+05
2.905700000000000000e+05
2.909390000000000000e+05
2.912760000000000000e+05
2.916320000000000000e+05
2.919960000000000000e+05
2.923070000000000000e+05
2.926170000000000000e+05
2.929720000000000000e+05
2.933120000000000000e+05
2.936530000000000000e+05
2.939900000000000000e+05
2.943170000000000000e+05
2.946440000000000000e+05
2.949310000000000000e+05
2.952960000000000000e+05
2.956210000000000000e+05
2.959740000000000000e+05
2.963280000000000000e+05
2.966340000000000000e+05
2.969840000000000000e+05
2.973040000000000000e+05
2.975910000000000000e+05
2.979100000000000000e+05
2.982460000000000000e+05
2.985850000000000000e+05
2.988810000000000000e+05
2.991960000000000000e+05
2.995410000000000000e+05
2.998780000000000000e+05
3.002000000000000000e+05
3.005300000000000000e+05
3.008430000000000000e+05
3.011670000000000000e+05
3.014830000000000000e+05
3.018220000000000000e+05
3.021640000000000000e+05
3.024820000000000000e+05
3.028000000000000000e+05
3.031400000000000000e+05
3.034490000000000000e+05
3.037800000000000000e+05
3.041350000000000000e+05
3.044510000000000000e+05
3.047660000000000000e+05
3.050630000000000000e+05
3.053540000000000000e+05
3.056940000000000000e+05
3.060110000000000000e+05
3.063010000000000000e+05
3.065980000000000000e+05
3.069040000000000000e+05
3.072130000000000000e+05
3.075040000000000000e+05
3.078360000000000000e+05
3.081470000000000000e+05
3.084470000000000000e+05
3.087470000000000000e+05
3.090470000000000000e+05
3.093340000000000000e+05
3.096240000000000000e+05
3.099160000000000000e+05
3.102200000000000000e+05
3.105130000000000000e+05
3.108280000000000000e+05
3.111390000000000000e+05
3.113980000000000000e+05
3.116580000000000000e+05
3.119740000000000000e+05
3.123090000000000000e+05
3.126010000000000000e+05
3.129200000000000000e+05
3.132310000000000000e+05
3.135150000000000000e+05
3.138280000000000000e+05
3.140950000000000000e+05
3.143700000000000000e+05
3.146620000000000000e+05
3.149710000000000000e+05
3.152790000000000000e+05
3.155980000000000000e+05
3.159020000000000000e+05
3.161930000000000000e+05
3.164880000000000000e+05
3.167640000000000000e+05
3.170500000000000000e+05
3.173730000000000000e+05
3.176740000000000000e+05
3.179760000000000000e+05
3.182700000000000000e+05
3.185720000000000000e+05
3.188550000000000000e+05
3.191510000000000000e+05
3.194290000000000000e+05
3.197430000000000000e+05
3.200330000000000000e+05
3.203120000000000000e+05
3.206120000000000000e+05
3.209030000000000000e+05
3.211650000000000000e+05
3.214540000000000000e+05
3.217390000000000000e+05
3.220120000000000000e+05
3.223010000000000000e+05
3.225930000000000000e+05
3.228820000000000000e+05
3.231600000000000000e+05
3.234250000000000000e+05
3.237220000000000000e+05
3.240200000000000000e+05
3.242930000000000000e+05
3.245700000000000000e+05
3.248490000000000000e+05
3.251070000000000000e+05
3.253710000000000000e+05
3.256630000000000000e+05
3.259350000000000000e+05
3.261890000000000000e+05
3.264870000000000000e+05
3.267560000000000000e+05
3.270420000000000000e+05
3.273120000000000000e+05
3.275650000000000000e+05
3.278240000000000000e+05
3.280980000000000000e+05
3.283980000000000000e+05
3.286770000000000000e+05
3.289490000000000000e+05
3.292270000000000000e+05
3.294890000000000000e+05
3.297710000000000000e+05
3.300540000000000000e+05
3.303230000000000000e+05
3.306110000000000000e+05
3.308810000000000000e+05
3.311760000000000000e+05
3.314520000000000000e+05
3.317240000000000000e+05
3.320020000000000000e+05
3.322900000000000000e+05
3.325470000000000000e+05
3.328060000000000000e+05
3.330900000000000000e+05
3.333060000000000000e+05
3.335640000000000000e+05
3.338310000000000000e+05
3.341280000000000000e+05
3.343620000000000000e+05
3.346100000000000000e+05
3.348730000000000000e+05
3.351470000000000000e+05
3.353970000000000000e+05
3.356890000000000000e+05
3.359890000000000000e+05
3.362810000000000000e+05
3.365800000000000000e+05
3.368470000000000000e+05
3.371160000000000000e+05
3.374010000000000000e+05
3.376510000000000000e+05
3.379100000000000000e+05
3.381650000000000000e+05
3.384510000000000000e+05
3.387130000000000000e+05
3.389750000000000000e+05
3.392390000000000000e+05
3.395060000000000000e+05
3.397700000000000000e+05
3.400220000000000000e+05
3.402950000000000000e+05
3.405690000000000000e+05
3.408180000000000000e+05
3.410920000000000000e+05
3.413410000000000000e+05
3.415980000000000000e+05
3.418550000000000000e+05
3.421250000000000000e+05
3.423810000000000000e+05
3.426590000000000000e+05
3.429150000000000000e+05
3.431660000000000000e+05
3.434490000000000000e+05
3.437190000000000000e+05
3.439660000000000000e+05
3.442050000000000000e+05
3.444640000000000000e+05
3.447380000000000000e+05
3.449910000000000000e+05
3.452840000000000000e+05
3.455350000000000000e+05
3.457690000000000000e+05
3.460220000000000000e+05
3.462780000000000000e+05
3.465390000000000000e+05
3.467870000000000000e+05
3.470500000000000000e+05
3.473200000000000000e+05
3.475460000000000000e+05
3.477880000000000000e+05
3.480410000000000000e+05
3.482920000000000000e+05
3.485250000000000000e+05
3.487940000000000000e+05
3.490160000000000000e+05
3.492420000000000000e+05
3.494890000000000000e+05
3.497570000000000000e+05
3.500280000000000000e+05
3.502920000000000000e+05
3.505460000000000000e+05
3.508310000000000000e+05
3.510760000000000000e+05
3.513400000000000000e+05
3.515720000000000000e+05
3.518220000000000000e+05
3.520780000000000000e+05
3.523160000000000000e+05
3.525800000000000000e+05
3.528260000000000000e+05
3.530790000000000000e+05
3.533380000000000000e+05
3.535640000000000000e+05
3.537930000000000000e+05
3.540380000000000000e+05
3.542990000000000000e+05
3.545470000000000000e+05
3.547870000000000000e+05
3.550410000000000000e+05
3.552810000000000000e+05
3.555160000000000000e+05
3.557690000000000000e+05
3.560200000000000000e+05
3.562930000000000000e+05
3.565530000000000000e+05
3.567910000000000000e+05
3.570270000000000000e+05
3.572690000000000000e+05
3.575310000000000000e+05
3.577940000000000000e+05
3.580250000000000000e+05
3.582540000000000000e+05
3.585010000000000000e+05
3.587440000000000000e+05
3.590030000000000000e+05
3.592730000000000000e+05
3.595280000000000000e+05
3.597620000000000000e+05
3.600220000000000000e+05
3.602340000000000000e+05
3.604720000000000000e+05
3.607060000000000000e+05
3.609710000000000000e+05
3.612200000000000000e+05
3.614720000000000000e+05
3.617070000000000000e+05
3.619540000000000000e+05
3.621790000000000000e+05
3.624440000000000000e+05
3.626940000000000000e+05
3.629510000000000000e+05
3.631890000000000000e+05
3.634130000000000000e+05
3.636360000000000000e+05
3.638660000000000000e+05
3.641010000000000000e+05
3.643390000000000000e+05
3.645700000000000000e+05
3.648100000000000000e+05
3.650640000000000000e+05
3.652910000000000000e+05
3.655320000000000000e+05
3.657830000000000000e+05
3.660100000000000000e+05
3.662430000000000000e+05
3.664800000000000000e+05
3.667250000000000000e+05
3.669450000000000000e+05
3.671830000000000000e+05
3.674100000000000000e+05
3.676220000000000000e+05
3.678640000000000000e+05
3.681060000000000000e+05
3.683490000000000000e+05
3.685810000000000000e+05
3.688070000000000000e+05
3.690610000000000000e+05
3.692840000000000000e+05
3.695280000000000000e+05
3.697600000000000000e+05
3.699990000000000000e+05
3.702290000000000000e+05
3.704600000000000000e+05
3.706880000000000000e+05
3.709180000000000000e+05
3.711230000000000000e+05
3.713500000000000000e+05
3.715710000000000000e+05
3.717950000000000000e+05
3.720380000000000000e+05
3.722870000000000000e+05
3.725170000000000000e+05
3.727500000000000000e+05
3.729820000000000000e+05
3.732090000000000000e+05
3.734250000000000000e+05
3.736510000000000000e+05
3.738560000000000000e+05
3.740800000000000000e+05
3.742890000000000000e+05
3.745120000000000000e+05
3.747490000000000000e+05
3.749940000000000000e+05
3.752230000000000000e+05
3.754520000000000000e+05
3.756890000000000000e+05
3.759200000000000000e+05
3.761460000000000000e+05
3.763860000000000000e+05
3.766200000000000000e+05
3.768470000000000000e+05
3.770740000000000000e+05
3.773290000000000000e+05
3.775600000000000000e+05
3.777670000000000000e+05
3.779850000000000000e+05
3.781900000000000000e+05
3.783980000000000000e+05
3.786510000000000000e+05
3.788730000000000000e+05
3.790650000000000000e+05
3.792780000000000000e+05
3.795070000000000000e+05
3.797350000000000000e+05
3.799140000000000000e+05
3.801310000000000000e+05
3.803590000000000000e+05
3.805780000000000000e+05
3.807960000000000000e+05
3.810000000000000000e+05
3.812440000000000000e+05
3.814840000000000000e+05
3.816930000000000000e+05
3.819240000000000000e+05
3.821570000000000000e+05
3.824120000000000000e+05
3.826380000000000000e+05
3.828710000000000000e+05
3.830980000000000000e+05
3.832980000000000000e+05
3.835190000000000000e+05
3.837400000000000000e+05
3.839510000000000000e+05
3.841600000000000000e+05
3.843880000000000000e+05
3.845940000000000000e+05
3.848240000000000000e+05
3.850370000000000000e+05
3.852440000000000000e+05
3.854500000000000000e+05
3.856690000000000000e+05
3.858990000000000000e+05
3.861060000000000000e+05
3.863400000000000000e+05
3.865610000000000000e+05
3.867720000000000000e+05
3.869690000000000000e+05
3.871730000000000000e+05
3.873880000000000000e+05
3.876200000000000000e+05
3.878510000000000000e+05
3.880570000000000000e+05
3.882830000000000000e+05
3.885150000000000000e+05
3.887400000000000000e+05
3.889650000000000000e+05
3.891850000000000000e+05
3.893900000000000000e+05
3.895930000000000000e+05
3.898020000000000000e+05
3.900340000000000000e+05
3.902410000000000000e+05
3.904310000000000000e+05
3.906530000000000000e+05
3.908540000000000000e+05
3.910760000000000000e+05
3.912700000000000000e+05
3.914810000000000000e+05
3.916900000000000000e+05
3.919110000000000000e+05
3.921180000000000000e+05
3.923340000000000000e+05
3.925620000000000000e+05
3.927600000000000000e+05
3.930010000000000000e+05
3.932030000000000000e+05
3.934170000000000000e+05
3.936210000000000000e+05
3.938400000000000000e+05
3.940140000000000000e+05
3.942110000000000000e+05
3.944420000000000000e+05
3.946370000000000000e+05
3.948450000000000000e+05
3.950540000000000000e+05
3.952710000000000000e+05
3.954870000000000000e+05
3.957060000000000000e+05
3.959100000000000000e+05
3.961240000000000000e+05
3.963610000000000000e+05
3.965990000000000000e+05
3.967970000000000000e+05
3.970220000000000000e+05
3.972050000000000000e+05
3.974230000000000000e+05
3.976340000000000000e+05
3.978380000000000000e+05
3.980580000000000000e+05
3.982670000000000000e+05
3.985020000000000000e+05
3.987120000000000000e+05
3.989240000000000000e+05
3.991300000000000000e+05
3.993440000000000000e+05
3.995460000000000000e+05
3.997710000000000000e+05
3.999960000000000000e+05
4.002050000000000000e+05
4.004150000000000000e+05
4.006090000000000000e+05
4.008210000000000000e+05
4.010330000000000000e+05
4.012200000000000000e+05
4.014150000000000000e+05
4.016030000000000000e+05
4.018120000000000000e+05
4.020180000000000000e+05
4.022180000000000000e+05
4.024300000000000000e+05
4.026300000000000000e+05
4.028440000000000000e+05
4.030530000000000000e+05
4.032560000000000000e+05
4.034550000000000000e+05
4.036600000000000000e+05
4.038660000000000000e+05
4.040830000000000000e+05
4.042840000000000000e+05
4.044850000000000000e+05
4.046970000000000000e+05
4.048950000000000000e+05
4.051070000000000000e+05
4.053040000000000000e+05
4.054910000000000000e+05
4.057020000000000000e+05
4.059120000000000000e+05
4.061360000000000000e+05
4.063350000000000000e+05
4.065460000000000000e+05
4.067320000000000000e+05
4.069230000000000000e+05
4.071210000000000000e+05
4.072990000000000000e+05
4.075100000000000000e+05
4.077140000000000000e+05
4.079220000000000000e+05
4.081390000000000000e+05
4.083410000000000000e+05
4.085430000000000000e+05
4.087400000000000000e+05
4.089440000000000000e+05
4.091270000000000000e+05
4.093370000000000000e+05
4.095370000000000000e+05
4.097270000000000000e+05
4.099420000000000000e+05
4.101330000000000000e+05
4.103330000000000000e+05
4.105290000000000000e+05
4.107360000000000000e+05
4.109380000000000000e+05
4.111380000000000000e+05
4.113280000000000000e+05
4.115350000000000000e+05
4.117240000000000000e+05
4.119120000000000000e+05
4.121000000000000000e+05
4.123070000000000000e+05
4.125470000000000000e+05
4.127390000000000000e+05
4.129430000000000000e+05
4.131530000000000000e+05
4.133400000000000000e+05
4.135190000000000000e+05
4.137310000000000000e+05
4.139140000000000000e+05
4.141360000000000000e+05
4.143260000000000000e+05
4.145250000000000000e+05
4.147280000000000000e+05
4.149510000000000000e+05
4.151480000000000000e+05
4.153420000000000000e+05
4.155250000000000000e+05
4.157270000000000000e+05
4.159360000000000000e+05
4.161240000000000000e+05
4.163140000000000000e+05
4.165010000000000000e+05
4.167040000000000000e+05
4.168990000000000000e+05
4.170920000000000000e+05
4.172900000000000000e+05
4.174840000000000000e+05
4.176710000000000000e+05
4.178760000000000000e+05
4.180640000000000000e+05
4.182720000000000000e+05
4.184700000000000000e+05
4.186680000000000000e+05
4.188710000000000000e+05
4.190660000000000000e+05
4.192630000000000000e+05
4.194660000000000000e+05
4.196790000000000000e+05
4.198830000000000000e+05
4.200910000000000000e+05
4.202860000000000000e+05
4.204780000000000000e+05
4.206920000000000000e+05
4.208860000000000000e+05
4.211020000000000000e+05
4.212930000000000000e+05
4.214780000000000000e+05
4.216810000000000000e+05
4.218680000000000000e+05
4.221070000000000000e+05
4.223190000000000000e+05
4.225040000000000000e+05
4.226950000000000000e+05
4.228700000000000000e+05
4.230330000000000000e+05
4.232260000000000000e+05
4.234150000000000000e+05
4.235960000000000000e+05
4.237970000000000000e+05
4.239930000000000000e+05
4.241630000000000000e+05
4.243470000000000000e+05
4.245220000000000000e+05
4.247290000000000000e+05
4.249140000000000000e+05
4.251120000000000000e+05
4.253190000000000000e+05
4.255020000000000000e+05
4.257140000000000000e+05
4.259100000000000000e+05
4.261330000000000000e+05
4.263310000000000000e+05
4.265360000000000000e+05
4.267220000000000000e+05
4.269060000000000000e+05
4.271270000000000000e+05
4.273200000000000000e+05
4.275180000000000000e+05
4.276910000000000000e+05
4.278790000000000000e+05
4.280480000000000000e+05
4.282180000000000000e+05
4.284200000000000000e+05
4.286260000000000000e+05
4.288190000000000000e+05
4.290280000000000000e+05
4.292180000000000000e+05
4.293980000000000000e+05
4.296050000000000000e+05
4.297830000000000000e+05
4.299810000000000000e+05
4.301850000000000000e+05
4.303720000000000000e+05
4.305360000000000000e+05
4.307180000000000000e+05
4.308910000000000000e+05
4.310660000000000000e+05
4.312450000000000000e+05
4.314220000000000000e+05
4.316090000000000000e+05
4.317960000000000000e+05
4.320020000000000000e+05
4.321870000000000000e+05
4.323920000000000000e+05
4.325960000000000000e+05
4.327510000000000000e+05
4.329340000000000000e+05
4.331350000000000000e+05
4.333080000000000000e+05
4.334970000000000000e+05
4.336810000000000000e+05
4.338770000000000000e+05
4.340660000000000000e+05
4.342600000000000000e+05
4.344480000000000000e+05
4.346300000000000000e+05
4.347990000000000000e+05
4.349570000000000000e+05
4.351340000000000000e+05
4.353310000000000000e+05
4.355280000000000000e+05
4.357270000000000000e+05
4.359270000000000000e+05
4.361300000000000000e+05
4.362990000000000000e+05
4.364700000000000000e+05
4.366480000000000000e+05
4.368180000000000000e+05
4.369960000000000000e+05
4.371800000000000000e+05
4.373610000000000000e+05
4.375370000000000000e+05
4.377280000000000000e+05
4.379080000000000000e+05
4.380680000000000000e+05
4.382520000000000000e+05
4.384220000000000000e+05
4.386460000000000000e+05
4.388230000000000000e+05
4.390130000000000000e+05
4.391910000000000000e+05
4.393820000000000000e+05
4.395590000000000000e+05
4.397350000000000000e+05
4.399150000000000000e+05
4.401030000000000000e+05
4.402910000000000000e+05
4.404660000000000000e+05
4.406510000000000000e+05
4.408460000000000000e+05
4.410330000000000000e+05
4.412130000000000000e+05
4.414050000000000000e+05
4.416040000000000000e+05
4.417850000000000000e+05
4.419650000000000000e+05
4.421360000000000000e+05
4.423090000000000000e+05
4.424830000000000000e+05
4.426630000000000000e+05
4.428540000000000000e+05
4.430150000000000000e+05
4.431940000000000000e+05
4.433750000000000000e+05
4.435450000000000000e+05
4.437350000000000000e+05
4.438960000000000000e+05
4.440850000000000000e+05
4.442710000000000000e+05
4.444340000000000000e+05
4.446020000000000000e+05
4.447890000000000000e+05
4.449820000000000000e+05
4.451280000000000000e+05
4.453140000000000000e+05
4.454570000000000000e+05
4.456790000000000000e+05
4.458550000000000000e+05
4.460450000000000000e+05
4.462260000000000000e+05
4.463880000000000000e+05
4.465430000000000000e+05
4.467160000000000000e+05
4.469100000000000000e+05
4.470920000000000000e+05
4.472580000000000000e+05
4.474260000000000000e+05
4.476000000000000000e+05
4.477660000000000000e+05
4.479390000000000000e+05
4.481160000000000000e+05
4.483120000000000000e+05
4.484920000000000000e+05
4.486390000000000000e+05
4.488050000000000000e+05
4.490030000000000000e+05
4.491810000000000000e+05
4.493840000000000000e+05
4.495870000000000000e+05
4.497710000000000000e+05
4.499470000000000000e+05
4.501210000000000000e+05
4.502850000000000000e+05
4.504590000000000000e+05
4.506300000000000000e+05
4.508430000000000000e+05
4.510520000000000000e+05
4.512480000000000000e+05
4.514260000000000000e+05
4.516110000000000000e+05
4.518100000000000000e+05
4.519800000000000000e+05
4.521530000000000000e+05
4.523270000000000000e+05
4.525330000000000000e+05
4.527330000000000000e+05
4.529150000000000000e+05
4.530740000000000000e+05
4.532480000000000000e+05
4.534280000000000000e+05
4.536210000000000000e+05
4.537960000000000000e+05
4.539970000000000000e+05
4.541630000000000000e+05
4.543460000000000000e+05
4.545220000000000000e+05
4.546910000000000000e+05
4.548700000000000000e+05
4.550450000000000000e+05
4.552320000000000000e+05
4.554340000000000000e+05
4.556010000000000000e+05
4.557950000000000000e+05
4.559710000000000000e+05
4.561570000000000000e+05
4.563390000000000000e+05
4.565240000000000000e+05
4.566990000000000000e+05
4.568740000000000000e+05
4.570620000000000000e+05
4.572570000000000000e+05
4.574200000000000000e+05
4.575820000000000000e+05
4.577670000000000000e+05
4.579240000000000000e+05
4.580770000000000000e+05
4.582520000000000000e+05
4.584510000000000000e+05
4.586450000000000000e+05
4.588050000000000000e+05
4.589850000000000000e+05
4.591390000000000000e+05
4.593330000000000000e+05
4.595160000000000000e+05
4.597070000000000000e+05
4.598850000000000000e+05
4.600700000000000000e+05
4.602430000000000000e+05
4.604220000000000000e+05
4.606030000000000000e+05
4.607870000000000000e+05
4.609500000000000000e+05
4.611280000000000000e+05
4.613310000000000000e+05
4.615100000000000000e+05
4.616930000000000000e+05
4.618770000000000000e+05
4.620610000000000000e+05
4.622180000000000000e+05
4.623870000000000000e+05
4.625670000000000000e+05
4.627390000000000000e+05
4.628960000000000000e+05
4.630730000000000000e+05
4.632490000000000000e+05
4.634010000000000000e+05
4.635760000000000000e+05
4.637360000000000000e+05
4.638750000000000000e+05
4.640450000000000000e+05
4.641970000000000000e+05
4.643530000000000000e+05
4.645090000000000000e+05
4.646900000000000000e+05
4.648660000000000000e+05
4.650330000000000000e+05
4.652100000000000000e+05
4.653870000000000000e+05
4.655560000000000000e+05
4.657570000000000000e+05
4.659400000000000000e+05
4.661160000000000000e+05
4.662880000000000000e+05
4.664560000000000000e+05
4.666280000000000000e+05
4.668320000000000000e+05
4.670070000000000000e+05
4.671690000000000000e+05
4.673180000000000000e+05
4.674940000000000000e+05
4.676680000000000000e+05
4.678570000000000000e+05
4.680250000000000000e+05
4.682050000000000000e+05
4.683780000000000000e+05
4.685730000000000000e+05
4.687350000000000000e+05
4.689240000000000000e+05
4.690980000000000000e+05
4.692770000000000000e+05
4.694480000000000000e+05
4.696100000000000000e+05
4.697640000000000000e+05
4.699150000000000000e+05
4.700710000000000000e+05
4.702170000000000000e+05
4.704320000000000000e+05
4.706330000000000000e+05
4.707950000000000000e+05
4.709680000000000000e+05
4.711430000000000000e+05
4.713140000000000000e+05
4.715030000000000000e+05
4.716460000000000000e+05
4.718080000000000000e+05
4.719830000000000000e+05
4.721450000000000000e+05
4.723140000000000000e+05
4.724990000000000000e+05
4.726590000000000000e+05
4.728160000000000000e+05
4.729720000000000000e+05
4.731460000000000000e+05
4.733020000000000000e+05
4.734630000000000000e+05
4.736160000000000000e+05
4.737730000000000000e+05
4.739550000000000000e+05
4.741280000000000000e+05
4.742860000000000000e+05
4.744570000000000000e+05
4.746110000000000000e+05
4.747660000000000000e+05
4.749280000000000000e+05
4.750970000000000000e+05
4.752820000000000000e+05
4.754380000000000000e+05
4.755960000000000000e+05
4.757520000000000000e+05
4.759350000000000000e+05
4.760890000000000000e+05
4.762560000000000000e+05
4.764250000000000000e+05
4.765880000000000000e+05
4.767500000000000000e+05
4.769100000000000000e+05
4.770610000000000000e+05
4.772320000000000000e+05
4.773630000000000000e+05
4.775350000000000000e+05
4.776910000000000000e+05
4.778680000000000000e+05
4.780480000000000000e+05
4.782090000000000000e+05
4.783520000000000000e+05
4.785180000000000000e+05
4.786680000000000000e+05
4.788290000000000000e+05
4.789810000000000000e+05
4.791310000000000000e+05
4.792760000000000000e+05
4.794360000000000000e+05
4.796190000000000000e+05
4.797920000000000000e+05
4.799760000000000000e+05
4.801420000000000000e+05
4.802820000000000000e+05
4.804530000000000000e+05
4.806170000000000000e+05
4.807900000000000000e+05
4.809650000000000000e+05
4.811310000000000000e+05
4.813090000000000000e+05
4.814650000000000000e+05
4.816100000000000000e+05
4.817490000000000000e+05
4.819100000000000000e+05
4.820820000000000000e+05
4.822260000000000000e+05
4.823960000000000000e+05
4.825530000000000000e+05
4.826960000000000000e+05
4.828760000000000000e+05
4.830340000000000000e+05
4.832190000000000000e+05
4.833720000000000000e+05
4.835370000000000000e+05
4.836990000000000000e+05
4.838760000000000000e+05
4.840430000000000000e+05
4.841930000000000000e+05
4.843350000000000000e+05
4.845080000000000000e+05
4.846710000000000000e+05
4.848300000000000000e+05
4.850020000000000000e+05
4.851430000000000000e+05
4.853020000000000000e+05
4.854680000000000000e+05
4.856350000000000000e+05
4.857960000000000000e+05
4.859560000000000000e+05
4.861250000000000000e+05
4.862920000000000000e+05
4.864600000000000000e+05
4.866240000000000000e+05
4.867700000000000000e+05
4.869290000000000000e+05
4.870910000000000000e+05
4.872490000000000000e+05
4.873950000000000000e+05
4.875680000000000000e+05
4.877330000000000000e+05
4.879120000000000000e+05
4.880960000000000000e+05
4.882520000000000000e+05
4.884210000000000000e+05
4.885960000000000000e+05
4.887540000000000000e+05
4.888900000000000000e+05
4.890570000000000000e+05
4.892020000000000000e+05
4.893840000000000000e+05
4.895330000000000000e+05
4.896760000000000000e+05
4.898350000000000000e+05
4.900080000000000000e+05
4.901680000000000000e+05
4.903180000000000000e+05
4.904690000000000000e+05
4.906180000000000000e+05
4.907630000000000000e+05
4.909110000000000000e+05
4.910640000000000000e+05
4.912170000000000000e+05
4.913750000000000000e+05
4.915360000000000000e+05
4.916900000000000000e+05
4.918300000000000000e+05
4.919890000000000000e+05
4.921380000000000000e+05
4.922930000000000000e+05
4.924650000000000000e+05
4.926100000000000000e+05
4.927740000000000000e+05
4.929210000000000000e+05
4.930870000000000000e+05
4.932490000000000000e+05
4.934180000000000000e+05
4.935430000000000000e+05
4.936800000000000000e+05
4.938390000000000000e+05
4.940080000000000000e+05
4.941540000000000000e+05
4.942970000000000000e+05
4.944490000000000000e+05
4.946150000000000000e+05
4.947660000000000000e+05
4.949190000000000000e+05
4.950940000000000000e+05
4.952580000000000000e+05
4.954020000000000000e+05
4.955540000000000000e+05
4.956960000000000000e+05
4.958500000000000000e+05
4.960140000000000000e+05
4.961720000000000000e+05
4.963320000000000000e+05
4.964810000000000000e+05
4.966630000000000000e+05
4.968230000000000000e+05
4.969660000000000000e+05
4.971630000000000000e+05
4.973030000000000000e+05
4.974490000000000000e+05
4.975940000000000000e+05
4.977340000000000000e+05
4.978940000000000000e+05
4.980560000000000000e+05
4.982140000000000000e+05
4.983880000000000000e+05
4.985550000000000000e+05
4.986880000000000000e+05
4.988430000000000000e+05
4.990210000000000000e+05
4.991980000000000000e+05
4.993490000000000000e+05
4.995050000000000000e+05
4.996710000000000000e+05
4.998270000000000000e+05
4.999800000000000000e+05
5.001260000000000000e+05
5.002770000000000000e+05
5.004330000000000000e+05
5.005930000000000000e+05
5.007460000000000000e+05
5.009030000000000000e+05
5.010570000000000000e+05
5.012110000000000000e+05
5.013670000000000000e+05
5.015280000000000000e+05
5.016800000000000000e+05
5.018260000000000000e+05
5.019740000000000000e+05
5.021380000000000000e+05
5.022830000000000000e+05
5.024260000000000000e+05
5.025810000000000000e+05
5.027240000000000000e+05
5.028520000000000000e+05
5.030070000000000000e+05
5.031580000000000000e+05
5.033070000000000000e+05
5.034620000000000000e+05
5.036110000000000000e+05
5.037560000000000000e+05
5.039140000000000000e+05
5.040800000000000000e+05
5.042270000000000000e+05
5.043660000000000000e+05
5.045130000000000000e+05
5.046670000000000000e+05
5.048040000000000000e+05
5.049470000000000000e+05
5.050990000000000000e+05
5.052410000000000000e+05
5.053870000000000000e+05
5.055140000000000000e+05
5.056490000000000000e+05
5.058020000000000000e+05
5.059490000000000000e+05
5.061010000000000000e+05
5.062530000000000000e+05
5.064050000000000000e+05
5.065730000000000000e+05
5.067330000000000000e+05
5.068930000000000000e+05
5.070480000000000000e+05
5.071920000000000000e+05
5.073370000000000000e+05
5.074820000000000000e+05
5.076250000000000000e+05
5.077710000000000000e+05
5.079400000000000000e+05
5.080980000000000000e+05
5.082490000000000000e+05
5.083930000000000000e+05
5.085280000000000000e+05
5.087020000000000000e+05
5.088510000000000000e+05
5.089970000000000000e+05
5.091340000000000000e+05
5.092790000000000000e+05
5.094160000000000000e+05
5.095530000000000000e+05
5.096990000000000000e+05
5.098750000000000000e+05
5.100540000000000000e+05
5.101920000000000000e+05
5.103310000000000000e+05
5.104830000000000000e+05
5.106440000000000000e+05
5.107870000000000000e+05
5.109490000000000000e+05
5.111180000000000000e+05
5.112510000000000000e+05
5.114010000000000000e+05
5.115580000000000000e+05
5.116970000000000000e+05
5.118270000000000000e+05
5.119740000000000000e+05
5.121360000000000000e+05
5.122930000000000000e+05
5.124350000000000000e+05
5.126060000000000000e+05
5.127630000000000000e+05
5.129230000000000000e+05
5.130490000000000000e+05
5.132030000000000000e+05
5.133480000000000000e+05
5.134890000000000000e+05
5.136270000000000000e+05
5.137530000000000000e+05
5.139040000000000000e+05
5.140660000000000000e+05
5.142220000000000000e+05
5.143830000000000000e+05
5.145180000000000000e+05
5.146570000000000000e+05
5.148130000000000000e+05
5.149420000000000000e+05
5.151000000000000000e+05
5.152470000000000000e+05
5.153890000000000000e+05
5.155520000000000000e+05
5.156990000000000000e+05
5.158670000000000000e+05
5.160030000000000000e+05
5.161520000000000000e+05
5.162630000000000000e+05
5.164070000000000000e+05
5.165550000000000000e+05
5.166960000000000000e+05
5.168420000000000000e+05
5.169930000000000000e+05
5.171450000000000000e+05
5.172990000000000000e+05
5.174510000000000000e+05
5.176150000000000000e+05
5.177500000000000000e+05
5.178790000000000000e+05
5.180120000000000000e+05
5.181450000000000000e+05
5.183180000000000000e+05
5.184470000000000000e+05
5.185620000000000000e+05
5.187260000000000000e+05
5.188560000000000000e+05
5.190020000000000000e+05
5.191630000000000000e+05
5.193220000000000000e+05
5.194880000000000000e+05
5.196310000000000000e+05
5.197570000000000000e+05
5.198880000000000000e+05
5.200210000000000000e+05
5.201610000000000000e+05
5.203020000000000000e+05
5.204480000000000000e+05
5.205780000000000000e+05
5.207190000000000000e+05
5.208920000000000000e+05
5.210310000000000000e+05
5.211850000000000000e+05
5.213420000000000000e+05
5.214850000000000000e+05
5.216440000000000000e+05
5.218040000000000000e+05
5.219580000000000000e+05
5.221150000000000000e+05
5.222400000000000000e+05
5.223990000000000000e+05
5.225520000000000000e+05
5.226770000000000000e+05
5.228390000000000000e+05
5.230130000000000000e+05
5.231710000000000000e+05
5.233050000000000000e+05
5.234470000000000000e+05
5.235860000000000000e+05
5.237400000000000000e+05
5.238840000000000000e+05
5.240320000000000000e+05
5.241940000000000000e+05
5.243470000000000000e+05
5.244900000000000000e+05
5.246330000000000000e+05
5.247840000000000000e+05
5.249110000000000000e+05
5.250620000000000000e+05
5.251990000000000000e+05
5.253640000000000000e+05
5.255120000000000000e+05
5.256670000000000000e+05
5.257990000000000000e+05
5.259340000000000000e+05
5.260830000000000000e+05
5.262270000000000000e+05
5.263790000000000000e+05
5.265370000000000000e+05
5.266930000000000000e+05
5.268570000000000000e+05
5.270110000000000000e+05
5.271400000000000000e+05
5.272710000000000000e+05
5.274190000000000000e+05
5.275670000000000000e+05
5.277180000000000000e+05
5.278640000000000000e+05
5.279980000000000000e+05
5.281620000000000000e+05
5.283110000000000000e+05
5.284510000000000000e+05
5.286060000000000000e+05
5.287470000000000000e+05
5.288860000000000000e+05
5.290210000000000000e+05
5.291350000000000000e+05
5.292670000000000000e+05
5.294110000000000000e+05
5.295400000000000000e+05
5.296920000000000000e+05
5.298420000000000000e+05
5.299840000000000000e+05
5.301090000000000000e+05
5.302560000000000000e+05
5.304080000000000000e+05
5.305240000000000000e+05
5.306690000000000000e+05
5.308130000000000000e+05
5.309650000000000000e+05
5.310750000000000000e+05
5.312250000000000000e+05
5.313660000000000000e+05
5.315300000000000000e+05
5.316650000000000000e+05
5.318080000000000000e+05
5.319650000000000000e+05
5.321270000000000000e+05
5.322740000000000000e+05
5.324300000000000000e+05
5.325850000000000000e+05
5.327200000000000000e+05
5.328640000000000000e+05
5.329810000000000000e+05
5.331500000000000000e+05
5.332970000000000000e+05
5.334480000000000000e+05
5.336010000000000000e+05
5.337670000000000000e+05
5.338850000000000000e+05
5.340340000000000000e+05
5.341690000000000000e+05
5.343120000000000000e+05
5.344420000000000000e+05
5.345860000000000000e+05
5.347080000000000000e+05
5.348620000000000000e+05
5.350050000000000000e+05
5.351570000000000000e+05
5.352930000000000000e+05
5.354490000000000000e+05
5.355960000000000000e+05
5.357230000000000000e+05
5.358640000000000000e+05
5.360060000000000000e+05
5.361500000000000000e+05
5.363040000000000000e+05
5.364580000000000000e+05
5.365880000000000000e+05
5.367140000000000000e+05
5.368490000000000000e+05
5.369680000000000000e+05
5.371060000000000000e+05
5.372330000000000000e+05
5.373580000000000000e+05
5.375170000000000000e+05
5.376650000000000000e+05
5.378070000000000000e+05
5.379450000000000000e+05
5.380870000000000000e+05
5.382060000000000000e+05
5.383360000000000000e+05
5.384720000000000000e+05
5.385990000000000000e+05
5.387340000000000000e+05
5.388800000000000000e+05
5.390090000000000000e+05
5.391570000000000000e+05
5.393070000000000000e+05
5.394510000000000000e+05
5.396030000000000000e+05
5.397460000000000000e+05
5.398840000000000000e+05
5.400060000000000000e+05
5.401420000000000000e+05
5.402730000000000000e+05
5.404300000000000000e+05
5.405730000000000000e+05
5.407430000000000000e+05
5.408870000000000000e+05
5.410190000000000000e+05
5.411580000000000000e+05
5.412770000000000000e+05
5.414230000000000000e+05
5.415630000000000000e+05
5.417160000000000000e+05
5.418620000000000000e+05
5.420050000000000000e+05
5.421650000000000000e+05
5.423150000000000000e+05
5.424560000000000000e+05
5.425710000000000000e+05
5.427040000000000000e+05
5.428690000000000000e+05
5.430340000000000000e+05
5.431880000000000000e+05
5.433200000000000000e+05
5.434690000000000000e+05
5.436060000000000000e+05
5.437500000000000000e+05
5.439070000000000000e+05
5.440530000000000000e+05
5.441780000000000000e+05
5.443010000000000000e+05
5.444410000000000000e+05
5.445750000000000000e+05
5.447180000000000000e+05
5.448520000000000000e+05
5.450130000000000000e+05
5.451350000000000000e+05
5.452740000000000000e+05
5.453970000000000000e+05
5.455280000000000000e+05
5.456510000000000000e+05
5.457820000000000000e+05
5.459430000000000000e+05
5.460640000000000000e+05
5.462110000000000000e+05
5.463550000000000000e+05
5.465010000000000000e+05
5.466310000000000000e+05
5.467620000000000000e+05
5.469130000000000000e+05
5.470380000000000000e+05
5.471710000000000000e+05
5.472830000000000000e+05
5.474240000000000000e+05
5.475600000000000000e+05
5.476960000000000000e+05
5.478350000000000000e+05
5.479730000000000000e+05
5.481000000000000000e+05
5.482470000000000000e+05
5.483900000000000000e+05
5.485050000000000000e+05
5.486400000000000000e+05
5.487830000000000000e+05
5.489320000000000000e+05
5.490770000000000000e+05
5.492110000000000000e+05
5.493520000000000000e+05
5.494890000000000000e+05
5.495990000000000000e+05
5.497300000000000000e+05
5.498850000000000000e+05
5.500280000000000000e+05
5.501670000000000000e+05
5.503040000000000000e+05
5.504500000000000000e+05
5.506050000000000000e+05
5.507330000000000000e+05
5.508710000000000000e+05
5.510400000000000000e+05
5.511610000000000000e+05
5.513180000000000000e+05
5.514470000000000000e+05
5.515890000000000000e+05
5.517240000000000000e+05
5.518540000000000000e+05
5.519890000000000000e+05
5.521120000000000000e+05
5.522550000000000000e+05
5.523880000000000000e+05
5.525350000000000000e+05
5.526680000000000000e+05
5.528090000000000000e+05
5.529420000000000000e+05
5.530780000000000000e+05
5.532100000000000000e+05
5.533170000000000000e+05
5.534540000000000000e+05
5.535680000000000000e+05
5.537110000000000000e+05
5.538450000000000000e+05
5.539870000000000000e+05
5.541380000000000000e+05
5.542440000000000000e+05
5.543620000000000000e+05
5.545140000000000000e+05
5.546730000000000000e+05
5.548280000000000000e+05
5.549640000000000000e+05
5.551140000000000000e+05
5.552660000000000000e+05
5.553960000000000000e+05
5.555370000000000000e+05
5.556750000000000000e+05
5.558120000000000000e+05
5.559500000000000000e+05
5.560860000000000000e+05
5.562270000000000000e+05
5.563410000000000000e+05
5.564920000000000000e+05
5.566170000000000000e+05
5.567540000000000000e+05
5.569010000000000000e+05
5.570230000000000000e+05
5.571630000000000000e+05
5.572820000000000000e+05
5.574110000000000000e+05
5.575340000000000000e+05
5.576790000000000000e+05
5.578010000000000000e+05
5.579320000000000000e+05
5.580850000000000000e+05
5.582190000000000000e+05
5.583540000000000000e+05
5.585110000000000000e+05
5.586260000000000000e+05
5.587480000000000000e+05
5.588750000000000000e+05
5.590250000000000000e+05
5.591600000000000000e+05
5.592810000000000000e+05
5.594160000000000000e+05
5.595680000000000000e+05
5.596810000000000000e+05
5.597980000000000000e+05
5.599420000000000000e+05
5.600690000000000000e+05
5.602090000000000000e+05
5.603480000000000000e+05
5.604660000000000000e+05
5.606120000000000000e+05
5.607470000000000000e+05
5.608840000000000000e+05
5.610300000000000000e+05
5.611570000000000000e+05
5.612690000000000000e+05
5.614010000000000000e+05
5.615350000000000000e+05
5.616500000000000000e+05
5.617650000000000000e+05
5.618950000000000000e+05
5.620400000000000000e+05
5.621890000000000000e+05
5.623250000000000000e+05
5.624450000000000000e+05
5.625620000000000000e+05
5.626930000000000000e+05
5.628280000000000000e+05
5.629650000000000000e+05
5.631090000000000000e+05
5.632500000000000000e+05
5.633890000000000000e+05
5.635270000000000000e+05
5.636630000000000000e+05
5.637970000000000000e+05
5.639220000000000000e+05
5.640450000000000000e+05
5.641660000000000000e+05
5.643000000000000000e+05
5.644380000000000000e+05
5.645900000000000000e+05
5.647270000000000000e+05
5.648780000000000000e+05
5.650330000000000000e+05
5.651610000000000000e+05
5.652880000000000000e+05
5.654200000000000000e+05
5.655560000000000000e+05
5.656790000000000000e+05
5.658200000000000000e+05
5.659620000000000000e+05
5.660990000000000000e+05
5.662360000000000000e+05
5.663590000000000000e+05
5.664970000000000000e+05
5.666270000000000000e+05
5.667630000000000000e+05
5.669000000000000000e+05
5.670310000000000000e+05
5.671670000000000000e+05
5.673180000000000000e+05
5.674540000000000000e+05
5.675730000000000000e+05
5.677010000000000000e+05
5.678270000000000000e+05
5.679650000000000000e+05
5.680840000000000000e+05
5.682150000000000000e+05
5.683470000000000000e+05
5.684930000000000000e+05
5.686270000000000000e+05
5.687730000000000000e+05
5.689070000000000000e+05
5.690380000000000000e+05
5.691620000000000000e+05
5.692660000000000000e+05
5.693800000000000000e+05
5.694980000000000000e+05
5.696320000000000000e+05
5.697510000000000000e+05
5.698570000000000000e+05
5.699650000000000000e+05
5.700960000000000000e+05
5.702280000000000000e+05
5.703480000000000000e+05
5.704880000000000000e+05
5.706070000000000000e+05
5.707410000000000000e+05
5.708600000000000000e+05
5.710010000000000000e+05
5.711170000000000000e+05
5.712460000000000000e+05
5.713730000000000000e+05
5.715060000000000000e+05
5.716300000000000000e+05
5.717580000000000000e+05
5.718930000000000000e+05
5.720140000000000000e+05
5.721330000000000000e+05
5.722790000000000000e+05
5.724120000000000000e+05
5.725590000000000000e+05
5.726750000000000000e+05
5.727950000000000000e+05
5.729190000000000000e+05
5.730500000000000000e+05
5.731860000000000000e+05
5.733060000000000000e+05
5.734340000000000000e+05
5.735900000000000000e+05
5.737100000000000000e+05
5.738490000000000000e+05
5.739840000000000000e+05
5.740980000000000000e+05
5.742100000000000000e+05
5.743370000000000000e+05
5.744680000000000000e+05
5.745920000000000000e+05
5.747350000000000000e+05
5.748660000000000000e+05
5.750110000000000000e+05
5.751300000000000000e+05
5.752650000000000000e+05
5.753980000000000000e+05
5.755230000000000000e+05
5.756600000000000000e+05
5.757850000000000000e+05
5.759100000000000000e+05
5.760410000000000000e+05
5.761680000000000000e+05
5.762980000000000000e+05
5.764210000000000000e+05
5.765300000000000000e+05
5.766480000000000000e+05
5.767920000000000000e+05
5.769320000000000000e+05
5.770690000000000000e+05
5.771860000000000000e+05
5.773060000000000000e+05
5.774390000000000000e+05
5.775690000000000000e+05
5.776980000000000000e+05
5.778250000000000000e+05
5.779640000000000000e+05
5.780690000000000000e+05
5.781990000000000000e+05
5.783320000000000000e+05
5.784580000000000000e+05
5.785750000000000000e+05
5.787000000000000000e+05
5.787910000000000000e+05
5.789110000000000000e+05
5.790490000000000000e+05
5.791700000000000000e+05
5.792930000000000000e+05
5.794080000000000000e+05
5.795280000000000000e+05
5.796430000000000000e+05
5.797820000000000000e+05
5.799070000000000000e+05
5.800350000000000000e+05
5.801580000000000000e+05
5.802910000000000000e+05
5.804210000000000000e+05
5.805310000000000000e+05
5.806650000000000000e+05
5.807740000000000000e+05
5.809040000000000000e+05
5.810210000000000000e+05
5.811230000000000000e+05
5.812430000000000000e+05
5.813590000000000000e+05
5.814990000000000000e+05
5.816470000000000000e+05
5.817700000000000000e+05
5.818750000000000000e+05
5.820210000000000000e+05
5.821480000000000000e+05
5.822780000000000000e+05
5.824280000000000000e+05
5.825630000000000000e+05
5.826860000000000000e+05
5.828110000000000000e+05
5.829490000000000000e+05
5.830830000000000000e+05
5.832200000000000000e+05
5.833280000000000000e+05
5.834610000000000000e+05
5.836180000000000000e+05
5.837410000000000000e+05
5.838620000000000000e+05
5.839960000000000000e+05
5.841270000000000000e+05
5.842540000000000000e+05
5.843740000000000000e+05
5.845110000000000000e+05
5.846300000000000000e+05
5.847370000000000000e+05
5.848500000000000000e+05
5.849750000000000000e+05
5.851020000000000000e+05
5.852120000000000000e+05
5.853420000000000000e+05
5.854570000000000000e+05
5.855920000000000000e+05
5.857000000000000000e+05
5.858240000000000000e+05
5.859490000000000000e+05
5.860730000000000000e+05
5.861900000000000000e+05
5.863080000000000000e+05
5.864300000000000000e+05
5.865680000000000000e+05
5.866640000000000000e+05
5.867960000000000000e+05
5.869130000000000000e+05
5.870440000000000000e+05
5.871770000000000000e+05
5.873060000000000000e+05
5.874270000000000000e+05
5.875820000000000000e+05
5.877060000000000000e+05
5.878250000000000000e+05
5.879430000000000000e+05
5.880620000000000000e+05
5.881860000000000000e+05
5.883140000000000000e+05
5.884390000000000000e+05
5.885700000000000000e+05
5.887120000000000000e+05
5.888400000000000000e+05
5.889680000000000000e+05
5.890800000000000000e+05
5.892010000000000000e+05
5.893190000000000000e+05
5.894410000000000000e+05
5.895750000000000000e+05
5.896940000000000000e+05
5.898260000000000000e+05
5.899480000000000000e+05
5.900860000000000000e+05
5.902080000000000000e+05
5.903430000000000000e+05
5.904810000000000000e+05
5.906020000000000000e+05
5.907300000000000000e+05
5.908470000000000000e+05
5.909550000000000000e+05
5.910860000000000000e+05
5.912020000000000000e+05
5.913140000000000000e+05
5.914310000000000000e+05
5.915460000000000000e+05
5.916740000000000000e+05
5.917860000000000000e+05
5.918870000000000000e+05
5.920120000000000000e+05
5.921470000000000000e+05
5.922840000000000000e+05
5.924010000000000000e+05
5.925110000000000000e+05
5.926330000000000000e+05
5.927630000000000000e+05
5.928840000000000000e+05
5.930000000000000000e+05
5.931280000000000000e+05
5.932680000000000000e+05
5.933730000000000000e+05
5.935050000000000000e+05
5.936410000000000000e+05
5.937690000000000000e+05
5.938940000000000000e+05
5.940300000000000000e+05
5.941470000000000000e+05
5.942680000000000000e+05
5.943950000000000000e+05
5.945150000000000000e+05
5.946350000000000000e+05
5.947500000000000000e+05
5.948780000000000000e+05
5.950010000000000000e+05
5.951090000000000000e+05
5.952320000000000000e+05
5.953530000000000000e+05
5.954810000000000000e+05
5.956250000000000000e+05
5.957540000000000000e+05
5.958800000000000000e+05
5.960110000000000000e+05
5.961350000000000000e+05
5.962570000000000000e+05
5.963670000000000000e+05
5.964820000000000000e+05
5.965860000000000000e+05
5.966950000000000000e+05
5.968180000000000000e+05
5.969460000000000000e+05
5.970670000000000000e+05
5.971910000000000000e+05
5.973240000000000000e+05
5.974640000000000000e+05
5.975750000000000000e+05
5.976970000000000000e+05
5.978170000000000000e+05
5.979350000000000000e+05
5.980620000000000000e+05
5.981980000000000000e+05
5.983170000000000000e+05
5.984720000000000000e+05
5.986060000000000000e+05
5.987440000000000000e+05
5.988590000000000000e+05
5.989910000000000000e+05
5.991290000000000000e+05
5.992510000000000000e+05
5.993870000000000000e+05
5.994910000000000000e+05
5.996280000000000000e+05
5.997410000000000000e+05
5.998620000000000000e+05
5.999770000000000000e+05
6.000980000000000000e+05
6.002160000000000000e+05
6.003330000000000000e+05
6.004490000000000000e+05
6.005700000000000000e+05
6.007000000000000000e+05
6.008380000000000000e+05
6.009720000000000000e+05
6.011050000000000000e+05
6.012490000000000000e+05
6.013720000000000000e+05
6.014790000000000000e+05
6.016090000000000000e+05
6.017330000000000000e+05
6.018410000000000000e+05
6.019870000000000000e+05
6.021060000000000000e+05
6.022330000000000000e+05
6.023780000000000000e+05
6.025130000000000000e+05
6.026550000000000000e+05
6.027730000000000000e+05
6.028970000000000000e+05
6.030220000000000000e+05
6.031430000000000000e+05
6.032760000000000000e+05
6.033950000000000000e+05
6.035260000000000000e+05
6.036500000000000000e+05
6.037720000000000000e+05
6.038970000000000000e+05
6.040310000000000000e+05
6.041570000000000000e+05
6.042760000000000000e+05
6.043760000000000000e+05
6.044890000000000000e+05
6.046320000000000000e+05
6.047590000000000000e+05
6.048740000000000000e+05
6.049850000000000000e+05
6.050970000000000000e+05
6.052250000000000000e+05
6.053500000000000000e+05
6.054750000000000000e+05
6.056090000000000000e+05
6.057120000000000000e+05
6.058480000000000000e+05
6.059770000000000000e+05
6.061070000000000000e+05
6.062450000000000000e+05
6.063650000000000000e+05
6.064940000000000000e+05
6.066150000000000000e+05
6.067540000000000000e+05
6.068840000000000000e+05
6.070120000000000000e+05
6.071530000000000000e+05
6.072680000000000000e+05
6.074020000000000000e+05
6.075140000000000000e+05
6.076200000000000000e+05
6.077490000000000000e+05
6.078710000000000000e+05
6.079900000000000000e+05
6.081090000000000000e+05
6.082090000000000000e+05
6.083440000000000000e+05
6.084780000000000000e+05
6.085980000000000000e+05
6.087310000000000000e+05
6.088530000000000000e+05
6.089660000000000000e+05
6.090790000000000000e+05
6.092080000000000000e+05
6.093370000000000000e+05
6.094410000000000000e+05
6.095710000000000000e+05
6.096910000000000000e+05
6.098120000000000000e+05
6.099480000000000000e+05
6.100500000000000000e+05
6.101780000000000000e+05
6.103080000000000000e+05
6.104310000000000000e+05
6.105410000000000000e+05
6.106630000000000000e+05
6.107710000000000000e+05
6.108700000000000000e+05
6.110040000000000000e+05
6.111410000000000000e+05
6.112570000000000000e+05
6.113840000000000000e+05
6.115180000000000000e+05
6.116210000000000000e+05
6.117260000000000000e+05
6.118370000000000000e+05
6.119540000000000000e+05
6.120950000000000000e+05
6.122080000000000000e+05
6.123070000000000000e+05
6.124350000000000000e+05
6.125520000000000000e+05
6.126730000000000000e+05
6.127980000000000000e+05
6.129300000000000000e+05
6.130550000000000000e+05
6.131690000000000000e+05
6.133090000000000000e+05
6.134240000000000000e+05
6.135550000000000000e+05
6.136740000000000000e+05
6.137980000000000000e+05
6.139330000000000000e+05
6.140610000000000000e+05
6.141730000000000000e+05
6.142850000000000000e+05
6.143880000000000000e+05
6.145190000000000000e+05
6.146560000000000000e+05
6.147620000000000000e+05
6.148660000000000000e+05
6.150040000000000000e+05
6.151320000000000000e+05
6.152480000000000000e+05
6.153630000000000000e+05
6.154920000000000000e+05
6.156200000000000000e+05
6.157420000000000000e+05
6.158640000000000000e+05
6.159770000000000000e+05
6.160960000000000000e+05
6.162180000000000000e+05
6.163360000000000000e+05
6.164430000000000000e+05
6.165480000000000000e+05
6.166540000000000000e+05
6.167820000000000000e+05
6.169130000000000000e+05
6.170290000000000000e+05
6.171560000000000000e+05
6.172960000000000000e+05
6.174170000000000000e+05
6.175330000000000000e+05
6.176390000000000000e+05
6.177540000000000000e+05
6.178540000000000000e+05
6.179880000000000000e+05
6.181130000000000000e+05
6.182420000000000000e+05
6.183860000000000000e+05
6.185100000000000000e+05
6.186290000000000000e+05
6.187430000000000000e+05
6.188730000000000000e+05
6.190040000000000000e+05
6.191130000000000000e+05
6.192210000000000000e+05
6.193590000000000000e+05
6.194850000000000000e+05
6.196000000000000000e+05
6.197320000000000000e+05
6.198660000000000000e+05
6.199710000000000000e+05
6.201070000000000000e+05
6.202350000000000000e+05
6.203520000000000000e+05
6.204620000000000000e+05
6.205750000000000000e+05
6.206900000000000000e+05
6.208190000000000000e+05
6.209360000000000000e+05
6.210540000000000000e+05
6.211690000000000000e+05
6.212940000000000000e+05
6.214170000000000000e+05
6.215140000000000000e+05
6.216270000000000000e+05
6.217300000000000000e+05
6.218430000000000000e+05
6.219580000000000000e+05
6.220780000000000000e+05
6.222000000000000000e+05
6.223200000000000000e+05
6.224400000000000000e+05
6.225390000000000000e+05
6.226490000000000000e+05
6.227570000000000000e+05
6.228780000000000000e+05
6.230170000000000000e+05
6.231690000000000000e+05
6.233070000000000000e+05
6.234480000000000000e+05
6.235570000000000000e+05
6.236620000000000000e+05
6.237800000000000000e+05
6.238880000000000000e+05
6.239980000000000000e+05
6.241080000000000000e+05
6.242110000000000000e+05
6.243370000000000000e+05
6.244410000000000000e+05
6.245650000000000000e+05
6.246630000000000000e+05
6.247880000000000000e+05
6.248910000000000000e+05
6.250110000000000000e+05
6.251550000000000000e+05
6.252680000000000000e+05
6.253860000000000000e+05
6.254930000000000000e+05
6.255920000000000000e+05
6.257260000000000000e+05
6.258510000000000000e+05
6.259470000000000000e+05
6.260730000000000000e+05
6.261860000000000000e+05
6.263090000000000000e+05
6.264250000000000000e+05
6.265480000000000000e+05
6.266560000000000000e+05
6.267740000000000000e+05
6.268870000000000000e+05
6.270140000000000000e+05
6.271330000000000000e+05
6.272350000000000000e+05
6.273540000000000000e+05
6.274640000000000000e+05
6.275690000000000000e+05
6.276680000000000000e+05
6.277790000000000000e+05
6.278870000000000000e+05
6.279910000000000000e+05
6.280840000000000000e+05
6.281850000000000000e+05
6.283150000000000000e+05
6.284360000000000000e+05
6.285700000000000000e+05
6.286870000000000000e+05
6.287990000000000000e+05
6.289030000000000000e+05
6.290150000000000000e+05
6.291240000000000000e+05
6.292280000000000000e+05
6.293470000000000000e+05
6.294630000000000000e+05
6.295720000000000000e+05
6.296880000000000000e+05
6.298020000000000000e+05
6.299140000000000000e+05
6.300300000000000000e+05
6.301460000000000000e+05
6.302540000000000000e+05
6.303570000000000000e+05
6.304840000000000000e+05
6.305740000000000000e+05
6.307040000000000000e+05
6.308150000000000000e+05
6.309540000000000000e+05
6.310890000000000000e+05
6.311930000000000000e+05
6.313240000000000000e+05
6.314490000000000000e+05
6.315680000000000000e+05
6.316590000000000000e+05
6.317850000000000000e+05
6.319120000000000000e+05
6.320210000000000000e+05
6.321450000000000000e+05
6.322660000000000000e+05
6.323860000000000000e+05
6.325070000000000000e+05
6.326200000000000000e+05
6.327260000000000000e+05
6.328360000000000000e+05
6.329580000000000000e+05
6.330780000000000000e+05
6.331900000000000000e+05
6.332930000000000000e+05
6.334100000000000000e+05
6.335280000000000000e+05
6.336540000000000000e+05
6.337600000000000000e+05
6.338880000000000000e+05
6.340060000000000000e+05
6.341080000000000000e+05
6.342260000000000000e+05
6.343470000000000000e+05
6.344690000000000000e+05
6.345740000000000000e+05
6.346920000000000000e+05
6.348020000000000000e+05
6.349170000000000000e+05
6.350300000000000000e+05
6.351380000000000000e+05
6.352580000000000000e+05
6.353690000000000000e+05
6.354760000000000000e+05
6.355770000000000000e+05
6.356870000000000000e+05
6.357940000000000000e+05
6.359110000000000000e+05
6.360180000000000000e+05
6.361350000000000000e+05
6.362430000000000000e+05
6.363540000000000000e+05
6.364760000000000000e+05
6.365840000000000000e+05
6.367120000000000000e+05
6.368190000000000000e+05
6.369410000000000000e+05
6.370690000000000000e+05
6.372080000000000000e+05
6.373320000000000000e+05
6.374590000000000000e+05
6.375600000000000000e+05
6.376620000000000000e+05
6.377590000000000000e+05
6.378780000000000000e+05
6.379770000000000000e+05
6.380870000000000000e+05
6.381950000000000000e+05
6.382860000000000000e+05
6.383850000000000000e+05
6.384860000000000000e+05
6.385860000000000000e+05
6.387020000000000000e+05
6.388040000000000000e+05
6.389140000000000000e+05
6.390240000000000000e+05
6.391400000000000000e+05
6.392470000000000000e+05
6.393620000000000000e+05
6.394760000000000000e+05
6.395890000000000000e+05
6.397090000000000000e+05
6.398450000000000000e+05
6.399620000000000000e+05
6.400700000000000000e+05
6.401990000000000000e+05
6.403240000000000000e+05
6.404350000000000000e+05
6.405510000000000000e+05
6.406610000000000000e+05
6.407820000000000000e+05
6.408880000000000000e+05
6.409930000000000000e+05
6.411110000000000000e+05
6.412090000000000000e+05
6.413270000000000000e+05
6.414480000000000000e+05
6.415620000000000000e+05
6.416880000000000000e+05
6.418210000000000000e+05
6.419400000000000000e+05
6.420270000000000000e+05
6.421520000000000000e+05
6.422710000000000000e+05
6.423810000000000000e+05
6.424940000000000000e+05
6.426070000000000000e+05
6.427210000000000000e+05
6.428370000000000000e+05
6.429550000000000000e+05
6.430790000000000000e+05
6.431920000000000000e+05
6.432900000000000000e+05
6.434050000000000000e+05
6.435360000000000000e+05
6.436520000000000000e+05
6.437690000000000000e+05
6.438770000000000000e+05
6.440120000000000000e+05
6.441350000000000000e+05
6.442500000000000000e+05
6.443780000000000000e+05
6.444740000000000000e+05
6.445970000000000000e+05
6.447080000000000000e+05
6.448280000000000000e+05
6.449410000000000000e+05
6.450650000000000000e+05
6.451860000000000000e+05
6.452920000000000000e+05
6.454010000000000000e+05
6.455130000000000000e+05
6.456240000000000000e+05
6.457340000000000000e+05
6.458340000000000000e+05
6.459500000000000000e+05
6.460690000000000000e+05
6.461830000000000000e+05
6.463010000000000000e+05
6.464230000000000000e+05
6.465480000000000000e+05
6.466690000000000000e+05
6.467770000000000000e+05
6.468880000000000000e+05
6.469920000000000000e+05
6.471080000000000000e+05
6.472280000000000000e+05
6.473560000000000000e+05
6.474720000000000000e+05
6.475880000000000000e+05
6.476930000000000000e+05
6.478110000000000000e+05
6.479100000000000000e+05
6.480160000000000000e+05
6.481360000000000000e+05
6.482500000000000000e+05
6.483500000000000000e+05
6.484580000000000000e+05
6.485470000000000000e+05
6.486770000000000000e+05
6.487890000000000000e+05
6.488960000000000000e+05
6.490100000000000000e+05
6.491150000000000000e+05
6.492490000000000000e+05
6.493470000000000000e+05
6.494460000000000000e+05
6.495580000000000000e+05
6.496710000000000000e+05
6.497800000000000000e+05
6.498860000000000000e+05
6.499990000000000000e+05
6.501100000000000000e+05
6.502280000000000000e+05
6.503530000000000000e+05
6.504610000000000000e+05
6.505610000000000000e+05
6.506540000000000000e+05
6.507600000000000000e+05
6.508800000000000000e+05
6.509920000000000000e+05
6.511040000000000000e+05
6.512010000000000000e+05
6.513090000000000000e+05
6.514350000000000000e+05
6.515560000000000000e+05
6.516600000000000000e+05
6.517720000000000000e+05
6.518770000000000000e+05
6.519940000000000000e+05
6.520900000000000000e+05
6.522060000000000000e+05
6.522910000000000000e+05
6.523970000000000000e+05
6.524980000000000000e+05
6.526160000000000000e+05
6.527230000000000000e+05
6.528380000000000000e+05
6.529270000000000000e+05
6.530410000000000000e+05
6.531470000000000000e+05
6.532560000000000000e+05
6.533700000000000000e+05
6.534720000000000000e+05
6.535820000000000000e+05
6.536840000000000000e+05
6.537970000000000000e+05
6.539200000000000000e+05
6.540180000000000000e+05
6.541310000000000000e+05
6.542410000000000000e+05
6.543550000000000000e+05
6.544800000000000000e+05
6.545770000000000000e+05
6.546980000000000000e+05
6.548280000000000000e+05
6.549320000000000000e+05
6.550350000000000000e+05
6.551400000000000000e+05
6.552510000000000000e+05
6.553730000000000000e+05
6.554980000000000000e+05
6.556120000000000000e+05
6.557300000000000000e+05
6.558340000000000000e+05
6.559490000000000000e+05
6.560640000000000000e+05
6.561730000000000000e+05
6.562810000000000000e+05
6.563940000000000000e+05
6.565050000000000000e+05
6.566120000000000000e+05
6.567100000000000000e+05
6.568080000000000000e+05
6.569020000000000000e+05
6.570170000000000000e+05
6.571210000000000000e+05
6.572390000000000000e+05
6.573680000000000000e+05
6.574660000000000000e+05
6.575580000000000000e+05
6.576580000000000000e+05
6.577700000000000000e+05
6.578880000000000000e+05
6.579910000000000000e+05
6.580890000000000000e+05
6.581910000000000000e+05
6.583010000000000000e+05
6.584120000000000000e+05
6.585120000000000000e+05
6.586340000000000000e+05
6.587370000000000000e+05
6.588220000000000000e+05
6.589220000000000000e+05
6.590290000000000000e+05
6.591210000000000000e+05
6.592180000000000000e+05
6.593060000000000000e+05
6.594240000000000000e+05
6.595290000000000000e+05
6.596370000000000000e+05
6.597410000000000000e+05
6.598450000000000000e+05
6.599500000000000000e+05
6.600320000000000000e+05
6.601240000000000000e+05
6.602400000000000000e+05
6.603640000000000000e+05
6.604660000000000000e+05
6.605880000000000000e+05
6.606940000000000000e+05
6.608100000000000000e+05
6.609220000000000000e+05
6.610270000000000000e+05
6.611450000000000000e+05
6.612660000000000000e+05
6.613620000000000000e+05
6.614520000000000000e+05
6.615630000000000000e+05
6.616840000000000000e+05
6.617970000000000000e+05
6.619190000000000000e+05
6.620470000000000000e+05
6.621640000000000000e+05
6.622590000000000000e+05
6.623670000000000000e+05
6.624750000000000000e+05
6.625830000000000000e+05
6.627050000000000000e+05
6.628050000000000000e+05
6.629170000000000000e+05
6.630370000000000000e+05
6.631450000000000000e+05
6.632540000000000000e+05
6.633460000000000000e+05
6.634540000000000000e+05
6.635640000000000000e+05
6.636700000000000000e+05
6.637670000000000000e+05
6.638690000000000000e+05
6.639720000000000000e+05
6.640720000000000000e+05
6.641790000000000000e+05
6.642720000000000000e+05
6.643680000000000000e+05
6.644650000000000000e+05
6.645780000000000000e+05
6.646760000000000000e+05
6.648020000000000000e+05
6.649110000000000000e+05
6.649970000000000000e+05
6.651160000000000000e+05
6.652190000000000000e+05
6.653240000000000000e+05
6.654360000000000000e+05
6.655570000000000000e+05
6.656520000000000000e+05
6.657720000000000000e+05
6.658860000000000000e+05
6.659930000000000000e+05
6.661070000000000000e+05
6.662170000000000000e+05
6.663320000000000000e+05
6.664440000000000000e+05
6.665300000000000000e+05
6.666560000000000000e+05
6.667650000000000000e+05
6.668770000000000000e+05
6.669750000000000000e+05
6.670800000000000000e+05
6.671810000000000000e+05
6.673000000000000000e+05
6.673960000000000000e+05
6.674930000000000000e+05
6.675890000000000000e+05
6.676870000000000000e+05
6.677910000000000000e+05
6.679030000000000000e+05
6.680210000000000000e+05
6.681440000000000000e+05
6.682450000000000000e+05
6.683510000000000000e+05
6.684550000000000000e+05
6.685610000000000000e+05
6.686670000000000000e+05
6.687590000000000000e+05
6.688660000000000000e+05
6.689860000000000000e+05
6.690840000000000000e+05
6.691930000000000000e+05
6.693160000000000000e+05
6.694040000000000000e+05
6.694980000000000000e+05
6.695970000000000000e+05
6.696930000000000000e+05
6.698040000000000000e+05
6.699180000000000000e+05
6.700150000000000000e+05
6.701200000000000000e+05
6.702320000000000000e+05
6.703400000000000000e+05
6.704520000000000000e+05
6.705450000000000000e+05
6.706600000000000000e+05
6.707680000000000000e+05
6.708740000000000000e+05
6.709820000000000000e+05
6.710830000000000000e+05
6.711790000000000000e+05
6.712650000000000000e+05
6.713650000000000000e+05
6.714580000000000000e+05
6.715650000000000000e+05
6.716550000000000000e+05
6.717620000000000000e+05
6.718550000000000000e+05
6.719690000000000000e+05
6.720550000000000000e+05
6.721950000000000000e+05
6.723040000000000000e+05
6.724200000000000000e+05
6.725020000000000000e+05
6.726090000000000000e+05
6.727210000000000000e+05
6.728250000000000000e+05
6.729380000000000000e+05
6.730330000000000000e+05
6.731370000000000000e+05
6.732450000000000000e+05
6.733440000000000000e+05
6.734650000000000000e+05
6.735800000000000000e+05
6.736960000000000000e+05
6.738040000000000000e+05
6.739010000000000000e+05
6.740240000000000000e+05
6.741330000000000000e+05
6.742330000000000000e+05
6.743370000000000000e+05
6.744290000000000000e+05
6.745460000000000000e+05
6.746350000000000000e+05
6.747360000000000000e+05
6.748290000000000000e+05
6.749270000000000000e+05
6.750310000000000000e+05
6.751360000000000000e+05
6.752440000000000000e+05
6.753500000000000000e+05
6.754520000000000000e+05
6.755600000000000000e+05
6.756650000000000000e+05
6.757620000000000000e+05
6.758570000000000000e+05
6.759630000000000000e+05
6.760830000000000000e+05
6.762000000000000000e+05
6.763080000000000000e+05
6.764060000000000000e+05
6.765040000000000000e+05
6.766010000000000000e+05
6.766980000000000000e+05
6.767990000000000000e+05
6.769030000000000000e+05
6.770200000000000000e+05
6.771190000000000000e+05
6.772280000000000000e+05
6.773420000000000000e+05
6.774450000000000000e+05
6.775580000000000000e+05
6.776750000000000000e+05
6.777700000000000000e+05
6.778640000000000000e+05
6.779700000000000000e+05
6.780710000000000000e+05
6.781710000000000000e+05
6.782780000000000000e+05
6.783810000000000000e+05
6.784980000000000000e+05
6.785920000000000000e+05
6.786840000000000000e+05
6.787830000000000000e+05
6.788880000000000000e+05
6.789820000000000000e+05
6.790960000000000000e+05
6.791970000000000000e+05
6.792960000000000000e+05
6.794050000000000000e+05
6.795090000000000000e+05
6.796130000000000000e+05
6.797250000000000000e+05
6.798340000000000000e+05
6.799380000000000000e+05
6.800590000000000000e+05
6.801790000000000000e+05
6.802890000000000000e+05
6.803930000000000000e+05
6.805000000000000000e+05
6.806180000000000000e+05
6.807260000000000000e+05
6.808550000000000000e+05
6.809670000000000000e+05
6.810870000000000000e+05
6.811660000000000000e+05
6.812700000000000000e+05
6.813830000000000000e+05
6.814740000000000000e+05
6.815700000000000000e+05
6.816690000000000000e+05
6.817650000000000000e+05
6.818660000000000000e+05
6.819660000000000000e+05
6.820600000000000000e+05
6.821730000000000000e+05
6.822640000000000000e+05
6.823670000000000000e+05
6.824590000000000000e+05
6.825550000000000000e+05
6.826660000000000000e+05
6.827460000000000000e+05
6.828460000000000000e+05
6.829500000000000000e+05
6.830340000000000000e+05
6.831280000000000000e+05
6.832240000000000000e+05
6.833250000000000000e+05
6.834330000000000000e+05
6.835430000000000000e+05
6.836460000000000000e+05
6.837680000000000000e+05
6.838680000000000000e+05
6.839810000000000000e+05
6.840840000000000000e+05
6.842000000000000000e+05
6.842920000000000000e+05
6.844000000000000000e+05
6.844950000000000000e+05
6.845960000000000000e+05
6.846970000000000000e+05
6.848050000000000000e+05
6.849150000000000000e+05
6.850320000000000000e+05
6.851280000000000000e+05
6.852400000000000000e+05
6.853630000000000000e+05
6.854550000000000000e+05
6.855530000000000000e+05
6.856480000000000000e+05
6.857530000000000000e+05
6.858560000000000000e+05
6.859360000000000000e+05
6.860370000000000000e+05
6.861340000000000000e+05
6.862260000000000000e+05
6.863330000000000000e+05
6.864410000000000000e+05
6.865450000000000000e+05
6.866500000000000000e+05
6.867440000000000000e+05
6.868580000000000000e+05
6.869480000000000000e+05
6.870340000000000000e+05
6.871560000000000000e+05
6.872690000000000000e+05
6.873880000000000000e+05
6.874790000000000000e+05
6.876000000000000000e+05
6.877240000000000000e+05
6.878280000000000000e+05
6.879230000000000000e+05
6.880260000000000000e+05
6.881390000000000000e+05
6.882640000000000000e+05
6.883770000000000000e+05
6.884670000000000000e+05
6.885650000000000000e+05
6.886710000000000000e+05
6.887730000000000000e+05
6.888780000000000000e+05
6.889760000000000000e+05
6.890680000000000000e+05
6.891610000000000000e+05
6.892650000000000000e+05
6.893950000000000000e+05
6.894910000000000000e+05
6.895910000000000000e+05
6.896890000000000000e+05
6.897950000000000000e+05
6.898870000000000000e+05
6.899860000000000000e+05
6.900920000000000000e+05
6.901960000000000000e+05
6.903090000000000000e+05
6.904260000000000000e+05
6.905380000000000000e+05
6.906380000000000000e+05
6.907340000000000000e+05
6.908300000000000000e+05
6.909500000000000000e+05
6.910460000000000000e+05
6.911480000000000000e+05
6.912630000000000000e+05
6.913670000000000000e+05
6.914800000000000000e+05
6.916080000000000000e+05
6.917000000000000000e+05
6.918050000000000000e+05
6.919120000000000000e+05
6.920040000000000000e+05
6.920970000000000000e+05
6.922070000000000000e+05
6.923030000000000000e+05
6.924070000000000000e+05
6.925300000000000000e+05
6.926310000000000000e+05
6.927300000000000000e+05
6.928430000000000000e+05
6.929320000000000000e+05
6.930370000000000000e+05
6.931300000000000000e+05
6.932370000000000000e+05
6.933230000000000000e+05
6.934270000000000000e+05
6.935140000000000000e+05
6.936220000000000000e+05
6.937030000000000000e+05
6.938010000000000000e+05
6.938930000000000000e+05
6.940030000000000000e+05
6.940990000000000000e+05
6.942070000000000000e+05
6.943250000000000000e+05
6.944200000000000000e+05
6.945470000000000000e+05
6.946420000000000000e+05
6.947290000000000000e+05
6.948310000000000000e+05
6.949280000000000000e+05
6.950300000000000000e+05
6.951140000000000000e+05
6.952120000000000000e+05
6.953030000000000000e+05
6.953900000000000000e+05
6.954800000000000000e+05
6.955670000000000000e+05
6.956670000000000000e+05
6.957580000000000000e+05
6.958670000000000000e+05
6.959520000000000000e+05
6.960400000000000000e+05
6.961590000000000000e+05
6.962550000000000000e+05
6.963530000000000000e+05
6.964580000000000000e+05
6.965590000000000000e+05
6.966740000000000000e+05
6.967720000000000000e+05
6.968750000000000000e+05
6.969520000000000000e+05
6.970770000000000000e+05
6.971820000000000000e+05
6.972670000000000000e+05
6.973720000000000000e+05
6.974760000000000000e+05
6.975830000000000000e+05
6.976680000000000000e+05
6.977680000000000000e+05
6.978690000000000000e+05
6.979600000000000000e+05
6.980610000000000000e+05
6.981720000000000000e+05
6.982820000000000000e+05
6.983790000000000000e+05
6.984760000000000000e+05
6.985580000000000000e+05
6.986600000000000000e+05
6.987620000000000000e+05
6.988540000000000000e+05
6.989550000000000000e+05
6.990500000000000000e+05
6.991550000000000000e+05
6.992280000000000000e+05
6.993220000000000000e+05
6.994210000000000000e+05
6.995240000000000000e+05
6.996270000000000000e+05
6.997310000000000000e+05
6.998470000000000000e+05
6.999290000000000000e+05
7.000250000000000000e+05
7.001300000000000000e+05
7.002290000000000000e+05
7.003180000000000000e+05
7.004040000000000000e+05
7.004970000000000000e+05
7.006030000000000000e+05
7.007070000000000000e+05
7.008090000000000000e+05
7.009020000000000000e+05
7.009900000000000000e+05
7.010920000000000000e+05
7.011850000000000000e+05
7.012760000000000000e+05
7.013760000000000000e+05
7.014680000000000000e+05
7.015670000000000000e+05
7.016580000000000000e+05
7.017900000000000000e+05
7.018870000000000000e+05
7.019850000000000000e+05
7.021000000000000000e+05
7.022100000000000000e+05
7.022960000000000000e+05
7.023860000000000000e+05
7.024820000000000000e+05
7.025870000000000000e+05
7.026830000000000000e+05
7.027880000000000000e+05
7.028990000000000000e+05
7.029950000000000000e+05
7.030900000000000000e+05
7.031830000000000000e+05
7.032760000000000000e+05
7.033770000000000000e+05
7.034890000000000000e+05
7.035750000000000000e+05
7.036780000000000000e+05
7.037640000000000000e+05
7.038530000000000000e+05
7.039530000000000000e+05
7.040460000000000000e+05
7.041540000000000000e+05
7.042470000000000000e+05
7.043390000000000000e+05
7.044310000000000000e+05
7.045400000000000000e+05
7.046390000000000000e+05
7.047470000000000000e+05
7.048460000000000000e+05
7.049690000000000000e+05
7.050640000000000000e+05
7.051820000000000000e+05
7.052930000000000000e+05
7.054030000000000000e+05
7.055010000000000000e+05
7.056090000000000000e+05
7.057040000000000000e+05
7.057880000000000000e+05
7.058850000000000000e+05
7.059800000000000000e+05
7.060700000000000000e+05
7.061640000000000000e+05
7.062610000000000000e+05
7.063730000000000000e+05
7.064850000000000000e+05
7.065880000000000000e+05
7.066870000000000000e+05
7.067920000000000000e+05
7.068800000000000000e+05
7.069750000000000000e+05
7.070710000000000000e+05
7.071770000000000000e+05
7.072600000000000000e+05
7.073650000000000000e+05
7.074690000000000000e+05
7.075610000000000000e+05
7.076580000000000000e+05
7.077450000000000000e+05
7.078640000000000000e+05
7.079520000000000000e+05
7.080500000000000000e+05
7.081480000000000000e+05
7.082500000000000000e+05
7.083460000000000000e+05
7.084410000000000000e+05
7.085480000000000000e+05
7.086560000000000000e+05
7.087530000000000000e+05
7.088450000000000000e+05
7.089490000000000000e+05
7.090440000000000000e+05
7.091340000000000000e+05
7.092190000000000000e+05
7.093090000000000000e+05
7.094150000000000000e+05
7.095250000000000000e+05
7.096240000000000000e+05
7.097300000000000000e+05
7.098110000000000000e+05
7.099110000000000000e+05
7.100240000000000000e+05
7.101180000000000000e+05
7.102140000000000000e+05
7.103100000000000000e+05
7.104210000000000000e+05
7.105110000000000000e+05
7.106250000000000000e+05
7.107170000000000000e+05
7.108210000000000000e+05
7.109290000000000000e+05
7.110430000000000000e+05
7.111250000000000000e+05
7.112280000000000000e+05
7.113150000000000000e+05
7.114120000000000000e+05
7.115090000000000000e+05
7.116110000000000000e+05
7.117420000000000000e+05
7.118410000000000000e+05
7.119320000000000000e+05
7.120220000000000000e+05
7.121230000000000000e+05
7.122200000000000000e+05
7.123190000000000000e+05
7.124260000000000000e+05
7.125380000000000000e+05
7.126320000000000000e+05
7.127500000000000000e+05
7.128520000000000000e+05
7.129600000000000000e+05
7.130620000000000000e+05
7.131730000000000000e+05
7.132670000000000000e+05
7.133530000000000000e+05
7.134500000000000000e+05
7.135540000000000000e+05
7.136540000000000000e+05
7.137490000000000000e+05
7.138500000000000000e+05
7.139520000000000000e+05
7.140460000000000000e+05
7.141640000000000000e+05
7.142660000000000000e+05
7.143620000000000000e+05
7.144700000000000000e+05
7.145580000000000000e+05
7.146720000000000000e+05
7.147840000000000000e+05
7.148780000000000000e+05
7.149700000000000000e+05
7.150640000000000000e+05
7.151770000000000000e+05
7.152860000000000000e+05
7.153900000000000000e+05
7.155040000000000000e+05
7.156340000000000000e+05
7.157420000000000000e+05
7.158210000000000000e+05
7.159230000000000000e+05
7.160020000000000000e+05
7.161050000000000000e+05
7.162170000000000000e+05
7.163120000000000000e+05
7.163940000000000000e+05
7.164950000000000000e+05
7.165800000000000000e+05
7.166910000000000000e+05
7.167700000000000000e+05
7.168560000000000000e+05
7.169480000000000000e+05
7.170680000000000000e+05
7.171630000000000000e+05
7.172480000000000000e+05
7.173420000000000000e+05
7.174380000000000000e+05
7.175340000000000000e+05
7.176420000000000000e+05
7.177570000000000000e+05
7.178620000000000000e+05
7.179630000000000000e+05
7.180330000000000000e+05
7.181190000000000000e+05
7.182130000000000000e+05
7.183080000000000000e+05
7.184070000000000000e+05
7.185000000000000000e+05
7.186100000000000000e+05
7.187080000000000000e+05
7.188120000000000000e+05
7.188960000000000000e+05
7.190080000000000000e+05
7.191050000000000000e+05
7.192110000000000000e+05
7.193010000000000000e+05
7.193930000000000000e+05
7.194860000000000000e+05
7.195820000000000000e+05
7.196770000000000000e+05
7.197830000000000000e+05
7.198970000000000000e+05
7.200090000000000000e+05
7.201170000000000000e+05
7.202170000000000000e+05
7.203110000000000000e+05
7.204280000000000000e+05
7.205450000000000000e+05
7.206330000000000000e+05
7.207370000000000000e+05
7.208470000000000000e+05
7.209480000000000000e+05
7.210510000000000000e+05
7.211470000000000000e+05
7.212400000000000000e+05
7.213290000000000000e+05
7.214210000000000000e+05
7.215020000000000000e+05
7.216040000000000000e+05
7.216960000000000000e+05
7.217860000000000000e+05
7.218870000000000000e+05
7.219770000000000000e+05
7.220980000000000000e+05
7.221790000000000000e+05
7.222730000000000000e+05
7.223780000000000000e+05
7.224910000000000000e+05
7.225840000000000000e+05
7.226730000000000000e+05
7.227680000000000000e+05
7.228660000000000000e+05
7.229540000000000000e+05
7.230530000000000000e+05
7.231500000000000000e+05
7.232450000000000000e+05
7.233200000000000000e+05
7.234430000000000000e+05
7.235430000000000000e+05
7.236370000000000000e+05
7.237390000000000000e+05
7.238310000000000000e+05
7.239280000000000000e+05
7.240260000000000000e+05
7.241260000000000000e+05
7.242250000000000000e+05
7.243150000000000000e+05
7.244040000000000000e+05
7.245170000000000000e+05
7.246100000000000000e+05
7.247050000000000000e+05
7.247940000000000000e+05
7.248800000000000000e+05
7.249690000000000000e+05
7.250600000000000000e+05
7.251580000000000000e+05
7.252660000000000000e+05
7.253530000000000000e+05
7.254480000000000000e+05
7.255500000000000000e+05
7.256530000000000000e+05
7.257500000000000000e+05
7.258600000000000000e+05
7.259380000000000000e+05
7.260420000000000000e+05
7.261490000000000000e+05
7.262550000000000000e+05
7.263570000000000000e+05
7.264640000000000000e+05
7.265600000000000000e+05
7.266570000000000000e+05
7.267510000000000000e+05
7.268430000000000000e+05
7.269220000000000000e+05
7.270210000000000000e+05
7.271170000000000000e+05
7.272190000000000000e+05
7.273220000000000000e+05
7.274180000000000000e+05
7.275070000000000000e+05
7.276010000000000000e+05
7.277050000000000000e+05
7.278020000000000000e+05
7.279000000000000000e+05
7.280030000000000000e+05
7.280880000000000000e+05
7.281940000000000000e+05
7.282640000000000000e+05
7.283730000000000000e+05
7.284680000000000000e+05
7.285720000000000000e+05
7.286570000000000000e+05
7.287390000000000000e+05
7.288400000000000000e+05
7.289310000000000000e+05
7.290280000000000000e+05
7.291280000000000000e+05
7.292150000000000000e+05
7.292940000000000000e+05
7.293900000000000000e+05
7.294770000000000000e+05
7.295920000000000000e+05
7.296820000000000000e+05
7.297710000000000000e+05
7.298820000000000000e+05
7.299690000000000000e+05
7.300770000000000000e+05
7.301740000000000000e+05
7.302670000000000000e+05
7.303570000000000000e+05
7.304680000000000000e+05
7.305760000000000000e+05
7.306620000000000000e+05
7.307570000000000000e+05
7.308430000000000000e+05
7.309460000000000000e+05
7.310550000000000000e+05
7.311390000000000000e+05
7.312410000000000000e+05
7.313380000000000000e+05
7.314270000000000000e+05
7.315500000000000000e+05
7.316340000000000000e+05
7.317390000000000000e+05
7.318350000000000000e+05
7.319180000000000000e+05
7.320130000000000000e+05
7.321270000000000000e+05
7.322180000000000000e+05
7.323000000000000000e+05
7.324040000000000000e+05
7.325040000000000000e+05
7.326130000000000000e+05
7.327240000000000000e+05
7.328160000000000000e+05
7.329020000000000000e+05
7.329920000000000000e+05
7.330830000000000000e+05
7.331540000000000000e+05
7.332570000000000000e+05
7.333620000000000000e+05
7.334500000000000000e+05
7.335410000000000000e+05
7.336500000000000000e+05
7.337370000000000000e+05
7.338350000000000000e+05
7.339270000000000000e+05
7.340270000000000000e+05
7.341150000000000000e+05
7.342080000000000000e+05
7.343130000000000000e+05
7.344080000000000000e+05
7.345070000000000000e+05
7.346200000000000000e+05
7.347200000000000000e+05
7.348200000000000000e+05
7.349150000000000000e+05
7.349950000000000000e+05
7.350990000000000000e+05
7.351920000000000000e+05
7.352800000000000000e+05
7.353750000000000000e+05
7.354520000000000000e+05
7.355400000000000000e+05
7.356290000000000000e+05
7.357150000000000000e+05
7.358080000000000000e+05
7.358990000000000000e+05
7.359990000000000000e+05
7.361040000000000000e+05
7.361920000000000000e+05
7.362920000000000000e+05
7.363890000000000000e+05
7.364820000000000000e+05
7.365840000000000000e+05
7.366760000000000000e+05
7.367840000000000000e+05
7.368900000000000000e+05
7.369910000000000000e+05
7.370940000000000000e+05
7.371850000000000000e+05
7.372770000000000000e+05
7.373700000000000000e+05
7.374650000000000000e+05
7.375450000000000000e+05
7.376530000000000000e+05
7.377440000000000000e+05
7.378500000000000000e+05
7.379490000000000000e+05
7.380370000000000000e+05
7.381250000000000000e+05
7.382230000000000000e+05
7.383070000000000000e+05
7.384100000000000000e+05
7.385070000000000000e+05
7.385960000000000000e+05
7.386890000000000000e+05
7.387770000000000000e+05
7.388710000000000000e+05
7.389470000000000000e+05
7.390460000000000000e+05
7.391380000000000000e+05
7.392160000000000000e+05
7.392990000000000000e+05
7.393970000000000000e+05
7.395020000000000000e+05
7.395890000000000000e+05
7.396920000000000000e+05
7.397750000000000000e+05
7.398580000000000000e+05
7.399550000000000000e+05
7.400550000000000000e+05
7.401540000000000000e+05
7.402550000000000000e+05
7.403750000000000000e+05
7.404630000000000000e+05
7.405690000000000000e+05
7.406520000000000000e+05
7.407330000000000000e+05
7.408110000000000000e+05
7.409050000000000000e+05
7.409970000000000000e+05
7.410880000000000000e+05
7.411960000000000000e+05
7.412940000000000000e+05
7.413860000000000000e+05
7.414820000000000000e+05
7.415890000000000000e+05
7.416690000000000000e+05
7.417540000000000000e+05
7.418570000000000000e+05
7.419530000000000000e+05
7.420390000000000000e+05
7.421190000000000000e+05
7.422140000000000000e+05
7.422950000000000000e+05
7.423800000000000000e+05
7.424780000000000000e+05
7.425950000000000000e+05
7.427100000000000000e+05
7.428090000000000000e+05
7.428930000000000000e+05
7.430080000000000000e+05
7.430920000000000000e+05
7.431800000000000000e+05
7.432650000000000000e+05
7.433530000000000000e+05
7.434580000000000000e+05
7.435620000000000000e+05
7.436580000000000000e+05
7.437550000000000000e+05
7.438320000000000000e+05
7.439400000000000000e+05
7.440320000000000000e+05
7.441070000000000000e+05
7.442040000000000000e+05
7.443020000000000000e+05
7.444150000000000000e+05
7.445070000000000000e+05
7.446010000000000000e+05
7.446890000000000000e+05
7.447760000000000000e+05
7.448740000000000000e+05
7.449680000000000000e+05
7.450750000000000000e+05
7.451730000000000000e+05
7.452810000000000000e+05
7.453770000000000000e+05
7.454600000000000000e+05
7.455600000000000000e+05
7.456590000000000000e+05
7.457570000000000000e+05
7.458610000000000000e+05
7.459340000000000000e+05
7.460260000000000000e+05
7.461280000000000000e+05
7.462160000000000000e+05
7.463120000000000000e+05
7.464000000000000000e+05
7.464910000000000000e+05
7.465910000000000000e+05
7.466850000000000000e+05
7.467750000000000000e+05
7.468780000000000000e+05
7.469760000000000000e+05
7.470670000000000000e+05
7.471600000000000000e+05
7.472530000000000000e+05
7.473380000000000000e+05
7.474340000000000000e+05
7.475030000000000000e+05
7.475970000000000000e+05
7.476780000000000000e+05
7.477820000000000000e+05
7.478760000000000000e+05
7.479500000000000000e+05
7.480270000000000000e+05
7.481230000000000000e+05
7.482320000000000000e+05
7.483150000000000000e+05
7.484100000000000000e+05
7.484970000000000000e+05
7.485790000000000000e+05
7.486710000000000000e+05
7.487550000000000000e+05
7.488440000000000000e+05
7.489500000000000000e+05
7.490290000000000000e+05
7.491410000000000000e+05
7.492150000000000000e+05
7.493170000000000000e+05
7.494010000000000000e+05
7.494870000000000000e+05
7.495800000000000000e+05
7.496830000000000000e+05
7.497690000000000000e+05
7.498610000000000000e+05
7.499730000000000000e+05
7.500610000000000000e+05
7.501550000000000000e+05
7.502330000000000000e+05
7.503190000000000000e+05
7.504300000000000000e+05
7.505390000000000000e+05
7.506330000000000000e+05
7.507360000000000000e+05
7.508370000000000000e+05
7.509280000000000000e+05
7.510150000000000000e+05
7.511020000000000000e+05
7.511980000000000000e+05
7.513020000000000000e+05
7.513920000000000000e+05
7.514920000000000000e+05
7.515880000000000000e+05
7.516800000000000000e+05
7.517750000000000000e+05
7.518690000000000000e+05
7.519690000000000000e+05
7.520530000000000000e+05
7.521530000000000000e+05
7.522420000000000000e+05
7.523410000000000000e+05
7.524440000000000000e+05
7.525510000000000000e+05
7.526310000000000000e+05
7.527130000000000000e+05
7.528100000000000000e+05
7.528950000000000000e+05
7.530050000000000000e+05
7.530970000000000000e+05
7.531820000000000000e+05
7.532680000000000000e+05
7.533720000000000000e+05
7.534560000000000000e+05
7.535430000000000000e+05
7.536350000000000000e+05
7.537030000000000000e+05
7.537870000000000000e+05
7.538810000000000000e+05
7.539820000000000000e+05
7.540780000000000000e+05
7.541540000000000000e+05
7.542680000000000000e+05
7.543390000000000000e+05
7.544250000000000000e+05
7.545110000000000000e+05
7.546110000000000000e+05
7.546990000000000000e+05
7.547990000000000000e+05
7.548900000000000000e+05
7.549960000000000000e+05
7.550770000000000000e+05
7.551810000000000000e+05
7.552790000000000000e+05
7.553710000000000000e+05
7.554490000000000000e+05
7.555510000000000000e+05
7.556350000000000000e+05
7.557260000000000000e+05
7.558010000000000000e+05
7.558770000000000000e+05
7.559710000000000000e+05
7.560580000000000000e+05
7.561640000000000000e+05
7.562520000000000000e+05
7.563440000000000000e+05
7.564410000000000000e+05
7.565330000000000000e+05
7.566220000000000000e+05
7.567020000000000000e+05
7.567920000000000000e+05
7.568770000000000000e+05
7.569810000000000000e+05
7.570730000000000000e+05
7.571720000000000000e+05
7.572520000000000000e+05
7.573470000000000000e+05
7.574470000000000000e+05
7.575320000000000000e+05
7.576190000000000000e+05
7.577050000000000000e+05
7.577980000000000000e+05
7.578910000000000000e+05
7.579720000000000000e+05
7.580750000000000000e+05
7.581670000000000000e+05
7.582550000000000000e+05
7.583340000000000000e+05
7.584170000000000000e+05
7.584930000000000000e+05
7.585790000000000000e+05
7.586720000000000000e+05
7.587660000000000000e+05
7.588630000000000000e+05
7.589480000000000000e+05
7.590250000000000000e+05
7.591250000000000000e+05
7.592230000000000000e+05
7.593110000000000000e+05
7.593760000000000000e+05
7.594810000000000000e+05
7.595680000000000000e+05
7.596590000000000000e+05
7.597390000000000000e+05
7.598370000000000000e+05
7.599270000000000000e+05
7.600030000000000000e+05
7.600950000000000000e+05
7.601890000000000000e+05
7.602710000000000000e+05
7.603670000000000000e+05
7.604680000000000000e+05
7.605570000000000000e+05
7.606380000000000000e+05
7.607180000000000000e+05
7.608060000000000000e+05
7.608980000000000000e+05
7.609810000000000000e+05
7.610840000000000000e+05
7.611710000000000000e+05
7.612540000000000000e+05
7.613320000000000000e+05
7.614170000000000000e+05
7.615040000000000000e+05
7.615800000000000000e+05
7.616700000000000000e+05
7.617590000000000000e+05
7.618690000000000000e+05
7.619640000000000000e+05
7.620620000000000000e+05
7.621530000000000000e+05
7.622530000000000000e+05
7.623400000000000000e+05
7.624350000000000000e+05
7.625330000000000000e+05
7.626280000000000000e+05
7.627130000000000000e+05
7.628090000000000000e+05
7.629080000000000000e+05
7.630140000000000000e+05
7.631030000000000000e+05
7.631860000000000000e+05
7.632910000000000000e+05
7.633820000000000000e+05
7.634630000000000000e+05
7.635530000000000000e+05
7.636490000000000000e+05
7.637420000000000000e+05
7.638510000000000000e+05
7.639470000000000000e+05
7.640370000000000000e+05
7.641280000000000000e+05
7.642020000000000000e+05
7.642920000000000000e+05
7.643760000000000000e+05
7.644640000000000000e+05
7.645480000000000000e+05
7.646210000000000000e+05
7.647090000000000000e+05
7.648100000000000000e+05
7.648960000000000000e+05
7.649940000000000000e+05
7.650930000000000000e+05
7.651750000000000000e+05
7.652560000000000000e+05
7.653550000000000000e+05
7.654540000000000000e+05
7.655400000000000000e+05
7.656310000000000000e+05
7.657190000000000000e+05
7.658000000000000000e+05
7.658830000000000000e+05
7.659810000000000000e+05
7.660610000000000000e+05
7.661470000000000000e+05
7.662340000000000000e+05
7.663110000000000000e+05
7.664060000000000000e+05
7.665030000000000000e+05
7.665920000000000000e+05
7.666780000000000000e+05
7.667560000000000000e+05
7.668430000000000000e+05
7.669230000000000000e+05
7.670230000000000000e+05
7.671110000000000000e+05
7.671960000000000000e+05
7.672770000000000000e+05
7.673570000000000000e+05
7.674500000000000000e+05
7.675370000000000000e+05
7.676140000000000000e+05
7.677070000000000000e+05
7.678000000000000000e+05
7.678970000000000000e+05
7.679900000000000000e+05
7.680720000000000000e+05
7.681420000000000000e+05
7.682280000000000000e+05
7.683130000000000000e+05
7.683920000000000000e+05
7.684810000000000000e+05
7.685720000000000000e+05
7.686570000000000000e+05
7.687570000000000000e+05
7.688520000000000000e+05
7.689310000000000000e+05
7.690320000000000000e+05
7.691220000000000000e+05
7.692020000000000000e+05
7.693040000000000000e+05
7.693860000000000000e+05
7.694690000000000000e+05
7.695740000000000000e+05
7.696610000000000000e+05
7.697390000000000000e+05
7.698280000000000000e+05
7.699260000000000000e+05
7.700230000000000000e+05
7.701150000000000000e+05
7.701990000000000000e+05
7.702740000000000000e+05
7.703560000000000000e+05
7.704450000000000000e+05
7.705310000000000000e+05
7.706230000000000000e+05
7.707090000000000000e+05
7.708010000000000000e+05
7.708840000000000000e+05
7.709670000000000000e+05
7.710610000000000000e+05
7.711680000000000000e+05
7.712510000000000000e+05
7.713330000000000000e+05
7.714340000000000000e+05
7.715270000000000000e+05
7.716190000000000000e+05
7.717110000000000000e+05
7.717970000000000000e+05
7.718940000000000000e+05
7.719930000000000000e+05
7.720830000000000000e+05
7.721850000000000000e+05
7.722680000000000000e+05
7.723470000000000000e+05
7.724350000000000000e+05
7.725170000000000000e+05
7.726190000000000000e+05
7.727210000000000000e+05
7.728000000000000000e+05
7.728910000000000000e+05
7.729660000000000000e+05
7.730540000000000000e+05
7.731480000000000000e+05
7.732330000000000000e+05
7.733210000000000000e+05
7.734050000000000000e+05
7.734950000000000000e+05
7.735800000000000000e+05
7.736710000000000000e+05
7.737530000000000000e+05
7.738350000000000000e+05
7.739270000000000000e+05
7.740320000000000000e+05
7.741120000000000000e+05
7.741890000000000000e+05
7.742740000000000000e+05
7.743760000000000000e+05
7.744540000000000000e+05
7.745410000000000000e+05
7.746310000000000000e+05
7.747150000000000000e+05
7.747790000000000000e+05
7.748740000000000000e+05
7.749590000000000000e+05
7.750410000000000000e+05
7.751450000000000000e+05
7.752260000000000000e+05
7.753000000000000000e+05
7.753780000000000000e+05
7.754610000000000000e+05
7.755540000000000000e+05
7.756370000000000000e+05
7.757470000000000000e+05
7.758560000000000000e+05
7.759500000000000000e+05
7.760340000000000000e+05
7.761150000000000000e+05
7.762150000000000000e+05
7.762950000000000000e+05
7.763790000000000000e+05
7.764770000000000000e+05
7.765550000000000000e+05
7.766440000000000000e+05
7.767250000000000000e+05
7.768000000000000000e+05
7.768870000000000000e+05
7.769790000000000000e+05
7.770860000000000000e+05
7.771870000000000000e+05
7.772670000000000000e+05
7.773470000000000000e+05
7.774280000000000000e+05
7.775130000000000000e+05
7.776060000000000000e+05
7.776810000000000000e+05
7.777550000000000000e+05
7.778520000000000000e+05
7.779320000000000000e+05
7.780060000000000000e+05
7.780920000000000000e+05
7.781720000000000000e+05
7.782540000000000000e+05
7.783470000000000000e+05
7.784190000000000000e+05
7.785010000000000000e+05
7.786030000000000000e+05
7.786900000000000000e+05
7.787600000000000000e+05
7.788410000000000000e+05
7.789210000000000000e+05
7.790080000000000000e+05
7.790950000000000000e+05
7.791990000000000000e+05
7.792950000000000000e+05
7.793810000000000000e+05
7.794760000000000000e+05
7.795550000000000000e+05
7.796350000000000000e+05
7.797170000000000000e+05
7.798370000000000000e+05
7.799130000000000000e+05
7.800020000000000000e+05
7.800750000000000000e+05
7.801660000000000000e+05
7.802630000000000000e+05
7.803480000000000000e+05
7.804260000000000000e+05
7.804990000000000000e+05
7.805930000000000000e+05
7.806760000000000000e+05
7.807570000000000000e+05
7.808380000000000000e+05
7.809280000000000000e+05
7.810050000000000000e+05
7.810720000000000000e+05
7.811590000000000000e+05
7.812380000000000000e+05
7.813100000000000000e+05
7.814120000000000000e+05
7.814930000000000000e+05
7.815680000000000000e+05
7.816560000000000000e+05
7.817390000000000000e+05
7.818370000000000000e+05
7.819260000000000000e+05
7.820180000000000000e+05
7.820940000000000000e+05
7.821800000000000000e+05
7.822540000000000000e+05
7.823400000000000000e+05
7.824350000000000000e+05
7.825240000000000000e+05
7.826070000000000000e+05
7.827110000000000000e+05
7.827990000000000000e+05
7.828840000000000000e+05
7.829750000000000000e+05
7.830490000000000000e+05
7.831220000000000000e+05
7.832030000000000000e+05
7.832710000000000000e+05
7.833490000000000000e+05
7.834400000000000000e+05
7.835270000000000000e+05
7.836180000000000000e+05
7.837060000000000000e+05
7.838000000000000000e+05
7.838720000000000000e+05
7.839450000000000000e+05
7.840210000000000000e+05
7.841130000000000000e+05
7.842020000000000000e+05
7.842820000000000000e+05
7.843500000000000000e+05
7.844230000000000000e+05
7.845090000000000000e+05
7.845940000000000000e+05
7.846820000000000000e+05
7.847700000000000000e+05
7.848410000000000000e+05
7.849290000000000000e+05
7.850260000000000000e+05
7.851040000000000000e+05
7.851830000000000000e+05
7.852710000000000000e+05
7.853450000000000000e+05
7.854270000000000000e+05
7.855010000000000000e+05
7.856050000000000000e+05
7.856980000000000000e+05
7.857990000000000000e+05
7.858850000000000000e+05
7.859650000000000000e+05
7.860440000000000000e+05
7.861230000000000000e+05
7.862100000000000000e+05
7.863020000000000000e+05
7.863850000000000000e+05
7.864730000000000000e+05
7.865670000000000000e+05
7.866550000000000000e+05
7.867240000000000000e+05
7.868050000000000000e+05
7.868880000000000000e+05
7.869740000000000000e+05
7.870570000000000000e+05
7.871390000000000000e+05
7.872200000000000000e+05
7.873060000000000000e+05
7.873910000000000000e+05
7.874600000000000000e+05
7.875500000000000000e+05
7.876220000000000000e+05
7.877020000000000000e+05
7.877930000000000000e+05
7.878870000000000000e+05
7.879690000000000000e+05
7.880520000000000000e+05
7.881430000000000000e+05
7.882190000000000000e+05
7.883140000000000000e+05
7.883900000000000000e+05
7.884780000000000000e+05
7.885500000000000000e+05
7.886440000000000000e+05
7.887160000000000000e+05
7.888110000000000000e+05
7.889010000000000000e+05
7.889960000000000000e+05
7.890880000000000000e+05
7.891690000000000000e+05
7.892460000000000000e+05
7.893250000000000000e+05
7.894100000000000000e+05
7.894990000000000000e+05
7.895950000000000000e+05
7.896660000000000000e+05
7.897470000000000000e+05
7.898360000000000000e+05
7.899220000000000000e+05
7.900230000000000000e+05
7.901100000000000000e+05
7.901870000000000000e+05
7.902630000000000000e+05
7.903540000000000000e+05
7.904350000000000000e+05
7.905160000000000000e+05
7.905930000000000000e+05
7.906730000000000000e+05
7.907460000000000000e+05
7.908290000000000000e+05
7.909050000000000000e+05
7.909740000000000000e+05
7.910500000000000000e+05
7.911440000000000000e+05
7.912480000000000000e+05
7.913470000000000000e+05
7.914340000000000000e+05
7.915180000000000000e+05
7.916000000000000000e+05
7.916980000000000000e+05
7.917910000000000000e+05
7.918770000000000000e+05
7.919630000000000000e+05
7.920690000000000000e+05
7.921660000000000000e+05
7.922570000000000000e+05
7.923360000000000000e+05
7.924100000000000000e+05
7.924870000000000000e+05
7.925750000000000000e+05
7.926710000000000000e+05
7.927440000000000000e+05
7.928360000000000000e+05
7.929080000000000000e+05
7.929960000000000000e+05
7.930970000000000000e+05
7.931830000000000000e+05
7.932550000000000000e+05
7.933340000000000000e+05
7.934280000000000000e+05
7.935130000000000000e+05
7.936150000000000000e+05
7.936960000000000000e+05
7.937810000000000000e+05
7.938480000000000000e+05
7.939190000000000000e+05
7.940020000000000000e+05
7.940810000000000000e+05
7.941680000000000000e+05
7.942520000000000000e+05
7.943310000000000000e+05
7.944290000000000000e+05
7.945150000000000000e+05
7.945910000000000000e+05
7.946650000000000000e+05
7.947610000000000000e+05
7.948570000000000000e+05
7.949410000000000000e+05
7.950190000000000000e+05
7.951060000000000000e+05
7.951980000000000000e+05
7.952660000000000000e+05
7.953700000000000000e+05
7.954600000000000000e+05
7.955650000000000000e+05
7.956480000000000000e+05
7.957380000000000000e+05
7.958060000000000000e+05
7.958980000000000000e+05
7.959840000000000000e+05
7.960830000000000000e+05
7.961560000000000000e+05
7.962450000000000000e+05
7.963190000000000000e+05
7.963910000000000000e+05
7.964730000000000000e+05
7.965610000000000000e+05
7.966480000000000000e+05
7.967220000000000000e+05
7.968060000000000000e+05
7.968880000000000000e+05
7.969830000000000000e+05
7.970780000000000000e+05
7.971620000000000000e+05
7.972550000000000000e+05
7.973400000000000000e+05
7.974300000000000000e+05
7.975080000000000000e+05
7.976080000000000000e+05
7.977010000000000000e+05
7.977840000000000000e+05
7.978590000000000000e+05
7.979410000000000000e+05
7.980230000000000000e+05
7.981150000000000000e+05
7.982010000000000000e+05
7.982980000000000000e+05
7.983680000000000000e+05
7.984390000000000000e+05
7.985170000000000000e+05
7.985970000000000000e+05
7.986670000000000000e+05
7.987470000000000000e+05
7.988360000000000000e+05
7.989280000000000000e+05
7.990120000000000000e+05
7.990810000000000000e+05
7.991580000000000000e+05
7.992450000000000000e+05
7.993210000000000000e+05
7.993880000000000000e+05
7.994610000000000000e+05
7.995200000000000000e+05
7.996120000000000000e+05
7.996920000000000000e+05
7.997760000000000000e+05
7.998700000000000000e+05
7.999440000000000000e+05
8.000310000000000000e+05
8.001130000000000000e+05
8.001880000000000000e+05
8.002790000000000000e+05
8.003660000000000000e+05
8.004580000000000000e+05
8.005400000000000000e+05
8.006320000000000000e+05
8.007180000000000000e+05
8.008090000000000000e+05
8.008860000000000000e+05
8.009480000000000000e+05
8.010200000000000000e+05
8.010990000000000000e+05
8.011810000000000000e+05
8.012460000000000000e+05
8.013440000000000000e+05
8.014360000000000000e+05
8.015190000000000000e+05
8.015870000000000000e+05
8.016620000000000000e+05
8.017570000000000000e+05
8.018320000000000000e+05
8.019010000000000000e+05
8.019830000000000000e+05
8.020610000000000000e+05
8.021440000000000000e+05
8.022110000000000000e+05
8.022870000000000000e+05
8.023680000000000000e+05
8.024420000000000000e+05
8.025360000000000000e+05
8.026230000000000000e+05
8.027010000000000000e+05
8.027820000000000000e+05
8.028820000000000000e+05
8.029680000000000000e+05
8.030550000000000000e+05
8.031220000000000000e+05
8.031930000000000000e+05
8.032830000000000000e+05
8.033590000000000000e+05
8.034350000000000000e+05
8.035060000000000000e+05
8.035940000000000000e+05
8.036750000000000000e+05
8.037540000000000000e+05
8.038410000000000000e+05
8.039110000000000000e+05
8.039920000000000000e+05
8.040880000000000000e+05
8.041590000000000000e+05
8.042360000000000000e+05
8.043280000000000000e+05
8.043970000000000000e+05
8.044840000000000000e+05
8.045630000000000000e+05
8.046370000000000000e+05
8.047330000000000000e+05
8.048060000000000000e+05
8.048800000000000000e+05
8.049820000000000000e+05
8.050600000000000000e+05
8.051440000000000000e+05
8.052170000000000000e+05
8.053060000000000000e+05
8.053950000000000000e+05
8.054760000000000000e+05
8.055460000000000000e+05
8.056420000000000000e+05
8.057050000000000000e+05
8.057870000000000000e+05
8.058490000000000000e+05
8.059330000000000000e+05
8.060060000000000000e+05
8.060720000000000000e+05
8.061590000000000000e+05
8.062360000000000000e+05
8.063290000000000000e+05
8.064050000000000000e+05
8.064930000000000000e+05
8.065590000000000000e+05
8.066510000000000000e+05
8.067240000000000000e+05
8.068020000000000000e+05
8.068840000000000000e+05
8.069690000000000000e+05
8.070680000000000000e+05
8.071630000000000000e+05
8.072280000000000000e+05
8.073040000000000000e+05
8.073780000000000000e+05
8.074600000000000000e+05
8.075380000000000000e+05
8.076270000000000000e+05
8.077010000000000000e+05
8.077870000000000000e+05
8.078590000000000000e+05
8.079320000000000000e+05
8.080190000000000000e+05
8.081010000000000000e+05
8.081910000000000000e+05
8.082800000000000000e+05
8.083780000000000000e+05
8.084560000000000000e+05
8.085420000000000000e+05
8.086190000000000000e+05
8.087120000000000000e+05
8.087780000000000000e+05
8.088660000000000000e+05
8.089610000000000000e+05
8.090450000000000000e+05
8.091120000000000000e+05
8.092020000000000000e+05
8.092800000000000000e+05
8.093650000000000000e+05
8.094500000000000000e+05
8.095360000000000000e+05
8.096150000000000000e+05
8.097020000000000000e+05
8.097900000000000000e+05
8.098650000000000000e+05
8.099470000000000000e+05
8.100140000000000000e+05
8.100850000000000000e+05
8.101550000000000000e+05
8.102220000000000000e+05
8.103090000000000000e+05
8.103840000000000000e+05
8.104620000000000000e+05
8.105500000000000000e+05
8.106310000000000000e+05
8.107080000000000000e+05
8.107990000000000000e+05
8.108760000000000000e+05
8.109770000000000000e+05
8.110490000000000000e+05
8.111300000000000000e+05
8.111940000000000000e+05
8.112880000000000000e+05
8.113810000000000000e+05
8.114620000000000000e+05
8.115500000000000000e+05
8.116400000000000000e+05
8.117190000000000000e+05
8.117940000000000000e+05
8.118960000000000000e+05
8.119840000000000000e+05
8.120670000000000000e+05
8.121530000000000000e+05
8.122590000000000000e+05
8.123230000000000000e+05
8.124030000000000000e+05
8.124800000000000000e+05
8.125670000000000000e+05
8.126520000000000000e+05
8.127340000000000000e+05
8.128130000000000000e+05
8.129070000000000000e+05
8.129920000000000000e+05
8.130860000000000000e+05
8.131880000000000000e+05
8.132770000000000000e+05
8.133650000000000000e+05
8.134350000000000000e+05
8.135170000000000000e+05
8.135820000000000000e+05
8.136650000000000000e+05
8.137540000000000000e+05
8.138360000000000000e+05
8.139210000000000000e+05
8.139960000000000000e+05
8.140650000000000000e+05
8.141490000000000000e+05
8.142330000000000000e+05
8.143210000000000000e+05
8.144080000000000000e+05
8.144950000000000000e+05
8.145740000000000000e+05
8.146580000000000000e+05
8.147320000000000000e+05
8.148150000000000000e+05
8.148840000000000000e+05
8.149670000000000000e+05
8.150600000000000000e+05
8.151590000000000000e+05
8.152470000000000000e+05
8.153280000000000000e+05
8.154210000000000000e+05
8.154900000000000000e+05
8.155730000000000000e+05
8.156510000000000000e+05
8.157310000000000000e+05
8.158120000000000000e+05
8.158870000000000000e+05
8.159590000000000000e+05
8.160340000000000000e+05
8.161160000000000000e+05
8.161960000000000000e+05
8.162840000000000000e+05
8.163610000000000000e+05
8.164460000000000000e+05
8.165250000000000000e+05
8.166030000000000000e+05
8.166820000000000000e+05
8.167590000000000000e+05
8.168520000000000000e+05
8.169250000000000000e+05
8.170170000000000000e+05
8.170920000000000000e+05
8.171810000000000000e+05
8.172510000000000000e+05
8.173270000000000000e+05
8.173800000000000000e+05
8.174470000000000000e+05
8.175160000000000000e+05
8.175910000000000000e+05
8.176680000000000000e+05
8.177670000000000000e+05
8.178430000000000000e+05
8.179390000000000000e+05
8.180340000000000000e+05
8.181120000000000000e+05
8.181850000000000000e+05
8.182680000000000000e+05
8.183410000000000000e+05
8.184240000000000000e+05
8.185060000000000000e+05
8.185810000000000000e+05
8.186490000000000000e+05
8.187310000000000000e+05
8.187990000000000000e+05
8.188920000000000000e+05
8.189720000000000000e+05
8.190570000000000000e+05
8.191370000000000000e+05
8.192170000000000000e+05
8.193010000000000000e+05
8.193780000000000000e+05
8.194560000000000000e+05
8.195370000000000000e+05
8.196160000000000000e+05
8.197030000000000000e+05
8.197660000000000000e+05
8.198510000000000000e+05
8.199400000000000000e+05
8.200160000000000000e+05
8.200900000000000000e+05
8.201650000000000000e+05
8.202610000000000000e+05
8.203380000000000000e+05
8.203990000000000000e+05
8.204850000000000000e+05
8.205550000000000000e+05
8.206310000000000000e+05
8.207240000000000000e+05
8.208140000000000000e+05
8.208980000000000000e+05
8.209990000000000000e+05
8.210690000000000000e+05
8.211750000000000000e+05
8.212580000000000000e+05
8.213350000000000000e+05
8.214140000000000000e+05
8.215070000000000000e+05
8.215780000000000000e+05
8.216480000000000000e+05
8.217300000000000000e+05
8.218080000000000000e+05
8.218830000000000000e+05
8.219530000000000000e+05
8.220260000000000000e+05
8.220990000000000000e+05
8.221780000000000000e+05
8.222650000000000000e+05
8.223540000000000000e+05
8.224240000000000000e+05
8.225080000000000000e+05
8.225670000000000000e+05
8.226570000000000000e+05
8.227440000000000000e+05
8.228200000000000000e+05
8.228980000000000000e+05
8.229840000000000000e+05
8.230790000000000000e+05
8.231800000000000000e+05
8.232550000000000000e+05
8.233220000000000000e+05
8.233970000000000000e+05
8.234790000000000000e+05
8.235550000000000000e+05
8.236370000000000000e+05
8.237190000000000000e+05
8.237890000000000000e+05
8.238560000000000000e+05
8.239300000000000000e+05
8.240170000000000000e+05
8.241120000000000000e+05
8.241980000000000000e+05
8.242740000000000000e+05
8.243610000000000000e+05
8.244260000000000000e+05
8.245020000000000000e+05
8.245790000000000000e+05
8.246570000000000000e+05
8.247460000000000000e+05
8.248230000000000000e+05
8.249010000000000000e+05
8.249740000000000000e+05
8.250620000000000000e+05
8.251470000000000000e+05
8.252210000000000000e+05
8.253000000000000000e+05
8.253970000000000000e+05
8.254930000000000000e+05
8.255750000000000000e+05
8.256620000000000000e+05
8.257250000000000000e+05
8.258130000000000000e+05
8.258860000000000000e+05
8.259530000000000000e+05
8.260320000000000000e+05
8.261130000000000000e+05
8.261860000000000000e+05
8.262720000000000000e+05
8.263680000000000000e+05
8.264580000000000000e+05
8.265300000000000000e+05
8.266100000000000000e+05
8.266910000000000000e+05
8.267780000000000000e+05
8.268620000000000000e+05
8.269500000000000000e+05
8.270290000000000000e+05
8.271110000000000000e+05
8.271850000000000000e+05
8.272690000000000000e+05
8.273470000000000000e+05
8.274270000000000000e+05
8.275020000000000000e+05
8.275910000000000000e+05
8.276710000000000000e+05
8.277460000000000000e+05
8.278290000000000000e+05
8.279080000000000000e+05
8.279850000000000000e+05
8.280670000000000000e+05
8.281430000000000000e+05
8.282180000000000000e+05
8.282860000000000000e+05
8.283630000000000000e+05
8.284570000000000000e+05
8.285410000000000000e+05
8.286250000000000000e+05
8.286940000000000000e+05
8.287690000000000000e+05
8.288430000000000000e+05
8.289220000000000000e+05
8.289950000000000000e+05
8.290690000000000000e+05
8.291480000000000000e+05
8.292380000000000000e+05
8.293180000000000000e+05
8.294020000000000000e+05
8.294820000000000000e+05
8.295570000000000000e+05
8.296460000000000000e+05
8.297090000000000000e+05
8.297720000000000000e+05
8.298640000000000000e+05
8.299410000000000000e+05
8.300200000000000000e+05
8.301090000000000000e+05
8.301790000000000000e+05
8.302610000000000000e+05
8.303520000000000000e+05
8.304250000000000000e+05
8.305030000000000000e+05
8.305890000000000000e+05
8.306750000000000000e+05
8.307540000000000000e+05
8.308370000000000000e+05
8.309080000000000000e+05
8.309720000000000000e+05
8.310440000000000000e+05
8.311200000000000000e+05
8.312010000000000000e+05
8.312820000000000000e+05
8.313570000000000000e+05
8.314300000000000000e+05
8.315060000000000000e+05
8.315900000000000000e+05
8.316800000000000000e+05
8.317690000000000000e+05
8.318620000000000000e+05
8.319360000000000000e+05
8.320070000000000000e+05
8.320780000000000000e+05
8.321580000000000000e+05
8.322430000000000000e+05
8.323220000000000000e+05
8.324120000000000000e+05
8.324910000000000000e+05
8.325750000000000000e+05
8.326600000000000000e+05
8.327300000000000000e+05
8.328130000000000000e+05
8.328970000000000000e+05
8.329780000000000000e+05
8.330480000000000000e+05
8.331200000000000000e+05
8.332010000000000000e+05
8.332880000000000000e+05
8.333480000000000000e+05
8.334170000000000000e+05
8.334980000000000000e+05
8.335780000000000000e+05
8.336620000000000000e+05
8.337360000000000000e+05
8.338150000000000000e+05
8.338920000000000000e+05
8.339560000000000000e+05
8.340460000000000000e+05
8.341170000000000000e+05
8.341850000000000000e+05
8.342500000000000000e+05
8.343370000000000000e+05
8.344080000000000000e+05
8.345050000000000000e+05
8.345850000000000000e+05
8.346590000000000000e+05
8.347300000000000000e+05
8.348050000000000000e+05
8.348990000000000000e+05
8.349640000000000000e+05
8.350340000000000000e+05
8.351030000000000000e+05
8.351840000000000000e+05
8.352630000000000000e+05
8.353380000000000000e+05
8.354110000000000000e+05
8.354860000000000000e+05
8.355580000000000000e+05
8.356230000000000000e+05
8.357060000000000000e+05
8.357820000000000000e+05
8.358500000000000000e+05
8.359230000000000000e+05
8.360170000000000000e+05
8.360860000000000000e+05
8.361670000000000000e+05
8.362520000000000000e+05
8.363290000000000000e+05
8.364110000000000000e+05
8.365090000000000000e+05
8.365790000000000000e+05
8.366700000000000000e+05
8.367470000000000000e+05
8.368240000000000000e+05
8.368980000000000000e+05
8.369730000000000000e+05
8.370480000000000000e+05
8.371170000000000000e+05
8.372110000000000000e+05
8.372860000000000000e+05
8.373570000000000000e+05
8.374290000000000000e+05
8.374960000000000000e+05
8.375740000000000000e+05
8.376680000000000000e+05
8.377440000000000000e+05
8.378200000000000000e+05
8.379000000000000000e+05
8.379800000000000000e+05
8.380540000000000000e+05
8.381460000000000000e+05
8.382240000000000000e+05
8.383010000000000000e+05
8.383800000000000000e+05
8.384570000000000000e+05
8.385230000000000000e+05
8.386050000000000000e+05
8.386760000000000000e+05
8.387480000000000000e+05
8.388160000000000000e+05
8.388830000000000000e+05
8.389580000000000000e+05
8.390350000000000000e+05
8.391170000000000000e+05
8.391990000000000000e+05
8.392830000000000000e+05
8.393540000000000000e+05
8.394300000000000000e+05
8.395040000000000000e+05
8.395930000000000000e+05
8.396700000000000000e+05
8.397480000000000000e+05
8.398220000000000000e+05
8.398840000000000000e+05
8.399670000000000000e+05
8.400540000000000000e+05
8.401170000000000000e+05
8.402010000000000000e+05
8.402840000000000000e+05
8.403480000000000000e+05
8.404310000000000000e+05
8.405230000000000000e+05
8.405970000000000000e+05
8.406720000000000000e+05
8.407590000000000000e+05
8.408320000000000000e+05
8.408990000000000000e+05
8.409840000000000000e+05
8.410710000000000000e+05
8.411520000000000000e+05
8.412280000000000000e+05
8.412950000000000000e+05
8.413890000000000000e+05
8.414610000000000000e+05
8.415380000000000000e+05
8.416140000000000000e+05
8.417030000000000000e+05
8.417790000000000000e+05
8.418430000000000000e+05
8.419160000000000000e+05
8.419720000000000000e+05
8.420570000000000000e+05
8.421430000000000000e+05
8.422120000000000000e+05
8.422790000000000000e+05
8.423540000000000000e+05
8.424360000000000000e+05
8.425240000000000000e+05
8.425720000000000000e+05
8.426570000000000000e+05
8.427470000000000000e+05
8.428160000000000000e+05
8.428880000000000000e+05
8.429560000000000000e+05
8.430380000000000000e+05
8.431120000000000000e+05
8.432010000000000000e+05
8.432780000000000000e+05
8.433560000000000000e+05
8.434340000000000000e+05
8.435080000000000000e+05
8.435700000000000000e+05
8.436600000000000000e+05
8.437450000000000000e+05
8.438260000000000000e+05
8.439130000000000000e+05
8.439940000000000000e+05
8.440700000000000000e+05
8.441470000000000000e+05
8.442230000000000000e+05
8.442910000000000000e+05
8.443770000000000000e+05
8.444520000000000000e+05
8.445270000000000000e+05
8.445930000000000000e+05
8.446650000000000000e+05
8.447510000000000000e+05
8.448250000000000000e+05
8.448930000000000000e+05
8.449760000000000000e+05
8.450420000000000000e+05
8.451180000000000000e+05
8.452070000000000000e+05
8.452840000000000000e+05
8.453640000000000000e+05
8.454400000000000000e+05
8.455270000000000000e+05
8.455960000000000000e+05
8.456580000000000000e+05
8.457210000000000000e+05
8.457950000000000000e+05
8.458780000000000000e+05
8.459610000000000000e+05
8.460360000000000000e+05
8.461230000000000000e+05
8.462190000000000000e+05
8.462910000000000000e+05
8.463810000000000000e+05
8.464530000000000000e+05
8.465340000000000000e+05
8.466030000000000000e+05
8.466700000000000000e+05
8.467370000000000000e+05
8.468100000000000000e+05
8.468790000000000000e+05
8.469640000000000000e+05
8.470640000000000000e+05
8.471390000000000000e+05
8.472240000000000000e+05
8.473040000000000000e+05
8.473760000000000000e+05
8.474440000000000000e+05
8.475270000000000000e+05
8.475870000000000000e+05
8.476640000000000000e+05
8.477530000000000000e+05
8.478270000000000000e+05
8.479050000000000000e+05
8.479760000000000000e+05
8.480490000000000000e+05
8.481120000000000000e+05
8.481930000000000000e+05
8.482810000000000000e+05
8.483530000000000000e+05
8.484360000000000000e+05
8.485240000000000000e+05
8.486240000000000000e+05
8.487130000000000000e+05
8.487990000000000000e+05
8.488790000000000000e+05
8.489410000000000000e+05
8.490190000000000000e+05
8.490880000000000000e+05
8.491730000000000000e+05
8.492450000000000000e+05
8.493370000000000000e+05
8.494060000000000000e+05
8.494840000000000000e+05
8.495610000000000000e+05
8.496360000000000000e+05
8.497110000000000000e+05
8.497880000000000000e+05
8.498660000000000000e+05
8.499410000000000000e+05
8.500120000000000000e+05
8.500710000000000000e+05
8.501350000000000000e+05
8.502140000000000000e+05
8.502740000000000000e+05
8.503500000000000000e+05
8.504160000000000000e+05
8.505040000000000000e+05
8.505780000000000000e+05
8.506620000000000000e+05
8.507510000000000000e+05
8.508270000000000000e+05
8.509070000000000000e+05
8.509810000000000000e+05
8.510480000000000000e+05
8.511250000000000000e+05
8.511960000000000000e+05
8.512810000000000000e+05
8.513640000000000000e+05
8.514400000000000000e+05
8.515050000000000000e+05
8.515900000000000000e+05
8.516680000000000000e+05
8.517510000000000000e+05
8.518210000000000000e+05
8.518920000000000000e+05
8.519620000000000000e+05
8.520470000000000000e+05
8.521260000000000000e+05
8.522170000000000000e+05
8.522980000000000000e+05
8.523590000000000000e+05
8.524540000000000000e+05
8.525470000000000000e+05
8.526230000000000000e+05
8.527020000000000000e+05
8.527940000000000000e+05
8.528760000000000000e+05
8.529360000000000000e+05
8.530020000000000000e+05
8.530750000000000000e+05
8.531720000000000000e+05
8.532350000000000000e+05
8.533280000000000000e+05
8.533940000000000000e+05
8.534670000000000000e+05
8.535420000000000000e+05
8.536360000000000000e+05
8.537160000000000000e+05
8.537950000000000000e+05
8.538580000000000000e+05
8.539330000000000000e+05
8.540180000000000000e+05
8.540860000000000000e+05
8.541570000000000000e+05
8.542430000000000000e+05
8.543120000000000000e+05
8.543950000000000000e+05
8.544690000000000000e+05
8.545310000000000000e+05
8.546130000000000000e+05
8.546910000000000000e+05
8.547630000000000000e+05
8.548370000000000000e+05
8.549230000000000000e+05
8.550140000000000000e+05
8.550880000000000000e+05
8.551520000000000000e+05
8.552340000000000000e+05
8.553040000000000000e+05
8.553710000000000000e+05
8.554600000000000000e+05
8.555420000000000000e+05
8.556230000000000000e+05
8.556930000000000000e+05
8.557600000000000000e+05
8.558240000000000000e+05
8.559090000000000000e+05
8.559840000000000000e+05
8.560670000000000000e+05
8.561290000000000000e+05
8.562050000000000000e+05
8.562690000000000000e+05
8.563430000000000000e+05
8.564090000000000000e+05
8.564940000000000000e+05
8.565740000000000000e+05
8.566550000000000000e+05
8.567310000000000000e+05
8.568070000000000000e+05
8.568900000000000000e+05
8.569700000000000000e+05
8.570480000000000000e+05
8.571300000000000000e+05
8.571940000000000000e+05
8.572670000000000000e+05
8.573470000000000000e+05
8.574070000000000000e+05
8.574840000000000000e+05
8.575570000000000000e+05
8.576280000000000000e+05
8.577110000000000000e+05
8.577900000000000000e+05
8.578550000000000000e+05
8.579310000000000000e+05
8.580110000000000000e+05
8.580790000000000000e+05
8.581460000000000000e+05
8.582260000000000000e+05
8.583220000000000000e+05
8.584040000000000000e+05
8.584660000000000000e+05
8.585520000000000000e+05
8.586180000000000000e+05
8.586930000000000000e+05
8.587620000000000000e+05
8.588340000000000000e+05
8.589160000000000000e+05
8.589950000000000000e+05
8.590630000000000000e+05
8.591290000000000000e+05
8.591960000000000000e+05
8.592710000000000000e+05
8.593420000000000000e+05
8.594130000000000000e+05
8.594800000000000000e+05
8.595480000000000000e+05
8.596150000000000000e+05
8.596970000000000000e+05
8.597750000000000000e+05
8.598700000000000000e+05
8.599420000000000000e+05
8.600230000000000000e+05
8.600930000000000000e+05
8.601500000000000000e+05
8.602210000000000000e+05
8.602950000000000000e+05
8.603730000000000000e+05
8.604420000000000000e+05
8.605080000000000000e+05
8.605810000000000000e+05
8.606480000000000000e+05
8.607290000000000000e+05
8.608010000000000000e+05
8.608900000000000000e+05
8.609800000000000000e+05
8.610420000000000000e+05
8.611140000000000000e+05
8.611980000000000000e+05
8.612680000000000000e+05
8.613390000000000000e+05
8.614160000000000000e+05
8.614940000000000000e+05
8.615660000000000000e+05
8.616460000000000000e+05
8.617090000000000000e+05
8.617800000000000000e+05
8.618520000000000000e+05
8.619360000000000000e+05
8.620030000000000000e+05
8.620820000000000000e+05
8.621680000000000000e+05
8.622260000000000000e+05
8.622990000000000000e+05
8.623710000000000000e+05
8.624630000000000000e+05
8.625210000000000000e+05
8.625990000000000000e+05
8.626830000000000000e+05
8.627830000000000000e+05
8.628460000000000000e+05
8.629240000000000000e+05
8.630050000000000000e+05
8.630770000000000000e+05
8.631440000000000000e+05
8.632190000000000000e+05
8.632940000000000000e+05
8.633730000000000000e+05
8.634550000000000000e+05
8.635260000000000000e+05
8.635990000000000000e+05
8.636830000000000000e+05
8.637520000000000000e+05
8.638230000000000000e+05
8.638880000000000000e+05
8.639640000000000000e+05
8.640460000000000000e+05
8.641270000000000000e+05
8.642100000000000000e+05
8.642790000000000000e+05
8.643480000000000000e+05
8.644030000000000000e+05
8.644890000000000000e+05
8.645820000000000000e+05
8.646520000000000000e+05
8.647260000000000000e+05
8.648070000000000000e+05
8.648760000000000000e+05
8.649460000000000000e+05
8.650300000000000000e+05
8.651080000000000000e+05
8.651800000000000000e+05
8.652540000000000000e+05
8.653220000000000000e+05
8.654160000000000000e+05
8.655010000000000000e+05
8.655800000000000000e+05
8.656540000000000000e+05
8.657350000000000000e+05
8.658190000000000000e+05
8.658950000000000000e+05
8.659750000000000000e+05
8.660420000000000000e+05
8.661080000000000000e+05
8.661880000000000000e+05
8.662670000000000000e+05
8.663270000000000000e+05
8.664070000000000000e+05
8.664730000000000000e+05
8.665400000000000000e+05
8.666200000000000000e+05
8.666830000000000000e+05
8.667550000000000000e+05
8.668320000000000000e+05
8.669020000000000000e+05
8.669740000000000000e+05
8.670340000000000000e+05
8.671110000000000000e+05
8.671840000000000000e+05
8.672490000000000000e+05
8.673280000000000000e+05
8.674050000000000000e+05
8.674690000000000000e+05
8.675500000000000000e+05
8.676240000000000000e+05
8.676930000000000000e+05
8.677720000000000000e+05
8.678560000000000000e+05
8.679290000000000000e+05
8.679880000000000000e+05
8.680570000000000000e+05
8.681460000000000000e+05
8.682230000000000000e+05
8.683130000000000000e+05
8.683920000000000000e+05
8.684680000000000000e+05
8.685360000000000000e+05
8.686170000000000000e+05
8.686960000000000000e+05
8.687840000000000000e+05
8.688600000000000000e+05
8.689520000000000000e+05
8.690390000000000000e+05
8.691030000000000000e+05
8.691740000000000000e+05
8.692460000000000000e+05
8.693220000000000000e+05
8.693880000000000000e+05
8.694430000000000000e+05
8.695100000000000000e+05
8.695940000000000000e+05
8.696720000000000000e+05
8.697460000000000000e+05
8.698240000000000000e+05
8.699040000000000000e+05
8.699760000000000000e+05
8.700600000000000000e+05
8.701260000000000000e+05
8.701870000000000000e+05
8.702630000000000000e+05
8.703310000000000000e+05
8.704020000000000000e+05
8.704930000000000000e+05
8.705710000000000000e+05
8.706490000000000000e+05
8.707220000000000000e+05
8.707820000000000000e+05
8.708590000000000000e+05
8.709270000000000000e+05
8.710020000000000000e+05
8.710730000000000000e+05
8.711500000000000000e+05
8.712370000000000000e+05
8.713120000000000000e+05
8.713950000000000000e+05
8.714810000000000000e+05
8.715630000000000000e+05
8.716390000000000000e+05
8.717030000000000000e+05
8.717740000000000000e+05
8.718490000000000000e+05
8.719130000000000000e+05
8.719840000000000000e+05
8.720560000000000000e+05
8.721300000000000000e+05
8.722040000000000000e+05
8.722590000000000000e+05
8.723320000000000000e+05
8.723930000000000000e+05
8.724670000000000000e+05
8.725390000000000000e+05
8.725990000000000000e+05
8.726710000000000000e+05
8.727420000000000000e+05
8.728160000000000000e+05
8.728940000000000000e+05
8.729600000000000000e+05
8.730340000000000000e+05
8.731190000000000000e+05
8.731970000000000000e+05
8.732730000000000000e+05
8.733530000000000000e+05
8.734210000000000000e+05
8.735090000000000000e+05
8.735850000000000000e+05
8.736810000000000000e+05
8.737600000000000000e+05
8.738350000000000000e+05
8.738990000000000000e+05
8.739700000000000000e+05
8.740570000000000000e+05
8.741330000000000000e+05
8.742130000000000000e+05
8.742950000000000000e+05
8.743660000000000000e+05
8.744420000000000000e+05
8.745160000000000000e+05
8.745880000000000000e+05
8.746600000000000000e+05
8.747310000000000000e+05
8.747950000000000000e+05
8.748660000000000000e+05
8.749220000000000000e+05
8.749960000000000000e+05
8.750680000000000000e+05
8.751480000000000000e+05
8.752200000000000000e+05
8.752920000000000000e+05
8.753660000000000000e+05
8.754410000000000000e+05
8.755190000000000000e+05
8.755970000000000000e+05
8.756600000000000000e+05
8.757300000000000000e+05
8.758060000000000000e+05
8.758870000000000000e+05
8.759610000000000000e+05
8.760400000000000000e+05
8.761140000000000000e+05
8.761770000000000000e+05
8.762600000000000000e+05
8.763300000000000000e+05
8.764060000000000000e+05
8.764790000000000000e+05
8.765450000000000000e+05
8.766110000000000000e+05
8.766850000000000000e+05
8.767620000000000000e+05
8.768350000000000000e+05
8.769170000000000000e+05
8.769900000000000000e+05
8.770710000000000000e+05
8.771380000000000000e+05
8.772010000000000000e+05
8.772720000000000000e+05
8.773400000000000000e+05
8.774220000000000000e+05
8.774960000000000000e+05
8.775480000000000000e+05
8.776280000000000000e+05
8.777140000000000000e+05
8.777790000000000000e+05
8.778660000000000000e+05
8.779350000000000000e+05
8.780080000000000000e+05
8.780770000000000000e+05
8.781620000000000000e+05
8.782270000000000000e+05
8.783040000000000000e+05
8.783710000000000000e+05
8.784390000000000000e+05
8.785220000000000000e+05
8.785830000000000000e+05
8.786560000000000000e+05
8.787150000000000000e+05
8.787670000000000000e+05
8.788410000000000000e+05
8.789220000000000000e+05
8.789900000000000000e+05
8.790730000000000000e+05
8.791460000000000000e+05
8.792280000000000000e+05
8.792930000000000000e+05
8.793560000000000000e+05
8.794250000000000000e+05
8.794910000000000000e+05
8.795700000000000000e+05
8.796450000000000000e+05
8.797270000000000000e+05
8.797980000000000000e+05
8.798590000000000000e+05
8.799300000000000000e+05
8.800010000000000000e+05
8.800750000000000000e+05
8.801440000000000000e+05
8.802170000000000000e+05
8.802790000000000000e+05
8.803430000000000000e+05
8.804120000000000000e+05
8.804880000000000000e+05
8.805640000000000000e+05
8.806340000000000000e+05
8.807010000000000000e+05
8.807650000000000000e+05
8.808650000000000000e+05
8.809450000000000000e+05
8.810200000000000000e+05
8.810860000000000000e+05
8.811480000000000000e+05
8.812050000000000000e+05
8.812710000000000000e+05
8.813440000000000000e+05
8.814140000000000000e+05
8.814740000000000000e+05
8.815470000000000000e+05
8.816170000000000000e+05
8.817010000000000000e+05
8.817780000000000000e+05
8.818510000000000000e+05
8.819320000000000000e+05
8.820000000000000000e+05
8.820590000000000000e+05
8.821310000000000000e+05
8.822020000000000000e+05
8.822780000000000000e+05
8.823490000000000000e+05
8.824170000000000000e+05
8.825020000000000000e+05
8.825830000000000000e+05
8.826480000000000000e+05
8.827120000000000000e+05
8.827850000000000000e+05
8.828450000000000000e+05
8.829350000000000000e+05
8.830060000000000000e+05
8.830680000000000000e+05
8.831500000000000000e+05
8.832210000000000000e+05
8.833030000000000000e+05
8.833850000000000000e+05
8.834430000000000000e+05
8.835030000000000000e+05
8.835650000000000000e+05
8.836390000000000000e+05
8.837100000000000000e+05
8.837760000000000000e+05
8.838640000000000000e+05
8.839380000000000000e+05
8.840140000000000000e+05
8.840730000000000000e+05
8.841310000000000000e+05
8.842110000000000000e+05
8.842780000000000000e+05
8.843640000000000000e+05
8.844350000000000000e+05
8.845170000000000000e+05
8.845870000000000000e+05
8.846590000000000000e+05
8.847210000000000000e+05
8.847930000000000000e+05
8.848660000000000000e+05
8.849370000000000000e+05
8.850030000000000000e+05
8.850820000000000000e+05
8.851530000000000000e+05
8.852260000000000000e+05
8.853130000000000000e+05
8.854040000000000000e+05
8.854740000000000000e+05
8.855570000000000000e+05
8.856260000000000000e+05
8.857000000000000000e+05
8.857780000000000000e+05
8.858600000000000000e+05
8.859320000000000000e+05
8.859960000000000000e+05
8.860580000000000000e+05
8.861530000000000000e+05
8.862140000000000000e+05
8.862920000000000000e+05
8.863590000000000000e+05
8.864410000000000000e+05
8.865080000000000000e+05
8.865800000000000000e+05
8.866440000000000000e+05
8.867190000000000000e+05
8.867840000000000000e+05
8.868400000000000000e+05
8.869140000000000000e+05
8.869940000000000000e+05
8.870590000000000000e+05
8.871370000000000000e+05
8.872240000000000000e+05
8.872940000000000000e+05
8.873600000000000000e+05
8.874170000000000000e+05
8.874980000000000000e+05
8.875760000000000000e+05
8.876470000000000000e+05
8.877110000000000000e+05
8.877870000000000000e+05
8.878480000000000000e+05
8.879250000000000000e+05
8.879920000000000000e+05
8.880700000000000000e+05
8.881480000000000000e+05
8.882230000000000000e+05
8.882910000000000000e+05
8.883590000000000000e+05
8.884280000000000000e+05
8.885020000000000000e+05
8.885700000000000000e+05
8.886400000000000000e+05
8.887050000000000000e+05
8.887810000000000000e+05
8.888380000000000000e+05
8.889110000000000000e+05
8.889840000000000000e+05
8.890720000000000000e+05
8.891530000000000000e+05
8.892060000000000000e+05
8.892760000000000000e+05
8.893400000000000000e+05
8.894120000000000000e+05
8.894710000000000000e+05
8.895370000000000000e+05
8.896100000000000000e+05
8.896750000000000000e+05
8.897510000000000000e+05
8.898300000000000000e+05
8.898980000000000000e+05
8.899530000000000000e+05
8.900390000000000000e+05
8.901180000000000000e+05
8.902010000000000000e+05
8.902700000000000000e+05
8.903580000000000000e+05
8.904130000000000000e+05
8.904790000000000000e+05
8.905550000000000000e+05
8.906240000000000000e+05
8.907160000000000000e+05
8.907980000000000000e+05
8.908650000000000000e+05
8.909190000000000000e+05
8.909760000000000000e+05
8.910680000000000000e+05
8.911380000000000000e+05
8.911960000000000000e+05
8.912680000000000000e+05
8.913330000000000000e+05
8.914060000000000000e+05
8.914740000000000000e+05
8.915470000000000000e+05
8.916230000000000000e+05
8.916920000000000000e+05
8.917610000000000000e+05
8.918360000000000000e+05
8.919010000000000000e+05
8.919690000000000000e+05
8.920550000000000000e+05
8.921300000000000000e+05
8.921960000000000000e+05
8.922600000000000000e+05
8.923460000000000000e+05
8.924150000000000000e+05
8.924850000000000000e+05
8.925670000000000000e+05
8.926590000000000000e+05
8.927230000000000000e+05
8.927880000000000000e+05
8.928630000000000000e+05
8.929410000000000000e+05
8.930030000000000000e+05
8.930630000000000000e+05
8.931370000000000000e+05
8.932090000000000000e+05
8.932760000000000000e+05
8.933420000000000000e+05
8.934220000000000000e+05
8.935080000000000000e+05
8.935780000000000000e+05
8.936510000000000000e+05
8.937420000000000000e+05
8.938210000000000000e+05
8.938770000000000000e+05
8.939570000000000000e+05
8.940320000000000000e+05
8.940950000000000000e+05
8.941640000000000000e+05
8.942340000000000000e+05
8.943240000000000000e+05
8.943950000000000000e+05
8.944640000000000000e+05
8.945150000000000000e+05
8.945840000000000000e+05
8.946630000000000000e+05
8.947370000000000000e+05
8.948050000000000000e+05
8.948770000000000000e+05
8.949490000000000000e+05
8.950170000000000000e+05
8.950900000000000000e+05
8.951490000000000000e+05
8.952180000000000000e+05
8.953090000000000000e+05
8.953750000000000000e+05
8.954370000000000000e+05
8.955010000000000000e+05
8.955720000000000000e+05
8.956570000000000000e+05
8.957210000000000000e+05
8.957950000000000000e+05
8.958660000000000000e+05
8.959170000000000000e+05
8.959790000000000000e+05
8.960470000000000000e+05
8.961140000000000000e+05
8.961850000000000000e+05
8.962630000000000000e+05
8.963330000000000000e+05
8.964020000000000000e+05
8.964720000000000000e+05
8.965500000000000000e+05
8.966270000000000000e+05
8.966940000000000000e+05
8.967670000000000000e+05
8.968310000000000000e+05
8.969040000000000000e+05
8.969630000000000000e+05
8.970390000000000000e+05
8.971090000000000000e+05
8.971850000000000000e+05
8.972510000000000000e+05
8.973250000000000000e+05
8.974060000000000000e+05
8.974740000000000000e+05
8.975570000000000000e+05
8.976290000000000000e+05
8.976940000000000000e+05
8.977560000000000000e+05
8.978270000000000000e+05
8.978940000000000000e+05
8.979750000000000000e+05
8.980480000000000000e+05
8.981140000000000000e+05
8.981860000000000000e+05
8.982440000000000000e+05
8.983230000000000000e+05
8.983890000000000000e+05
8.984670000000000000e+05
8.985350000000000000e+05
8.986060000000000000e+05
8.986740000000000000e+05
8.987320000000000000e+05
8.988170000000000000e+05
8.988960000000000000e+05
8.989630000000000000e+05
8.990360000000000000e+05
8.991210000000000000e+05
8.991830000000000000e+05
8.992530000000000000e+05
8.993290000000000000e+05
8.993980000000000000e+05
8.994780000000000000e+05
8.995430000000000000e+05
8.996160000000000000e+05
8.997070000000000000e+05
8.997710000000000000e+05
8.998390000000000000e+05
8.999030000000000000e+05
8.999620000000000000e+05
9.000460000000000000e+05
9.001080000000000000e+05
9.001880000000000000e+05
9.002690000000000000e+05
9.003350000000000000e+05
9.003950000000000000e+05
9.004620000000000000e+05
9.005370000000000000e+05
9.005930000000000000e+05
9.006630000000000000e+05
9.007270000000000000e+05
9.008090000000000000e+05
9.008770000000000000e+05
9.009380000000000000e+05
9.010010000000000000e+05
9.010900000000000000e+05
9.011500000000000000e+05
9.012190000000000000e+05
9.012870000000000000e+05
9.013470000000000000e+05
9.014250000000000000e+05
9.014960000000000000e+05
9.015670000000000000e+05
9.016420000000000000e+05
9.017090000000000000e+05
9.017730000000000000e+05
9.018470000000000000e+05
9.019130000000000000e+05
9.019900000000000000e+05
9.020590000000000000e+05
9.021420000000000000e+05
9.022100000000000000e+05
9.022710000000000000e+05
9.023450000000000000e+05
9.024260000000000000e+05
9.024910000000000000e+05
9.025520000000000000e+05
9.026190000000000000e+05
9.026860000000000000e+05
9.027520000000000000e+05
9.028120000000000000e+05
9.028830000000000000e+05
9.029460000000000000e+05
9.030300000000000000e+05
9.031000000000000000e+05
9.031700000000000000e+05
9.032490000000000000e+05
9.033030000000000000e+05
9.033540000000000000e+05
9.034230000000000000e+05
9.034760000000000000e+05
9.035510000000000000e+05
9.036310000000000000e+05
9.036990000000000000e+05
9.037690000000000000e+05
9.038390000000000000e+05
9.039050000000000000e+05
9.039670000000000000e+05
9.040280000000000000e+05
9.040990000000000000e+05
9.041740000000000000e+05
9.042520000000000000e+05
9.043050000000000000e+05
9.043860000000000000e+05
9.044600000000000000e+05
9.045260000000000000e+05
9.045870000000000000e+05
9.046560000000000000e+05
9.047360000000000000e+05
9.047920000000000000e+05
9.048740000000000000e+05
9.049460000000000000e+05
9.050160000000000000e+05
9.050890000000000000e+05
9.051540000000000000e+05
9.052130000000000000e+05
9.052990000000000000e+05
9.053800000000000000e+05
9.054540000000000000e+05
9.055310000000000000e+05
9.056110000000000000e+05
9.056860000000000000e+05
9.057490000000000000e+05
9.058190000000000000e+05
9.058840000000000000e+05
9.059630000000000000e+05
9.060420000000000000e+05
9.061190000000000000e+05
9.061820000000000000e+05
9.062470000000000000e+05
9.063250000000000000e+05
9.063900000000000000e+05
9.064690000000000000e+05
9.065330000000000000e+05
9.065940000000000000e+05
9.066600000000000000e+05
9.067250000000000000e+05
9.067970000000000000e+05
9.068760000000000000e+05
9.069350000000000000e+05
9.070000000000000000e+05
9.070730000000000000e+05
9.071370000000000000e+05
9.072060000000000000e+05
9.072840000000000000e+05
9.073500000000000000e+05
9.074270000000000000e+05
9.075010000000000000e+05
9.075690000000000000e+05
9.076480000000000000e+05
9.077130000000000000e+05
9.077670000000000000e+05
9.078240000000000000e+05
9.078970000000000000e+05
9.079720000000000000e+05
9.080420000000000000e+05
9.081150000000000000e+05
9.082010000000000000e+05
9.082620000000000000e+05
9.083290000000000000e+05
9.084000000000000000e+05
9.084640000000000000e+05
9.085230000000000000e+05
9.086020000000000000e+05
9.086700000000000000e+05
9.087260000000000000e+05
9.087900000000000000e+05
9.088700000000000000e+05
9.089450000000000000e+05
9.090140000000000000e+05
9.090800000000000000e+05
9.091330000000000000e+05
9.092070000000000000e+05
9.092720000000000000e+05
9.093480000000000000e+05
9.094130000000000000e+05
9.094860000000000000e+05
9.095620000000000000e+05
9.096310000000000000e+05
9.097050000000000000e+05
9.097740000000000000e+05
9.098420000000000000e+05
9.099120000000000000e+05
9.099890000000000000e+05
9.100680000000000000e+05
9.101330000000000000e+05
9.102000000000000000e+05
9.102620000000000000e+05
9.103440000000000000e+05
9.104160000000000000e+05
9.104890000000000000e+05
9.105440000000000000e+05
9.106090000000000000e+05
9.106850000000000000e+05
9.107610000000000000e+05
9.108310000000000000e+05
9.109040000000000000e+05
9.109700000000000000e+05
9.110370000000000000e+05
9.111130000000000000e+05
9.111800000000000000e+05
9.112530000000000000e+05
9.113090000000000000e+05
9.113770000000000000e+05
9.114400000000000000e+05
9.115060000000000000e+05
9.115800000000000000e+05
9.116510000000000000e+05
9.117260000000000000e+05
9.117970000000000000e+05
9.118710000000000000e+05
9.119430000000000000e+05
9.120130000000000000e+05
9.120710000000000000e+05
9.121370000000000000e+05
9.122000000000000000e+05
9.122770000000000000e+05
9.123550000000000000e+05
9.124170000000000000e+05
9.124950000000000000e+05
9.125680000000000000e+05
9.126500000000000000e+05
9.127050000000000000e+05
9.127860000000000000e+05
9.128570000000000000e+05
9.129160000000000000e+05
9.129860000000000000e+05
9.130560000000000000e+05
9.131380000000000000e+05
9.132100000000000000e+05
9.132830000000000000e+05
9.133490000000000000e+05
9.134200000000000000e+05
9.134800000000000000e+05
9.135540000000000000e+05
9.136200000000000000e+05
9.136930000000000000e+05
9.137600000000000000e+05
9.138240000000000000e+05
9.138860000000000000e+05
9.139580000000000000e+05
9.140290000000000000e+05
9.140840000000000000e+05
9.141470000000000000e+05
9.142100000000000000e+05
9.142800000000000000e+05
9.143550000000000000e+05
9.144320000000000000e+05
9.144950000000000000e+05
9.145690000000000000e+05
9.146310000000000000e+05
9.147050000000000000e+05
9.147720000000000000e+05
9.148400000000000000e+05
9.149100000000000000e+05
9.149700000000000000e+05
9.150360000000000000e+05
9.150930000000000000e+05
9.151730000000000000e+05
9.152470000000000000e+05
9.153140000000000000e+05
9.153900000000000000e+05
9.154520000000000000e+05
9.155210000000000000e+05
9.155870000000000000e+05
9.156580000000000000e+05
9.157150000000000000e+05
9.157890000000000000e+05
9.158530000000000000e+05
9.159170000000000000e+05
9.159920000000000000e+05
9.160530000000000000e+05
9.161140000000000000e+05
9.161870000000000000e+05
9.162550000000000000e+05
9.163220000000000000e+05
9.163910000000000000e+05
9.164760000000000000e+05
9.165380000000000000e+05
9.166150000000000000e+05
9.166820000000000000e+05
9.167510000000000000e+05
9.168150000000000000e+05
9.168840000000000000e+05
9.169540000000000000e+05
9.170250000000000000e+05
9.170910000000000000e+05
9.171510000000000000e+05
9.172210000000000000e+05
9.173020000000000000e+05
9.173710000000000000e+05
9.174420000000000000e+05
9.175150000000000000e+05
9.175900000000000000e+05
9.176550000000000000e+05
9.177230000000000000e+05
9.177810000000000000e+05
9.178450000000000000e+05
9.179020000000000000e+05
9.179690000000000000e+05
9.180350000000000000e+05
9.180920000000000000e+05
9.181440000000000000e+05
9.182110000000000000e+05
9.182900000000000000e+05
9.183580000000000000e+05
9.184180000000000000e+05
9.184770000000000000e+05
9.185610000000000000e+05
9.186420000000000000e+05
9.187190000000000000e+05
9.187850000000000000e+05
9.188530000000000000e+05
9.189290000000000000e+05
9.190020000000000000e+05
9.190730000000000000e+05
9.191370000000000000e+05
9.191900000000000000e+05
9.192530000000000000e+05
9.193130000000000000e+05
9.193890000000000000e+05
9.194310000000000000e+05
9.194960000000000000e+05
9.195650000000000000e+05
9.196260000000000000e+05
9.196910000000000000e+05
9.197440000000000000e+05
9.198040000000000000e+05
9.198580000000000000e+05
9.199350000000000000e+05
9.200120000000000000e+05
9.200800000000000000e+05
9.201410000000000000e+05
9.202160000000000000e+05
9.202970000000000000e+05
9.203560000000000000e+05
9.204290000000000000e+05
9.205070000000000000e+05
9.205790000000000000e+05
9.206420000000000000e+05
9.207170000000000000e+05
9.207830000000000000e+05
9.208590000000000000e+05
9.209370000000000000e+05
9.209940000000000000e+05
9.210740000000000000e+05
9.211370000000000000e+05
9.211990000000000000e+05
9.212580000000000000e+05
9.213230000000000000e+05
9.214030000000000000e+05
9.214800000000000000e+05
9.215320000000000000e+05
9.215870000000000000e+05
9.216620000000000000e+05
9.217290000000000000e+05
9.217790000000000000e+05
9.218480000000000000e+05
9.219130000000000000e+05
9.219730000000000000e+05
9.220300000000000000e+05
9.220970000000000000e+05
9.221490000000000000e+05
9.222350000000000000e+05
9.223010000000000000e+05
9.223570000000000000e+05
9.224120000000000000e+05
9.224830000000000000e+05
9.225420000000000000e+05
9.226140000000000000e+05
9.226810000000000000e+05
9.227580000000000000e+05
9.228300000000000000e+05
9.229070000000000000e+05
9.229800000000000000e+05
9.230490000000000000e+05
9.231200000000000000e+05
9.232010000000000000e+05
9.232800000000000000e+05
9.233510000000000000e+05
9.234210000000000000e+05
9.234980000000000000e+05
9.235600000000000000e+05
9.236160000000000000e+05
9.236980000000000000e+05
9.237670000000000000e+05
9.238410000000000000e+05
9.239100000000000000e+05
9.239660000000000000e+05
9.240410000000000000e+05
9.241170000000000000e+05
9.241740000000000000e+05
9.242600000000000000e+05
9.243290000000000000e+05
9.243910000000000000e+05
9.244570000000000000e+05
9.245260000000000000e+05
9.245940000000000000e+05
9.246430000000000000e+05
9.246950000000000000e+05
9.247490000000000000e+05
9.248190000000000000e+05
9.249140000000000000e+05
9.249730000000000000e+05
9.250440000000000000e+05
9.251110000000000000e+05
9.251610000000000000e+05
9.252180000000000000e+05
9.252820000000000000e+05
9.253490000000000000e+05
9.254140000000000000e+05
9.254680000000000000e+05
9.255350000000000000e+05
9.256270000000000000e+05
9.256990000000000000e+05
9.257530000000000000e+05
9.258250000000000000e+05
9.258930000000000000e+05
9.259470000000000000e+05
9.260140000000000000e+05
9.260890000000000000e+05
9.261610000000000000e+05
9.262190000000000000e+05
9.262930000000000000e+05
9.263510000000000000e+05
9.264090000000000000e+05
9.264730000000000000e+05
9.265490000000000000e+05
9.266130000000000000e+05
9.266710000000000000e+05
9.267380000000000000e+05
9.267880000000000000e+05
9.268460000000000000e+05
9.268990000000000000e+05
9.269820000000000000e+05
9.270450000000000000e+05
9.270910000000000000e+05
9.271660000000000000e+05
9.272300000000000000e+05
9.272930000000000000e+05
9.273630000000000000e+05
9.274340000000000000e+05
9.275080000000000000e+05
9.275570000000000000e+05
9.276160000000000000e+05
9.276920000000000000e+05
9.277460000000000000e+05
9.278120000000000000e+05
9.278880000000000000e+05
9.279750000000000000e+05
9.280390000000000000e+05
9.281150000000000000e+05
9.281880000000000000e+05
9.282470000000000000e+05
9.283180000000000000e+05
9.283850000000000000e+05
9.284440000000000000e+05
9.285060000000000000e+05
9.285730000000000000e+05
9.286470000000000000e+05
9.287280000000000000e+05
9.288100000000000000e+05
9.288830000000000000e+05
9.289470000000000000e+05
9.290030000000000000e+05
9.290560000000000000e+05
9.291060000000000000e+05
9.291860000000000000e+05
9.292750000000000000e+05
9.293360000000000000e+05
9.294040000000000000e+05
9.294690000000000000e+05
9.295340000000000000e+05
9.295990000000000000e+05
9.296650000000000000e+05
9.297280000000000000e+05
9.297880000000000000e+05
9.298550000000000000e+05
9.299170000000000000e+05
9.299830000000000000e+05
9.300420000000000000e+05
9.301070000000000000e+05
9.301620000000000000e+05
9.302450000000000000e+05
9.303130000000000000e+05
9.303790000000000000e+05
9.304530000000000000e+05
9.305410000000000000e+05
9.306220000000000000e+05
9.306860000000000000e+05
9.307550000000000000e+05
9.308280000000000000e+05
9.309010000000000000e+05
9.309690000000000000e+05
9.310330000000000000e+05
9.311030000000000000e+05
9.311750000000000000e+05
9.312450000000000000e+05
9.313080000000000000e+05
9.313760000000000000e+05
9.314390000000000000e+05
9.315080000000000000e+05
9.315690000000000000e+05
9.316410000000000000e+05
9.317090000000000000e+05
9.317800000000000000e+05
9.318390000000000000e+05
9.319220000000000000e+05
9.320000000000000000e+05
9.320780000000000000e+05
9.321540000000000000e+05
9.322320000000000000e+05
9.322910000000000000e+05
9.323610000000000000e+05
9.324250000000000000e+05
9.324980000000000000e+05
9.325470000000000000e+05
9.326080000000000000e+05
9.326780000000000000e+05
9.327550000000000000e+05
9.328230000000000000e+05
9.328960000000000000e+05
9.329580000000000000e+05
9.330290000000000000e+05
9.330940000000000000e+05
9.331580000000000000e+05
9.332290000000000000e+05
9.332900000000000000e+05
9.333540000000000000e+05
9.334280000000000000e+05
9.334910000000000000e+05
9.335680000000000000e+05
9.336300000000000000e+05
9.336880000000000000e+05
9.337480000000000000e+05
9.338190000000000000e+05
9.338920000000000000e+05
9.339610000000000000e+05
9.340320000000000000e+05
9.341100000000000000e+05
9.341820000000000000e+05
9.342490000000000000e+05
9.343110000000000000e+05
9.343730000000000000e+05
9.344330000000000000e+05
9.345090000000000000e+05
9.345740000000000000e+05
9.346290000000000000e+05
9.346950000000000000e+05
9.347670000000000000e+05
9.348350000000000000e+05
9.348960000000000000e+05
9.349570000000000000e+05
9.350290000000000000e+05
9.350940000000000000e+05
9.351610000000000000e+05
9.352300000000000000e+05
9.353060000000000000e+05
9.353710000000000000e+05
9.354290000000000000e+05
9.355010000000000000e+05
9.355600000000000000e+05
9.356320000000000000e+05
9.357110000000000000e+05
9.357790000000000000e+05
9.358450000000000000e+05
9.359140000000000000e+05
9.359910000000000000e+05
9.360600000000000000e+05
9.361270000000000000e+05
9.361930000000000000e+05
9.362670000000000000e+05
9.363360000000000000e+05
9.363960000000000000e+05
9.364770000000000000e+05
9.365520000000000000e+05
9.366160000000000000e+05
9.366890000000000000e+05
9.367590000000000000e+05
9.368270000000000000e+05
9.368960000000000000e+05
9.369840000000000000e+05
9.370510000000000000e+05
9.371190000000000000e+05
9.371900000000000000e+05
9.372580000000000000e+05
9.373320000000000000e+05
9.374100000000000000e+05
9.374690000000000000e+05
9.375280000000000000e+05
9.376070000000000000e+05
9.376680000000000000e+05
9.377390000000000000e+05
9.378040000000000000e+05
9.378660000000000000e+05
9.379350000000000000e+05
9.379960000000000000e+05
9.380490000000000000e+05
9.381150000000000000e+05
9.381850000000000000e+05
9.382470000000000000e+05
9.383010000000000000e+05
9.383600000000000000e+05
9.384210000000000000e+05
9.384890000000000000e+05
9.385590000000000000e+05
9.386300000000000000e+05
9.387100000000000000e+05
9.387870000000000000e+05
9.388580000000000000e+05
9.389310000000000000e+05
9.390070000000000000e+05
9.390650000000000000e+05
9.391220000000000000e+05
9.391990000000000000e+05
9.392720000000000000e+05
9.393300000000000000e+05
9.393950000000000000e+05
9.394650000000000000e+05
9.395220000000000000e+05
9.395840000000000000e+05
9.396530000000000000e+05
9.397010000000000000e+05
9.397720000000000000e+05
9.398290000000000000e+05
9.398870000000000000e+05
9.399600000000000000e+05
9.400280000000000000e+05
9.401100000000000000e+05
9.401760000000000000e+05
9.402400000000000000e+05
9.403080000000000000e+05
9.403690000000000000e+05
9.404310000000000000e+05
9.405020000000000000e+05
9.405710000000000000e+05
9.406320000000000000e+05
9.406930000000000000e+05
9.407560000000000000e+05
9.408220000000000000e+05
9.408820000000000000e+05
9.409470000000000000e+05
9.410130000000000000e+05
9.410810000000000000e+05
9.411450000000000000e+05
9.412080000000000000e+05
9.412720000000000000e+05
9.413330000000000000e+05
9.413810000000000000e+05
9.414490000000000000e+05
9.415160000000000000e+05
9.415570000000000000e+05
9.416250000000000000e+05
9.416780000000000000e+05
9.417420000000000000e+05
9.417960000000000000e+05
9.418590000000000000e+05
9.419190000000000000e+05
9.419750000000000000e+05
9.420360000000000000e+05
9.420930000000000000e+05
9.421660000000000000e+05
9.422280000000000000e+05
9.422860000000000000e+05
9.423510000000000000e+05
9.424250000000000000e+05
9.424860000000000000e+05
9.425490000000000000e+05
9.426290000000000000e+05
9.427040000000000000e+05
9.427890000000000000e+05
9.428580000000000000e+05
9.429230000000000000e+05
9.429800000000000000e+05
9.430370000000000000e+05
9.430900000000000000e+05
9.431610000000000000e+05
9.432230000000000000e+05
9.432940000000000000e+05
9.433480000000000000e+05
9.434130000000000000e+05
9.434700000000000000e+05
9.435440000000000000e+05
9.436070000000000000e+05
9.436640000000000000e+05
9.437230000000000000e+05
9.437940000000000000e+05
9.438600000000000000e+05
9.439200000000000000e+05
9.439730000000000000e+05
9.440230000000000000e+05
9.440930000000000000e+05
9.441490000000000000e+05
9.442090000000000000e+05
9.442700000000000000e+05
9.443430000000000000e+05
9.444140000000000000e+05
9.444770000000000000e+05
9.445410000000000000e+05
9.445920000000000000e+05
9.446580000000000000e+05
9.447290000000000000e+05
9.447810000000000000e+05
9.448520000000000000e+05
9.449080000000000000e+05
9.449750000000000000e+05
9.450470000000000000e+05
9.451120000000000000e+05
9.451730000000000000e+05
9.452310000000000000e+05
9.452850000000000000e+05
9.453530000000000000e+05
9.454140000000000000e+05
9.454830000000000000e+05
9.455450000000000000e+05
9.456080000000000000e+05
9.456710000000000000e+05
9.457250000000000000e+05
9.457970000000000000e+05
9.458730000000000000e+05
9.459430000000000000e+05
9.460140000000000000e+05
9.460910000000000000e+05
9.461480000000000000e+05
9.462010000000000000e+05
9.462650000000000000e+05
9.463260000000000000e+05
9.463920000000000000e+05
9.464540000000000000e+05
9.465160000000000000e+05
9.465840000000000000e+05
9.466550000000000000e+05
9.467250000000000000e+05
9.467980000000000000e+05
9.468560000000000000e+05
9.469350000000000000e+05
9.470000000000000000e+05
9.470570000000000000e+05
9.471380000000000000e+05
9.471990000000000000e+05
9.472560000000000000e+05
9.473230000000000000e+05
9.473740000000000000e+05
9.474370000000000000e+05
9.474950000000000000e+05
9.475550000000000000e+05
9.476320000000000000e+05
9.476980000000000000e+05
9.477590000000000000e+05
9.478260000000000000e+05
9.478800000000000000e+05
9.479320000000000000e+05
9.479980000000000000e+05
9.480590000000000000e+05
9.481390000000000000e+05
9.481870000000000000e+05
9.482380000000000000e+05
9.483020000000000000e+05
9.483560000000000000e+05
9.484280000000000000e+05
9.484990000000000000e+05
9.485730000000000000e+05
9.486230000000000000e+05
9.486850000000000000e+05
9.487470000000000000e+05
9.488130000000000000e+05
9.488950000000000000e+05
9.489590000000000000e+05
9.490230000000000000e+05
9.490940000000000000e+05
9.491540000000000000e+05
9.492280000000000000e+05
9.492930000000000000e+05
9.493630000000000000e+05
9.494300000000000000e+05
9.494960000000000000e+05
9.495670000000000000e+05
9.496330000000000000e+05
9.496990000000000000e+05
9.497580000000000000e+05
9.498200000000000000e+05
9.498750000000000000e+05
9.499490000000000000e+05
9.500130000000000000e+05
9.500780000000000000e+05
9.501350000000000000e+05
9.502020000000000000e+05
9.502710000000000000e+05
9.503320000000000000e+05
9.503990000000000000e+05
9.504670000000000000e+05
9.505360000000000000e+05
9.505970000000000000e+05
9.506610000000000000e+05
9.507300000000000000e+05
9.507940000000000000e+05
9.508600000000000000e+05
9.509160000000000000e+05
9.509700000000000000e+05
9.510230000000000000e+05
9.510850000000000000e+05
9.511510000000000000e+05
9.512240000000000000e+05
9.512810000000000000e+05
9.513420000000000000e+05
9.514030000000000000e+05
9.514620000000000000e+05
9.515360000000000000e+05
9.515900000000000000e+05
9.516590000000000000e+05
9.517150000000000000e+05
9.517860000000000000e+05
9.518460000000000000e+05
9.518980000000000000e+05
9.519590000000000000e+05
9.520250000000000000e+05
9.520850000000000000e+05
9.521290000000000000e+05
9.521900000000000000e+05
9.522620000000000000e+05
9.523360000000000000e+05
9.523980000000000000e+05
9.524660000000000000e+05
9.525480000000000000e+05
9.526100000000000000e+05
9.526820000000000000e+05
9.527540000000000000e+05
9.528110000000000000e+05
9.528690000000000000e+05
9.529330000000000000e+05
9.529970000000000000e+05
9.530500000000000000e+05
9.531270000000000000e+05
9.531750000000000000e+05
9.532410000000000000e+05
9.533090000000000000e+05
9.533700000000000000e+05
9.534290000000000000e+05
9.534990000000000000e+05
9.535650000000000000e+05
9.536390000000000000e+05
9.536960000000000000e+05
9.537710000000000000e+05
9.538270000000000000e+05
9.538900000000000000e+05
9.539480000000000000e+05
9.540250000000000000e+05
9.540890000000000000e+05
9.541540000000000000e+05
9.542140000000000000e+05
9.542740000000000000e+05
9.543390000000000000e+05
9.544070000000000000e+05
9.544660000000000000e+05
9.545180000000000000e+05
9.545720000000000000e+05
9.546360000000000000e+05
9.547150000000000000e+05
9.547670000000000000e+05
9.548280000000000000e+05
9.549010000000000000e+05
9.549570000000000000e+05
9.550080000000000000e+05
9.550690000000000000e+05
9.551470000000000000e+05
9.552120000000000000e+05
9.552690000000000000e+05
9.553310000000000000e+05
9.554020000000000000e+05
9.554600000000000000e+05
9.555310000000000000e+05
9.555900000000000000e+05
9.556570000000000000e+05
9.557170000000000000e+05
9.557800000000000000e+05
9.558470000000000000e+05
9.559170000000000000e+05
9.559810000000000000e+05
9.560550000000000000e+05
9.561250000000000000e+05
9.561960000000000000e+05
9.562520000000000000e+05
9.563250000000000000e+05
9.563860000000000000e+05
9.564490000000000000e+05
9.565320000000000000e+05
9.566030000000000000e+05
9.566540000000000000e+05
9.567100000000000000e+05
9.567760000000000000e+05
9.568380000000000000e+05
9.569090000000000000e+05
9.569750000000000000e+05
9.570310000000000000e+05
9.570890000000000000e+05
9.571380000000000000e+05
9.572000000000000000e+05
9.572670000000000000e+05
9.573290000000000000e+05
9.573860000000000000e+05
9.574530000000000000e+05
9.575150000000000000e+05
9.575680000000000000e+05
9.576310000000000000e+05
9.576930000000000000e+05
9.577510000000000000e+05
9.578300000000000000e+05
9.579000000000000000e+05
9.579570000000000000e+05
9.580330000000000000e+05
9.581020000000000000e+05
9.581580000000000000e+05
9.582120000000000000e+05
9.582690000000000000e+05
9.583260000000000000e+05
9.583950000000000000e+05
9.584590000000000000e+05
9.585210000000000000e+05
9.585850000000000000e+05
9.586590000000000000e+05
9.587230000000000000e+05
9.587830000000000000e+05
9.588380000000000000e+05
9.589100000000000000e+05
9.589810000000000000e+05
9.590340000000000000e+05
9.590910000000000000e+05
9.591620000000000000e+05
9.592250000000000000e+05
9.592890000000000000e+05
9.593440000000000000e+05
9.594180000000000000e+05
9.594950000000000000e+05
9.595470000000000000e+05
9.596070000000000000e+05
9.596770000000000000e+05
9.597410000000000000e+05
9.598050000000000000e+05
9.598600000000000000e+05
9.599310000000000000e+05
9.599920000000000000e+05
9.600470000000000000e+05
9.601110000000000000e+05
9.601780000000000000e+05
9.602470000000000000e+05
9.603130000000000000e+05
9.603850000000000000e+05
9.604540000000000000e+05
9.605200000000000000e+05
9.605890000000000000e+05
9.606540000000000000e+05
9.607180000000000000e+05
9.607950000000000000e+05
9.608600000000000000e+05
9.609200000000000000e+05
9.609650000000000000e+05
9.610220000000000000e+05
9.610870000000000000e+05
9.611570000000000000e+05
9.612230000000000000e+05
9.612950000000000000e+05
9.613550000000000000e+05
9.614200000000000000e+05
9.614960000000000000e+05
9.615710000000000000e+05
9.616310000000000000e+05
9.616850000000000000e+05
9.617490000000000000e+05
9.618150000000000000e+05
9.618700000000000000e+05
9.619260000000000000e+05
9.619920000000000000e+05
9.620670000000000000e+05
9.621260000000000000e+05
9.621860000000000000e+05
9.622470000000000000e+05
9.623070000000000000e+05
9.623670000000000000e+05
9.624390000000000000e+05
9.624890000000000000e+05
9.625560000000000000e+05
9.626290000000000000e+05
9.626790000000000000e+05
9.627420000000000000e+05
9.628050000000000000e+05
9.628740000000000000e+05
9.629330000000000000e+05
9.629940000000000000e+05
9.630720000000000000e+05
9.631360000000000000e+05
9.631980000000000000e+05
9.632530000000000000e+05
9.633150000000000000e+05
9.633920000000000000e+05
9.634490000000000000e+05
9.635130000000000000e+05
9.635810000000000000e+05
9.636350000000000000e+05
9.636950000000000000e+05
9.637440000000000000e+05
9.638010000000000000e+05
9.638670000000000000e+05
9.639450000000000000e+05
9.639890000000000000e+05
9.640480000000000000e+05
9.641070000000000000e+05
9.641680000000000000e+05
9.642260000000000000e+05
9.642970000000000000e+05
9.643550000000000000e+05
9.644280000000000000e+05
9.644850000000000000e+05
9.645430000000000000e+05
9.646040000000000000e+05
9.646680000000000000e+05
9.647260000000000000e+05
9.647780000000000000e+05
9.648580000000000000e+05
9.649230000000000000e+05
9.649670000000000000e+05
9.650260000000000000e+05
9.650840000000000000e+05
9.651450000000000000e+05
9.652170000000000000e+05
9.652810000000000000e+05
9.653510000000000000e+05
9.654140000000000000e+05
9.654760000000000000e+05
9.655390000000000000e+05
9.656000000000000000e+05
9.656590000000000000e+05
9.657160000000000000e+05
9.657860000000000000e+05
9.658550000000000000e+05
9.659220000000000000e+05
9.659880000000000000e+05
9.660380000000000000e+05
9.661090000000000000e+05
9.661720000000000000e+05
9.662330000000000000e+05
9.662950000000000000e+05
9.663530000000000000e+05
9.664290000000000000e+05
9.664910000000000000e+05
9.665500000000000000e+05
9.666260000000000000e+05
9.666940000000000000e+05
9.667710000000000000e+05
9.668470000000000000e+05
9.669090000000000000e+05
9.669650000000000000e+05
9.670280000000000000e+05
9.670920000000000000e+05
9.671670000000000000e+05
9.672240000000000000e+05
9.673010000000000000e+05
9.673620000000000000e+05
9.674170000000000000e+05
9.674770000000000000e+05
9.675480000000000000e+05
9.676090000000000000e+05
9.676540000000000000e+05
9.677150000000000000e+05
9.677780000000000000e+05
9.678270000000000000e+05
9.678860000000000000e+05
9.679470000000000000e+05
9.680290000000000000e+05
9.680870000000000000e+05
9.681560000000000000e+05
9.682170000000000000e+05
9.682770000000000000e+05
9.683370000000000000e+05
9.683890000000000000e+05
9.684590000000000000e+05
9.685140000000000000e+05
9.685680000000000000e+05
9.686350000000000000e+05
9.687090000000000000e+05
9.687720000000000000e+05
9.688490000000000000e+05
9.689160000000000000e+05
9.689770000000000000e+05
9.690330000000000000e+05
9.690950000000000000e+05
9.691410000000000000e+05
9.692150000000000000e+05
9.692790000000000000e+05
9.693300000000000000e+05
9.693860000000000000e+05
9.694510000000000000e+05
9.695210000000000000e+05
9.695840000000000000e+05
9.696400000000000000e+05
9.697030000000000000e+05
9.697630000000000000e+05
9.698370000000000000e+05
9.699060000000000000e+05
9.699690000000000000e+05
9.700270000000000000e+05
9.700790000000000000e+05
9.701370000000000000e+05
9.701930000000000000e+05
9.702500000000000000e+05
9.703160000000000000e+05
9.703660000000000000e+05
9.704220000000000000e+05
9.704830000000000000e+05
9.705450000000000000e+05
9.705960000000000000e+05
9.706550000000000000e+05
9.707370000000000000e+05
9.708240000000000000e+05
9.708830000000000000e+05
9.709440000000000000e+05
9.710050000000000000e+05
9.710760000000000000e+05
9.711370000000000000e+05
9.711890000000000000e+05
9.712440000000000000e+05
9.713120000000000000e+05
9.713690000000000000e+05
9.714340000000000000e+05
9.715090000000000000e+05
9.715750000000000000e+05
9.716370000000000000e+05
9.716970000000000000e+05
9.717640000000000000e+05
9.718210000000000000e+05
9.718900000000000000e+05
9.719480000000000000e+05
9.720020000000000000e+05
9.720640000000000000e+05
9.721220000000000000e+05
9.721840000000000000e+05
9.722400000000000000e+05
9.722880000000000000e+05
9.723530000000000000e+05
9.724050000000000000e+05
9.724720000000000000e+05
9.725290000000000000e+05
9.725920000000000000e+05
9.726500000000000000e+05
9.727120000000000000e+05
9.727630000000000000e+05
9.728260000000000000e+05
9.728870000000000000e+05
9.729560000000000000e+05
9.730040000000000000e+05
9.730810000000000000e+05
9.731410000000000000e+05
9.732060000000000000e+05
9.732720000000000000e+05
9.733390000000000000e+05
9.733860000000000000e+05
9.734590000000000000e+05
9.735120000000000000e+05
9.735820000000000000e+05
9.736510000000000000e+05
9.737140000000000000e+05
9.737600000000000000e+05
9.738130000000000000e+05
9.738700000000000000e+05
9.739310000000000000e+05
9.740000000000000000e+05
9.740610000000000000e+05
9.741150000000000000e+05
9.741810000000000000e+05
9.742350000000000000e+05
9.742780000000000000e+05
9.743540000000000000e+05
9.744230000000000000e+05
9.744820000000000000e+05
9.745360000000000000e+05
9.745920000000000000e+05
9.746490000000000000e+05
9.747190000000000000e+05
9.747730000000000000e+05
9.748400000000000000e+05
9.749130000000000000e+05
9.749750000000000000e+05
9.750240000000000000e+05
9.750890000000000000e+05
9.751470000000000000e+05
9.751990000000000000e+05
9.752560000000000000e+05
9.753280000000000000e+05
9.753860000000000000e+05
9.754460000000000000e+05
9.755150000000000000e+05
9.755770000000000000e+05
9.756400000000000000e+05
9.757110000000000000e+05
9.757760000000000000e+05
9.758240000000000000e+05
9.758950000000000000e+05
9.759550000000000000e+05
9.760170000000000000e+05
9.760760000000000000e+05
9.761360000000000000e+05
9.761910000000000000e+05
9.762420000000000000e+05
9.763040000000000000e+05
9.763500000000000000e+05
9.764110000000000000e+05
9.764710000000000000e+05
9.765200000000000000e+05
9.765650000000000000e+05
9.766100000000000000e+05
9.766680000000000000e+05
9.767360000000000000e+05
9.767990000000000000e+05
9.768640000000000000e+05
9.769350000000000000e+05
9.769900000000000000e+05
9.770520000000000000e+05
9.771010000000000000e+05
9.771600000000000000e+05
9.772170000000000000e+05
9.772960000000000000e+05
9.773610000000000000e+05
9.774270000000000000e+05
9.774760000000000000e+05
9.775280000000000000e+05
9.775860000000000000e+05
9.776400000000000000e+05
9.777010000000000000e+05
9.777540000000000000e+05
9.778270000000000000e+05
9.779000000000000000e+05
9.779520000000000000e+05
9.780100000000000000e+05
9.780650000000000000e+05
9.781250000000000000e+05
9.781940000000000000e+05
9.782550000000000000e+05
9.783130000000000000e+05
9.783760000000000000e+05
9.784430000000000000e+05
9.785070000000000000e+05
9.785680000000000000e+05
9.786360000000000000e+05
9.787000000000000000e+05
9.787720000000000000e+05
9.788230000000000000e+05
9.788790000000000000e+05
9.789450000000000000e+05
9.790210000000000000e+05
9.790890000000000000e+05
9.791470000000000000e+05
9.792190000000000000e+05
9.792960000000000000e+05
9.793490000000000000e+05
9.794050000000000000e+05
9.794690000000000000e+05
9.795400000000000000e+05
9.796050000000000000e+05
9.796680000000000000e+05
9.797170000000000000e+05
9.797790000000000000e+05
9.798490000000000000e+05
9.799120000000000000e+05
9.799810000000000000e+05
9.800300000000000000e+05
9.800880000000000000e+05
9.801550000000000000e+05
9.802190000000000000e+05
9.802860000000000000e+05
9.803640000000000000e+05
9.804250000000000000e+05
9.804940000000000000e+05
9.805520000000000000e+05
9.806060000000000000e+05
9.806580000000000000e+05
9.807210000000000000e+05
9.807870000000000000e+05
9.808620000000000000e+05
9.809330000000000000e+05
9.810000000000000000e+05
9.810730000000000000e+05
9.811270000000000000e+05
9.811840000000000000e+05
9.812340000000000000e+05
9.812900000000000000e+05
9.813660000000000000e+05
9.814320000000000000e+05
9.814760000000000000e+05
9.815470000000000000e+05
9.816160000000000000e+05
9.816750000000000000e+05
9.817220000000000000e+05
9.817790000000000000e+05
9.818470000000000000e+05
9.819090000000000000e+05
9.819580000000000000e+05
9.820080000000000000e+05
9.820750000000000000e+05
9.821430000000000000e+05
9.822110000000000000e+05
9.822660000000000000e+05
9.823320000000000000e+05
9.823850000000000000e+05
9.824380000000000000e+05
9.825000000000000000e+05
9.825650000000000000e+05
9.826390000000000000e+05
9.827010000000000000e+05
9.827600000000000000e+05
9.828260000000000000e+05
9.828950000000000000e+05
9.829590000000000000e+05
9.830200000000000000e+05
9.830700000000000000e+05
9.831380000000000000e+05
9.832070000000000000e+05
9.832670000000000000e+05
9.833320000000000000e+05
9.833750000000000000e+05
9.834170000000000000e+05
9.834680000000000000e+05
9.835190000000000000e+05
9.835790000000000000e+05
9.836330000000000000e+05
9.836840000000000000e+05
9.837510000000000000e+05
9.838160000000000000e+05
9.838700000000000000e+05
9.839370000000000000e+05
9.840070000000000000e+05
9.840650000000000000e+05
9.841220000000000000e+05
9.841880000000000000e+05
9.842330000000000000e+05
9.842990000000000000e+05
9.843610000000000000e+05
9.844180000000000000e+05
9.844750000000000000e+05
9.845390000000000000e+05
9.846160000000000000e+05
9.846840000000000000e+05
9.847350000000000000e+05
9.848020000000000000e+05
9.848470000000000000e+05
9.849050000000000000e+05
9.849690000000000000e+05
9.850350000000000000e+05
9.851000000000000000e+05
9.851600000000000000e+05
9.852240000000000000e+05
9.853070000000000000e+05
9.853610000000000000e+05
9.854230000000000000e+05
9.854930000000000000e+05
9.855580000000000000e+05
9.856250000000000000e+05
9.856910000000000000e+05
9.857460000000000000e+05
9.858110000000000000e+05
9.858750000000000000e+05
9.859350000000000000e+05
9.860000000000000000e+05
9.860560000000000000e+05
9.861240000000000000e+05
9.861830000000000000e+05
9.862210000000000000e+05
9.862970000000000000e+05
9.863550000000000000e+05
9.864130000000000000e+05
9.864750000000000000e+05
9.865330000000000000e+05
9.865960000000000000e+05
9.866620000000000000e+05
9.867290000000000000e+05
9.867930000000000000e+05
9.868520000000000000e+05
9.868950000000000000e+05
9.869420000000000000e+05
9.870040000000000000e+05
9.870710000000000000e+05
9.871270000000000000e+05
9.871720000000000000e+05
9.872230000000000000e+05
9.872770000000000000e+05
9.873400000000000000e+05
9.874060000000000000e+05
9.874750000000000000e+05
9.875310000000000000e+05
9.876030000000000000e+05
9.876660000000000000e+05
9.877350000000000000e+05
9.877990000000000000e+05
9.878620000000000000e+05
9.879150000000000000e+05
9.879810000000000000e+05
9.880500000000000000e+05
9.881110000000000000e+05
9.881700000000000000e+05
9.882310000000000000e+05
9.882920000000000000e+05
9.883480000000000000e+05
9.884000000000000000e+05
9.884500000000000000e+05
9.885170000000000000e+05
9.885710000000000000e+05
9.886300000000000000e+05
9.886880000000000000e+05
9.887620000000000000e+05
9.888260000000000000e+05
9.888850000000000000e+05
9.889530000000000000e+05
9.890150000000000000e+05
9.890830000000000000e+05
9.891490000000000000e+05
9.892040000000000000e+05
9.892630000000000000e+05
9.893250000000000000e+05
9.893820000000000000e+05
9.894250000000000000e+05
9.894880000000000000e+05
9.895560000000000000e+05
9.896090000000000000e+05
9.896630000000000000e+05
9.897200000000000000e+05
9.897750000000000000e+05
9.898270000000000000e+05
9.898820000000000000e+05
9.899300000000000000e+05
9.899910000000000000e+05
9.900430000000000000e+05
9.901030000000000000e+05
9.901690000000000000e+05
9.902330000000000000e+05
9.902940000000000000e+05
9.903490000000000000e+05
9.904210000000000000e+05
9.904830000000000000e+05
9.905350000000000000e+05
9.905920000000000000e+05
9.906500000000000000e+05
9.907160000000000000e+05
9.907740000000000000e+05
9.908300000000000000e+05
9.908850000000000000e+05
9.909530000000000000e+05
9.910050000000000000e+05
9.910730000000000000e+05
9.911420000000000000e+05
9.912040000000000000e+05
9.912490000000000000e+05
9.913020000000000000e+05
9.913460000000000000e+05
9.914080000000000000e+05
9.914700000000000000e+05
9.915260000000000000e+05
9.915850000000000000e+05
9.916360000000000000e+05
9.916800000000000000e+05
9.917440000000000000e+05
9.918070000000000000e+05
9.918690000000000000e+05
9.919190000000000000e+05
9.919720000000000000e+05
9.920230000000000000e+05
9.920840000000000000e+05
9.921510000000000000e+05
9.922040000000000000e+05
9.922580000000000000e+05
9.923160000000000000e+05
9.923790000000000000e+05
9.924320000000000000e+05
9.924730000000000000e+05
9.925310000000000000e+05
9.925910000000000000e+05
9.926470000000000000e+05
9.927140000000000000e+05
9.927760000000000000e+05
9.928250000000000000e+05
9.928830000000000000e+05
9.929400000000000000e+05
9.930110000000000000e+05
9.930620000000000000e+05
9.931160000000000000e+05
9.931730000000000000e+05
9.932290000000000000e+05
9.932920000000000000e+05
9.933520000000000000e+05
9.934130000000000000e+05
9.934700000000000000e+05
9.935420000000000000e+05
9.935920000000000000e+05
9.936580000000000000e+05
9.937100000000000000e+05
9.937690000000000000e+05
9.938270000000000000e+05
9.938900000000000000e+05
9.939540000000000000e+05
9.940090000000000000e+05
9.940840000000000000e+05
9.941450000000000000e+05
9.942050000000000000e+05
9.942600000000000000e+05
9.943220000000000000e+05
9.943890000000000000e+05
9.944420000000000000e+05
9.945080000000000000e+05
9.945520000000000000e+05
9.945970000000000000e+05
9.946570000000000000e+05
9.947230000000000000e+05
9.947690000000000000e+05
9.948270000000000000e+05
9.948850000000000000e+05
9.949440000000000000e+05
9.950130000000000000e+05
9.950770000000000000e+05
9.951320000000000000e+05
9.951830000000000000e+05
9.952410000000000000e+05
9.952870000000000000e+05
9.953420000000000000e+05
9.954020000000000000e+05
9.954720000000000000e+05
9.955290000000000000e+05
9.955880000000000000e+05
9.956380000000000000e+05
9.957030000000000000e+05
9.957550000000000000e+05
9.958220000000000000e+05
9.958790000000000000e+05
9.959410000000000000e+05
9.960090000000000000e+05
9.960770000000000000e+05
9.961300000000000000e+05
9.961880000000000000e+05
9.962510000000000000e+05
9.963040000000000000e+05
9.963600000000000000e+05
9.964180000000000000e+05
9.964750000000000000e+05
9.965380000000000000e+05
9.965980000000000000e+05
9.966650000000000000e+05
9.967250000000000000e+05
9.967890000000000000e+05
9.968480000000000000e+05
9.969180000000000000e+05
9.969740000000000000e+05
9.970360000000000000e+05
9.970970000000000000e+05
9.971500000000000000e+05
9.972050000000000000e+05
9.972510000000000000e+05
9.973090000000000000e+05
9.973640000000000000e+05
9.974120000000000000e+05
9.974870000000000000e+05
9.975470000000000000e+05
9.976280000000000000e+05
9.976860000000000000e+05
9.977440000000000000e+05
9.978000000000000000e+05
9.978390000000000000e+05
9.978950000000000000e+05
9.979660000000000000e+05
9.980080000000000000e+05
9.980710000000000000e+05
9.981200000000000000e+05
9.981830000000000000e+05
9.982680000000000000e+05
9.983210000000000000e+05
9.983720000000000000e+05
9.984300000000000000e+05
9.984950000000000000e+05
9.985540000000000000e+05
9.986110000000000000e+05
9.986760000000000000e+05
9.987330000000000000e+05
9.987890000000000000e+05
9.988410000000000000e+05
9.988970000000000000e+05
9.989680000000000000e+05
9.990360000000000000e+05
9.991020000000000000e+05
9.991630000000000000e+05
9.992330000000000000e+05
9.992930000000000000e+05
9.993470000000000000e+05
9.994060000000000000e+05
9.994730000000000000e+05
9.995210000000000000e+05
9.995880000000000000e+05
9.996490000000000000e+05
9.997210000000000000e+05
9.997800000000000000e+05
9.998430000000000000e+05
9.999140000000000000e+05
9.999730000000000000e+05
1.000037000000000000e+06
1.000097000000000000e+06
1.000150000000000000e+06
1.000197000000000000e+06
1.000265000000000000e+06
1.000316000000000000e+06
1.000371000000000000e+06
1.000431000000000000e+06
1.000487000000000000e+06
1.000546000000000000e+06
1.000616000000000000e+06
1.000666000000000000e+06
1.000724000000000000e+06
1.000776000000000000e+06
1.000827000000000000e+06
1.000901000000000000e+06
1.000960000000000000e+06
1.001025000000000000e+06
1.001070000000000000e+06
1.001130000000000000e+06
1.001193000000000000e+06
1.001254000000000000e+06
1.001327000000000000e+06
1.001384000000000000e+06
1.001434000000000000e+06
1.001480000000000000e+06
1.001537000000000000e+06
1.001590000000000000e+06
1.001653000000000000e+06
1.001714000000000000e+06
1.001773000000000000e+06
1.001830000000000000e+06
1.001893000000000000e+06
1.001949000000000000e+06
1.001995000000000000e+06
1.002055000000000000e+06
1.002111000000000000e+06
1.002168000000000000e+06
1.002228000000000000e+06
1.002286000000000000e+06
1.002331000000000000e+06
1.002385000000000000e+06
1.002444000000000000e+06
1.002494000000000000e+06
1.002548000000000000e+06
1.002604000000000000e+06
1.002648000000000000e+06
1.002708000000000000e+06
1.002760000000000000e+06
1.002830000000000000e+06
1.002901000000000000e+06
1.002963000000000000e+06
1.003022000000000000e+06
1.003074000000000000e+06
1.003153000000000000e+06
1.003232000000000000e+06
1.003295000000000000e+06
1.003355000000000000e+06
1.003414000000000000e+06
1.003476000000000000e+06
1.003519000000000000e+06
1.003576000000000000e+06
1.003633000000000000e+06
1.003690000000000000e+06
1.003742000000000000e+06
1.003798000000000000e+06
1.003845000000000000e+06
1.003907000000000000e+06
1.003959000000000000e+06
1.004023000000000000e+06
1.004072000000000000e+06
1.004129000000000000e+06
1.004184000000000000e+06
1.004254000000000000e+06
1.004316000000000000e+06
1.004372000000000000e+06
1.004430000000000000e+06
1.004479000000000000e+06
1.004539000000000000e+06
1.004598000000000000e+06
1.004656000000000000e+06
1.004720000000000000e+06
1.004791000000000000e+06
1.004846000000000000e+06
1.004913000000000000e+06
1.004967000000000000e+06
1.005023000000000000e+06
1.005088000000000000e+06
1.005149000000000000e+06
1.005204000000000000e+06
1.005268000000000000e+06
1.005308000000000000e+06
1.005362000000000000e+06
1.005436000000000000e+06
1.005492000000000000e+06
1.005551000000000000e+06
1.005610000000000000e+06
1.005661000000000000e+06
1.005714000000000000e+06
1.005775000000000000e+06
1.005833000000000000e+06
1.005885000000000000e+06
1.005947000000000000e+06
1.006006000000000000e+06
1.006059000000000000e+06
1.006116000000000000e+06
1.006177000000000000e+06
1.006229000000000000e+06
1.006286000000000000e+06
1.006335000000000000e+06
1.006395000000000000e+06
1.006447000000000000e+06
1.006507000000000000e+06
1.006581000000000000e+06
1.006659000000000000e+06
1.006723000000000000e+06
1.006772000000000000e+06
1.006824000000000000e+06
1.006881000000000000e+06
1.006935000000000000e+06
1.006990000000000000e+06
1.007030000000000000e+06
1.007086000000000000e+06
1.007154000000000000e+06
1.007215000000000000e+06
1.007279000000000000e+06
1.007324000000000000e+06
1.007378000000000000e+06
1.007447000000000000e+06
1.007508000000000000e+06
1.007557000000000000e+06
1.007626000000000000e+06
1.007672000000000000e+06
1.007713000000000000e+06
1.007792000000000000e+06
1.007847000000000000e+06
1.007896000000000000e+06
1.007950000000000000e+06
1.008016000000000000e+06
1.008064000000000000e+06
1.008121000000000000e+06
1.008185000000000000e+06
1.008248000000000000e+06
1.008315000000000000e+06
1.008388000000000000e+06
1.008440000000000000e+06
1.008496000000000000e+06
1.008557000000000000e+06
1.008609000000000000e+06
1.008665000000000000e+06
1.008715000000000000e+06
1.008775000000000000e+06
1.008824000000000000e+06
1.008878000000000000e+06
1.008939000000000000e+06
1.009003000000000000e+06
1.009053000000000000e+06
1.009115000000000000e+06
1.009170000000000000e+06
1.009227000000000000e+06
1.009288000000000000e+06
1.009335000000000000e+06
1.009380000000000000e+06
1.009437000000000000e+06
1.009493000000000000e+06
1.009543000000000000e+06
1.009597000000000000e+06
1.009652000000000000e+06
1.009713000000000000e+06
1.009767000000000000e+06
1.009816000000000000e+06
1.009873000000000000e+06
1.009923000000000000e+06
1.009987000000000000e+06
1.010061000000000000e+06
1.010115000000000000e+06
1.010171000000000000e+06
1.010214000000000000e+06
1.010275000000000000e+06
1.010337000000000000e+06
1.010411000000000000e+06
1.010485000000000000e+06
1.010534000000000000e+06
1.010579000000000000e+06
1.010645000000000000e+06
1.010692000000000000e+06
1.010744000000000000e+06
1.010793000000000000e+06
1.010854000000000000e+06
1.010902000000000000e+06
1.010962000000000000e+06
1.011015000000000000e+06
1.011062000000000000e+06
1.011115000000000000e+06
1.011179000000000000e+06
1.011232000000000000e+06
1.011297000000000000e+06
1.011350000000000000e+06
1.011403000000000000e+06
1.011467000000000000e+06
1.011522000000000000e+06
1.011592000000000000e+06
1.011653000000000000e+06
1.011718000000000000e+06
1.011753000000000000e+06
1.011811000000000000e+06
1.011878000000000000e+06
1.011924000000000000e+06
1.011976000000000000e+06
1.012042000000000000e+06
1.012110000000000000e+06
1.012158000000000000e+06
1.012229000000000000e+06
1.012294000000000000e+06
1.012351000000000000e+06
1.012404000000000000e+06
1.012468000000000000e+06
1.012544000000000000e+06
1.012599000000000000e+06
1.012658000000000000e+06
1.012721000000000000e+06
1.012776000000000000e+06
1.012835000000000000e+06
1.012885000000000000e+06
1.012940000000000000e+06
1.012996000000000000e+06
1.013049000000000000e+06
1.013110000000000000e+06
1.013170000000000000e+06
1.013230000000000000e+06
1.013289000000000000e+06
1.013347000000000000e+06
1.013419000000000000e+06
1.013487000000000000e+06
1.013543000000000000e+06
1.013620000000000000e+06
1.013678000000000000e+06
1.013743000000000000e+06
1.013803000000000000e+06
1.013858000000000000e+06
1.013940000000000000e+06
1.014009000000000000e+06
1.014057000000000000e+06
1.014109000000000000e+06
1.014174000000000000e+06
1.014234000000000000e+06
1.014294000000000000e+06
1.014352000000000000e+06
1.014424000000000000e+06
1.014479000000000000e+06
1.014532000000000000e+06
1.014602000000000000e+06
1.014659000000000000e+06
1.014718000000000000e+06
1.014775000000000000e+06
1.014835000000000000e+06
1.014882000000000000e+06
1.014953000000000000e+06
1.015017000000000000e+06
1.015079000000000000e+06
1.015134000000000000e+06
1.015186000000000000e+06
1.015253000000000000e+06
1.015307000000000000e+06
1.015363000000000000e+06
1.015414000000000000e+06
1.015474000000000000e+06
1.015530000000000000e+06
1.015578000000000000e+06
1.015629000000000000e+06
1.015679000000000000e+06
1.015736000000000000e+06
1.015801000000000000e+06
1.015858000000000000e+06
1.015923000000000000e+06
1.015975000000000000e+06
1.016035000000000000e+06
1.016103000000000000e+06
1.016168000000000000e+06
1.016218000000000000e+06
1.016270000000000000e+06
1.016314000000000000e+06
1.016356000000000000e+06
1.016409000000000000e+06
1.016467000000000000e+06
1.016529000000000000e+06
1.016573000000000000e+06
1.016630000000000000e+06
1.016689000000000000e+06
1.016743000000000000e+06
1.016797000000000000e+06
1.016852000000000000e+06
1.016909000000000000e+06
1.016959000000000000e+06
1.017019000000000000e+06
1.017060000000000000e+06
1.017125000000000000e+06
1.017203000000000000e+06
1.017272000000000000e+06
1.017351000000000000e+06
1.017403000000000000e+06
1.017458000000000000e+06
1.017518000000000000e+06
1.017575000000000000e+06
1.017607000000000000e+06
1.017680000000000000e+06
1.017737000000000000e+06
1.017800000000000000e+06
1.017872000000000000e+06
1.017919000000000000e+06
1.017976000000000000e+06
1.018027000000000000e+06
1.018092000000000000e+06
1.018145000000000000e+06
1.018185000000000000e+06
1.018250000000000000e+06
1.018296000000000000e+06
1.018348000000000000e+06
1.018393000000000000e+06
1.018454000000000000e+06
1.018514000000000000e+06
1.018583000000000000e+06
1.018646000000000000e+06
1.018714000000000000e+06
1.018775000000000000e+06
1.018815000000000000e+06
1.018865000000000000e+06
1.018916000000000000e+06
1.018969000000000000e+06
1.019035000000000000e+06
1.019084000000000000e+06
1.019138000000000000e+06
1.019199000000000000e+06
1.019244000000000000e+06
1.019308000000000000e+06
1.019359000000000000e+06
1.019409000000000000e+06
1.019454000000000000e+06
1.019522000000000000e+06
1.019577000000000000e+06
1.019618000000000000e+06
1.019686000000000000e+06
1.019741000000000000e+06
1.019795000000000000e+06
1.019850000000000000e+06
1.019915000000000000e+06
1.019976000000000000e+06
1.020046000000000000e+06
1.020110000000000000e+06
1.020184000000000000e+06
1.020234000000000000e+06
1.020284000000000000e+06
1.020345000000000000e+06
1.020400000000000000e+06
1.020447000000000000e+06
1.020483000000000000e+06
1.020538000000000000e+06
1.020601000000000000e+06
1.020662000000000000e+06
1.020725000000000000e+06
1.020794000000000000e+06
1.020855000000000000e+06
1.020910000000000000e+06
1.020967000000000000e+06
1.021024000000000000e+06
1.021079000000000000e+06
1.021141000000000000e+06
1.021191000000000000e+06
1.021257000000000000e+06
1.021320000000000000e+06
1.021373000000000000e+06
1.021438000000000000e+06
1.021493000000000000e+06
1.021548000000000000e+06
1.021590000000000000e+06
1.021650000000000000e+06
1.021697000000000000e+06
1.021753000000000000e+06
1.021805000000000000e+06
1.021858000000000000e+06
1.021915000000000000e+06
1.021971000000000000e+06
1.022026000000000000e+06
1.022086000000000000e+06
1.022138000000000000e+06
1.022198000000000000e+06
1.022248000000000000e+06
1.022315000000000000e+06
1.022367000000000000e+06
1.022426000000000000e+06
1.022464000000000000e+06
1.022530000000000000e+06
1.022597000000000000e+06
1.022667000000000000e+06
1.022721000000000000e+06
1.022780000000000000e+06
1.022849000000000000e+06
1.022906000000000000e+06
1.022965000000000000e+06
1.023016000000000000e+06
1.023075000000000000e+06
1.023121000000000000e+06
1.023165000000000000e+06
1.023225000000000000e+06
1.023271000000000000e+06
1.023341000000000000e+06
1.023417000000000000e+06
1.023476000000000000e+06
1.023535000000000000e+06
1.023602000000000000e+06
1.023658000000000000e+06
1.023720000000000000e+06
1.023768000000000000e+06
1.023821000000000000e+06
1.023871000000000000e+06
1.023928000000000000e+06
1.023983000000000000e+06
1.024028000000000000e+06
1.024087000000000000e+06
1.024141000000000000e+06
1.024222000000000000e+06
1.024282000000000000e+06
1.024346000000000000e+06
1.024386000000000000e+06
1.024437000000000000e+06
1.024493000000000000e+06
1.024550000000000000e+06
1.024610000000000000e+06
1.024668000000000000e+06
1.024735000000000000e+06
1.024782000000000000e+06
1.024835000000000000e+06
1.024871000000000000e+06
1.024928000000000000e+06
1.024977000000000000e+06
1.025021000000000000e+06
1.025073000000000000e+06
1.025117000000000000e+06
1.025171000000000000e+06
1.025229000000000000e+06
1.025293000000000000e+06
1.025360000000000000e+06
1.025408000000000000e+06
1.025459000000000000e+06
1.025518000000000000e+06
1.025585000000000000e+06
1.025642000000000000e+06
1.025677000000000000e+06
1.025739000000000000e+06
1.025779000000000000e+06
1.025828000000000000e+06
1.025878000000000000e+06
1.025931000000000000e+06
1.025991000000000000e+06
1.026048000000000000e+06
1.026107000000000000e+06
1.026177000000000000e+06
1.026230000000000000e+06
1.026294000000000000e+06
1.026369000000000000e+06
1.026426000000000000e+06
1.026464000000000000e+06
1.026519000000000000e+06
1.026577000000000000e+06
1.026625000000000000e+06
1.026688000000000000e+06
1.026748000000000000e+06
1.026805000000000000e+06
1.026860000000000000e+06
1.026931000000000000e+06
1.026992000000000000e+06
1.027042000000000000e+06
1.027090000000000000e+06
1.027155000000000000e+06
1.027211000000000000e+06
1.027283000000000000e+06
1.027337000000000000e+06
1.027386000000000000e+06
1.027438000000000000e+06
1.027494000000000000e+06
1.027546000000000000e+06
1.027598000000000000e+06
1.027661000000000000e+06
1.027708000000000000e+06
1.027753000000000000e+06
1.027810000000000000e+06
1.027861000000000000e+06
1.027904000000000000e+06
1.027964000000000000e+06
1.028026000000000000e+06
1.028088000000000000e+06
1.028137000000000000e+06
1.028179000000000000e+06
1.028244000000000000e+06
1.028292000000000000e+06
1.028364000000000000e+06
1.028417000000000000e+06
1.028464000000000000e+06
1.028521000000000000e+06
1.028581000000000000e+06
1.028634000000000000e+06
1.028683000000000000e+06
1.028736000000000000e+06
1.028787000000000000e+06
1.028829000000000000e+06
1.028879000000000000e+06
1.028928000000000000e+06
1.028990000000000000e+06
1.029047000000000000e+06
1.029103000000000000e+06
1.029166000000000000e+06
1.029229000000000000e+06
1.029287000000000000e+06
1.029341000000000000e+06
1.029385000000000000e+06
1.029434000000000000e+06
1.029496000000000000e+06
1.029549000000000000e+06
1.029598000000000000e+06
1.029658000000000000e+06
1.029723000000000000e+06
1.029787000000000000e+06
1.029848000000000000e+06
1.029921000000000000e+06
1.029972000000000000e+06
1.030036000000000000e+06
1.030094000000000000e+06
1.030165000000000000e+06
1.030229000000000000e+06
1.030290000000000000e+06
1.030345000000000000e+06
1.030391000000000000e+06
1.030448000000000000e+06
1.030522000000000000e+06
1.030580000000000000e+06
1.030631000000000000e+06
1.030686000000000000e+06
1.030736000000000000e+06
1.030804000000000000e+06
1.030851000000000000e+06
1.030902000000000000e+06
1.030949000000000000e+06
1.031010000000000000e+06
1.031066000000000000e+06
1.031119000000000000e+06
1.031182000000000000e+06
1.031245000000000000e+06
1.031304000000000000e+06
1.031362000000000000e+06
1.031415000000000000e+06
1.031468000000000000e+06
1.031544000000000000e+06
1.031601000000000000e+06
1.031662000000000000e+06
1.031729000000000000e+06
1.031781000000000000e+06
1.031824000000000000e+06
1.031886000000000000e+06
1.031947000000000000e+06
1.032009000000000000e+06
1.032072000000000000e+06
1.032125000000000000e+06
1.032177000000000000e+06
1.032246000000000000e+06
1.032303000000000000e+06
1.032350000000000000e+06
1.032402000000000000e+06
1.032468000000000000e+06
1.032523000000000000e+06
1.032573000000000000e+06
1.032626000000000000e+06
1.032680000000000000e+06
1.032737000000000000e+06
1.032794000000000000e+06
1.032849000000000000e+06
1.032917000000000000e+06
1.032979000000000000e+06
1.033027000000000000e+06
1.033087000000000000e+06
1.033137000000000000e+06
1.033187000000000000e+06
1.033255000000000000e+06
1.033319000000000000e+06
1.033381000000000000e+06
1.033438000000000000e+06
1.033501000000000000e+06
1.033551000000000000e+06
1.033611000000000000e+06
1.033665000000000000e+06
1.033712000000000000e+06
1.033768000000000000e+06
1.033819000000000000e+06
1.033876000000000000e+06
1.033932000000000000e+06
1.033990000000000000e+06
1.034027000000000000e+06
1.034082000000000000e+06
1.034139000000000000e+06
1.034206000000000000e+06
1.034254000000000000e+06
1.034302000000000000e+06
1.034363000000000000e+06
1.034425000000000000e+06
1.034477000000000000e+06
1.034527000000000000e+06
1.034565000000000000e+06
1.034624000000000000e+06
1.034679000000000000e+06
1.034743000000000000e+06
1.034789000000000000e+06
1.034846000000000000e+06
1.034913000000000000e+06
1.034958000000000000e+06
1.035020000000000000e+06
1.035070000000000000e+06
1.035123000000000000e+06
1.035175000000000000e+06
1.035226000000000000e+06
1.035294000000000000e+06
1.035339000000000000e+06
1.035408000000000000e+06
1.035459000000000000e+06
1.035517000000000000e+06
1.035574000000000000e+06
1.035624000000000000e+06
1.035692000000000000e+06
1.035740000000000000e+06
1.035809000000000000e+06
1.035868000000000000e+06
1.035922000000000000e+06
1.035969000000000000e+06
1.036028000000000000e+06
1.036086000000000000e+06
1.036131000000000000e+06
1.036200000000000000e+06
1.036250000000000000e+06
1.036303000000000000e+06
1.036361000000000000e+06
1.036426000000000000e+06
1.036476000000000000e+06
1.036528000000000000e+06
1.036581000000000000e+06
1.036640000000000000e+06
1.036703000000000000e+06
1.036763000000000000e+06
1.036823000000000000e+06
1.036895000000000000e+06
1.036954000000000000e+06
1.037005000000000000e+06
1.037073000000000000e+06
1.037127000000000000e+06
1.037184000000000000e+06
1.037235000000000000e+06
1.037284000000000000e+06
1.037340000000000000e+06
1.037379000000000000e+06
1.037447000000000000e+06
1.037492000000000000e+06
1.037546000000000000e+06
1.037588000000000000e+06
1.037632000000000000e+06
1.037698000000000000e+06
1.037752000000000000e+06
1.037810000000000000e+06
1.037866000000000000e+06
1.037925000000000000e+06
1.037989000000000000e+06
1.038053000000000000e+06
1.038102000000000000e+06
1.038157000000000000e+06
1.038213000000000000e+06
1.038275000000000000e+06
1.038332000000000000e+06
1.038398000000000000e+06
1.038456000000000000e+06
1.038512000000000000e+06
1.038566000000000000e+06
1.038615000000000000e+06
1.038675000000000000e+06
1.038721000000000000e+06
1.038776000000000000e+06
1.038825000000000000e+06
1.038877000000000000e+06
1.038932000000000000e+06
1.038989000000000000e+06
1.039057000000000000e+06
1.039115000000000000e+06
1.039172000000000000e+06
1.039225000000000000e+06
1.039275000000000000e+06
1.039315000000000000e+06
1.039383000000000000e+06
1.039437000000000000e+06
1.039488000000000000e+06
1.039562000000000000e+06
1.039627000000000000e+06
1.039686000000000000e+06
1.039743000000000000e+06
1.039801000000000000e+06
1.039852000000000000e+06
1.039900000000000000e+06
1.039962000000000000e+06
1.040009000000000000e+06
1.040066000000000000e+06
1.040120000000000000e+06
1.040180000000000000e+06
1.040238000000000000e+06
1.040291000000000000e+06
1.040342000000000000e+06
1.040401000000000000e+06
1.040447000000000000e+06
1.040496000000000000e+06
1.040541000000000000e+06
1.040592000000000000e+06
1.040645000000000000e+06
1.040691000000000000e+06
1.040752000000000000e+06
1.040798000000000000e+06
1.040856000000000000e+06
1.040913000000000000e+06
1.040979000000000000e+06
1.041043000000000000e+06
1.041097000000000000e+06
1.041159000000000000e+06
1.041225000000000000e+06
1.041274000000000000e+06
1.041331000000000000e+06
1.041388000000000000e+06
1.041441000000000000e+06
1.041496000000000000e+06
1.041548000000000000e+06
1.041611000000000000e+06
1.041662000000000000e+06
1.041726000000000000e+06
1.041778000000000000e+06
1.041837000000000000e+06
1.041899000000000000e+06
1.041958000000000000e+06
1.042013000000000000e+06
1.042062000000000000e+06
1.042122000000000000e+06
1.042170000000000000e+06
1.042222000000000000e+06
1.042289000000000000e+06
1.042332000000000000e+06
1.042390000000000000e+06
1.042434000000000000e+06
1.042488000000000000e+06
1.042544000000000000e+06
1.042605000000000000e+06
1.042657000000000000e+06
1.042710000000000000e+06
1.042771000000000000e+06
1.042818000000000000e+06
1.042871000000000000e+06
1.042931000000000000e+06
1.042992000000000000e+06
1.043049000000000000e+06
1.043098000000000000e+06
1.043150000000000000e+06
1.043215000000000000e+06
1.043267000000000000e+06
1.043340000000000000e+06
1.043399000000000000e+06
1.043444000000000000e+06
1.043504000000000000e+06
1.043559000000000000e+06
1.043619000000000000e+06
1.043683000000000000e+06
1.043736000000000000e+06
1.043786000000000000e+06
1.043848000000000000e+06
1.043901000000000000e+06
1.043967000000000000e+06
1.044020000000000000e+06
1.044079000000000000e+06
1.044140000000000000e+06
1.044189000000000000e+06
1.044238000000000000e+06
1.044286000000000000e+06
1.044337000000000000e+06
1.044397000000000000e+06
1.044447000000000000e+06
1.044488000000000000e+06
1.044535000000000000e+06
1.044599000000000000e+06
1.044654000000000000e+06
1.044709000000000000e+06
1.044764000000000000e+06
1.044818000000000000e+06
1.044877000000000000e+06
1.044931000000000000e+06
1.044980000000000000e+06
1.045039000000000000e+06
1.045092000000000000e+06
1.045156000000000000e+06
1.045214000000000000e+06
1.045267000000000000e+06
1.045318000000000000e+06
1.045363000000000000e+06
1.045411000000000000e+06
1.045478000000000000e+06
1.045534000000000000e+06
1.045579000000000000e+06
1.045632000000000000e+06
1.045690000000000000e+06
1.045751000000000000e+06
1.045810000000000000e+06
1.045864000000000000e+06
1.045922000000000000e+06
1.045981000000000000e+06
1.046046000000000000e+06
1.046088000000000000e+06
1.046160000000000000e+06
1.046211000000000000e+06
1.046267000000000000e+06
1.046317000000000000e+06
1.046368000000000000e+06
1.046429000000000000e+06
1.046468000000000000e+06
1.046538000000000000e+06
1.046602000000000000e+06
1.046657000000000000e+06
1.046722000000000000e+06
1.046766000000000000e+06
1.046836000000000000e+06
1.046903000000000000e+06
1.046962000000000000e+06
1.047025000000000000e+06
1.047090000000000000e+06
1.047137000000000000e+06
1.047185000000000000e+06
1.047235000000000000e+06
1.047299000000000000e+06
1.047355000000000000e+06
1.047416000000000000e+06
1.047470000000000000e+06
1.047532000000000000e+06
1.047594000000000000e+06
1.047649000000000000e+06
1.047713000000000000e+06
1.047763000000000000e+06
1.047825000000000000e+06
1.047889000000000000e+06
1.047953000000000000e+06
1.048004000000000000e+06
1.048057000000000000e+06
1.048112000000000000e+06
1.048166000000000000e+06
1.048220000000000000e+06
1.048270000000000000e+06
1.048319000000000000e+06
1.048371000000000000e+06
1.048420000000000000e+06
1.048480000000000000e+06
1.048534000000000000e+06
1.048580000000000000e+06
1.048627000000000000e+06
1.048675000000000000e+06
1.048737000000000000e+06
1.048794000000000000e+06
1.048833000000000000e+06
1.048893000000000000e+06
1.048940000000000000e+06
1.048998000000000000e+06
1.049052000000000000e+06
1.049107000000000000e+06
1.049164000000000000e+06
1.049210000000000000e+06
1.049269000000000000e+06
1.049315000000000000e+06
1.049374000000000000e+06
1.049432000000000000e+06
1.049491000000000000e+06
1.049541000000000000e+06
1.049590000000000000e+06
1.049646000000000000e+06
1.049698000000000000e+06
1.049768000000000000e+06
1.049831000000000000e+06
1.049893000000000000e+06
1.049950000000000000e+06
1.049997000000000000e+06
1.050045000000000000e+06
1.050111000000000000e+06
1.050163000000000000e+06
1.050207000000000000e+06
1.050259000000000000e+06
1.050309000000000000e+06
1.050367000000000000e+06
1.050430000000000000e+06
1.050483000000000000e+06
1.050545000000000000e+06
1.050594000000000000e+06
1.050656000000000000e+06
1.050703000000000000e+06
1.050768000000000000e+06
1.050817000000000000e+06
1.050873000000000000e+06
1.050924000000000000e+06
1.050971000000000000e+06
1.051030000000000000e+06
1.051096000000000000e+06
1.051147000000000000e+06
1.051204000000000000e+06
1.051248000000000000e+06
1.051299000000000000e+06
1.051344000000000000e+06
1.051384000000000000e+06
1.051446000000000000e+06
1.051492000000000000e+06
1.051563000000000000e+06
1.051629000000000000e+06
1.051691000000000000e+06
1.051742000000000000e+06
1.051793000000000000e+06
1.051855000000000000e+06
1.051901000000000000e+06
1.051971000000000000e+06
1.052031000000000000e+06
1.052079000000000000e+06
1.052137000000000000e+06
1.052202000000000000e+06
1.052256000000000000e+06
1.052304000000000000e+06
1.052378000000000000e+06
1.052415000000000000e+06
1.052457000000000000e+06
1.052509000000000000e+06
1.052571000000000000e+06
1.052625000000000000e+06
1.052673000000000000e+06
1.052736000000000000e+06
1.052793000000000000e+06
1.052851000000000000e+06
1.052897000000000000e+06
1.052958000000000000e+06
1.053012000000000000e+06
1.053069000000000000e+06
1.053120000000000000e+06
1.053187000000000000e+06
1.053245000000000000e+06
1.053314000000000000e+06
1.053355000000000000e+06
1.053405000000000000e+06
1.053456000000000000e+06
1.053512000000000000e+06
1.053569000000000000e+06
1.053633000000000000e+06
1.053677000000000000e+06
1.053727000000000000e+06
1.053769000000000000e+06
1.053816000000000000e+06
1.053867000000000000e+06
1.053939000000000000e+06
1.053990000000000000e+06
1.054035000000000000e+06
1.054082000000000000e+06
1.054125000000000000e+06
1.054174000000000000e+06
1.054223000000000000e+06
1.054287000000000000e+06
1.054347000000000000e+06
1.054390000000000000e+06
1.054429000000000000e+06
1.054479000000000000e+06
1.054541000000000000e+06
1.054608000000000000e+06
1.054676000000000000e+06
1.054739000000000000e+06
1.054797000000000000e+06
1.054850000000000000e+06
1.054910000000000000e+06
1.054973000000000000e+06
1.055038000000000000e+06
1.055082000000000000e+06
1.055131000000000000e+06
1.055183000000000000e+06
1.055219000000000000e+06
1.055274000000000000e+06
1.055326000000000000e+06
1.055376000000000000e+06
1.055424000000000000e+06
1.055483000000000000e+06
1.055534000000000000e+06
1.055579000000000000e+06
1.055630000000000000e+06
1.055682000000000000e+06
1.055741000000000000e+06
1.055789000000000000e+06
1.055836000000000000e+06
1.055890000000000000e+06
1.055949000000000000e+06
1.056022000000000000e+06
1.056076000000000000e+06
1.056147000000000000e+06
1.056203000000000000e+06
1.056254000000000000e+06
1.056296000000000000e+06
1.056339000000000000e+06
1.056390000000000000e+06
1.056427000000000000e+06
1.056487000000000000e+06
1.056533000000000000e+06
1.056586000000000000e+06
1.056632000000000000e+06
1.056673000000000000e+06
1.056727000000000000e+06
1.056779000000000000e+06
1.056838000000000000e+06
1.056886000000000000e+06
1.056922000000000000e+06
1.056981000000000000e+06
1.057034000000000000e+06
1.057105000000000000e+06
1.057165000000000000e+06
1.057208000000000000e+06
1.057261000000000000e+06
1.057310000000000000e+06
1.057350000000000000e+06
1.057400000000000000e+06
1.057466000000000000e+06
1.057521000000000000e+06
1.057582000000000000e+06
1.057640000000000000e+06
1.057698000000000000e+06
1.057751000000000000e+06
1.057808000000000000e+06
1.057863000000000000e+06
1.057909000000000000e+06
1.057953000000000000e+06
1.058004000000000000e+06
1.058050000000000000e+06
1.058094000000000000e+06
1.058156000000000000e+06
1.058206000000000000e+06
1.058275000000000000e+06
1.058317000000000000e+06
1.058371000000000000e+06
1.058425000000000000e+06
1.058478000000000000e+06
1.058535000000000000e+06
1.058587000000000000e+06
1.058648000000000000e+06
1.058710000000000000e+06
1.058756000000000000e+06
1.058806000000000000e+06
1.058884000000000000e+06
1.058946000000000000e+06
1.058984000000000000e+06
1.059047000000000000e+06
1.059103000000000000e+06
1.059155000000000000e+06
1.059220000000000000e+06
1.059258000000000000e+06
1.059324000000000000e+06
1.059376000000000000e+06
1.059437000000000000e+06
1.059507000000000000e+06
1.059565000000000000e+06
1.059604000000000000e+06
1.059652000000000000e+06
1.059699000000000000e+06
1.059743000000000000e+06
1.059779000000000000e+06
1.059839000000000000e+06
1.059899000000000000e+06
1.059943000000000000e+06
1.060008000000000000e+06
1.060058000000000000e+06
1.060115000000000000e+06
1.060163000000000000e+06
1.060220000000000000e+06
1.060276000000000000e+06
1.060335000000000000e+06
1.060384000000000000e+06
1.060435000000000000e+06
1.060495000000000000e+06
1.060553000000000000e+06
1.060598000000000000e+06
1.060649000000000000e+06
1.060703000000000000e+06
1.060760000000000000e+06
1.060814000000000000e+06
1.060867000000000000e+06
1.060923000000000000e+06
1.060975000000000000e+06
1.061030000000000000e+06
1.061081000000000000e+06
1.061132000000000000e+06
1.061192000000000000e+06
1.061255000000000000e+06
1.061306000000000000e+06
1.061361000000000000e+06
1.061413000000000000e+06
1.061451000000000000e+06
1.061502000000000000e+06
1.061558000000000000e+06
1.061605000000000000e+06
1.061672000000000000e+06
1.061713000000000000e+06
1.061769000000000000e+06
1.061818000000000000e+06
1.061883000000000000e+06
1.061945000000000000e+06
1.062002000000000000e+06
1.062040000000000000e+06
1.062099000000000000e+06
1.062154000000000000e+06
1.062196000000000000e+06
1.062240000000000000e+06
1.062290000000000000e+06
1.062347000000000000e+06
1.062399000000000000e+06
1.062450000000000000e+06
1.062498000000000000e+06
1.062553000000000000e+06
1.062607000000000000e+06
1.062671000000000000e+06
1.062725000000000000e+06
1.062771000000000000e+06
1.062832000000000000e+06
1.062873000000000000e+06
1.062935000000000000e+06
1.062985000000000000e+06
1.063047000000000000e+06
1.063095000000000000e+06
1.063149000000000000e+06
1.063199000000000000e+06
1.063263000000000000e+06
1.063314000000000000e+06
1.063364000000000000e+06
1.063412000000000000e+06
1.063457000000000000e+06
1.063515000000000000e+06
1.063564000000000000e+06
1.063618000000000000e+06
1.063678000000000000e+06
1.063731000000000000e+06
1.063786000000000000e+06
1.063836000000000000e+06
1.063873000000000000e+06
1.063942000000000000e+06
1.063997000000000000e+06
1.064075000000000000e+06
1.064121000000000000e+06
1.064166000000000000e+06
1.064218000000000000e+06
1.064282000000000000e+06
1.064347000000000000e+06
1.064393000000000000e+06
1.064439000000000000e+06
1.064494000000000000e+06
1.064536000000000000e+06
1.064587000000000000e+06
1.064638000000000000e+06
1.064691000000000000e+06
1.064743000000000000e+06
1.064792000000000000e+06
1.064844000000000000e+06
1.064888000000000000e+06
1.064941000000000000e+06
1.065005000000000000e+06
1.065047000000000000e+06
1.065099000000000000e+06
1.065151000000000000e+06
1.065202000000000000e+06
1.065250000000000000e+06
1.065299000000000000e+06
1.065352000000000000e+06
1.065408000000000000e+06
1.065470000000000000e+06
1.065518000000000000e+06
1.065572000000000000e+06
1.065625000000000000e+06
1.065677000000000000e+06
1.065741000000000000e+06
1.065798000000000000e+06
1.065868000000000000e+06
1.065926000000000000e+06
1.065987000000000000e+06
1.066046000000000000e+06
1.066101000000000000e+06
1.066154000000000000e+06
1.066199000000000000e+06
1.066254000000000000e+06
1.066310000000000000e+06
1.066354000000000000e+06
1.066404000000000000e+06
1.066457000000000000e+06
1.066521000000000000e+06
1.066563000000000000e+06
1.066621000000000000e+06
1.066662000000000000e+06
1.066710000000000000e+06
1.066766000000000000e+06
1.066802000000000000e+06
1.066862000000000000e+06
1.066933000000000000e+06
1.066983000000000000e+06
1.067035000000000000e+06
1.067079000000000000e+06
1.067124000000000000e+06
1.067183000000000000e+06
1.067241000000000000e+06
1.067290000000000000e+06
1.067349000000000000e+06
1.067415000000000000e+06
1.067468000000000000e+06
1.067523000000000000e+06
1.067577000000000000e+06
1.067628000000000000e+06
1.067678000000000000e+06
1.067722000000000000e+06
1.067777000000000000e+06
1.067830000000000000e+06
1.067871000000000000e+06
1.067914000000000000e+06
1.067971000000000000e+06
1.068021000000000000e+06
1.068075000000000000e+06
1.068126000000000000e+06
1.068166000000000000e+06
1.068214000000000000e+06
1.068271000000000000e+06
1.068330000000000000e+06
1.068389000000000000e+06
1.068434000000000000e+06
1.068492000000000000e+06
1.068552000000000000e+06
1.068619000000000000e+06
1.068672000000000000e+06
1.068716000000000000e+06
1.068772000000000000e+06
1.068837000000000000e+06
1.068899000000000000e+06
1.068949000000000000e+06
1.069003000000000000e+06
1.069057000000000000e+06
1.069106000000000000e+06
1.069165000000000000e+06
1.069219000000000000e+06
1.069278000000000000e+06
1.069332000000000000e+06
1.069392000000000000e+06
1.069444000000000000e+06
1.069494000000000000e+06
1.069560000000000000e+06
1.069617000000000000e+06
1.069669000000000000e+06
1.069730000000000000e+06
1.069781000000000000e+06
1.069846000000000000e+06
1.069902000000000000e+06
1.069955000000000000e+06
1.069998000000000000e+06
1.070059000000000000e+06
1.070104000000000000e+06
1.070155000000000000e+06
1.070205000000000000e+06
1.070266000000000000e+06
1.070320000000000000e+06
1.070385000000000000e+06
1.070441000000000000e+06
1.070493000000000000e+06
1.070557000000000000e+06
1.070611000000000000e+06
1.070677000000000000e+06
1.070731000000000000e+06
1.070777000000000000e+06
1.070842000000000000e+06
1.070896000000000000e+06
1.070954000000000000e+06
1.071010000000000000e+06
1.071050000000000000e+06
1.071112000000000000e+06
1.071166000000000000e+06
1.071227000000000000e+06
1.071284000000000000e+06
1.071337000000000000e+06
1.071398000000000000e+06
1.071451000000000000e+06
1.071491000000000000e+06
1.071539000000000000e+06
1.071589000000000000e+06
1.071642000000000000e+06
1.071703000000000000e+06
1.071750000000000000e+06
1.071814000000000000e+06
1.071863000000000000e+06
1.071914000000000000e+06
1.071960000000000000e+06
1.072013000000000000e+06
1.072075000000000000e+06
1.072124000000000000e+06
1.072176000000000000e+06
1.072234000000000000e+06
1.072283000000000000e+06
1.072326000000000000e+06
1.072375000000000000e+06
1.072432000000000000e+06
1.072493000000000000e+06
1.072537000000000000e+06
1.072582000000000000e+06
1.072631000000000000e+06
1.072700000000000000e+06
1.072758000000000000e+06
1.072810000000000000e+06
1.072865000000000000e+06
1.072917000000000000e+06
1.072963000000000000e+06
1.073013000000000000e+06
1.073058000000000000e+06
1.073113000000000000e+06
1.073171000000000000e+06
1.073226000000000000e+06
1.073276000000000000e+06
1.073333000000000000e+06
1.073384000000000000e+06
1.073437000000000000e+06
1.073497000000000000e+06
1.073554000000000000e+06
1.073616000000000000e+06
1.073666000000000000e+06
1.073713000000000000e+06
1.073770000000000000e+06
1.073839000000000000e+06
1.073886000000000000e+06
1.073935000000000000e+06
1.073988000000000000e+06
1.074053000000000000e+06
1.074105000000000000e+06
1.074160000000000000e+06
1.074218000000000000e+06
1.074280000000000000e+06
1.074326000000000000e+06
1.074364000000000000e+06
1.074412000000000000e+06
1.074462000000000000e+06
1.074518000000000000e+06
1.074573000000000000e+06
1.074624000000000000e+06
1.074667000000000000e+06
1.074708000000000000e+06
1.074756000000000000e+06
1.074811000000000000e+06
1.074870000000000000e+06
1.074910000000000000e+06
1.074960000000000000e+06
1.075013000000000000e+06
1.075062000000000000e+06
1.075109000000000000e+06
1.075145000000000000e+06
1.075199000000000000e+06
1.075253000000000000e+06
1.075298000000000000e+06
1.075355000000000000e+06
1.075406000000000000e+06
1.075455000000000000e+06
1.075506000000000000e+06
1.075554000000000000e+06
1.075600000000000000e+06
1.075647000000000000e+06
1.075704000000000000e+06
1.075763000000000000e+06
1.075821000000000000e+06
1.075861000000000000e+06
1.075919000000000000e+06
1.075972000000000000e+06
1.076019000000000000e+06
1.076077000000000000e+06
1.076122000000000000e+06
1.076171000000000000e+06
1.076227000000000000e+06
1.076287000000000000e+06
1.076345000000000000e+06
1.076397000000000000e+06
1.076435000000000000e+06
1.076487000000000000e+06
1.076537000000000000e+06
1.076577000000000000e+06
1.076635000000000000e+06
1.076697000000000000e+06
1.076743000000000000e+06
1.076792000000000000e+06
1.076857000000000000e+06
1.076917000000000000e+06
1.076972000000000000e+06
1.077037000000000000e+06
1.077088000000000000e+06
1.077138000000000000e+06
1.077195000000000000e+06
1.077259000000000000e+06
1.077303000000000000e+06
1.077340000000000000e+06
1.077388000000000000e+06
1.077449000000000000e+06
1.077499000000000000e+06
1.077549000000000000e+06
1.077587000000000000e+06
1.077631000000000000e+06
1.077682000000000000e+06
1.077729000000000000e+06
1.077789000000000000e+06
1.077846000000000000e+06
1.077898000000000000e+06
1.077940000000000000e+06
1.077995000000000000e+06
1.078038000000000000e+06
1.078087000000000000e+06
1.078130000000000000e+06
1.078178000000000000e+06
1.078232000000000000e+06
1.078279000000000000e+06
1.078342000000000000e+06
1.078384000000000000e+06
1.078436000000000000e+06
1.078484000000000000e+06
1.078536000000000000e+06
1.078597000000000000e+06
1.078632000000000000e+06
1.078673000000000000e+06
1.078723000000000000e+06
1.078773000000000000e+06
1.078803000000000000e+06
1.078847000000000000e+06
1.078911000000000000e+06
1.078960000000000000e+06
1.079008000000000000e+06
1.079070000000000000e+06
1.079123000000000000e+06
1.079163000000000000e+06
1.079206000000000000e+06
1.079268000000000000e+06
1.079315000000000000e+06
1.079358000000000000e+06
1.079418000000000000e+06
1.079475000000000000e+06
1.079522000000000000e+06
1.079569000000000000e+06
1.079632000000000000e+06
1.079675000000000000e+06
1.079726000000000000e+06
1.079769000000000000e+06
1.079817000000000000e+06
1.079861000000000000e+06
1.079906000000000000e+06
1.079955000000000000e+06
1.080009000000000000e+06
1.080069000000000000e+06
1.080113000000000000e+06
1.080156000000000000e+06
1.080200000000000000e+06
1.080252000000000000e+06
1.080299000000000000e+06
1.080346000000000000e+06
1.080402000000000000e+06
1.080447000000000000e+06
1.080494000000000000e+06
1.080544000000000000e+06
1.080584000000000000e+06
1.080647000000000000e+06
1.080708000000000000e+06
1.080749000000000000e+06
1.080801000000000000e+06
1.080856000000000000e+06
1.080899000000000000e+06
1.080945000000000000e+06
1.081015000000000000e+06
1.081059000000000000e+06
1.081130000000000000e+06
1.081179000000000000e+06
1.081243000000000000e+06
1.081291000000000000e+06
1.081348000000000000e+06
1.081410000000000000e+06
1.081465000000000000e+06
1.081514000000000000e+06
1.081566000000000000e+06
1.081616000000000000e+06
1.081663000000000000e+06
1.081717000000000000e+06
1.081777000000000000e+06
1.081818000000000000e+06
1.081868000000000000e+06
1.081921000000000000e+06
1.081991000000000000e+06
1.082047000000000000e+06
1.082100000000000000e+06
1.082145000000000000e+06
1.082184000000000000e+06
1.082230000000000000e+06
1.082277000000000000e+06
1.082339000000000000e+06
1.082388000000000000e+06
1.082429000000000000e+06
1.082494000000000000e+06
1.082532000000000000e+06
1.082579000000000000e+06
1.082638000000000000e+06
1.082693000000000000e+06
1.082736000000000000e+06
1.082782000000000000e+06
1.082836000000000000e+06
1.082893000000000000e+06
1.082943000000000000e+06
1.082991000000000000e+06
1.083048000000000000e+06
1.083106000000000000e+06
1.083157000000000000e+06
1.083208000000000000e+06
1.083255000000000000e+06
1.083302000000000000e+06
1.083340000000000000e+06
1.083397000000000000e+06
1.083452000000000000e+06
1.083498000000000000e+06
1.083557000000000000e+06
1.083603000000000000e+06
1.083658000000000000e+06
1.083721000000000000e+06
1.083778000000000000e+06
1.083838000000000000e+06
1.083890000000000000e+06
1.083940000000000000e+06
1.083996000000000000e+06
1.084052000000000000e+06
1.084093000000000000e+06
1.084133000000000000e+06
1.084181000000000000e+06
1.084230000000000000e+06
1.084276000000000000e+06
1.084330000000000000e+06
1.084388000000000000e+06
1.084438000000000000e+06
1.084486000000000000e+06
1.084531000000000000e+06
1.084587000000000000e+06
1.084654000000000000e+06
1.084709000000000000e+06
1.084769000000000000e+06
1.084819000000000000e+06
1.084860000000000000e+06
1.084902000000000000e+06
1.084962000000000000e+06
1.085019000000000000e+06
1.085064000000000000e+06
1.085116000000000000e+06
1.085168000000000000e+06
1.085212000000000000e+06
1.085257000000000000e+06
1.085309000000000000e+06
1.085350000000000000e+06
1.085406000000000000e+06
1.085451000000000000e+06
1.085500000000000000e+06
1.085546000000000000e+06
1.085591000000000000e+06
1.085639000000000000e+06
1.085702000000000000e+06
1.085757000000000000e+06
1.085788000000000000e+06
1.085842000000000000e+06
1.085886000000000000e+06
1.085929000000000000e+06
1.085996000000000000e+06
1.086044000000000000e+06
1.086101000000000000e+06
1.086158000000000000e+06
1.086204000000000000e+06
1.086256000000000000e+06
1.086317000000000000e+06
1.086363000000000000e+06
1.086417000000000000e+06
1.086465000000000000e+06
1.086528000000000000e+06
1.086563000000000000e+06
1.086611000000000000e+06
1.086660000000000000e+06
1.086696000000000000e+06
1.086744000000000000e+06
1.086801000000000000e+06
1.086860000000000000e+06
1.086913000000000000e+06
1.086958000000000000e+06
1.087006000000000000e+06
1.087052000000000000e+06
1.087108000000000000e+06
1.087164000000000000e+06
1.087208000000000000e+06
1.087252000000000000e+06
1.087284000000000000e+06
1.087329000000000000e+06
1.087381000000000000e+06
1.087434000000000000e+06
1.087484000000000000e+06
1.087545000000000000e+06
1.087602000000000000e+06
1.087653000000000000e+06
1.087709000000000000e+06
1.087761000000000000e+06
1.087800000000000000e+06
1.087840000000000000e+06
1.087890000000000000e+06
1.087941000000000000e+06
1.087986000000000000e+06
1.088046000000000000e+06
1.088095000000000000e+06
1.088145000000000000e+06
1.088213000000000000e+06
1.088277000000000000e+06
1.088328000000000000e+06
1.088375000000000000e+06
1.088415000000000000e+06
1.088476000000000000e+06
1.088515000000000000e+06
1.088559000000000000e+06
1.088599000000000000e+06
1.088654000000000000e+06
1.088713000000000000e+06
1.088773000000000000e+06
1.088824000000000000e+06
1.088879000000000000e+06
1.088921000000000000e+06
1.088973000000000000e+06
1.089021000000000000e+06
1.089072000000000000e+06
1.089125000000000000e+06
1.089183000000000000e+06
1.089219000000000000e+06
1.089275000000000000e+06
1.089327000000000000e+06
1.089368000000000000e+06
1.089408000000000000e+06
1.089439000000000000e+06
1.089494000000000000e+06
1.089545000000000000e+06
1.089601000000000000e+06
1.089652000000000000e+06
1.089700000000000000e+06
1.089746000000000000e+06
1.089793000000000000e+06
1.089840000000000000e+06
1.089889000000000000e+06
1.089945000000000000e+06
1.089984000000000000e+06
1.090047000000000000e+06
1.090086000000000000e+06
1.090124000000000000e+06
1.090180000000000000e+06
1.090236000000000000e+06
1.090292000000000000e+06
1.090336000000000000e+06
1.090381000000000000e+06
1.090429000000000000e+06
1.090463000000000000e+06
1.090513000000000000e+06
1.090563000000000000e+06
1.090620000000000000e+06
1.090660000000000000e+06
1.090713000000000000e+06
1.090760000000000000e+06
1.090807000000000000e+06
1.090852000000000000e+06
1.090899000000000000e+06
1.090958000000000000e+06
1.090998000000000000e+06
1.091047000000000000e+06
1.091098000000000000e+06
1.091145000000000000e+06
1.091200000000000000e+06
1.091256000000000000e+06
1.091300000000000000e+06
1.091355000000000000e+06
1.091412000000000000e+06
1.091469000000000000e+06
1.091522000000000000e+06
1.091580000000000000e+06
1.091630000000000000e+06
1.091674000000000000e+06
1.091722000000000000e+06
1.091773000000000000e+06
1.091834000000000000e+06
1.091877000000000000e+06
1.091924000000000000e+06
1.091959000000000000e+06
1.092010000000000000e+06
1.092059000000000000e+06
1.092100000000000000e+06
1.092158000000000000e+06
1.092211000000000000e+06
1.092259000000000000e+06
1.092324000000000000e+06
1.092381000000000000e+06
1.092433000000000000e+06
1.092499000000000000e+06
1.092550000000000000e+06
1.092604000000000000e+06
1.092653000000000000e+06
1.092712000000000000e+06
1.092758000000000000e+06
1.092806000000000000e+06
1.092852000000000000e+06
1.092917000000000000e+06
1.092965000000000000e+06
1.093012000000000000e+06
1.093062000000000000e+06
1.093119000000000000e+06
1.093164000000000000e+06
1.093216000000000000e+06
1.093265000000000000e+06
1.093310000000000000e+06
1.093353000000000000e+06
1.093403000000000000e+06
1.093454000000000000e+06
1.093507000000000000e+06
1.093553000000000000e+06
1.093610000000000000e+06
1.093659000000000000e+06
1.093731000000000000e+06
1.093781000000000000e+06
1.093827000000000000e+06
1.093888000000000000e+06
1.093941000000000000e+06
1.093990000000000000e+06
1.094051000000000000e+06
1.094094000000000000e+06
1.094146000000000000e+06
1.094196000000000000e+06
1.094248000000000000e+06
1.094296000000000000e+06
1.094349000000000000e+06
1.094396000000000000e+06
1.094454000000000000e+06
1.094514000000000000e+06
1.094565000000000000e+06
1.094610000000000000e+06
1.094656000000000000e+06
1.094702000000000000e+06
1.094760000000000000e+06
1.094817000000000000e+06
1.094870000000000000e+06
1.094921000000000000e+06
1.094971000000000000e+06
1.095028000000000000e+06
1.095075000000000000e+06
1.095124000000000000e+06
1.095188000000000000e+06
1.095241000000000000e+06
1.095297000000000000e+06
1.095338000000000000e+06
1.095387000000000000e+06
1.095433000000000000e+06
1.095478000000000000e+06
1.095535000000000000e+06
1.095587000000000000e+06
1.095637000000000000e+06
1.095683000000000000e+06
1.095736000000000000e+06
1.095786000000000000e+06
1.095820000000000000e+06
1.095870000000000000e+06
1.095929000000000000e+06
1.095981000000000000e+06
1.096040000000000000e+06
1.096095000000000000e+06
1.096137000000000000e+06
1.096189000000000000e+06
1.096228000000000000e+06
1.096281000000000000e+06
1.096329000000000000e+06
1.096374000000000000e+06
1.096421000000000000e+06
1.096465000000000000e+06
1.096526000000000000e+06
1.096573000000000000e+06
1.096616000000000000e+06
1.096654000000000000e+06
1.096702000000000000e+06
1.096758000000000000e+06
1.096806000000000000e+06
1.096845000000000000e+06
1.096893000000000000e+06
1.096946000000000000e+06
1.096996000000000000e+06
1.097055000000000000e+06
1.097100000000000000e+06
1.097159000000000000e+06
1.097199000000000000e+06
1.097258000000000000e+06
1.097304000000000000e+06
1.097360000000000000e+06
1.097408000000000000e+06
1.097447000000000000e+06
1.097502000000000000e+06
1.097547000000000000e+06
1.097592000000000000e+06
1.097636000000000000e+06
1.097694000000000000e+06
1.097741000000000000e+06
1.097792000000000000e+06
1.097845000000000000e+06
1.097883000000000000e+06
1.097923000000000000e+06
1.097968000000000000e+06
1.098022000000000000e+06
1.098074000000000000e+06
1.098135000000000000e+06
1.098192000000000000e+06
1.098243000000000000e+06
1.098284000000000000e+06
1.098335000000000000e+06
1.098400000000000000e+06
1.098425000000000000e+06
1.098473000000000000e+06
1.098508000000000000e+06
1.098556000000000000e+06
1.098608000000000000e+06
1.098674000000000000e+06
1.098716000000000000e+06
1.098767000000000000e+06
1.098812000000000000e+06
1.098869000000000000e+06
1.098923000000000000e+06
1.098977000000000000e+06
1.099032000000000000e+06
1.099088000000000000e+06
1.099148000000000000e+06
1.099208000000000000e+06
1.099250000000000000e+06
1.099305000000000000e+06
1.099337000000000000e+06
1.099379000000000000e+06
1.099420000000000000e+06
1.099466000000000000e+06
1.099518000000000000e+06
1.099569000000000000e+06
1.099626000000000000e+06
1.099665000000000000e+06
1.099720000000000000e+06
1.099776000000000000e+06
1.099829000000000000e+06
1.099873000000000000e+06
1.099917000000000000e+06
1.099964000000000000e+06
1.100024000000000000e+06
1.100079000000000000e+06
1.100134000000000000e+06
1.100185000000000000e+06
1.100234000000000000e+06
1.100293000000000000e+06
1.100341000000000000e+06
1.100398000000000000e+06
1.100451000000000000e+06
1.100499000000000000e+06
1.100542000000000000e+06
1.100596000000000000e+06
1.100657000000000000e+06
1.100702000000000000e+06
1.100748000000000000e+06
1.100799000000000000e+06
1.100847000000000000e+06
1.100893000000000000e+06
1.100939000000000000e+06
1.101009000000000000e+06
1.101044000000000000e+06
1.101080000000000000e+06
1.101131000000000000e+06
1.101187000000000000e+06
1.101233000000000000e+06
1.101287000000000000e+06
1.101331000000000000e+06
1.101378000000000000e+06
1.101414000000000000e+06
1.101466000000000000e+06
1.101531000000000000e+06
1.101584000000000000e+06
1.101639000000000000e+06
1.101694000000000000e+06
1.101752000000000000e+06
1.101801000000000000e+06
1.101840000000000000e+06
1.101887000000000000e+06
1.101932000000000000e+06
1.101991000000000000e+06
1.102042000000000000e+06
1.102090000000000000e+06
1.102140000000000000e+06
1.102190000000000000e+06
1.102240000000000000e+06
1.102288000000000000e+06
1.102334000000000000e+06
1.102383000000000000e+06
1.102439000000000000e+06
1.102477000000000000e+06
1.102521000000000000e+06
1.102574000000000000e+06
1.102635000000000000e+06
1.102680000000000000e+06
1.102719000000000000e+06
1.102770000000000000e+06
1.102812000000000000e+06
1.102872000000000000e+06
1.102912000000000000e+06
1.102971000000000000e+06
1.103020000000000000e+06
1.103061000000000000e+06
1.103114000000000000e+06
1.103156000000000000e+06
1.103208000000000000e+06
1.103257000000000000e+06
1.103299000000000000e+06
1.103343000000000000e+06
1.103379000000000000e+06
1.103435000000000000e+06
1.103476000000000000e+06
1.103525000000000000e+06
1.103578000000000000e+06
1.103620000000000000e+06
1.103659000000000000e+06
1.103699000000000000e+06
1.103743000000000000e+06
1.103793000000000000e+06
1.103844000000000000e+06
1.103898000000000000e+06
1.103941000000000000e+06
1.103999000000000000e+06
1.104054000000000000e+06
1.104104000000000000e+06
1.104162000000000000e+06
1.104217000000000000e+06
1.104268000000000000e+06
1.104319000000000000e+06
1.104367000000000000e+06
1.104403000000000000e+06
1.104466000000000000e+06
1.104521000000000000e+06
1.104565000000000000e+06
1.104618000000000000e+06
1.104670000000000000e+06
1.104726000000000000e+06
1.104773000000000000e+06
1.104812000000000000e+06
1.104855000000000000e+06
1.104905000000000000e+06
1.104962000000000000e+06
1.105029000000000000e+06
1.105083000000000000e+06
1.105140000000000000e+06
1.105172000000000000e+06
1.105229000000000000e+06
1.105284000000000000e+06
1.105334000000000000e+06
1.105391000000000000e+06
1.105445000000000000e+06
1.105490000000000000e+06
1.105550000000000000e+06
1.105610000000000000e+06
1.105661000000000000e+06
1.105713000000000000e+06
1.105763000000000000e+06
1.105804000000000000e+06
1.105864000000000000e+06
1.105913000000000000e+06
1.105957000000000000e+06
1.106002000000000000e+06
1.106058000000000000e+06
1.106097000000000000e+06
1.106153000000000000e+06
1.106217000000000000e+06
1.106252000000000000e+06
1.106311000000000000e+06
1.106347000000000000e+06
1.106403000000000000e+06
1.106454000000000000e+06
1.106498000000000000e+06
1.106556000000000000e+06
1.106604000000000000e+06
1.106656000000000000e+06
1.106708000000000000e+06
1.106757000000000000e+06
1.106807000000000000e+06
1.106859000000000000e+06
1.106906000000000000e+06
1.106953000000000000e+06
1.107007000000000000e+06
1.107056000000000000e+06
1.107108000000000000e+06
1.107162000000000000e+06
1.107207000000000000e+06
1.107262000000000000e+06
1.107311000000000000e+06
1.107365000000000000e+06
1.107417000000000000e+06
1.107460000000000000e+06
1.107511000000000000e+06
1.107549000000000000e+06
1.107610000000000000e+06
1.107664000000000000e+06
1.107710000000000000e+06
1.107756000000000000e+06
1.107796000000000000e+06
1.107852000000000000e+06
1.107887000000000000e+06
1.107932000000000000e+06
1.107990000000000000e+06
1.108037000000000000e+06
1.108079000000000000e+06
1.108134000000000000e+06
1.108189000000000000e+06
1.108231000000000000e+06
1.108282000000000000e+06
1.108338000000000000e+06
1.108384000000000000e+06
1.108426000000000000e+06
1.108481000000000000e+06
1.108526000000000000e+06
1.108571000000000000e+06
1.108619000000000000e+06
1.108666000000000000e+06
1.108713000000000000e+06
1.108751000000000000e+06
1.108800000000000000e+06
1.108852000000000000e+06
1.108895000000000000e+06
1.108936000000000000e+06
1.108991000000000000e+06
1.109048000000000000e+06
1.109090000000000000e+06
1.109143000000000000e+06
1.109200000000000000e+06
1.109259000000000000e+06
1.109310000000000000e+06
1.109357000000000000e+06
1.109403000000000000e+06
1.109443000000000000e+06
1.109507000000000000e+06
1.109555000000000000e+06
1.109610000000000000e+06
1.109655000000000000e+06
1.109705000000000000e+06
1.109750000000000000e+06
1.109795000000000000e+06
1.109852000000000000e+06
1.109901000000000000e+06
1.109960000000000000e+06
1.110014000000000000e+06
1.110064000000000000e+06
1.110110000000000000e+06
1.110165000000000000e+06
1.110220000000000000e+06
1.110272000000000000e+06
1.110320000000000000e+06
1.110375000000000000e+06
1.110416000000000000e+06
1.110449000000000000e+06
1.110494000000000000e+06
1.110539000000000000e+06
1.110576000000000000e+06
1.110611000000000000e+06
1.110657000000000000e+06
1.110704000000000000e+06
1.110758000000000000e+06
1.110806000000000000e+06
1.110855000000000000e+06
1.110908000000000000e+06
1.110959000000000000e+06
1.111014000000000000e+06
1.111050000000000000e+06
1.111107000000000000e+06
1.111145000000000000e+06
1.111186000000000000e+06
1.111236000000000000e+06
1.111288000000000000e+06
1.111340000000000000e+06
1.111394000000000000e+06
1.111435000000000000e+06
1.111493000000000000e+06
1.111552000000000000e+06
1.111601000000000000e+06
1.111639000000000000e+06
1.111695000000000000e+06
1.111740000000000000e+06
1.111778000000000000e+06
1.111826000000000000e+06
1.111879000000000000e+06
1.111930000000000000e+06
1.111979000000000000e+06
1.112035000000000000e+06
1.112084000000000000e+06
1.112134000000000000e+06
1.112171000000000000e+06
1.112218000000000000e+06
1.112271000000000000e+06
1.112333000000000000e+06
1.112398000000000000e+06
1.112448000000000000e+06
1.112494000000000000e+06
1.112539000000000000e+06
1.112591000000000000e+06
1.112650000000000000e+06
1.112698000000000000e+06
1.112750000000000000e+06
1.112805000000000000e+06
1.112847000000000000e+06
1.112900000000000000e+06
1.112944000000000000e+06
1.112984000000000000e+06
1.113032000000000000e+06
1.113089000000000000e+06
1.113141000000000000e+06
1.113187000000000000e+06
1.113227000000000000e+06
1.113282000000000000e+06
1.113328000000000000e+06
1.113376000000000000e+06
1.113420000000000000e+06
1.113469000000000000e+06
1.113514000000000000e+06
1.113557000000000000e+06
1.113606000000000000e+06
1.113655000000000000e+06
1.113706000000000000e+06
1.113743000000000000e+06
1.113787000000000000e+06
1.113829000000000000e+06
1.113884000000000000e+06
1.113926000000000000e+06
1.113967000000000000e+06
1.114034000000000000e+06
1.114084000000000000e+06
1.114124000000000000e+06
1.114166000000000000e+06
1.114206000000000000e+06
1.114258000000000000e+06
1.114308000000000000e+06
1.114353000000000000e+06
1.114396000000000000e+06
1.114440000000000000e+06
1.114486000000000000e+06
1.114540000000000000e+06
1.114579000000000000e+06
1.114621000000000000e+06
1.114675000000000000e+06
1.114723000000000000e+06
1.114775000000000000e+06
1.114817000000000000e+06
1.114866000000000000e+06
1.114907000000000000e+06
1.114953000000000000e+06
1.114991000000000000e+06
1.115041000000000000e+06
1.115089000000000000e+06
1.115135000000000000e+06
1.115190000000000000e+06
1.115252000000000000e+06
1.115281000000000000e+06
1.115335000000000000e+06
1.115386000000000000e+06
1.115426000000000000e+06
1.115462000000000000e+06
1.115509000000000000e+06
1.115556000000000000e+06
1.115603000000000000e+06
1.115655000000000000e+06
1.115705000000000000e+06
1.115752000000000000e+06
1.115802000000000000e+06
1.115841000000000000e+06
1.115889000000000000e+06
1.115953000000000000e+06
1.116000000000000000e+06
1.116060000000000000e+06
1.116102000000000000e+06
1.116148000000000000e+06
1.116192000000000000e+06
1.116232000000000000e+06
1.116284000000000000e+06
1.116329000000000000e+06
1.116364000000000000e+06
1.116422000000000000e+06
1.116460000000000000e+06
1.116508000000000000e+06
1.116571000000000000e+06
1.116614000000000000e+06
1.116660000000000000e+06
1.116700000000000000e+06
1.116748000000000000e+06
1.116793000000000000e+06
1.116839000000000000e+06
1.116903000000000000e+06
1.116945000000000000e+06
1.117005000000000000e+06
1.117059000000000000e+06
1.117107000000000000e+06
1.117159000000000000e+06
1.117195000000000000e+06
1.117247000000000000e+06
1.117291000000000000e+06
1.117340000000000000e+06
1.117383000000000000e+06
1.117435000000000000e+06
1.117496000000000000e+06
1.117532000000000000e+06
1.117592000000000000e+06
1.117644000000000000e+06
1.117694000000000000e+06
1.117754000000000000e+06
1.117798000000000000e+06
1.117839000000000000e+06
1.117878000000000000e+06
1.117933000000000000e+06
1.117976000000000000e+06
1.118022000000000000e+06
1.118073000000000000e+06
1.118121000000000000e+06
1.118161000000000000e+06
1.118206000000000000e+06
1.118251000000000000e+06
1.118302000000000000e+06
1.118351000000000000e+06
1.118403000000000000e+06
1.118452000000000000e+06
1.118502000000000000e+06
1.118558000000000000e+06
1.118601000000000000e+06
1.118635000000000000e+06
1.118684000000000000e+06
1.118730000000000000e+06
1.118782000000000000e+06
1.118826000000000000e+06
1.118872000000000000e+06
1.118920000000000000e+06
1.118960000000000000e+06
1.119008000000000000e+06
1.119039000000000000e+06
1.119091000000000000e+06
1.119129000000000000e+06
1.119187000000000000e+06
1.119238000000000000e+06
1.119287000000000000e+06
1.119336000000000000e+06
1.119391000000000000e+06
1.119432000000000000e+06
1.119476000000000000e+06
1.119530000000000000e+06
1.119575000000000000e+06
1.119618000000000000e+06
1.119662000000000000e+06
1.119716000000000000e+06
1.119756000000000000e+06
1.119808000000000000e+06
1.119862000000000000e+06
1.119909000000000000e+06
1.119956000000000000e+06
1.119997000000000000e+06
1.120036000000000000e+06
1.120075000000000000e+06
1.120129000000000000e+06
1.120193000000000000e+06
1.120228000000000000e+06
1.120263000000000000e+06
1.120324000000000000e+06
1.120373000000000000e+06
1.120407000000000000e+06
1.120457000000000000e+06
1.120504000000000000e+06
1.120561000000000000e+06
1.120613000000000000e+06
1.120657000000000000e+06
1.120710000000000000e+06
1.120768000000000000e+06
1.120823000000000000e+06
1.120863000000000000e+06
1.120910000000000000e+06
1.120960000000000000e+06
1.121004000000000000e+06
1.121050000000000000e+06
1.121109000000000000e+06
1.121159000000000000e+06
1.121203000000000000e+06
1.121250000000000000e+06
1.121301000000000000e+06
1.121350000000000000e+06
1.121392000000000000e+06
1.121441000000000000e+06
1.121495000000000000e+06
1.121549000000000000e+06
1.121588000000000000e+06
1.121641000000000000e+06
1.121686000000000000e+06
1.121743000000000000e+06
1.121796000000000000e+06
1.121837000000000000e+06
1.121879000000000000e+06
1.121936000000000000e+06
1.121989000000000000e+06
1.122046000000000000e+06
1.122093000000000000e+06
1.122129000000000000e+06
1.122174000000000000e+06
1.122216000000000000e+06
1.122273000000000000e+06
1.122310000000000000e+06
1.122350000000000000e+06
1.122408000000000000e+06
1.122457000000000000e+06
1.122506000000000000e+06
1.122549000000000000e+06
1.122602000000000000e+06
1.122647000000000000e+06
1.122701000000000000e+06
1.122751000000000000e+06
1.122798000000000000e+06
1.122852000000000000e+06
1.122904000000000000e+06
1.122942000000000000e+06
1.122994000000000000e+06
1.123043000000000000e+06
1.123082000000000000e+06
1.123128000000000000e+06
1.123190000000000000e+06
1.123241000000000000e+06
1.123287000000000000e+06
1.123339000000000000e+06
1.123392000000000000e+06
1.123442000000000000e+06
1.123502000000000000e+06
1.123553000000000000e+06
1.123597000000000000e+06
1.123648000000000000e+06
1.123690000000000000e+06
1.123740000000000000e+06
1.123791000000000000e+06
1.123830000000000000e+06
1.123884000000000000e+06
1.123920000000000000e+06
1.123967000000000000e+06
1.124026000000000000e+06
1.124080000000000000e+06
1.124126000000000000e+06
1.124173000000000000e+06
1.124224000000000000e+06
1.124275000000000000e+06
1.124321000000000000e+06
1.124375000000000000e+06
1.124422000000000000e+06
1.124476000000000000e+06
1.124523000000000000e+06
1.124569000000000000e+06
1.124611000000000000e+06
1.124659000000000000e+06
1.124711000000000000e+06
1.124758000000000000e+06
1.124798000000000000e+06
1.124851000000000000e+06
1.124891000000000000e+06
1.124941000000000000e+06
1.124989000000000000e+06
1.125029000000000000e+06
1.125070000000000000e+06
1.125133000000000000e+06
1.125172000000000000e+06
1.125216000000000000e+06
1.125263000000000000e+06
1.125310000000000000e+06
1.125365000000000000e+06
1.125415000000000000e+06
1.125465000000000000e+06
1.125508000000000000e+06
1.125549000000000000e+06
1.125606000000000000e+06
1.125663000000000000e+06
1.125708000000000000e+06
1.125746000000000000e+06
1.125791000000000000e+06
1.125823000000000000e+06
1.125869000000000000e+06
1.125914000000000000e+06
1.125967000000000000e+06
1.126019000000000000e+06
1.126058000000000000e+06
1.126106000000000000e+06
1.126148000000000000e+06
1.126196000000000000e+06
1.126254000000000000e+06
1.126324000000000000e+06
1.126373000000000000e+06
1.126421000000000000e+06
1.126462000000000000e+06
1.126515000000000000e+06
1.126552000000000000e+06
1.126597000000000000e+06
1.126645000000000000e+06
1.126684000000000000e+06
1.126733000000000000e+06
1.126779000000000000e+06
1.126831000000000000e+06
1.126879000000000000e+06
1.126922000000000000e+06
1.126965000000000000e+06
1.127017000000000000e+06
1.127053000000000000e+06
1.127111000000000000e+06
1.127165000000000000e+06
1.127210000000000000e+06
1.127260000000000000e+06
1.127304000000000000e+06
1.127361000000000000e+06
1.127410000000000000e+06
1.127459000000000000e+06
1.127501000000000000e+06
1.127553000000000000e+06
1.127598000000000000e+06
1.127641000000000000e+06
1.127687000000000000e+06
1.127724000000000000e+06
1.127774000000000000e+06
1.127818000000000000e+06
1.127859000000000000e+06
1.127898000000000000e+06
1.127963000000000000e+06
1.128009000000000000e+06
1.128048000000000000e+06
1.128104000000000000e+06
1.128142000000000000e+06
1.128190000000000000e+06
1.128235000000000000e+06
1.128287000000000000e+06
1.128345000000000000e+06
1.128390000000000000e+06
1.128429000000000000e+06
1.128471000000000000e+06
1.128512000000000000e+06
1.128560000000000000e+06
1.128609000000000000e+06
1.128662000000000000e+06
1.128707000000000000e+06
1.128757000000000000e+06
1.128795000000000000e+06
1.128843000000000000e+06
1.128881000000000000e+06
1.128926000000000000e+06
1.128960000000000000e+06
1.129003000000000000e+06
1.129049000000000000e+06
1.129094000000000000e+06
1.129144000000000000e+06
1.129189000000000000e+06
1.129232000000000000e+06
1.129280000000000000e+06
1.129335000000000000e+06
1.129373000000000000e+06
1.129420000000000000e+06
1.129464000000000000e+06
1.129513000000000000e+06
1.129552000000000000e+06
1.129593000000000000e+06
1.129643000000000000e+06
1.129692000000000000e+06
1.129742000000000000e+06
1.129792000000000000e+06
1.129838000000000000e+06
1.129883000000000000e+06
1.129935000000000000e+06
1.129981000000000000e+06
1.130013000000000000e+06
1.130062000000000000e+06
1.130097000000000000e+06
1.130145000000000000e+06
1.130196000000000000e+06
1.130236000000000000e+06
1.130286000000000000e+06
1.130336000000000000e+06
1.130383000000000000e+06
1.130426000000000000e+06
1.130457000000000000e+06
1.130502000000000000e+06
1.130555000000000000e+06
1.130601000000000000e+06
1.130644000000000000e+06
1.130697000000000000e+06
1.130742000000000000e+06
1.130775000000000000e+06
1.130817000000000000e+06
1.130861000000000000e+06
1.130912000000000000e+06
1.130957000000000000e+06
1.131001000000000000e+06
1.131050000000000000e+06
1.131091000000000000e+06
1.131134000000000000e+06
1.131182000000000000e+06
1.131221000000000000e+06
1.131277000000000000e+06
1.131334000000000000e+06
1.131377000000000000e+06
1.131434000000000000e+06
1.131482000000000000e+06
1.131543000000000000e+06
1.131580000000000000e+06
1.131634000000000000e+06
1.131668000000000000e+06
1.131711000000000000e+06
1.131760000000000000e+06
1.131813000000000000e+06
1.131861000000000000e+06
1.131912000000000000e+06
1.131963000000000000e+06
1.132014000000000000e+06
1.132064000000000000e+06
1.132125000000000000e+06
1.132165000000000000e+06
1.132216000000000000e+06
1.132266000000000000e+06
1.132314000000000000e+06
1.132358000000000000e+06
1.132399000000000000e+06
1.132446000000000000e+06
1.132485000000000000e+06
1.132534000000000000e+06
1.132578000000000000e+06
1.132633000000000000e+06
1.132688000000000000e+06
1.132729000000000000e+06
1.132785000000000000e+06
1.132830000000000000e+06
1.132877000000000000e+06
1.132920000000000000e+06
1.132960000000000000e+06
1.133003000000000000e+06
1.133052000000000000e+06
1.133089000000000000e+06
1.133140000000000000e+06
1.133188000000000000e+06
1.133235000000000000e+06
1.133284000000000000e+06
1.133321000000000000e+06
1.133380000000000000e+06
1.133425000000000000e+06
1.133466000000000000e+06
1.133516000000000000e+06
1.133563000000000000e+06
1.133616000000000000e+06
1.133657000000000000e+06
1.133704000000000000e+06
1.133763000000000000e+06
1.133800000000000000e+06
1.133854000000000000e+06
1.133895000000000000e+06
1.133937000000000000e+06
1.133970000000000000e+06
1.134011000000000000e+06
1.134068000000000000e+06
1.134096000000000000e+06
1.134131000000000000e+06
1.134172000000000000e+06
1.134204000000000000e+06
1.134253000000000000e+06
1.134303000000000000e+06
1.134354000000000000e+06
1.134402000000000000e+06
1.134444000000000000e+06
1.134488000000000000e+06
1.134533000000000000e+06
1.134584000000000000e+06
1.134633000000000000e+06
1.134691000000000000e+06
1.134740000000000000e+06
1.134783000000000000e+06
1.134823000000000000e+06
1.134877000000000000e+06
1.134923000000000000e+06
1.134966000000000000e+06
1.135010000000000000e+06
1.135058000000000000e+06
1.135105000000000000e+06
1.135148000000000000e+06
1.135202000000000000e+06
1.135249000000000000e+06
1.135287000000000000e+06
1.135342000000000000e+06
1.135383000000000000e+06
1.135420000000000000e+06
1.135469000000000000e+06
1.135501000000000000e+06
1.135545000000000000e+06
1.135594000000000000e+06
1.135646000000000000e+06
1.135688000000000000e+06
1.135733000000000000e+06
1.135780000000000000e+06
1.135832000000000000e+06
1.135882000000000000e+06
1.135929000000000000e+06
1.135970000000000000e+06
1.136021000000000000e+06
1.136059000000000000e+06
1.136100000000000000e+06
1.136149000000000000e+06
1.136193000000000000e+06
1.136240000000000000e+06
1.136283000000000000e+06
1.136328000000000000e+06
1.136381000000000000e+06
1.136429000000000000e+06
1.136474000000000000e+06
1.136520000000000000e+06
1.136569000000000000e+06
1.136613000000000000e+06
1.136657000000000000e+06
1.136702000000000000e+06
1.136753000000000000e+06
1.136815000000000000e+06
1.136866000000000000e+06
1.136918000000000000e+06
1.136969000000000000e+06
1.137013000000000000e+06
1.137057000000000000e+06
1.137089000000000000e+06
1.137125000000000000e+06
1.137170000000000000e+06
1.137220000000000000e+06
1.137269000000000000e+06
1.137314000000000000e+06
1.137353000000000000e+06
1.137390000000000000e+06
1.137433000000000000e+06
1.137486000000000000e+06
1.137521000000000000e+06
1.137559000000000000e+06
1.137604000000000000e+06
1.137647000000000000e+06
1.137701000000000000e+06
1.137745000000000000e+06
1.137793000000000000e+06
1.137837000000000000e+06
1.137882000000000000e+06
1.137931000000000000e+06
1.137978000000000000e+06
1.138019000000000000e+06
1.138068000000000000e+06
1.138121000000000000e+06
1.138173000000000000e+06
1.138227000000000000e+06
1.138273000000000000e+06
1.138317000000000000e+06
1.138373000000000000e+06
1.138405000000000000e+06
1.138451000000000000e+06
1.138506000000000000e+06
1.138553000000000000e+06
1.138602000000000000e+06
1.138651000000000000e+06
1.138699000000000000e+06
1.138747000000000000e+06
1.138805000000000000e+06
1.138846000000000000e+06
1.138894000000000000e+06
1.138945000000000000e+06
1.139006000000000000e+06
1.139064000000000000e+06
1.139107000000000000e+06
1.139148000000000000e+06
1.139200000000000000e+06
1.139243000000000000e+06
1.139290000000000000e+06
1.139343000000000000e+06
1.139387000000000000e+06
1.139431000000000000e+06
1.139488000000000000e+06
1.139534000000000000e+06
1.139573000000000000e+06
1.139627000000000000e+06
1.139682000000000000e+06
1.139731000000000000e+06
1.139778000000000000e+06
1.139827000000000000e+06
1.139870000000000000e+06
1.139909000000000000e+06
1.139956000000000000e+06
1.139994000000000000e+06
1.140046000000000000e+06
1.140086000000000000e+06
1.140131000000000000e+06
1.140174000000000000e+06
1.140221000000000000e+06
1.140254000000000000e+06
1.140309000000000000e+06
1.140358000000000000e+06
1.140399000000000000e+06
1.140441000000000000e+06
1.140488000000000000e+06
1.140530000000000000e+06
1.140576000000000000e+06
1.140614000000000000e+06
1.140671000000000000e+06
1.140725000000000000e+06
1.140781000000000000e+06
1.140824000000000000e+06
1.140864000000000000e+06
1.140909000000000000e+06
1.140960000000000000e+06
1.140993000000000000e+06
1.141043000000000000e+06
1.141084000000000000e+06
1.141125000000000000e+06
1.141168000000000000e+06
1.141213000000000000e+06
1.141256000000000000e+06
1.141305000000000000e+06
1.141346000000000000e+06
1.141396000000000000e+06
1.141442000000000000e+06
1.141487000000000000e+06
1.141541000000000000e+06
1.141605000000000000e+06
1.141654000000000000e+06
1.141694000000000000e+06
1.141746000000000000e+06
1.141796000000000000e+06
1.141842000000000000e+06
1.141894000000000000e+06
1.141942000000000000e+06
1.141989000000000000e+06
1.142030000000000000e+06
1.142070000000000000e+06
1.142116000000000000e+06
1.142167000000000000e+06
1.142220000000000000e+06
1.142269000000000000e+06
1.142301000000000000e+06
1.142350000000000000e+06
1.142394000000000000e+06
1.142443000000000000e+06
1.142494000000000000e+06
1.142539000000000000e+06
1.142575000000000000e+06
1.142623000000000000e+06
1.142668000000000000e+06
1.142722000000000000e+06
1.142778000000000000e+06
1.142813000000000000e+06
1.142855000000000000e+06
1.142903000000000000e+06
1.142945000000000000e+06
1.142981000000000000e+06
1.143026000000000000e+06
1.143076000000000000e+06
1.143135000000000000e+06
1.143178000000000000e+06
1.143211000000000000e+06
1.143244000000000000e+06
1.143298000000000000e+06
1.143341000000000000e+06
1.143388000000000000e+06
1.143441000000000000e+06
1.143492000000000000e+06
1.143539000000000000e+06
1.143586000000000000e+06
1.143637000000000000e+06
1.143683000000000000e+06
1.143732000000000000e+06
1.143782000000000000e+06
1.143833000000000000e+06
1.143879000000000000e+06
1.143945000000000000e+06
1.144001000000000000e+06
1.144045000000000000e+06
1.144102000000000000e+06
1.144151000000000000e+06
1.144205000000000000e+06
1.144260000000000000e+06
1.144303000000000000e+06
1.144347000000000000e+06
1.144386000000000000e+06
1.144435000000000000e+06
1.144481000000000000e+06
1.144532000000000000e+06
1.144572000000000000e+06
1.144623000000000000e+06
1.144676000000000000e+06
1.144720000000000000e+06
1.144762000000000000e+06
1.144800000000000000e+06
1.144856000000000000e+06
1.144914000000000000e+06
1.144964000000000000e+06
1.145007000000000000e+06
1.145048000000000000e+06
1.145099000000000000e+06
1.145148000000000000e+06
1.145195000000000000e+06
1.145230000000000000e+06
1.145280000000000000e+06
1.145331000000000000e+06
1.145382000000000000e+06
1.145433000000000000e+06
1.145483000000000000e+06
1.145529000000000000e+06
1.145573000000000000e+06
1.145627000000000000e+06
1.145677000000000000e+06
1.145718000000000000e+06
1.145765000000000000e+06
1.145810000000000000e+06
1.145856000000000000e+06
1.145897000000000000e+06
1.145957000000000000e+06
1.146017000000000000e+06
1.146067000000000000e+06
1.146108000000000000e+06
1.146155000000000000e+06
1.146208000000000000e+06
1.146247000000000000e+06
1.146295000000000000e+06
1.146348000000000000e+06
1.146383000000000000e+06
1.146432000000000000e+06
1.146474000000000000e+06
1.146526000000000000e+06
1.146563000000000000e+06
1.146616000000000000e+06
1.146663000000000000e+06
1.146706000000000000e+06
1.146756000000000000e+06
1.146805000000000000e+06
1.146856000000000000e+06
1.146901000000000000e+06
1.146934000000000000e+06
1.146967000000000000e+06
1.147023000000000000e+06
1.147060000000000000e+06
1.147108000000000000e+06
1.147148000000000000e+06
1.147194000000000000e+06
1.147233000000000000e+06
1.147267000000000000e+06
1.147324000000000000e+06
1.147376000000000000e+06
1.147429000000000000e+06
1.147481000000000000e+06
1.147531000000000000e+06
1.147566000000000000e+06
1.147606000000000000e+06
1.147650000000000000e+06
1.147697000000000000e+06
1.147746000000000000e+06
1.147797000000000000e+06
1.147839000000000000e+06
1.147881000000000000e+06
1.147918000000000000e+06
1.147968000000000000e+06
1.148019000000000000e+06
1.148060000000000000e+06
1.148104000000000000e+06
1.148157000000000000e+06
1.148207000000000000e+06
1.148262000000000000e+06
1.148308000000000000e+06
1.148351000000000000e+06
1.148399000000000000e+06
1.148439000000000000e+06
1.148489000000000000e+06
1.148529000000000000e+06
1.148573000000000000e+06
1.148612000000000000e+06
1.148654000000000000e+06
1.148708000000000000e+06
1.148757000000000000e+06
1.148798000000000000e+06
1.148843000000000000e+06
1.148885000000000000e+06
1.148919000000000000e+06
1.148971000000000000e+06
1.149009000000000000e+06
1.149063000000000000e+06
1.149118000000000000e+06
1.149163000000000000e+06
1.149200000000000000e+06
1.149248000000000000e+06
1.149285000000000000e+06
1.149337000000000000e+06
1.149369000000000000e+06
1.149409000000000000e+06
1.149455000000000000e+06
1.149499000000000000e+06
1.149541000000000000e+06
1.149588000000000000e+06
1.149634000000000000e+06
1.149677000000000000e+06
1.149723000000000000e+06
1.149763000000000000e+06
1.149808000000000000e+06
1.149856000000000000e+06
1.149897000000000000e+06
1.149935000000000000e+06
1.149991000000000000e+06
1.150029000000000000e+06
1.150065000000000000e+06
1.150109000000000000e+06
1.150153000000000000e+06
1.150199000000000000e+06
1.150247000000000000e+06
1.150283000000000000e+06
1.150321000000000000e+06
1.150369000000000000e+06
1.150410000000000000e+06
1.150450000000000000e+06
1.150496000000000000e+06
1.150547000000000000e+06
1.150595000000000000e+06
1.150641000000000000e+06
1.150689000000000000e+06
1.150734000000000000e+06
1.150777000000000000e+06
1.150827000000000000e+06
1.150876000000000000e+06
1.150914000000000000e+06
1.150969000000000000e+06
1.151022000000000000e+06
1.151060000000000000e+06
1.151098000000000000e+06
1.151135000000000000e+06
1.151181000000000000e+06
1.151231000000000000e+06
1.151279000000000000e+06
1.151332000000000000e+06
1.151377000000000000e+06
1.151439000000000000e+06
1.151484000000000000e+06
1.151524000000000000e+06
1.151562000000000000e+06
1.151590000000000000e+06
1.151636000000000000e+06
1.151676000000000000e+06
1.151714000000000000e+06
1.151757000000000000e+06
1.151799000000000000e+06
1.151843000000000000e+06
1.151891000000000000e+06
1.151936000000000000e+06
1.151975000000000000e+06
1.152015000000000000e+06
1.152060000000000000e+06
1.152102000000000000e+06
1.152162000000000000e+06
1.152213000000000000e+06
1.152258000000000000e+06
1.152308000000000000e+06
1.152368000000000000e+06
1.152405000000000000e+06
1.152457000000000000e+06
1.152501000000000000e+06
1.152540000000000000e+06
1.152584000000000000e+06
1.152619000000000000e+06
1.152664000000000000e+06
1.152703000000000000e+06
1.152745000000000000e+06
1.152784000000000000e+06
1.152829000000000000e+06
1.152860000000000000e+06
1.152908000000000000e+06
1.152955000000000000e+06
1.152999000000000000e+06
1.153050000000000000e+06
1.153090000000000000e+06
1.153136000000000000e+06
1.153178000000000000e+06
1.153223000000000000e+06
1.153268000000000000e+06
1.153325000000000000e+06
1.153361000000000000e+06
1.153408000000000000e+06
1.153456000000000000e+06
1.153486000000000000e+06
1.153532000000000000e+06
1.153580000000000000e+06
1.153616000000000000e+06
1.153672000000000000e+06
1.153728000000000000e+06
1.153763000000000000e+06
1.153816000000000000e+06
1.153858000000000000e+06
1.153894000000000000e+06
1.153943000000000000e+06
1.153993000000000000e+06
1.154045000000000000e+06
1.154098000000000000e+06
1.154142000000000000e+06
1.154191000000000000e+06
1.154232000000000000e+06
1.154282000000000000e+06
1.154326000000000000e+06
1.154378000000000000e+06
1.154414000000000000e+06
1.154460000000000000e+06
1.154508000000000000e+06
1.154557000000000000e+06
1.154601000000000000e+06
1.154653000000000000e+06
1.154712000000000000e+06
1.154746000000000000e+06
1.154789000000000000e+06
1.154830000000000000e+06
1.154869000000000000e+06
1.154916000000000000e+06
1.154960000000000000e+06
1.155002000000000000e+06
1.155047000000000000e+06
1.155090000000000000e+06
1.155146000000000000e+06
1.155185000000000000e+06
1.155223000000000000e+06
1.155261000000000000e+06
1.155297000000000000e+06
1.155331000000000000e+06
1.155378000000000000e+06
1.155429000000000000e+06
1.155485000000000000e+06
1.155529000000000000e+06
1.155581000000000000e+06
1.155630000000000000e+06
1.155670000000000000e+06
1.155719000000000000e+06
1.155763000000000000e+06
1.155812000000000000e+06
1.155858000000000000e+06
1.155915000000000000e+06
1.155958000000000000e+06
1.156006000000000000e+06
1.156056000000000000e+06
1.156105000000000000e+06
1.156135000000000000e+06
1.156177000000000000e+06
1.156221000000000000e+06
1.156274000000000000e+06
1.156311000000000000e+06
1.156354000000000000e+06
1.156404000000000000e+06
1.156441000000000000e+06
1.156495000000000000e+06
1.156536000000000000e+06
1.156577000000000000e+06
1.156621000000000000e+06
1.156667000000000000e+06
1.156716000000000000e+06
1.156768000000000000e+06
1.156815000000000000e+06
1.156858000000000000e+06
1.156911000000000000e+06
1.156955000000000000e+06
1.157007000000000000e+06
1.157057000000000000e+06
1.157105000000000000e+06
1.157160000000000000e+06
1.157215000000000000e+06
1.157249000000000000e+06
1.157285000000000000e+06
1.157337000000000000e+06
1.157371000000000000e+06
1.157416000000000000e+06
1.157472000000000000e+06
1.157506000000000000e+06
1.157554000000000000e+06
1.157591000000000000e+06
1.157633000000000000e+06
1.157674000000000000e+06
1.157716000000000000e+06
1.157755000000000000e+06
1.157792000000000000e+06
1.157837000000000000e+06
1.157881000000000000e+06
1.157925000000000000e+06
1.157970000000000000e+06
1.158016000000000000e+06
1.158060000000000000e+06
1.158107000000000000e+06
1.158155000000000000e+06
1.158188000000000000e+06
1.158225000000000000e+06
1.158275000000000000e+06
1.158326000000000000e+06
1.158373000000000000e+06
1.158421000000000000e+06
1.158468000000000000e+06
1.158513000000000000e+06
1.158546000000000000e+06
1.158582000000000000e+06
1.158620000000000000e+06
1.158667000000000000e+06
1.158711000000000000e+06
1.158750000000000000e+06
1.158787000000000000e+06
1.158833000000000000e+06
1.158877000000000000e+06
1.158935000000000000e+06
1.158986000000000000e+06
1.159031000000000000e+06
1.159084000000000000e+06
1.159127000000000000e+06
1.159171000000000000e+06
1.159226000000000000e+06
1.159273000000000000e+06
1.159317000000000000e+06
1.159368000000000000e+06
1.159416000000000000e+06
1.159458000000000000e+06
1.159495000000000000e+06
1.159536000000000000e+06
1.159580000000000000e+06
1.159618000000000000e+06
1.159664000000000000e+06
1.159704000000000000e+06
1.159756000000000000e+06
1.159801000000000000e+06
1.159845000000000000e+06
1.159886000000000000e+06
1.159922000000000000e+06
1.159968000000000000e+06
1.160015000000000000e+06
1.160070000000000000e+06
1.160107000000000000e+06
1.160142000000000000e+06
1.160187000000000000e+06
1.160246000000000000e+06
1.160276000000000000e+06
1.160320000000000000e+06
1.160363000000000000e+06
1.160414000000000000e+06
1.160463000000000000e+06
1.160510000000000000e+06
1.160563000000000000e+06
1.160604000000000000e+06
1.160655000000000000e+06
1.160691000000000000e+06
1.160741000000000000e+06
1.160792000000000000e+06
1.160838000000000000e+06
1.160880000000000000e+06
1.160913000000000000e+06
1.160949000000000000e+06
1.160988000000000000e+06
1.161030000000000000e+06
1.161056000000000000e+06
1.161097000000000000e+06
1.161136000000000000e+06
1.161186000000000000e+06
1.161232000000000000e+06
1.161284000000000000e+06
1.161320000000000000e+06
1.161361000000000000e+06
1.161406000000000000e+06
1.161444000000000000e+06
1.161499000000000000e+06
1.161537000000000000e+06
1.161577000000000000e+06
1.161619000000000000e+06
1.161658000000000000e+06
1.161697000000000000e+06
1.161746000000000000e+06
1.161789000000000000e+06
1.161838000000000000e+06
1.161885000000000000e+06
1.161918000000000000e+06
1.161967000000000000e+06
1.162016000000000000e+06
1.162054000000000000e+06
1.162102000000000000e+06
1.162143000000000000e+06
1.162187000000000000e+06
1.162238000000000000e+06
1.162286000000000000e+06
1.162330000000000000e+06
1.162374000000000000e+06
1.162423000000000000e+06
1.162470000000000000e+06
1.162505000000000000e+06
1.162553000000000000e+06
1.162591000000000000e+06
1.162630000000000000e+06
1.162664000000000000e+06
1.162704000000000000e+06
1.162745000000000000e+06
1.162784000000000000e+06
1.162839000000000000e+06
1.162883000000000000e+06
1.162927000000000000e+06
1.162967000000000000e+06
1.163016000000000000e+06
1.163052000000000000e+06
1.163110000000000000e+06
1.163157000000000000e+06
1.163195000000000000e+06
1.163236000000000000e+06
1.163283000000000000e+06
1.163335000000000000e+06
1.163390000000000000e+06
1.163432000000000000e+06
1.163480000000000000e+06
1.163519000000000000e+06
1.163570000000000000e+06
1.163616000000000000e+06
1.163658000000000000e+06
1.163715000000000000e+06
1.163760000000000000e+06
1.163799000000000000e+06
1.163840000000000000e+06
1.163883000000000000e+06
1.163934000000000000e+06
1.163989000000000000e+06
1.164032000000000000e+06
1.164079000000000000e+06
1.164116000000000000e+06
1.164164000000000000e+06
1.164215000000000000e+06
1.164271000000000000e+06
1.164318000000000000e+06
1.164365000000000000e+06
1.164402000000000000e+06
1.164447000000000000e+06
1.164490000000000000e+06
1.164528000000000000e+06
1.164573000000000000e+06
1.164616000000000000e+06
1.164658000000000000e+06
1.164703000000000000e+06
1.164737000000000000e+06
1.164776000000000000e+06
1.164823000000000000e+06
1.164861000000000000e+06
1.164913000000000000e+06
1.164964000000000000e+06
1.165008000000000000e+06
1.165050000000000000e+06
1.165090000000000000e+06
1.165139000000000000e+06
1.165181000000000000e+06
1.165227000000000000e+06
1.165273000000000000e+06
1.165319000000000000e+06
1.165360000000000000e+06
1.165398000000000000e+06
1.165444000000000000e+06
1.165498000000000000e+06
1.165528000000000000e+06
1.165563000000000000e+06
1.165592000000000000e+06
1.165630000000000000e+06
1.165677000000000000e+06
1.165718000000000000e+06
1.165762000000000000e+06
1.165811000000000000e+06
1.165856000000000000e+06
1.165893000000000000e+06
1.165946000000000000e+06
1.165981000000000000e+06
1.166017000000000000e+06
1.166060000000000000e+06
1.166118000000000000e+06
1.166157000000000000e+06
1.166210000000000000e+06
1.166250000000000000e+06
1.166286000000000000e+06
1.166320000000000000e+06
1.166358000000000000e+06
1.166399000000000000e+06
1.166439000000000000e+06
1.166479000000000000e+06
1.166520000000000000e+06
1.166564000000000000e+06
1.166615000000000000e+06
1.166665000000000000e+06
1.166723000000000000e+06
1.166782000000000000e+06
1.166820000000000000e+06
1.166863000000000000e+06
1.166905000000000000e+06
1.166953000000000000e+06
1.166993000000000000e+06
1.167033000000000000e+06
1.167081000000000000e+06
1.167127000000000000e+06
1.167191000000000000e+06
1.167236000000000000e+06
1.167282000000000000e+06
1.167327000000000000e+06
1.167371000000000000e+06
1.167420000000000000e+06
1.167459000000000000e+06
1.167503000000000000e+06
1.167554000000000000e+06
1.167593000000000000e+06
1.167645000000000000e+06
1.167687000000000000e+06
1.167717000000000000e+06
1.167761000000000000e+06
1.167808000000000000e+06
1.167853000000000000e+06
1.167892000000000000e+06
1.167934000000000000e+06
1.167978000000000000e+06
1.168018000000000000e+06
1.168067000000000000e+06
1.168106000000000000e+06
1.168151000000000000e+06
1.168193000000000000e+06
1.168242000000000000e+06
1.168293000000000000e+06
1.168334000000000000e+06
1.168384000000000000e+06
1.168442000000000000e+06
1.168489000000000000e+06
1.168535000000000000e+06
1.168591000000000000e+06
1.168625000000000000e+06
1.168656000000000000e+06
1.168713000000000000e+06
1.168765000000000000e+06
1.168812000000000000e+06
1.168856000000000000e+06
1.168895000000000000e+06
1.168941000000000000e+06
1.168989000000000000e+06
1.169046000000000000e+06
1.169097000000000000e+06
1.169160000000000000e+06
1.169208000000000000e+06
1.169259000000000000e+06
1.169299000000000000e+06
1.169343000000000000e+06
1.169397000000000000e+06
1.169443000000000000e+06
1.169487000000000000e+06
1.169530000000000000e+06
1.169573000000000000e+06
1.169621000000000000e+06
1.169667000000000000e+06
1.169727000000000000e+06
1.169772000000000000e+06
1.169812000000000000e+06
1.169875000000000000e+06
1.169921000000000000e+06
1.169958000000000000e+06
1.169995000000000000e+06
1.170031000000000000e+06
1.170073000000000000e+06
1.170117000000000000e+06
1.170177000000000000e+06
1.170221000000000000e+06
1.170257000000000000e+06
1.170298000000000000e+06
1.170337000000000000e+06
1.170382000000000000e+06
1.170430000000000000e+06
1.170472000000000000e+06
1.170520000000000000e+06
1.170562000000000000e+06
1.170614000000000000e+06
1.170661000000000000e+06
1.170700000000000000e+06
1.170744000000000000e+06
1.170783000000000000e+06
1.170832000000000000e+06
1.170878000000000000e+06
1.170923000000000000e+06
1.170966000000000000e+06
1.171017000000000000e+06
1.171064000000000000e+06
1.171111000000000000e+06
1.171168000000000000e+06
1.171211000000000000e+06
1.171248000000000000e+06
1.171284000000000000e+06
1.171327000000000000e+06
1.171365000000000000e+06
1.171412000000000000e+06
1.171459000000000000e+06
1.171508000000000000e+06
1.171551000000000000e+06
1.171594000000000000e+06
1.171638000000000000e+06
1.171693000000000000e+06
1.171723000000000000e+06
1.171772000000000000e+06
1.171817000000000000e+06
1.171859000000000000e+06
1.171898000000000000e+06
1.171938000000000000e+06
1.171988000000000000e+06
1.172025000000000000e+06
1.172056000000000000e+06
1.172103000000000000e+06
1.172146000000000000e+06
1.172188000000000000e+06
1.172237000000000000e+06
1.172261000000000000e+06
1.172293000000000000e+06
1.172333000000000000e+06
1.172376000000000000e+06
1.172417000000000000e+06
1.172463000000000000e+06
1.172517000000000000e+06
1.172552000000000000e+06
1.172592000000000000e+06
1.172632000000000000e+06
1.172670000000000000e+06
1.172714000000000000e+06
1.172759000000000000e+06
1.172796000000000000e+06
1.172833000000000000e+06
1.172883000000000000e+06
1.172946000000000000e+06
1.173004000000000000e+06
1.173050000000000000e+06
1.173093000000000000e+06
1.173129000000000000e+06
1.173175000000000000e+06
1.173222000000000000e+06
1.173258000000000000e+06
1.173299000000000000e+06
1.173350000000000000e+06
1.173391000000000000e+06
1.173432000000000000e+06
1.173487000000000000e+06
1.173527000000000000e+06
1.173564000000000000e+06
1.173610000000000000e+06
1.173655000000000000e+06
1.173696000000000000e+06
1.173748000000000000e+06
1.173797000000000000e+06
1.173850000000000000e+06
1.173888000000000000e+06
1.173933000000000000e+06
1.173971000000000000e+06
1.174015000000000000e+06
1.174061000000000000e+06
1.174113000000000000e+06
1.174171000000000000e+06
1.174198000000000000e+06
1.174235000000000000e+06
1.174285000000000000e+06
1.174331000000000000e+06
1.174377000000000000e+06
1.174424000000000000e+06
1.174482000000000000e+06
1.174525000000000000e+06
1.174562000000000000e+06
1.174618000000000000e+06
1.174653000000000000e+06
1.174696000000000000e+06
1.174753000000000000e+06
1.174785000000000000e+06
1.174825000000000000e+06
1.174869000000000000e+06
1.174913000000000000e+06
1.174946000000000000e+06
1.174988000000000000e+06
1.175019000000000000e+06
1.175064000000000000e+06
1.175094000000000000e+06
1.175142000000000000e+06
1.175195000000000000e+06
1.175235000000000000e+06
1.175281000000000000e+06
1.175311000000000000e+06
1.175352000000000000e+06
1.175403000000000000e+06
1.175451000000000000e+06
1.175484000000000000e+06
1.175529000000000000e+06
1.175566000000000000e+06
1.175618000000000000e+06
1.175664000000000000e+06
1.175701000000000000e+06
1.175747000000000000e+06
1.175784000000000000e+06
1.175826000000000000e+06
1.175865000000000000e+06
1.175908000000000000e+06
1.175947000000000000e+06
1.176003000000000000e+06
1.176049000000000000e+06
1.176087000000000000e+06
1.176141000000000000e+06
1.176183000000000000e+06
1.176232000000000000e+06
1.176271000000000000e+06
1.176323000000000000e+06
1.176370000000000000e+06
1.176410000000000000e+06
1.176453000000000000e+06
1.176498000000000000e+06
1.176545000000000000e+06
1.176585000000000000e+06
1.176633000000000000e+06
1.176679000000000000e+06
1.176719000000000000e+06
1.176759000000000000e+06
1.176811000000000000e+06
1.176855000000000000e+06
1.176891000000000000e+06
1.176929000000000000e+06
1.176970000000000000e+06
1.177017000000000000e+06
1.177066000000000000e+06
1.177112000000000000e+06
1.177163000000000000e+06
1.177204000000000000e+06
1.177249000000000000e+06
1.177286000000000000e+06
1.177329000000000000e+06
1.177381000000000000e+06
1.177425000000000000e+06
1.177473000000000000e+06
1.177505000000000000e+06
1.177553000000000000e+06
1.177598000000000000e+06
1.177636000000000000e+06
1.177675000000000000e+06
1.177717000000000000e+06
1.177753000000000000e+06
1.177796000000000000e+06
1.177846000000000000e+06
1.177892000000000000e+06
1.177935000000000000e+06
1.177978000000000000e+06
1.178022000000000000e+06
1.178064000000000000e+06
1.178117000000000000e+06
1.178158000000000000e+06
1.178194000000000000e+06
1.178246000000000000e+06
1.178287000000000000e+06
1.178333000000000000e+06
1.178378000000000000e+06
1.178412000000000000e+06
1.178452000000000000e+06
1.178480000000000000e+06
1.178508000000000000e+06
1.178554000000000000e+06
1.178595000000000000e+06
1.178633000000000000e+06
1.178684000000000000e+06
1.178729000000000000e+06
1.178784000000000000e+06
1.178825000000000000e+06
1.178865000000000000e+06
1.178910000000000000e+06
1.178955000000000000e+06
1.179012000000000000e+06
1.179053000000000000e+06
1.179107000000000000e+06
1.179140000000000000e+06
1.179182000000000000e+06
1.179227000000000000e+06
1.179274000000000000e+06
1.179327000000000000e+06
1.179370000000000000e+06
1.179420000000000000e+06
1.179477000000000000e+06
1.179514000000000000e+06
1.179549000000000000e+06
1.179598000000000000e+06
1.179639000000000000e+06
1.179673000000000000e+06
1.179727000000000000e+06
1.179774000000000000e+06
1.179813000000000000e+06
1.179859000000000000e+06
1.179896000000000000e+06
1.179941000000000000e+06
1.179989000000000000e+06
1.180043000000000000e+06
1.180095000000000000e+06
1.180141000000000000e+06
1.180183000000000000e+06
1.180225000000000000e+06
1.180281000000000000e+06
1.180327000000000000e+06
1.180361000000000000e+06
1.180415000000000000e+06
1.180457000000000000e+06
1.180507000000000000e+06
1.180548000000000000e+06
1.180586000000000000e+06
1.180629000000000000e+06
1.180672000000000000e+06
1.180716000000000000e+06
1.180755000000000000e+06
1.180788000000000000e+06
1.180834000000000000e+06
1.180878000000000000e+06
1.180920000000000000e+06
1.180959000000000000e+06
1.180995000000000000e+06
1.181055000000000000e+06
1.181104000000000000e+06
1.181145000000000000e+06
1.181181000000000000e+06
1.181233000000000000e+06
1.181278000000000000e+06
1.181331000000000000e+06
1.181377000000000000e+06
1.181427000000000000e+06
1.181478000000000000e+06
1.181526000000000000e+06
1.181568000000000000e+06
1.181613000000000000e+06
1.181654000000000000e+06
1.181699000000000000e+06
1.181752000000000000e+06
1.181796000000000000e+06
1.181837000000000000e+06
1.181879000000000000e+06
1.181926000000000000e+06
1.181968000000000000e+06
1.182015000000000000e+06
1.182063000000000000e+06
1.182107000000000000e+06
1.182145000000000000e+06
1.182181000000000000e+06
1.182215000000000000e+06
1.182258000000000000e+06
1.182298000000000000e+06
1.182333000000000000e+06
1.182372000000000000e+06
1.182423000000000000e+06
1.182454000000000000e+06
1.182487000000000000e+06
1.182524000000000000e+06
1.182566000000000000e+06
1.182620000000000000e+06
1.182661000000000000e+06
1.182709000000000000e+06
1.182753000000000000e+06
1.182779000000000000e+06
1.182823000000000000e+06
1.182860000000000000e+06
1.182901000000000000e+06
1.182947000000000000e+06
1.182998000000000000e+06
1.183042000000000000e+06
1.183087000000000000e+06
1.183138000000000000e+06
1.183178000000000000e+06
1.183227000000000000e+06
1.183272000000000000e+06
1.183318000000000000e+06
1.183348000000000000e+06
1.183384000000000000e+06
1.183429000000000000e+06
1.183466000000000000e+06
1.183511000000000000e+06
1.183561000000000000e+06
1.183613000000000000e+06
1.183659000000000000e+06
1.183689000000000000e+06
1.183728000000000000e+06
1.183774000000000000e+06
1.183815000000000000e+06
1.183852000000000000e+06
1.183901000000000000e+06
1.183954000000000000e+06
1.183991000000000000e+06
1.184036000000000000e+06
1.184089000000000000e+06
1.184130000000000000e+06
1.184170000000000000e+06
1.184209000000000000e+06
1.184247000000000000e+06
1.184279000000000000e+06
1.184332000000000000e+06
1.184379000000000000e+06
1.184415000000000000e+06
1.184459000000000000e+06
1.184496000000000000e+06
1.184543000000000000e+06
1.184584000000000000e+06
1.184630000000000000e+06
1.184671000000000000e+06
1.184711000000000000e+06
1.184751000000000000e+06
1.184801000000000000e+06
1.184849000000000000e+06
1.184898000000000000e+06
1.184950000000000000e+06
1.184993000000000000e+06
1.185030000000000000e+06
1.185080000000000000e+06
1.185119000000000000e+06
1.185159000000000000e+06
1.185199000000000000e+06
1.185250000000000000e+06
1.185299000000000000e+06
1.185347000000000000e+06
1.185389000000000000e+06
1.185425000000000000e+06
1.185470000000000000e+06
1.185518000000000000e+06
1.185567000000000000e+06
1.185604000000000000e+06
1.185642000000000000e+06
1.185679000000000000e+06
1.185717000000000000e+06
1.185757000000000000e+06
1.185801000000000000e+06
1.185836000000000000e+06
1.185879000000000000e+06
1.185924000000000000e+06
1.185964000000000000e+06
1.186007000000000000e+06
1.186062000000000000e+06
1.186103000000000000e+06
1.186152000000000000e+06
1.186188000000000000e+06
1.186240000000000000e+06
1.186273000000000000e+06
1.186316000000000000e+06
1.186350000000000000e+06
1.186397000000000000e+06
1.186438000000000000e+06
1.186480000000000000e+06
1.186519000000000000e+06
1.186552000000000000e+06
1.186599000000000000e+06
1.186638000000000000e+06
1.186682000000000000e+06
1.186727000000000000e+06
1.186755000000000000e+06
1.186789000000000000e+06
1.186840000000000000e+06
1.186886000000000000e+06
1.186936000000000000e+06
1.186974000000000000e+06
1.187017000000000000e+06
1.187047000000000000e+06
1.187088000000000000e+06
1.187124000000000000e+06
1.187163000000000000e+06
1.187200000000000000e+06
1.187231000000000000e+06
1.187289000000000000e+06
1.187342000000000000e+06
1.187379000000000000e+06
1.187428000000000000e+06
1.187475000000000000e+06
1.187527000000000000e+06
1.187570000000000000e+06
1.187611000000000000e+06
1.187649000000000000e+06
1.187692000000000000e+06
1.187744000000000000e+06
1.187788000000000000e+06
1.187834000000000000e+06
1.187868000000000000e+06
1.187909000000000000e+06
1.187955000000000000e+06
1.188001000000000000e+06
1.188045000000000000e+06
1.188091000000000000e+06
1.188135000000000000e+06
1.188179000000000000e+06
1.188221000000000000e+06
1.188271000000000000e+06
1.188323000000000000e+06
1.188367000000000000e+06
1.188407000000000000e+06
1.188443000000000000e+06
1.188486000000000000e+06
1.188519000000000000e+06
1.188561000000000000e+06
1.188609000000000000e+06
1.188651000000000000e+06
1.188693000000000000e+06
1.188729000000000000e+06
1.188782000000000000e+06
1.188826000000000000e+06
1.188864000000000000e+06
1.188914000000000000e+06
1.188949000000000000e+06
1.188996000000000000e+06
1.189044000000000000e+06
1.189096000000000000e+06
1.189145000000000000e+06
1.189184000000000000e+06
1.189231000000000000e+06
1.189271000000000000e+06
1.189314000000000000e+06
1.189357000000000000e+06
1.189401000000000000e+06
1.189445000000000000e+06
1.189478000000000000e+06
1.189522000000000000e+06
1.189562000000000000e+06
1.189610000000000000e+06
1.189648000000000000e+06
1.189695000000000000e+06
1.189734000000000000e+06
1.189771000000000000e+06
1.189817000000000000e+06
1.189865000000000000e+06
1.189915000000000000e+06
1.189962000000000000e+06
1.190009000000000000e+06
1.190064000000000000e+06
1.190106000000000000e+06
1.190145000000000000e+06
1.190194000000000000e+06
1.190239000000000000e+06
1.190294000000000000e+06
1.190340000000000000e+06
1.190383000000000000e+06
1.190434000000000000e+06
1.190487000000000000e+06
1.190536000000000000e+06
1.190567000000000000e+06
1.190604000000000000e+06
1.190649000000000000e+06
1.190683000000000000e+06
1.190720000000000000e+06
1.190768000000000000e+06
1.190821000000000000e+06
1.190866000000000000e+06
1.190909000000000000e+06
1.190951000000000000e+06
1.190989000000000000e+06
1.191023000000000000e+06
1.191070000000000000e+06
1.191109000000000000e+06
1.191147000000000000e+06
1.191195000000000000e+06
1.191231000000000000e+06
1.191262000000000000e+06
1.191310000000000000e+06
1.191359000000000000e+06
1.191391000000000000e+06
1.191428000000000000e+06
1.191465000000000000e+06
1.191502000000000000e+06
1.191556000000000000e+06
1.191592000000000000e+06
1.191627000000000000e+06
1.191663000000000000e+06
1.191713000000000000e+06
1.191759000000000000e+06
1.191800000000000000e+06
1.191837000000000000e+06
1.191887000000000000e+06
1.191916000000000000e+06
1.191967000000000000e+06
1.192005000000000000e+06
1.192050000000000000e+06
1.192096000000000000e+06
1.192137000000000000e+06
1.192181000000000000e+06
1.192228000000000000e+06
1.192284000000000000e+06
1.192329000000000000e+06
1.192365000000000000e+06
1.192415000000000000e+06
1.192451000000000000e+06
1.192489000000000000e+06
1.192527000000000000e+06
1.192568000000000000e+06
1.192609000000000000e+06
1.192654000000000000e+06
1.192703000000000000e+06
1.192737000000000000e+06
1.192786000000000000e+06
1.192832000000000000e+06
1.192878000000000000e+06
1.192916000000000000e+06
1.192966000000000000e+06
1.193007000000000000e+06
1.193052000000000000e+06
1.193089000000000000e+06
1.193135000000000000e+06
1.193173000000000000e+06
1.193220000000000000e+06
1.193256000000000000e+06
1.193297000000000000e+06
1.193335000000000000e+06
1.193375000000000000e+06
1.193418000000000000e+06
1.193466000000000000e+06
1.193499000000000000e+06
1.193543000000000000e+06
1.193582000000000000e+06
1.193625000000000000e+06
1.193672000000000000e+06
1.193701000000000000e+06
1.193759000000000000e+06
1.193799000000000000e+06
1.193839000000000000e+06
1.193881000000000000e+06
1.193923000000000000e+06
1.193959000000000000e+06
1.194005000000000000e+06
1.194042000000000000e+06
1.194078000000000000e+06
1.194119000000000000e+06
1.194161000000000000e+06
1.194202000000000000e+06
1.194236000000000000e+06
1.194275000000000000e+06
1.194319000000000000e+06
1.194355000000000000e+06
1.194398000000000000e+06
1.194454000000000000e+06
1.194497000000000000e+06
1.194538000000000000e+06
1.194575000000000000e+06
1.194621000000000000e+06
1.194653000000000000e+06
1.194696000000000000e+06
1.194737000000000000e+06
1.194780000000000000e+06
1.194822000000000000e+06
1.194854000000000000e+06
1.194898000000000000e+06
1.194940000000000000e+06
1.194965000000000000e+06
1.195009000000000000e+06
1.195050000000000000e+06
1.195089000000000000e+06
1.195121000000000000e+06
1.195166000000000000e+06
1.195211000000000000e+06
1.195254000000000000e+06
1.195301000000000000e+06
1.195350000000000000e+06
1.195384000000000000e+06
1.195426000000000000e+06
1.195460000000000000e+06
1.195507000000000000e+06
1.195541000000000000e+06
1.195584000000000000e+06
1.195624000000000000e+06
1.195677000000000000e+06
1.195719000000000000e+06
1.195758000000000000e+06
1.195812000000000000e+06
1.195854000000000000e+06
1.195891000000000000e+06
1.195929000000000000e+06
1.195975000000000000e+06
1.196019000000000000e+06
1.196063000000000000e+06
1.196113000000000000e+06
1.196155000000000000e+06
1.196195000000000000e+06
1.196240000000000000e+06
1.196287000000000000e+06
1.196331000000000000e+06
1.196369000000000000e+06
1.196414000000000000e+06
1.196462000000000000e+06
1.196498000000000000e+06
1.196538000000000000e+06
1.196576000000000000e+06
1.196621000000000000e+06
1.196658000000000000e+06
1.196699000000000000e+06
1.196733000000000000e+06
1.196765000000000000e+06
1.196813000000000000e+06
1.196859000000000000e+06
1.196902000000000000e+06
1.196948000000000000e+06
1.196986000000000000e+06
1.197019000000000000e+06
1.197067000000000000e+06
1.197105000000000000e+06
1.197149000000000000e+06
1.197188000000000000e+06
1.197222000000000000e+06
1.197266000000000000e+06
1.197319000000000000e+06
1.197357000000000000e+06
1.197390000000000000e+06
1.197430000000000000e+06
1.197475000000000000e+06
1.197510000000000000e+06
1.197555000000000000e+06
1.197592000000000000e+06
1.197642000000000000e+06
1.197673000000000000e+06
1.197722000000000000e+06
1.197763000000000000e+06
1.197800000000000000e+06
1.197847000000000000e+06
1.197882000000000000e+06
1.197917000000000000e+06
1.197949000000000000e+06
1.197990000000000000e+06
1.198024000000000000e+06
1.198078000000000000e+06
1.198119000000000000e+06
1.198155000000000000e+06
1.198195000000000000e+06
1.198237000000000000e+06
1.198268000000000000e+06
1.198315000000000000e+06
1.198361000000000000e+06
1.198402000000000000e+06
1.198446000000000000e+06
1.198493000000000000e+06
1.198542000000000000e+06
1.198595000000000000e+06
1.198635000000000000e+06
1.198679000000000000e+06
1.198730000000000000e+06
1.198759000000000000e+06
1.198804000000000000e+06
1.198851000000000000e+06
1.198884000000000000e+06
1.198917000000000000e+06
1.198957000000000000e+06
1.199001000000000000e+06
1.199040000000000000e+06
1.199082000000000000e+06
1.199138000000000000e+06
1.199178000000000000e+06
1.199206000000000000e+06
1.199247000000000000e+06
1.199291000000000000e+06
1.199339000000000000e+06
1.199373000000000000e+06
1.199420000000000000e+06
1.199473000000000000e+06
1.199524000000000000e+06
1.199566000000000000e+06
1.199615000000000000e+06
1.199658000000000000e+06
1.199700000000000000e+06
1.199752000000000000e+06
1.199792000000000000e+06
1.199830000000000000e+06
1.199865000000000000e+06
1.199899000000000000e+06
1.199939000000000000e+06
1.199977000000000000e+06
1.200017000000000000e+06
1.200071000000000000e+06
1.200108000000000000e+06
1.200157000000000000e+06
1.200194000000000000e+06
1.200231000000000000e+06
1.200274000000000000e+06
1.200316000000000000e+06
1.200355000000000000e+06
1.200398000000000000e+06
1.200448000000000000e+06
1.200492000000000000e+06
1.200522000000000000e+06
1.200569000000000000e+06
1.200613000000000000e+06
1.200659000000000000e+06
1.200710000000000000e+06
1.200753000000000000e+06
1.200777000000000000e+06
1.200801000000000000e+06
1.200847000000000000e+06
1.200885000000000000e+06
1.200919000000000000e+06
1.200961000000000000e+06
1.201010000000000000e+06
1.201057000000000000e+06
1.201104000000000000e+06
1.201148000000000000e+06
1.201186000000000000e+06
1.201226000000000000e+06
1.201258000000000000e+06
1.201292000000000000e+06
1.201340000000000000e+06
1.201373000000000000e+06
1.201423000000000000e+06
1.201454000000000000e+06
1.201499000000000000e+06
1.201536000000000000e+06
1.201574000000000000e+06
1.201605000000000000e+06
1.201645000000000000e+06
1.201690000000000000e+06
1.201729000000000000e+06
1.201768000000000000e+06
1.201808000000000000e+06
1.201848000000000000e+06
1.201905000000000000e+06
1.201945000000000000e+06
1.201982000000000000e+06
1.202022000000000000e+06
1.202060000000000000e+06
1.202107000000000000e+06
1.202163000000000000e+06
1.202197000000000000e+06
1.202231000000000000e+06
1.202283000000000000e+06
1.202319000000000000e+06
1.202355000000000000e+06
1.202399000000000000e+06
1.202438000000000000e+06
1.202478000000000000e+06
1.202514000000000000e+06
1.202560000000000000e+06
1.202608000000000000e+06
1.202647000000000000e+06
1.202696000000000000e+06
1.202737000000000000e+06
1.202781000000000000e+06
1.202818000000000000e+06
1.202853000000000000e+06
1.202899000000000000e+06
1.202945000000000000e+06
1.202979000000000000e+06
1.203017000000000000e+06
1.203060000000000000e+06
1.203092000000000000e+06
1.203129000000000000e+06
1.203168000000000000e+06
1.203207000000000000e+06
1.203239000000000000e+06
1.203275000000000000e+06
1.203305000000000000e+06
1.203351000000000000e+06
1.203382000000000000e+06
1.203422000000000000e+06
1.203465000000000000e+06
1.203503000000000000e+06
1.203535000000000000e+06
1.203580000000000000e+06
1.203626000000000000e+06
1.203668000000000000e+06
1.203698000000000000e+06
1.203741000000000000e+06
1.203786000000000000e+06
1.203820000000000000e+06
1.203857000000000000e+06
1.203896000000000000e+06
1.203942000000000000e+06
1.203986000000000000e+06
1.204039000000000000e+06
1.204094000000000000e+06
1.204134000000000000e+06
1.204175000000000000e+06
1.204218000000000000e+06
1.204249000000000000e+06
1.204283000000000000e+06
1.204318000000000000e+06
1.204362000000000000e+06
1.204411000000000000e+06
1.204463000000000000e+06
1.204494000000000000e+06
1.204530000000000000e+06
1.204569000000000000e+06
1.204616000000000000e+06
1.204657000000000000e+06
1.204698000000000000e+06
1.204743000000000000e+06
1.204792000000000000e+06
1.204840000000000000e+06
1.204871000000000000e+06
1.204919000000000000e+06
1.204956000000000000e+06
1.204997000000000000e+06
1.205041000000000000e+06
1.205084000000000000e+06
1.205121000000000000e+06
1.205149000000000000e+06
1.205184000000000000e+06
1.205232000000000000e+06
1.205264000000000000e+06
1.205305000000000000e+06
1.205342000000000000e+06
1.205379000000000000e+06
1.205418000000000000e+06
1.205451000000000000e+06
1.205493000000000000e+06
1.205536000000000000e+06
1.205578000000000000e+06
1.205609000000000000e+06
1.205648000000000000e+06
1.205683000000000000e+06
1.205718000000000000e+06
1.205759000000000000e+06
1.205799000000000000e+06
1.205842000000000000e+06
1.205881000000000000e+06
1.205917000000000000e+06
1.205959000000000000e+06
1.205997000000000000e+06
1.206032000000000000e+06
1.206075000000000000e+06
1.206105000000000000e+06
1.206146000000000000e+06
1.206185000000000000e+06
1.206220000000000000e+06
1.206268000000000000e+06
1.206300000000000000e+06
1.206344000000000000e+06
1.206389000000000000e+06
1.206440000000000000e+06
1.206485000000000000e+06
1.206523000000000000e+06
1.206564000000000000e+06
1.206604000000000000e+06
1.206643000000000000e+06
1.206688000000000000e+06
1.206728000000000000e+06
1.206774000000000000e+06
1.206824000000000000e+06
1.206878000000000000e+06
1.206907000000000000e+06
1.206940000000000000e+06
1.206981000000000000e+06
1.207021000000000000e+06
1.207058000000000000e+06
1.207101000000000000e+06
1.207138000000000000e+06
1.207188000000000000e+06
1.207231000000000000e+06
1.207260000000000000e+06
1.207303000000000000e+06
1.207341000000000000e+06
1.207376000000000000e+06
1.207411000000000000e+06
1.207458000000000000e+06
1.207500000000000000e+06
1.207533000000000000e+06
1.207577000000000000e+06
1.207618000000000000e+06
1.207657000000000000e+06
1.207710000000000000e+06
1.207762000000000000e+06
1.207798000000000000e+06
1.207843000000000000e+06
1.207871000000000000e+06
1.207915000000000000e+06
1.207960000000000000e+06
1.208005000000000000e+06
1.208046000000000000e+06
1.208082000000000000e+06
1.208125000000000000e+06
1.208160000000000000e+06
1.208208000000000000e+06
1.208246000000000000e+06
1.208289000000000000e+06
1.208328000000000000e+06
1.208374000000000000e+06
1.208423000000000000e+06
1.208453000000000000e+06
1.208487000000000000e+06
1.208517000000000000e+06
1.208555000000000000e+06
1.208597000000000000e+06
1.208637000000000000e+06
1.208675000000000000e+06
1.208712000000000000e+06
1.208748000000000000e+06
1.208797000000000000e+06
1.208834000000000000e+06
1.208871000000000000e+06
1.208904000000000000e+06
1.208941000000000000e+06
1.208987000000000000e+06
1.209024000000000000e+06
1.209061000000000000e+06
1.209095000000000000e+06
1.209156000000000000e+06
1.209201000000000000e+06
1.209243000000000000e+06
1.209288000000000000e+06
1.209329000000000000e+06
1.209365000000000000e+06
1.209397000000000000e+06
1.209438000000000000e+06
1.209468000000000000e+06
1.209506000000000000e+06
1.209555000000000000e+06
1.209601000000000000e+06
1.209641000000000000e+06
1.209683000000000000e+06
1.209717000000000000e+06
1.209760000000000000e+06
1.209797000000000000e+06
1.209845000000000000e+06
1.209889000000000000e+06
1.209921000000000000e+06
1.209963000000000000e+06
1.210013000000000000e+06
1.210057000000000000e+06
1.210103000000000000e+06
1.210149000000000000e+06
1.210190000000000000e+06
1.210235000000000000e+06
1.210277000000000000e+06
1.210317000000000000e+06
1.210353000000000000e+06
1.210404000000000000e+06
1.210450000000000000e+06
1.210490000000000000e+06
1.210532000000000000e+06
1.210573000000000000e+06
1.210615000000000000e+06
1.210671000000000000e+06
1.210713000000000000e+06
1.210739000000000000e+06
1.210782000000000000e+06
1.210822000000000000e+06
1.210866000000000000e+06
1.210904000000000000e+06
1.210948000000000000e+06
1.210989000000000000e+06
1.211017000000000000e+06
1.211062000000000000e+06
1.211093000000000000e+06
1.211139000000000000e+06
1.211183000000000000e+06
1.211221000000000000e+06
1.211256000000000000e+06
1.211304000000000000e+06
1.211354000000000000e+06
1.211387000000000000e+06
1.211431000000000000e+06
1.211481000000000000e+06
1.211519000000000000e+06
1.211572000000000000e+06
1.211614000000000000e+06
1.211650000000000000e+06
1.211676000000000000e+06
1.211714000000000000e+06
1.211747000000000000e+06
1.211781000000000000e+06
1.211830000000000000e+06
1.211868000000000000e+06
1.211924000000000000e+06
1.211960000000000000e+06
1.212012000000000000e+06
1.212057000000000000e+06
1.212091000000000000e+06
1.212133000000000000e+06
1.212176000000000000e+06
1.212217000000000000e+06
1.212262000000000000e+06
1.212295000000000000e+06
1.212325000000000000e+06
1.212373000000000000e+06
1.212417000000000000e+06
1.212454000000000000e+06
1.212510000000000000e+06
1.212558000000000000e+06
1.212606000000000000e+06
1.212648000000000000e+06
1.212685000000000000e+06
1.212736000000000000e+06
1.212771000000000000e+06
1.212818000000000000e+06
1.212855000000000000e+06
1.212889000000000000e+06
1.212936000000000000e+06
1.212971000000000000e+06
1.213012000000000000e+06
1.213059000000000000e+06
1.213100000000000000e+06
1.213151000000000000e+06
1.213193000000000000e+06
1.213234000000000000e+06
1.213273000000000000e+06
1.213315000000000000e+06
1.213356000000000000e+06
1.213398000000000000e+06
1.213448000000000000e+06
1.213493000000000000e+06
1.213527000000000000e+06
1.213581000000000000e+06
1.213625000000000000e+06
1.213661000000000000e+06
1.213708000000000000e+06
1.213743000000000000e+06
1.213780000000000000e+06
1.213822000000000000e+06
1.213863000000000000e+06
1.213903000000000000e+06
1.213954000000000000e+06
1.213999000000000000e+06
1.214035000000000000e+06
1.214065000000000000e+06
1.214108000000000000e+06
1.214156000000000000e+06
1.214206000000000000e+06
1.214246000000000000e+06
1.214273000000000000e+06
1.214321000000000000e+06
1.214352000000000000e+06
1.214394000000000000e+06
1.214433000000000000e+06
1.214468000000000000e+06
1.214514000000000000e+06
1.214536000000000000e+06
1.214577000000000000e+06
1.214616000000000000e+06
1.214659000000000000e+06
1.214705000000000000e+06
1.214756000000000000e+06
1.214808000000000000e+06
1.214855000000000000e+06
1.214900000000000000e+06
1.214933000000000000e+06
1.214974000000000000e+06
1.215005000000000000e+06
1.215042000000000000e+06
1.215081000000000000e+06
1.215120000000000000e+06
1.215150000000000000e+06
1.215196000000000000e+06
1.215240000000000000e+06
1.215288000000000000e+06
1.215331000000000000e+06
1.215378000000000000e+06
1.215410000000000000e+06
1.215455000000000000e+06
1.215490000000000000e+06
1.215532000000000000e+06
1.215578000000000000e+06
1.215625000000000000e+06
1.215663000000000000e+06
1.215712000000000000e+06
1.215756000000000000e+06
1.215790000000000000e+06
1.215838000000000000e+06
1.215881000000000000e+06
1.215933000000000000e+06
1.215975000000000000e+06
1.216018000000000000e+06
1.216065000000000000e+06
1.216111000000000000e+06
1.216147000000000000e+06
1.216183000000000000e+06
1.216216000000000000e+06
1.216254000000000000e+06
1.216303000000000000e+06
1.216335000000000000e+06
1.216374000000000000e+06
1.216420000000000000e+06
1.216461000000000000e+06
1.216507000000000000e+06
1.216551000000000000e+06
1.216584000000000000e+06
1.216619000000000000e+06
1.216661000000000000e+06
1.216692000000000000e+06
1.216732000000000000e+06
1.216774000000000000e+06
1.216821000000000000e+06
1.216865000000000000e+06
1.216913000000000000e+06
1.216953000000000000e+06
1.217001000000000000e+06
1.217041000000000000e+06
1.217082000000000000e+06
1.217128000000000000e+06
1.217172000000000000e+06
1.217224000000000000e+06
1.217260000000000000e+06
1.217308000000000000e+06
1.217357000000000000e+06
1.217402000000000000e+06
1.217439000000000000e+06
1.217478000000000000e+06
1.217512000000000000e+06
1.217559000000000000e+06
1.217591000000000000e+06
1.217624000000000000e+06
1.217667000000000000e+06
1.217700000000000000e+06
1.217746000000000000e+06
1.217789000000000000e+06
1.217829000000000000e+06
1.217872000000000000e+06
1.217921000000000000e+06
1.217951000000000000e+06
1.218003000000000000e+06
1.218047000000000000e+06
1.218086000000000000e+06
1.218128000000000000e+06
1.218174000000000000e+06
1.218213000000000000e+06
1.218255000000000000e+06
1.218290000000000000e+06
1.218332000000000000e+06
1.218370000000000000e+06
1.218406000000000000e+06
1.218454000000000000e+06
1.218485000000000000e+06
1.218519000000000000e+06
1.218567000000000000e+06
1.218607000000000000e+06
1.218644000000000000e+06
1.218691000000000000e+06
1.218732000000000000e+06
1.218766000000000000e+06
1.218795000000000000e+06
1.218835000000000000e+06
1.218884000000000000e+06
1.218924000000000000e+06
1.218955000000000000e+06
1.218986000000000000e+06
1.219030000000000000e+06
1.219072000000000000e+06
1.219106000000000000e+06
1.219135000000000000e+06
1.219186000000000000e+06
1.219238000000000000e+06
1.219272000000000000e+06
1.219307000000000000e+06
1.219351000000000000e+06
1.219387000000000000e+06
1.219417000000000000e+06
1.219445000000000000e+06
1.219491000000000000e+06
1.219533000000000000e+06
1.219573000000000000e+06
1.219615000000000000e+06
1.219655000000000000e+06
1.219701000000000000e+06
1.219756000000000000e+06
1.219806000000000000e+06
1.219838000000000000e+06
1.219872000000000000e+06
1.219902000000000000e+06
1.219939000000000000e+06
1.219974000000000000e+06
1.220018000000000000e+06
1.220056000000000000e+06
1.220096000000000000e+06
1.220137000000000000e+06
1.220175000000000000e+06
1.220211000000000000e+06
1.220244000000000000e+06
1.220293000000000000e+06
1.220339000000000000e+06
1.220376000000000000e+06
1.220409000000000000e+06
1.220445000000000000e+06
1.220486000000000000e+06
1.220525000000000000e+06
1.220562000000000000e+06
1.220610000000000000e+06
1.220651000000000000e+06
1.220698000000000000e+06
1.220748000000000000e+06
1.220787000000000000e+06
1.220827000000000000e+06
1.220866000000000000e+06
1.220904000000000000e+06
1.220949000000000000e+06
1.220998000000000000e+06
1.221034000000000000e+06
1.221077000000000000e+06
1.221117000000000000e+06
1.221158000000000000e+06
1.221201000000000000e+06
1.221236000000000000e+06
1.221284000000000000e+06
1.221324000000000000e+06
1.221355000000000000e+06
1.221398000000000000e+06
1.221432000000000000e+06
1.221467000000000000e+06
1.221508000000000000e+06
1.221555000000000000e+06
1.221605000000000000e+06
1.221642000000000000e+06
1.221679000000000000e+06
1.221723000000000000e+06
1.221767000000000000e+06
1.221811000000000000e+06
1.221851000000000000e+06
1.221887000000000000e+06
1.221924000000000000e+06
1.221967000000000000e+06
1.222004000000000000e+06
1.222034000000000000e+06
1.222074000000000000e+06
1.222110000000000000e+06
1.222151000000000000e+06
1.222193000000000000e+06
1.222244000000000000e+06
1.222293000000000000e+06
1.222332000000000000e+06
1.222367000000000000e+06
1.222417000000000000e+06
1.222471000000000000e+06
1.222509000000000000e+06
1.222538000000000000e+06
1.222587000000000000e+06
1.222627000000000000e+06
1.222667000000000000e+06
1.222704000000000000e+06
1.222740000000000000e+06
1.222783000000000000e+06
1.222825000000000000e+06
1.222865000000000000e+06
1.222914000000000000e+06
1.222956000000000000e+06
1.223004000000000000e+06
1.223038000000000000e+06
1.223086000000000000e+06
1.223128000000000000e+06
1.223172000000000000e+06
1.223206000000000000e+06
1.223244000000000000e+06
1.223276000000000000e+06
1.223310000000000000e+06
1.223347000000000000e+06
1.223376000000000000e+06
1.223416000000000000e+06
1.223462000000000000e+06
1.223498000000000000e+06
1.223525000000000000e+06
1.223562000000000000e+06
1.223599000000000000e+06
1.223636000000000000e+06
1.223678000000000000e+06
1.223719000000000000e+06
1.223758000000000000e+06
1.223800000000000000e+06
1.223848000000000000e+06
1.223884000000000000e+06
1.223926000000000000e+06
1.223962000000000000e+06
1.224009000000000000e+06
1.224043000000000000e+06
1.224083000000000000e+06
1.224120000000000000e+06
1.224166000000000000e+06
1.224191000000000000e+06
1.224231000000000000e+06
1.224275000000000000e+06
1.224323000000000000e+06
1.224370000000000000e+06
1.224415000000000000e+06
1.224450000000000000e+06
1.224485000000000000e+06
1.224517000000000000e+06
1.224560000000000000e+06
1.224601000000000000e+06
1.224635000000000000e+06
1.224675000000000000e+06
1.224721000000000000e+06
1.224743000000000000e+06
1.224789000000000000e+06
1.224835000000000000e+06
1.224878000000000000e+06
1.224918000000000000e+06
1.224957000000000000e+06
1.224990000000000000e+06
1.225025000000000000e+06
1.225072000000000000e+06
1.225105000000000000e+06
1.225144000000000000e+06
1.225181000000000000e+06
1.225225000000000000e+06
1.225274000000000000e+06
1.225319000000000000e+06
1.225363000000000000e+06
1.225406000000000000e+06
1.225438000000000000e+06
1.225479000000000000e+06
1.225525000000000000e+06
1.225559000000000000e+06
1.225595000000000000e+06
1.225637000000000000e+06
1.225675000000000000e+06
1.225719000000000000e+06
1.225767000000000000e+06
1.225810000000000000e+06
1.225849000000000000e+06
1.225891000000000000e+06
1.225934000000000000e+06
1.225970000000000000e+06
1.226003000000000000e+06
1.226043000000000000e+06
1.226080000000000000e+06
1.226117000000000000e+06
1.226159000000000000e+06
1.226201000000000000e+06
1.226252000000000000e+06
1.226302000000000000e+06
1.226348000000000000e+06
1.226390000000000000e+06
1.226428000000000000e+06
1.226470000000000000e+06
1.226505000000000000e+06
1.226541000000000000e+06
1.226579000000000000e+06
1.226620000000000000e+06
1.226662000000000000e+06
1.226695000000000000e+06
1.226727000000000000e+06
1.226760000000000000e+06
1.226794000000000000e+06
1.226834000000000000e+06
1.226873000000000000e+06
1.226916000000000000e+06
1.226957000000000000e+06
1.227001000000000000e+06
1.227035000000000000e+06
1.227082000000000000e+06
1.227120000000000000e+06
1.227157000000000000e+06
1.227198000000000000e+06
1.227239000000000000e+06
1.227264000000000000e+06
1.227309000000000000e+06
1.227349000000000000e+06
1.227386000000000000e+06
1.227430000000000000e+06
1.227466000000000000e+06
1.227510000000000000e+06
1.227546000000000000e+06
1.227591000000000000e+06
1.227627000000000000e+06
1.227662000000000000e+06
1.227703000000000000e+06
1.227745000000000000e+06
1.227781000000000000e+06
1.227827000000000000e+06
1.227859000000000000e+06
1.227900000000000000e+06
1.227941000000000000e+06
1.227986000000000000e+06
1.228037000000000000e+06
1.228072000000000000e+06
1.228125000000000000e+06
1.228174000000000000e+06
1.228207000000000000e+06
1.228247000000000000e+06
1.228274000000000000e+06
1.228320000000000000e+06
1.228351000000000000e+06
1.228394000000000000e+06
1.228441000000000000e+06
1.228486000000000000e+06
1.228526000000000000e+06
1.228555000000000000e+06
1.228603000000000000e+06
1.228642000000000000e+06
1.228677000000000000e+06
1.228706000000000000e+06
1.228750000000000000e+06
1.228779000000000000e+06
1.228814000000000000e+06
1.228855000000000000e+06
1.228898000000000000e+06
1.228934000000000000e+06
1.228975000000000000e+06
1.229018000000000000e+06
1.229057000000000000e+06
1.229095000000000000e+06
1.229130000000000000e+06
1.229164000000000000e+06
1.229211000000000000e+06
1.229250000000000000e+06
1.229297000000000000e+06
1.229337000000000000e+06
1.229378000000000000e+06
1.229422000000000000e+06
1.229460000000000000e+06
1.229506000000000000e+06
1.229541000000000000e+06
1.229580000000000000e+06
1.229612000000000000e+06
1.229648000000000000e+06
1.229688000000000000e+06
1.229726000000000000e+06
1.229765000000000000e+06
1.229788000000000000e+06
1.229831000000000000e+06
1.229863000000000000e+06
1.229906000000000000e+06
1.229947000000000000e+06
1.229984000000000000e+06
1.230020000000000000e+06
1.230049000000000000e+06
1.230082000000000000e+06
1.230117000000000000e+06
1.230150000000000000e+06
1.230187000000000000e+06
1.230236000000000000e+06
1.230297000000000000e+06
1.230342000000000000e+06
1.230382000000000000e+06
1.230432000000000000e+06
1.230485000000000000e+06
1.230539000000000000e+06
1.230584000000000000e+06
1.230632000000000000e+06
1.230667000000000000e+06
1.230702000000000000e+06
1.230742000000000000e+06
1.230785000000000000e+06
1.230817000000000000e+06
1.230851000000000000e+06
1.230896000000000000e+06
1.230942000000000000e+06
1.230986000000000000e+06
1.231030000000000000e+06
1.231062000000000000e+06
1.231098000000000000e+06
1.231135000000000000e+06
1.231163000000000000e+06
1.231192000000000000e+06
1.231236000000000000e+06
1.231270000000000000e+06
1.231318000000000000e+06
1.231357000000000000e+06
1.231391000000000000e+06
1.231428000000000000e+06
1.231456000000000000e+06
1.231494000000000000e+06
1.231544000000000000e+06
1.231580000000000000e+06
1.231626000000000000e+06
1.231657000000000000e+06
1.231695000000000000e+06
1.231738000000000000e+06
1.231774000000000000e+06
1.231818000000000000e+06
1.231852000000000000e+06
1.231900000000000000e+06
1.231936000000000000e+06
1.231980000000000000e+06
1.232019000000000000e+06
1.232069000000000000e+06
1.232105000000000000e+06
1.232139000000000000e+06
1.232183000000000000e+06
1.232221000000000000e+06
1.232245000000000000e+06
1.232282000000000000e+06
1.232321000000000000e+06
1.232361000000000000e+06
1.232393000000000000e+06
1.232438000000000000e+06
1.232481000000000000e+06
1.232517000000000000e+06
1.232561000000000000e+06
1.232603000000000000e+06
1.232637000000000000e+06
1.232685000000000000e+06
1.232729000000000000e+06
1.232768000000000000e+06
1.232797000000000000e+06
1.232847000000000000e+06
1.232893000000000000e+06
1.232929000000000000e+06
1.232972000000000000e+06
1.233020000000000000e+06
1.233054000000000000e+06
1.233099000000000000e+06
1.233143000000000000e+06
1.233187000000000000e+06
1.233222000000000000e+06
1.233260000000000000e+06
1.233307000000000000e+06
1.233357000000000000e+06
1.233396000000000000e+06
1.233444000000000000e+06
1.233477000000000000e+06
1.233516000000000000e+06
1.233547000000000000e+06
1.233586000000000000e+06
1.233627000000000000e+06
1.233660000000000000e+06
1.233701000000000000e+06
1.233745000000000000e+06
1.233801000000000000e+06
1.233841000000000000e+06
1.233885000000000000e+06
1.233928000000000000e+06
1.233955000000000000e+06
1.234000000000000000e+06
1.234052000000000000e+06
1.234103000000000000e+06
1.234148000000000000e+06
1.234188000000000000e+06
1.234220000000000000e+06
1.234262000000000000e+06
1.234303000000000000e+06
1.234335000000000000e+06
1.234375000000000000e+06
1.234426000000000000e+06
1.234465000000000000e+06
1.234501000000000000e+06
1.234537000000000000e+06
1.234582000000000000e+06
1.234632000000000000e+06
1.234678000000000000e+06
1.234727000000000000e+06
1.234763000000000000e+06
1.234803000000000000e+06
1.234844000000000000e+06
1.234883000000000000e+06
1.234922000000000000e+06
1.234955000000000000e+06
1.234981000000000000e+06
1.235018000000000000e+06
1.235057000000000000e+06
1.235096000000000000e+06
1.235138000000000000e+06
1.235162000000000000e+06
1.235204000000000000e+06
1.235241000000000000e+06
1.235280000000000000e+06
1.235315000000000000e+06
1.235357000000000000e+06
1.235415000000000000e+06
1.235459000000000000e+06
1.235497000000000000e+06
1.235524000000000000e+06
1.235581000000000000e+06
1.235628000000000000e+06
1.235680000000000000e+06
1.235716000000000000e+06
1.235743000000000000e+06
1.235784000000000000e+06
1.235815000000000000e+06
1.235846000000000000e+06
1.235889000000000000e+06
1.235915000000000000e+06
1.235952000000000000e+06
1.235996000000000000e+06
1.236036000000000000e+06
1.236074000000000000e+06
1.236121000000000000e+06
1.236153000000000000e+06
1.236199000000000000e+06
1.236235000000000000e+06
1.236267000000000000e+06
1.236309000000000000e+06
1.236346000000000000e+06
1.236384000000000000e+06
1.236430000000000000e+06
1.236472000000000000e+06
1.236511000000000000e+06
1.236550000000000000e+06
1.236595000000000000e+06
1.236631000000000000e+06
1.236670000000000000e+06
1.236719000000000000e+06
1.236754000000000000e+06
1.236798000000000000e+06
1.236825000000000000e+06
1.236872000000000000e+06
1.236904000000000000e+06
1.236941000000000000e+06
1.236980000000000000e+06
1.237028000000000000e+06
1.237071000000000000e+06
1.237114000000000000e+06
1.237164000000000000e+06
1.237198000000000000e+06
1.237243000000000000e+06
1.237285000000000000e+06
1.237331000000000000e+06
1.237370000000000000e+06
1.237400000000000000e+06
1.237451000000000000e+06
1.237497000000000000e+06
1.237546000000000000e+06
1.237585000000000000e+06
1.237638000000000000e+06
1.237679000000000000e+06
1.237717000000000000e+06
1.237765000000000000e+06
1.237803000000000000e+06
1.237839000000000000e+06
1.237884000000000000e+06
1.237924000000000000e+06
1.237963000000000000e+06
1.237997000000000000e+06
1.238043000000000000e+06
1.238084000000000000e+06
1.238127000000000000e+06
1.238161000000000000e+06
1.238193000000000000e+06
1.238227000000000000e+06
1.238257000000000000e+06
1.238295000000000000e+06
1.238329000000000000e+06
1.238376000000000000e+06
1.238412000000000000e+06
1.238460000000000000e+06
1.238500000000000000e+06
1.238532000000000000e+06
1.238573000000000000e+06
1.238610000000000000e+06
1.238642000000000000e+06
1.238678000000000000e+06
1.238711000000000000e+06
1.238745000000000000e+06
1.238788000000000000e+06
1.238825000000000000e+06
1.238861000000000000e+06
1.238896000000000000e+06
1.238941000000000000e+06
1.238984000000000000e+06
1.239030000000000000e+06
1.239070000000000000e+06
1.239106000000000000e+06
1.239144000000000000e+06
1.239181000000000000e+06
1.239221000000000000e+06
1.239261000000000000e+06
1.239300000000000000e+06
1.239342000000000000e+06
1.239375000000000000e+06
1.239415000000000000e+06
1.239453000000000000e+06
1.239493000000000000e+06
1.239527000000000000e+06
1.239570000000000000e+06
1.239608000000000000e+06
1.239652000000000000e+06
1.239685000000000000e+06
1.239714000000000000e+06
1.239752000000000000e+06
1.239792000000000000e+06
1.239826000000000000e+06
1.239865000000000000e+06
1.239901000000000000e+06
1.239939000000000000e+06
1.239991000000000000e+06
1.240029000000000000e+06
1.240071000000000000e+06
1.240122000000000000e+06
1.240167000000000000e+06
1.240207000000000000e+06
1.240245000000000000e+06
1.240281000000000000e+06
1.240322000000000000e+06
1.240358000000000000e+06
1.240397000000000000e+06
1.240438000000000000e+06
1.240478000000000000e+06
1.240530000000000000e+06
1.240575000000000000e+06
1.240610000000000000e+06
1.240656000000000000e+06
1.240697000000000000e+06
1.240739000000000000e+06
1.240787000000000000e+06
1.240820000000000000e+06
1.240860000000000000e+06
1.240898000000000000e+06
1.240940000000000000e+06
1.240990000000000000e+06
1.241026000000000000e+06
1.241070000000000000e+06
1.241104000000000000e+06
1.241135000000000000e+06
1.241175000000000000e+06
1.241218000000000000e+06
1.241251000000000000e+06
1.241290000000000000e+06
1.241330000000000000e+06
1.241371000000000000e+06
1.241407000000000000e+06
1.241448000000000000e+06
1.241482000000000000e+06
1.241512000000000000e+06
1.241551000000000000e+06
1.241593000000000000e+06
1.241623000000000000e+06
1.241669000000000000e+06
1.241710000000000000e+06
1.241753000000000000e+06
1.241794000000000000e+06
1.241834000000000000e+06
1.241876000000000000e+06
1.241920000000000000e+06
1.241954000000000000e+06
1.241988000000000000e+06
1.242032000000000000e+06
1.242063000000000000e+06
1.242098000000000000e+06
1.242134000000000000e+06
1.242175000000000000e+06
1.242214000000000000e+06
1.242259000000000000e+06
1.242300000000000000e+06
1.242340000000000000e+06
1.242371000000000000e+06
1.242407000000000000e+06
1.242453000000000000e+06
1.242491000000000000e+06
1.242521000000000000e+06
1.242557000000000000e+06
1.242582000000000000e+06
1.242622000000000000e+06
1.242652000000000000e+06
1.242690000000000000e+06
1.242738000000000000e+06
1.242767000000000000e+06
1.242802000000000000e+06
1.242844000000000000e+06
1.242874000000000000e+06
1.242904000000000000e+06
1.242942000000000000e+06
1.242983000000000000e+06
1.243024000000000000e+06
1.243063000000000000e+06
1.243095000000000000e+06
1.243132000000000000e+06
1.243177000000000000e+06
1.243219000000000000e+06
1.243256000000000000e+06
1.243279000000000000e+06
1.243321000000000000e+06
1.243368000000000000e+06
1.243415000000000000e+06
1.243456000000000000e+06
1.243496000000000000e+06
1.243534000000000000e+06
1.243576000000000000e+06
1.243615000000000000e+06
1.243661000000000000e+06
1.243708000000000000e+06
1.243749000000000000e+06
1.243790000000000000e+06
1.243832000000000000e+06
1.243877000000000000e+06
1.243901000000000000e+06
1.243939000000000000e+06
1.243980000000000000e+06
1.244027000000000000e+06
1.244072000000000000e+06
1.244115000000000000e+06
1.244158000000000000e+06
1.244194000000000000e+06
1.244225000000000000e+06
1.244259000000000000e+06
1.244299000000000000e+06
1.244333000000000000e+06
1.244364000000000000e+06
1.244405000000000000e+06
1.244444000000000000e+06
1.244479000000000000e+06
1.244523000000000000e+06
1.244562000000000000e+06
1.244597000000000000e+06
1.244637000000000000e+06
1.244679000000000000e+06
1.244713000000000000e+06
1.244749000000000000e+06
1.244781000000000000e+06
1.244819000000000000e+06
1.244858000000000000e+06
1.244902000000000000e+06
1.244941000000000000e+06
1.244976000000000000e+06
1.245027000000000000e+06
1.245065000000000000e+06
1.245105000000000000e+06
1.245147000000000000e+06
1.245184000000000000e+06
1.245212000000000000e+06
1.245250000000000000e+06
1.245278000000000000e+06
1.245322000000000000e+06
1.245354000000000000e+06
1.245390000000000000e+06
1.245429000000000000e+06
1.245469000000000000e+06
1.245509000000000000e+06
1.245545000000000000e+06
1.245584000000000000e+06
1.245626000000000000e+06
1.245660000000000000e+06
1.245702000000000000e+06
1.245737000000000000e+06
1.245785000000000000e+06
1.245826000000000000e+06
1.245871000000000000e+06
1.245900000000000000e+06
1.245932000000000000e+06
1.245965000000000000e+06
1.246002000000000000e+06
1.246044000000000000e+06
1.246092000000000000e+06
1.246131000000000000e+06
1.246169000000000000e+06
1.246206000000000000e+06
1.246255000000000000e+06
1.246300000000000000e+06
1.246341000000000000e+06
1.246371000000000000e+06
1.246414000000000000e+06
1.246456000000000000e+06
1.246497000000000000e+06
1.246542000000000000e+06
1.246570000000000000e+06
1.246610000000000000e+06
1.246642000000000000e+06
1.246674000000000000e+06
1.246708000000000000e+06
1.246742000000000000e+06
1.246780000000000000e+06
1.246813000000000000e+06
1.246849000000000000e+06
1.246897000000000000e+06
1.246927000000000000e+06
1.246968000000000000e+06
1.247001000000000000e+06
1.247030000000000000e+06
1.247067000000000000e+06
1.247087000000000000e+06
1.247124000000000000e+06
1.247154000000000000e+06
1.247197000000000000e+06
1.247245000000000000e+06
1.247283000000000000e+06
1.247321000000000000e+06
1.247363000000000000e+06
1.247398000000000000e+06
1.247452000000000000e+06
1.247482000000000000e+06
1.247521000000000000e+06
1.247563000000000000e+06
1.247602000000000000e+06
1.247639000000000000e+06
1.247676000000000000e+06
1.247708000000000000e+06
1.247750000000000000e+06
1.247804000000000000e+06
1.247836000000000000e+06
1.247877000000000000e+06
1.247921000000000000e+06
1.247948000000000000e+06
1.247983000000000000e+06
1.248015000000000000e+06
1.248049000000000000e+06
1.248100000000000000e+06
1.248144000000000000e+06
1.248191000000000000e+06
1.248215000000000000e+06
1.248243000000000000e+06
1.248287000000000000e+06
1.248327000000000000e+06
1.248367000000000000e+06
1.248406000000000000e+06
1.248441000000000000e+06
1.248488000000000000e+06
1.248525000000000000e+06
1.248565000000000000e+06
1.248615000000000000e+06
1.248657000000000000e+06
1.248692000000000000e+06
1.248720000000000000e+06
1.248756000000000000e+06
1.248797000000000000e+06
1.248840000000000000e+06
1.248883000000000000e+06
1.248923000000000000e+06
1.248955000000000000e+06
1.248999000000000000e+06
1.249034000000000000e+06
1.249072000000000000e+06
1.249114000000000000e+06
1.249145000000000000e+06
1.249183000000000000e+06
1.249227000000000000e+06
1.249260000000000000e+06
1.249301000000000000e+06
1.249333000000000000e+06
1.249364000000000000e+06
1.249395000000000000e+06
1.249432000000000000e+06
1.249480000000000000e+06
1.249515000000000000e+06
1.249547000000000000e+06
1.249590000000000000e+06
1.249619000000000000e+06
1.249651000000000000e+06
1.249691000000000000e+06
1.249733000000000000e+06
1.249769000000000000e+06
1.249806000000000000e+06
1.249846000000000000e+06
1.249888000000000000e+06
1.249925000000000000e+06
1.249952000000000000e+06
1.249992000000000000e+06
1.250047000000000000e+06
1.250077000000000000e+06
1.250124000000000000e+06
1.250172000000000000e+06
1.250213000000000000e+06
1.250258000000000000e+06
1.250296000000000000e+06
1.250332000000000000e+06
1.250369000000000000e+06
1.250402000000000000e+06
1.250443000000000000e+06
1.250488000000000000e+06
1.250524000000000000e+06
1.250562000000000000e+06
1.250605000000000000e+06
1.250641000000000000e+06
1.250683000000000000e+06
1.250727000000000000e+06
1.250770000000000000e+06
1.250810000000000000e+06
1.250842000000000000e+06
1.250879000000000000e+06
1.250927000000000000e+06
1.250960000000000000e+06
1.250989000000000000e+06
1.251027000000000000e+06
1.251067000000000000e+06
1.251099000000000000e+06
1.251126000000000000e+06
1.251158000000000000e+06
1.251198000000000000e+06
1.251238000000000000e+06
1.251280000000000000e+06
1.251324000000000000e+06
1.251352000000000000e+06
1.251405000000000000e+06
1.251438000000000000e+06
1.251469000000000000e+06
1.251515000000000000e+06
1.251564000000000000e+06
1.251605000000000000e+06
1.251653000000000000e+06
1.251694000000000000e+06
1.251735000000000000e+06
1.251761000000000000e+06
1.251809000000000000e+06
1.251863000000000000e+06
1.251895000000000000e+06
1.251931000000000000e+06
1.251961000000000000e+06
1.252007000000000000e+06
1.252061000000000000e+06
1.252098000000000000e+06
1.252137000000000000e+06
1.252177000000000000e+06
1.252204000000000000e+06
1.252256000000000000e+06
1.252297000000000000e+06
1.252334000000000000e+06
1.252378000000000000e+06
1.252428000000000000e+06
1.252475000000000000e+06
1.252518000000000000e+06
1.252556000000000000e+06
1.252603000000000000e+06
1.252636000000000000e+06
1.252675000000000000e+06
1.252724000000000000e+06
1.252759000000000000e+06
1.252797000000000000e+06
1.252831000000000000e+06
1.252868000000000000e+06
1.252914000000000000e+06
1.252953000000000000e+06
1.252989000000000000e+06
1.253033000000000000e+06
1.253078000000000000e+06
1.253131000000000000e+06
1.253167000000000000e+06
1.253200000000000000e+06
1.253246000000000000e+06
1.253288000000000000e+06
1.253327000000000000e+06
1.253366000000000000e+06
1.253400000000000000e+06
1.253440000000000000e+06
1.253480000000000000e+06
1.253521000000000000e+06
1.253561000000000000e+06
1.253608000000000000e+06
1.253646000000000000e+06
1.253697000000000000e+06
1.253741000000000000e+06
1.253779000000000000e+06
1.253826000000000000e+06
1.253867000000000000e+06
1.253918000000000000e+06
1.253961000000000000e+06
1.253992000000000000e+06
1.254024000000000000e+06
1.254065000000000000e+06
1.254110000000000000e+06
1.254151000000000000e+06
1.254178000000000000e+06
1.254217000000000000e+06
1.254251000000000000e+06
1.254291000000000000e+06
1.254325000000000000e+06
1.254366000000000000e+06
1.254396000000000000e+06
1.254437000000000000e+06
1.254481000000000000e+06
1.254527000000000000e+06
1.254569000000000000e+06
1.254615000000000000e+06
1.254663000000000000e+06
1.254692000000000000e+06
1.254718000000000000e+06
1.254750000000000000e+06
1.254793000000000000e+06
1.254840000000000000e+06
1.254877000000000000e+06
1.254914000000000000e+06
1.254944000000000000e+06
1.254990000000000000e+06
1.255025000000000000e+06
1.255057000000000000e+06
1.255100000000000000e+06
1.255137000000000000e+06
1.255161000000000000e+06
1.255198000000000000e+06
1.255242000000000000e+06
1.255290000000000000e+06
1.255323000000000000e+06
1.255362000000000000e+06
1.255403000000000000e+06
1.255440000000000000e+06
1.255476000000000000e+06
1.255526000000000000e+06
1.255568000000000000e+06
1.255602000000000000e+06
1.255644000000000000e+06
1.255678000000000000e+06
1.255707000000000000e+06
1.255743000000000000e+06
1.255789000000000000e+06
1.255818000000000000e+06
1.255854000000000000e+06
1.255888000000000000e+06
1.255925000000000000e+06
1.255964000000000000e+06
1.256002000000000000e+06
1.256055000000000000e+06
1.256087000000000000e+06
1.256122000000000000e+06
1.256147000000000000e+06
1.256188000000000000e+06
1.256235000000000000e+06
1.256272000000000000e+06
1.256309000000000000e+06
1.256353000000000000e+06
1.256388000000000000e+06
1.256430000000000000e+06
1.256476000000000000e+06
1.256520000000000000e+06
1.256554000000000000e+06
1.256587000000000000e+06
1.256613000000000000e+06
1.256646000000000000e+06
1.256678000000000000e+06
1.256704000000000000e+06
1.256753000000000000e+06
1.256790000000000000e+06
1.256831000000000000e+06
1.256859000000000000e+06
1.256894000000000000e+06
1.256931000000000000e+06
1.256964000000000000e+06
1.257001000000000000e+06
1.257049000000000000e+06
1.257088000000000000e+06
1.257115000000000000e+06
1.257157000000000000e+06
1.257205000000000000e+06
1.257241000000000000e+06
1.257270000000000000e+06
1.257314000000000000e+06
1.257352000000000000e+06
1.257396000000000000e+06
1.257430000000000000e+06
1.257468000000000000e+06
1.257504000000000000e+06
1.257545000000000000e+06
1.257584000000000000e+06
1.257617000000000000e+06
1.257651000000000000e+06
1.257690000000000000e+06
1.257738000000000000e+06
1.257773000000000000e+06
1.257801000000000000e+06
1.257844000000000000e+06
1.257884000000000000e+06
1.257926000000000000e+06
1.257957000000000000e+06
1.257999000000000000e+06
1.258039000000000000e+06
1.258069000000000000e+06
1.258114000000000000e+06
1.258151000000000000e+06
1.258179000000000000e+06
1.258216000000000000e+06
1.258256000000000000e+06
1.258297000000000000e+06
1.258342000000000000e+06
1.258386000000000000e+06
1.258428000000000000e+06
1.258452000000000000e+06
1.258494000000000000e+06
1.258529000000000000e+06
1.258561000000000000e+06
1.258610000000000000e+06
1.258646000000000000e+06
1.258695000000000000e+06
1.258731000000000000e+06
1.258765000000000000e+06
1.258801000000000000e+06
1.258840000000000000e+06
1.258877000000000000e+06
1.258899000000000000e+06
1.258932000000000000e+06
1.258962000000000000e+06
1.259002000000000000e+06
1.259034000000000000e+06
1.259068000000000000e+06
1.259105000000000000e+06
1.259149000000000000e+06
1.259185000000000000e+06
1.259216000000000000e+06
1.259257000000000000e+06
1.259300000000000000e+06
1.259338000000000000e+06
1.259369000000000000e+06
1.259405000000000000e+06
1.259447000000000000e+06
1.259478000000000000e+06
1.259520000000000000e+06
1.259550000000000000e+06
1.259588000000000000e+06
1.259622000000000000e+06
1.259668000000000000e+06
1.259717000000000000e+06
1.259764000000000000e+06
1.259799000000000000e+06
1.259841000000000000e+06
1.259888000000000000e+06
1.259929000000000000e+06
1.259968000000000000e+06
1.260005000000000000e+06
1.260056000000000000e+06
1.260098000000000000e+06
1.260141000000000000e+06
1.260174000000000000e+06
1.260206000000000000e+06
1.260244000000000000e+06
1.260283000000000000e+06
1.260317000000000000e+06
1.260358000000000000e+06
1.260386000000000000e+06
1.260416000000000000e+06
1.260440000000000000e+06
1.260477000000000000e+06
1.260509000000000000e+06
1.260539000000000000e+06
1.260579000000000000e+06
1.260618000000000000e+06
1.260654000000000000e+06
1.260692000000000000e+06
1.260726000000000000e+06
1.260758000000000000e+06
1.260791000000000000e+06
1.260826000000000000e+06
1.260855000000000000e+06
1.260893000000000000e+06
1.260927000000000000e+06
1.260960000000000000e+06
1.260992000000000000e+06
1.261026000000000000e+06
1.261062000000000000e+06
1.261100000000000000e+06
1.261139000000000000e+06
1.261171000000000000e+06
1.261209000000000000e+06
1.261250000000000000e+06
1.261276000000000000e+06
1.261307000000000000e+06
1.261338000000000000e+06
1.261368000000000000e+06
1.261408000000000000e+06
1.261447000000000000e+06
1.261484000000000000e+06
1.261525000000000000e+06
1.261550000000000000e+06
1.261585000000000000e+06
1.261622000000000000e+06
1.261657000000000000e+06
1.261703000000000000e+06
1.261738000000000000e+06
1.261783000000000000e+06
1.261826000000000000e+06
1.261858000000000000e+06
1.261890000000000000e+06
1.261926000000000000e+06
1.261953000000000000e+06
1.261986000000000000e+06
1.262027000000000000e+06
1.262068000000000000e+06
1.262109000000000000e+06
1.262143000000000000e+06
1.262178000000000000e+06
1.262218000000000000e+06
1.262253000000000000e+06
1.262295000000000000e+06
1.262329000000000000e+06
1.262374000000000000e+06
1.262416000000000000e+06
1.262460000000000000e+06
1.262495000000000000e+06
1.262533000000000000e+06
1.262575000000000000e+06
1.262614000000000000e+06
1.262647000000000000e+06
1.262691000000000000e+06
1.262726000000000000e+06
1.262770000000000000e+06
1.262803000000000000e+06
1.262835000000000000e+06
1.262877000000000000e+06
1.262920000000000000e+06
1.262961000000000000e+06
1.263001000000000000e+06
1.263034000000000000e+06
1.263074000000000000e+06
1.263111000000000000e+06
1.263150000000000000e+06
1.263193000000000000e+06
1.263226000000000000e+06
1.263264000000000000e+06
1.263299000000000000e+06
1.263333000000000000e+06
1.263365000000000000e+06
1.263399000000000000e+06
1.263432000000000000e+06
1.263471000000000000e+06
1.263513000000000000e+06
1.263543000000000000e+06
1.263585000000000000e+06
1.263625000000000000e+06
1.263661000000000000e+06
1.263700000000000000e+06
1.263739000000000000e+06
1.263775000000000000e+06
1.263815000000000000e+06
1.263855000000000000e+06
1.263895000000000000e+06
1.263932000000000000e+06
1.263968000000000000e+06
1.264008000000000000e+06
1.264047000000000000e+06
1.264083000000000000e+06
1.264134000000000000e+06
1.264171000000000000e+06
1.264206000000000000e+06
1.264246000000000000e+06
1.264296000000000000e+06
1.264326000000000000e+06
1.264356000000000000e+06
1.264399000000000000e+06
1.264443000000000000e+06
1.264474000000000000e+06
1.264507000000000000e+06
1.264542000000000000e+06
1.264574000000000000e+06
1.264609000000000000e+06
1.264650000000000000e+06
1.264689000000000000e+06
1.264727000000000000e+06
1.264765000000000000e+06
1.264799000000000000e+06
1.264834000000000000e+06
1.264859000000000000e+06
1.264890000000000000e+06
1.264936000000000000e+06
1.264965000000000000e+06
1.264996000000000000e+06
1.265035000000000000e+06
1.265071000000000000e+06
1.265103000000000000e+06
1.265134000000000000e+06
1.265171000000000000e+06
1.265201000000000000e+06
1.265239000000000000e+06
1.265272000000000000e+06
1.265314000000000000e+06
1.265354000000000000e+06
1.265383000000000000e+06
1.265423000000000000e+06
1.265455000000000000e+06
1.265493000000000000e+06
1.265532000000000000e+06
1.265571000000000000e+06
1.265616000000000000e+06
1.265659000000000000e+06
1.265698000000000000e+06
1.265732000000000000e+06
1.265774000000000000e+06
1.265813000000000000e+06
1.265856000000000000e+06
1.265884000000000000e+06
1.265917000000000000e+06
1.265951000000000000e+06
1.265985000000000000e+06
1.266021000000000000e+06
1.266063000000000000e+06
1.266092000000000000e+06
1.266124000000000000e+06
1.266156000000000000e+06
1.266191000000000000e+06
1.266212000000000000e+06
1.266250000000000000e+06
1.266291000000000000e+06
1.266340000000000000e+06
1.266384000000000000e+06
1.266419000000000000e+06
1.266462000000000000e+06
1.266499000000000000e+06
1.266531000000000000e+06
1.266574000000000000e+06
1.266610000000000000e+06
1.266645000000000000e+06
1.266676000000000000e+06
1.266710000000000000e+06
1.266742000000000000e+06
1.266775000000000000e+06
1.266814000000000000e+06
1.266843000000000000e+06
1.266885000000000000e+06
1.266930000000000000e+06
1.266973000000000000e+06
1.267020000000000000e+06
1.267063000000000000e+06
1.267089000000000000e+06
1.267122000000000000e+06
1.267155000000000000e+06
1.267197000000000000e+06
1.267240000000000000e+06
1.267277000000000000e+06
1.267314000000000000e+06
1.267341000000000000e+06
1.267377000000000000e+06
1.267410000000000000e+06
1.267448000000000000e+06
1.267469000000000000e+06
1.267514000000000000e+06
1.267556000000000000e+06
1.267589000000000000e+06
1.267636000000000000e+06
1.267673000000000000e+06
1.267717000000000000e+06
1.267755000000000000e+06
1.267794000000000000e+06
1.267826000000000000e+06
1.267857000000000000e+06
1.267886000000000000e+06
1.267929000000000000e+06
1.267969000000000000e+06
1.268015000000000000e+06
1.268056000000000000e+06
1.268105000000000000e+06
1.268138000000000000e+06
1.268179000000000000e+06
1.268215000000000000e+06
1.268248000000000000e+06
1.268283000000000000e+06
1.268305000000000000e+06
1.268354000000000000e+06
1.268385000000000000e+06
1.268426000000000000e+06
1.268463000000000000e+06
1.268505000000000000e+06
1.268541000000000000e+06
1.268572000000000000e+06
1.268601000000000000e+06
1.268644000000000000e+06
1.268686000000000000e+06
1.268734000000000000e+06
1.268770000000000000e+06
1.268801000000000000e+06
1.268836000000000000e+06
1.268872000000000000e+06
1.268904000000000000e+06
1.268938000000000000e+06
1.268970000000000000e+06
1.269005000000000000e+06
1.269039000000000000e+06
1.269080000000000000e+06
1.269114000000000000e+06
1.269151000000000000e+06
1.269191000000000000e+06
1.269223000000000000e+06
1.269255000000000000e+06
1.269302000000000000e+06
1.269334000000000000e+06
1.269370000000000000e+06
1.269418000000000000e+06
1.269446000000000000e+06
1.269480000000000000e+06
1.269511000000000000e+06
1.269544000000000000e+06
1.269579000000000000e+06
1.269621000000000000e+06
1.269661000000000000e+06
1.269700000000000000e+06
1.269742000000000000e+06
1.269786000000000000e+06
1.269823000000000000e+06
1.269854000000000000e+06
1.269894000000000000e+06
1.269931000000000000e+06
1.269970000000000000e+06
1.270006000000000000e+06
1.270039000000000000e+06
1.270070000000000000e+06
1.270116000000000000e+06
1.270160000000000000e+06
1.270189000000000000e+06
1.270224000000000000e+06
1.270267000000000000e+06
1.270303000000000000e+06
1.270334000000000000e+06
1.270363000000000000e+06
1.270402000000000000e+06
1.270441000000000000e+06
1.270475000000000000e+06
1.270501000000000000e+06
1.270533000000000000e+06
1.270575000000000000e+06
1.270606000000000000e+06
1.270649000000000000e+06
1.270693000000000000e+06
1.270736000000000000e+06
1.270786000000000000e+06
1.270827000000000000e+06
1.270851000000000000e+06
1.270879000000000000e+06
1.270923000000000000e+06
1.270956000000000000e+06
1.270984000000000000e+06
1.271033000000000000e+06
1.271067000000000000e+06
1.271102000000000000e+06
1.271131000000000000e+06
1.271171000000000000e+06
1.271211000000000000e+06
1.271245000000000000e+06
1.271291000000000000e+06
1.271330000000000000e+06
1.271361000000000000e+06
1.271395000000000000e+06
1.271420000000000000e+06
1.271468000000000000e+06
1.271510000000000000e+06
1.271552000000000000e+06
1.271585000000000000e+06
1.271622000000000000e+06
1.271662000000000000e+06
1.271695000000000000e+06
1.271729000000000000e+06
1.271761000000000000e+06
1.271798000000000000e+06
1.271849000000000000e+06
1.271888000000000000e+06
1.271929000000000000e+06
1.271966000000000000e+06
1.271998000000000000e+06
1.272037000000000000e+06
1.272072000000000000e+06
1.272116000000000000e+06
1.272143000000000000e+06
1.272180000000000000e+06
1.272210000000000000e+06
1.272243000000000000e+06
1.272275000000000000e+06
1.272307000000000000e+06
1.272340000000000000e+06
1.272375000000000000e+06
1.272407000000000000e+06
1.272432000000000000e+06
1.272470000000000000e+06
1.272505000000000000e+06
1.272544000000000000e+06
1.272579000000000000e+06
1.272621000000000000e+06
1.272661000000000000e+06
1.272708000000000000e+06
1.272747000000000000e+06
1.272781000000000000e+06
1.272831000000000000e+06
1.272866000000000000e+06
1.272901000000000000e+06
1.272939000000000000e+06
1.272989000000000000e+06
1.273021000000000000e+06
1.273058000000000000e+06
1.273095000000000000e+06
1.273128000000000000e+06
1.273162000000000000e+06
1.273196000000000000e+06
1.273232000000000000e+06
1.273269000000000000e+06
1.273297000000000000e+06
1.273334000000000000e+06
1.273372000000000000e+06
1.273404000000000000e+06
1.273443000000000000e+06
1.273480000000000000e+06
1.273517000000000000e+06
1.273555000000000000e+06
1.273591000000000000e+06
1.273620000000000000e+06
1.273651000000000000e+06
1.273685000000000000e+06
1.273720000000000000e+06
1.273751000000000000e+06
1.273784000000000000e+06
1.273825000000000000e+06
1.273859000000000000e+06
1.273886000000000000e+06
1.273919000000000000e+06
1.273952000000000000e+06
1.273998000000000000e+06
1.274029000000000000e+06
1.274066000000000000e+06
1.274100000000000000e+06
1.274131000000000000e+06
1.274158000000000000e+06
1.274190000000000000e+06
1.274234000000000000e+06
1.274266000000000000e+06
1.274307000000000000e+06
1.274348000000000000e+06
1.274382000000000000e+06
1.274418000000000000e+06
1.274453000000000000e+06
1.274491000000000000e+06
1.274539000000000000e+06
1.274571000000000000e+06
1.274611000000000000e+06
1.274630000000000000e+06
1.274668000000000000e+06
1.274694000000000000e+06
1.274733000000000000e+06
1.274783000000000000e+06
1.274816000000000000e+06
1.274858000000000000e+06
1.274894000000000000e+06
1.274929000000000000e+06
1.274969000000000000e+06
1.275009000000000000e+06
1.275041000000000000e+06
1.275082000000000000e+06
1.275111000000000000e+06
1.275149000000000000e+06
1.275187000000000000e+06
1.275224000000000000e+06
1.275259000000000000e+06
1.275304000000000000e+06
1.275340000000000000e+06
1.275373000000000000e+06
1.275412000000000000e+06
1.275444000000000000e+06
1.275487000000000000e+06
1.275520000000000000e+06
1.275554000000000000e+06
1.275588000000000000e+06
1.275627000000000000e+06
1.275659000000000000e+06
1.275701000000000000e+06
1.275739000000000000e+06
1.275780000000000000e+06
1.275807000000000000e+06
1.275841000000000000e+06
1.275873000000000000e+06
1.275909000000000000e+06
1.275940000000000000e+06
1.275970000000000000e+06
1.276007000000000000e+06
1.276046000000000000e+06
1.276080000000000000e+06
1.276128000000000000e+06
1.276160000000000000e+06
1.276202000000000000e+06
1.276229000000000000e+06
1.276270000000000000e+06
1.276308000000000000e+06
1.276350000000000000e+06
1.276379000000000000e+06
1.276425000000000000e+06
1.276478000000000000e+06
1.276516000000000000e+06
1.276566000000000000e+06
1.276606000000000000e+06
1.276640000000000000e+06
1.276670000000000000e+06
1.276701000000000000e+06
1.276741000000000000e+06
1.276782000000000000e+06
1.276812000000000000e+06
1.276848000000000000e+06
1.276887000000000000e+06
1.276919000000000000e+06
1.276961000000000000e+06
1.276989000000000000e+06
1.277027000000000000e+06
1.277073000000000000e+06
1.277107000000000000e+06
1.277139000000000000e+06
1.277173000000000000e+06
1.277210000000000000e+06
1.277243000000000000e+06
1.277274000000000000e+06
1.277314000000000000e+06
1.277356000000000000e+06
1.277394000000000000e+06
1.277437000000000000e+06
1.277480000000000000e+06
1.277526000000000000e+06
1.277581000000000000e+06
1.277613000000000000e+06
1.277656000000000000e+06
1.277690000000000000e+06
1.277728000000000000e+06
1.277764000000000000e+06
1.277799000000000000e+06
1.277835000000000000e+06
1.277871000000000000e+06
1.277911000000000000e+06
1.277954000000000000e+06
1.277986000000000000e+06
1.278021000000000000e+06
1.278052000000000000e+06
1.278092000000000000e+06
1.278134000000000000e+06
1.278170000000000000e+06
1.278214000000000000e+06
1.278252000000000000e+06
1.278285000000000000e+06
1.278315000000000000e+06
1.278348000000000000e+06
1.278384000000000000e+06
1.278414000000000000e+06
1.278452000000000000e+06
1.278488000000000000e+06
1.278518000000000000e+06
1.278566000000000000e+06
1.278607000000000000e+06
1.278636000000000000e+06
1.278670000000000000e+06
1.278708000000000000e+06
1.278751000000000000e+06
1.278803000000000000e+06
1.278835000000000000e+06
1.278865000000000000e+06
1.278901000000000000e+06
1.278944000000000000e+06
1.278982000000000000e+06
1.279025000000000000e+06
1.279064000000000000e+06
1.279100000000000000e+06
1.279133000000000000e+06
1.279168000000000000e+06
1.279196000000000000e+06
1.279235000000000000e+06
1.279285000000000000e+06
1.279319000000000000e+06
1.279349000000000000e+06
1.279395000000000000e+06
1.279436000000000000e+06
1.279473000000000000e+06
1.279508000000000000e+06
1.279535000000000000e+06
1.279565000000000000e+06
1.279600000000000000e+06
1.279633000000000000e+06
1.279661000000000000e+06
1.279707000000000000e+06
1.279741000000000000e+06
1.279783000000000000e+06
1.279818000000000000e+06
1.279862000000000000e+06
1.279906000000000000e+06
1.279938000000000000e+06
1.279983000000000000e+06
1.280012000000000000e+06
1.280046000000000000e+06
1.280088000000000000e+06
1.280129000000000000e+06
1.280157000000000000e+06
1.280189000000000000e+06
1.280229000000000000e+06
1.280270000000000000e+06
1.280307000000000000e+06
1.280346000000000000e+06
1.280374000000000000e+06
1.280401000000000000e+06
1.280448000000000000e+06
1.280493000000000000e+06
1.280527000000000000e+06
1.280561000000000000e+06
1.280606000000000000e+06
1.280634000000000000e+06
1.280670000000000000e+06
1.280700000000000000e+06
1.280732000000000000e+06
1.280766000000000000e+06
1.280801000000000000e+06
1.280849000000000000e+06
1.280887000000000000e+06
1.280921000000000000e+06
1.280958000000000000e+06
1.280992000000000000e+06
1.281029000000000000e+06
1.281069000000000000e+06
1.281102000000000000e+06
1.281139000000000000e+06
1.281176000000000000e+06
1.281207000000000000e+06
1.281246000000000000e+06
1.281270000000000000e+06
1.281308000000000000e+06
1.281346000000000000e+06
1.281384000000000000e+06
1.281415000000000000e+06
1.281455000000000000e+06
1.281490000000000000e+06
1.281523000000000000e+06
1.281568000000000000e+06
