# Supplementary material for: Scaled Process Priors for Bayesian Nonparametric Estimation of the Unseen Genetic Variation
Source: J Am Stat Assoc. 2022 Sep 29;119(545):320–31. doi: 10.1080/01621459.2022.2115918 (PMC11073059; doi:10.1080/01621459.2022.2115918)
Supplement: Supplemental Material [file UASA_A_2115918_SM5205.zip › supplementary_files/ScaledProcesses/gnomAD/data/sas/cts/all]

0.000000000000000000e+00
4.166600000000000000e+04
6.132200000000000000e+04
7.491200000000000000e+04
8.504300000000000000e+04
9.340000000000000000e+04
1.003430000000000000e+05
1.060860000000000000e+05
1.113900000000000000e+05
1.161030000000000000e+05
1.204290000000000000e+05
1.243060000000000000e+05
1.279130000000000000e+05
1.314380000000000000e+05
1.345030000000000000e+05
1.376250000000000000e+05
1.404530000000000000e+05
1.432580000000000000e+05
1.458610000000000000e+05
1.483960000000000000e+05
1.508670000000000000e+05
1.531490000000000000e+05
1.554280000000000000e+05
1.576420000000000000e+05
1.597440000000000000e+05
1.617540000000000000e+05
1.637910000000000000e+05
1.657230000000000000e+05
1.676150000000000000e+05
1.694740000000000000e+05
1.713430000000000000e+05
1.730700000000000000e+05
1.747690000000000000e+05
1.765010000000000000e+05
1.781270000000000000e+05
1.797790000000000000e+05
1.814910000000000000e+05
1.831080000000000000e+05
1.846560000000000000e+05
1.862570000000000000e+05
1.878090000000000000e+05
1.892130000000000000e+05
1.907300000000000000e+05
1.921630000000000000e+05
1.935490000000000000e+05
1.949860000000000000e+05
1.963100000000000000e+05
1.976260000000000000e+05
1.989920000000000000e+05
2.003480000000000000e+05
2.016380000000000000e+05
2.029760000000000000e+05
2.042370000000000000e+05
2.055430000000000000e+05
2.067630000000000000e+05
2.080330000000000000e+05
2.092980000000000000e+05
2.105210000000000000e+05
2.117940000000000000e+05
2.129500000000000000e+05
2.141540000000000000e+05
2.152800000000000000e+05
2.164560000000000000e+05
2.176160000000000000e+05
2.187600000000000000e+05
2.199260000000000000e+05
2.210870000000000000e+05
2.221840000000000000e+05
2.232760000000000000e+05
2.244000000000000000e+05
2.255260000000000000e+05
2.266010000000000000e+05
2.276280000000000000e+05
2.287550000000000000e+05
2.298130000000000000e+05
2.308340000000000000e+05
2.318320000000000000e+05
2.329180000000000000e+05
2.339770000000000000e+05
2.349490000000000000e+05
2.359640000000000000e+05
2.369820000000000000e+05
2.379830000000000000e+05
2.389920000000000000e+05
2.399930000000000000e+05
2.410070000000000000e+05
2.420050000000000000e+05
2.430320000000000000e+05
2.439950000000000000e+05
2.449540000000000000e+05
2.459500000000000000e+05
2.469310000000000000e+05
2.478480000000000000e+05
2.488160000000000000e+05
2.497710000000000000e+05
2.507220000000000000e+05
2.516820000000000000e+05
2.526040000000000000e+05
2.535460000000000000e+05
2.544670000000000000e+05
2.553590000000000000e+05
2.562600000000000000e+05
2.571850000000000000e+05
2.580570000000000000e+05
2.589480000000000000e+05
2.598680000000000000e+05
2.607020000000000000e+05
2.615850000000000000e+05
2.624410000000000000e+05
2.633470000000000000e+05
2.642220000000000000e+05
2.650590000000000000e+05
2.659120000000000000e+05
2.667630000000000000e+05
2.676600000000000000e+05
2.685050000000000000e+05
2.693030000000000000e+05
2.701330000000000000e+05
2.709300000000000000e+05
2.717650000000000000e+05
2.725670000000000000e+05
2.733490000000000000e+05
2.741810000000000000e+05
2.750220000000000000e+05
2.758210000000000000e+05
2.766670000000000000e+05
2.775040000000000000e+05
2.783070000000000000e+05
2.791090000000000000e+05
2.799550000000000000e+05
2.807670000000000000e+05
2.815860000000000000e+05
2.823430000000000000e+05
2.831190000000000000e+05
2.839200000000000000e+05
2.847260000000000000e+05
2.854620000000000000e+05
2.862190000000000000e+05
2.869990000000000000e+05
2.877550000000000000e+05
2.885410000000000000e+05
2.892730000000000000e+05
2.900270000000000000e+05
2.907940000000000000e+05
2.915610000000000000e+05
2.923010000000000000e+05
2.930240000000000000e+05
2.937970000000000000e+05
2.945180000000000000e+05
2.952920000000000000e+05
2.960880000000000000e+05
2.967980000000000000e+05
2.975570000000000000e+05
2.983310000000000000e+05
2.991010000000000000e+05
2.998140000000000000e+05
3.005210000000000000e+05
3.012480000000000000e+05
3.019430000000000000e+05
3.026680000000000000e+05
3.034090000000000000e+05
3.041340000000000000e+05
3.049160000000000000e+05
3.056250000000000000e+05
3.063330000000000000e+05
3.070520000000000000e+05
3.077290000000000000e+05
3.083930000000000000e+05
3.090700000000000000e+05
3.097710000000000000e+05
3.104770000000000000e+05
3.112300000000000000e+05
3.119220000000000000e+05
3.126270000000000000e+05
3.132880000000000000e+05
3.140060000000000000e+05
3.146760000000000000e+05
3.153250000000000000e+05
3.160390000000000000e+05
3.166970000000000000e+05
3.173490000000000000e+05
3.179820000000000000e+05
3.186390000000000000e+05
3.193140000000000000e+05
3.200430000000000000e+05
3.207270000000000000e+05
3.214130000000000000e+05
3.220740000000000000e+05
3.227330000000000000e+05
3.234050000000000000e+05
3.240470000000000000e+05
3.246960000000000000e+05
3.253350000000000000e+05
3.259900000000000000e+05
3.266370000000000000e+05
3.272440000000000000e+05
3.279360000000000000e+05
3.285920000000000000e+05
3.292580000000000000e+05
3.299230000000000000e+05
3.305770000000000000e+05
3.312240000000000000e+05
3.318650000000000000e+05
3.324820000000000000e+05
3.331370000000000000e+05
3.337520000000000000e+05
3.344310000000000000e+05
3.350610000000000000e+05
3.357040000000000000e+05
3.364210000000000000e+05
3.371000000000000000e+05
3.377000000000000000e+05
3.383290000000000000e+05
3.390050000000000000e+05
3.396190000000000000e+05
3.402970000000000000e+05
3.409010000000000000e+05
3.414920000000000000e+05
3.421190000000000000e+05
3.427810000000000000e+05
3.433780000000000000e+05
3.440150000000000000e+05
3.446020000000000000e+05
3.452380000000000000e+05
3.458470000000000000e+05
3.464430000000000000e+05
3.470930000000000000e+05
3.476970000000000000e+05
3.482890000000000000e+05
3.488900000000000000e+05
3.495210000000000000e+05
3.501460000000000000e+05
3.507370000000000000e+05
3.513220000000000000e+05
3.518950000000000000e+05
3.524960000000000000e+05
3.530480000000000000e+05
3.536860000000000000e+05
3.543000000000000000e+05
3.549230000000000000e+05
3.555180000000000000e+05
3.561260000000000000e+05
3.567060000000000000e+05
3.573200000000000000e+05
3.578950000000000000e+05
3.584860000000000000e+05
3.590730000000000000e+05
3.596640000000000000e+05
3.602120000000000000e+05
3.608080000000000000e+05
3.613780000000000000e+05
3.619780000000000000e+05
3.625510000000000000e+05
3.631220000000000000e+05
3.636930000000000000e+05
3.642570000000000000e+05
3.648150000000000000e+05
3.653900000000000000e+05
3.659270000000000000e+05
3.665650000000000000e+05
3.671510000000000000e+05
3.676930000000000000e+05
3.682740000000000000e+05
3.688790000000000000e+05
3.694730000000000000e+05
3.700590000000000000e+05
3.706740000000000000e+05
3.712450000000000000e+05
3.718130000000000000e+05
3.723750000000000000e+05
3.729820000000000000e+05
3.735720000000000000e+05
3.741680000000000000e+05
3.746890000000000000e+05
3.752500000000000000e+05
3.758130000000000000e+05
3.763980000000000000e+05
3.769870000000000000e+05
3.775390000000000000e+05
3.780990000000000000e+05
3.786760000000000000e+05
3.792190000000000000e+05
3.797630000000000000e+05
3.803400000000000000e+05
3.808970000000000000e+05
3.814440000000000000e+05
3.819600000000000000e+05
3.825660000000000000e+05
3.831390000000000000e+05
3.837200000000000000e+05
3.842730000000000000e+05
3.848210000000000000e+05
3.853770000000000000e+05
3.859330000000000000e+05
3.864580000000000000e+05
3.869600000000000000e+05
3.874780000000000000e+05
3.880110000000000000e+05
3.885390000000000000e+05
3.890730000000000000e+05
3.896250000000000000e+05
3.901630000000000000e+05
3.907060000000000000e+05
3.912450000000000000e+05
3.917820000000000000e+05
3.923470000000000000e+05
3.928770000000000000e+05
3.934420000000000000e+05
3.940120000000000000e+05
3.945580000000000000e+05
3.951340000000000000e+05
3.956800000000000000e+05
3.962300000000000000e+05
3.967490000000000000e+05
3.972850000000000000e+05
3.978100000000000000e+05
3.983270000000000000e+05
3.988590000000000000e+05
3.994300000000000000e+05
3.999330000000000000e+05
4.004760000000000000e+05
4.009760000000000000e+05
4.015310000000000000e+05
4.020760000000000000e+05
4.026230000000000000e+05
4.031940000000000000e+05
4.037410000000000000e+05
4.042440000000000000e+05
4.048090000000000000e+05
4.052840000000000000e+05
4.057940000000000000e+05
4.063290000000000000e+05
4.068590000000000000e+05
4.073720000000000000e+05
4.078740000000000000e+05
4.083760000000000000e+05
4.088970000000000000e+05
4.094150000000000000e+05
4.099250000000000000e+05
4.104570000000000000e+05
4.109570000000000000e+05
4.114710000000000000e+05
4.119850000000000000e+05
4.125150000000000000e+05
4.130290000000000000e+05
4.135260000000000000e+05
4.139930000000000000e+05
4.144910000000000000e+05
4.150070000000000000e+05
4.155060000000000000e+05
4.159860000000000000e+05
4.164520000000000000e+05
4.169640000000000000e+05
4.174370000000000000e+05
4.179270000000000000e+05
4.184670000000000000e+05
4.189820000000000000e+05
4.194930000000000000e+05
4.199770000000000000e+05
4.204890000000000000e+05
4.209810000000000000e+05
4.214440000000000000e+05
4.219660000000000000e+05
4.224820000000000000e+05
4.229690000000000000e+05
4.234740000000000000e+05
4.239890000000000000e+05
4.244840000000000000e+05
4.249890000000000000e+05
4.255320000000000000e+05
4.259790000000000000e+05
4.264650000000000000e+05
4.269280000000000000e+05
4.274280000000000000e+05
4.279290000000000000e+05
4.284760000000000000e+05
4.289610000000000000e+05
4.294520000000000000e+05
4.299320000000000000e+05
4.304360000000000000e+05
4.309730000000000000e+05
4.314530000000000000e+05
4.319610000000000000e+05
4.324460000000000000e+05
4.329080000000000000e+05
4.333940000000000000e+05
4.338280000000000000e+05
4.342880000000000000e+05
4.347830000000000000e+05
4.352710000000000000e+05
4.357020000000000000e+05
4.361950000000000000e+05
4.366660000000000000e+05
4.371430000000000000e+05
4.376030000000000000e+05
4.380860000000000000e+05
4.385540000000000000e+05
4.390240000000000000e+05
4.395240000000000000e+05
4.399840000000000000e+05
4.405080000000000000e+05
4.409850000000000000e+05
4.414700000000000000e+05
4.419090000000000000e+05
4.424080000000000000e+05
4.428900000000000000e+05
4.433760000000000000e+05
4.438770000000000000e+05
4.443610000000000000e+05
4.448480000000000000e+05
4.453140000000000000e+05
4.458210000000000000e+05
4.462650000000000000e+05
4.467320000000000000e+05
4.472110000000000000e+05
4.477130000000000000e+05
4.481760000000000000e+05
4.486820000000000000e+05
4.491420000000000000e+05
4.495950000000000000e+05
4.500540000000000000e+05
4.505450000000000000e+05
4.510190000000000000e+05
4.515070000000000000e+05
4.519620000000000000e+05
4.524110000000000000e+05
4.529100000000000000e+05
4.533440000000000000e+05
4.537950000000000000e+05
4.542620000000000000e+05
4.546870000000000000e+05
4.551540000000000000e+05
4.555840000000000000e+05
4.560420000000000000e+05
4.564860000000000000e+05
4.569500000000000000e+05
4.574320000000000000e+05
4.578900000000000000e+05
4.583280000000000000e+05
4.587970000000000000e+05
4.592410000000000000e+05
4.597060000000000000e+05
4.601600000000000000e+05
4.606440000000000000e+05
4.610970000000000000e+05
4.615660000000000000e+05
4.620220000000000000e+05
4.624760000000000000e+05
4.629250000000000000e+05
4.633900000000000000e+05
4.638530000000000000e+05
4.643040000000000000e+05
4.647780000000000000e+05
4.652110000000000000e+05
4.656650000000000000e+05
4.661290000000000000e+05
4.666000000000000000e+05
4.670590000000000000e+05
4.675520000000000000e+05
4.679830000000000000e+05
4.683920000000000000e+05
4.688850000000000000e+05
4.693280000000000000e+05
4.697580000000000000e+05
4.702060000000000000e+05
4.706340000000000000e+05
4.710930000000000000e+05
4.715390000000000000e+05
4.719770000000000000e+05
4.723920000000000000e+05
4.728050000000000000e+05
4.732480000000000000e+05
4.737170000000000000e+05
4.741620000000000000e+05
4.746130000000000000e+05
4.750740000000000000e+05
4.755420000000000000e+05
4.759480000000000000e+05
4.763870000000000000e+05
4.768500000000000000e+05
4.772860000000000000e+05
4.777390000000000000e+05
4.782120000000000000e+05
4.786910000000000000e+05
4.791410000000000000e+05
4.795970000000000000e+05
4.800280000000000000e+05
4.804880000000000000e+05
4.808970000000000000e+05
4.813130000000000000e+05
4.817550000000000000e+05
4.822140000000000000e+05
4.826420000000000000e+05
4.830930000000000000e+05
4.835630000000000000e+05
4.839920000000000000e+05
4.844190000000000000e+05
4.848570000000000000e+05
4.853080000000000000e+05
4.857160000000000000e+05
4.861960000000000000e+05
4.866290000000000000e+05
4.870620000000000000e+05
4.874930000000000000e+05
4.879560000000000000e+05
4.883960000000000000e+05
4.888660000000000000e+05
4.892820000000000000e+05
4.897120000000000000e+05
4.901310000000000000e+05
4.905750000000000000e+05
4.910180000000000000e+05
4.914360000000000000e+05
4.918700000000000000e+05
4.922990000000000000e+05
4.927440000000000000e+05
4.931710000000000000e+05
4.935750000000000000e+05
4.940160000000000000e+05
4.944780000000000000e+05
4.948840000000000000e+05
4.952730000000000000e+05
4.956870000000000000e+05
4.961150000000000000e+05
4.965750000000000000e+05
4.970060000000000000e+05
4.974370000000000000e+05
4.978680000000000000e+05
4.982760000000000000e+05
4.986850000000000000e+05
4.991130000000000000e+05
4.995430000000000000e+05
4.999740000000000000e+05
5.004120000000000000e+05
5.008280000000000000e+05
5.012380000000000000e+05
5.016490000000000000e+05
5.021090000000000000e+05
5.025820000000000000e+05
5.030170000000000000e+05
5.034000000000000000e+05
5.038020000000000000e+05
5.042200000000000000e+05
5.046320000000000000e+05
5.050430000000000000e+05
5.054470000000000000e+05
5.058720000000000000e+05
5.062720000000000000e+05
5.066920000000000000e+05
5.071090000000000000e+05
5.075130000000000000e+05
5.079350000000000000e+05
5.083160000000000000e+05
5.087340000000000000e+05
5.091380000000000000e+05
5.095390000000000000e+05
5.099170000000000000e+05
5.103750000000000000e+05
5.107620000000000000e+05
5.111820000000000000e+05
5.115810000000000000e+05
5.119980000000000000e+05
5.124310000000000000e+05
5.128210000000000000e+05
5.132120000000000000e+05
5.136500000000000000e+05
5.140520000000000000e+05
5.145080000000000000e+05
5.149290000000000000e+05
5.153240000000000000e+05
5.157350000000000000e+05
5.161410000000000000e+05
5.165730000000000000e+05
5.169760000000000000e+05
5.173730000000000000e+05
5.177650000000000000e+05
5.181400000000000000e+05
5.185530000000000000e+05
5.189970000000000000e+05
5.193780000000000000e+05
5.197730000000000000e+05
5.202240000000000000e+05
5.206370000000000000e+05
5.210530000000000000e+05
5.214640000000000000e+05
5.218500000000000000e+05
5.222780000000000000e+05
5.226580000000000000e+05
5.230510000000000000e+05
5.234750000000000000e+05
5.238830000000000000e+05
5.242850000000000000e+05
5.246910000000000000e+05
5.250630000000000000e+05
5.254450000000000000e+05
5.258500000000000000e+05
5.262910000000000000e+05
5.266870000000000000e+05
5.270690000000000000e+05
5.274900000000000000e+05
5.278980000000000000e+05
5.283270000000000000e+05
5.287500000000000000e+05
5.291580000000000000e+05
5.295210000000000000e+05
5.299030000000000000e+05
5.302950000000000000e+05
5.307030000000000000e+05
5.311080000000000000e+05
5.315220000000000000e+05
5.319300000000000000e+05
5.323380000000000000e+05
5.326870000000000000e+05
5.330720000000000000e+05
5.334920000000000000e+05
5.338690000000000000e+05
5.342900000000000000e+05
5.346630000000000000e+05
5.350410000000000000e+05
5.354500000000000000e+05
5.358360000000000000e+05
5.362400000000000000e+05
5.366080000000000000e+05
5.369750000000000000e+05
5.373350000000000000e+05
5.377000000000000000e+05
5.381030000000000000e+05
5.384940000000000000e+05
5.388860000000000000e+05
5.393170000000000000e+05
5.397030000000000000e+05
5.400910000000000000e+05
5.404620000000000000e+05
5.408850000000000000e+05
5.412740000000000000e+05
5.416570000000000000e+05
5.419950000000000000e+05
5.423790000000000000e+05
5.427560000000000000e+05
5.431470000000000000e+05
5.435610000000000000e+05
5.439390000000000000e+05
5.443410000000000000e+05
5.447280000000000000e+05
5.451380000000000000e+05
5.455250000000000000e+05
5.459010000000000000e+05
5.462800000000000000e+05
5.466560000000000000e+05
5.470200000000000000e+05
5.473880000000000000e+05
5.477870000000000000e+05
5.482050000000000000e+05
5.485740000000000000e+05
5.489550000000000000e+05
5.493540000000000000e+05
5.497710000000000000e+05
5.501800000000000000e+05
5.505590000000000000e+05
5.509380000000000000e+05
5.513250000000000000e+05
5.517040000000000000e+05
5.520770000000000000e+05
5.524410000000000000e+05
5.528150000000000000e+05
5.532150000000000000e+05
5.535870000000000000e+05
5.539830000000000000e+05
5.543130000000000000e+05
5.546910000000000000e+05
5.550770000000000000e+05
5.554530000000000000e+05
5.558250000000000000e+05
5.562040000000000000e+05
5.565730000000000000e+05
5.569820000000000000e+05
5.573520000000000000e+05
5.577360000000000000e+05
5.581270000000000000e+05
5.584930000000000000e+05
5.588870000000000000e+05
5.592630000000000000e+05
5.596680000000000000e+05
5.600540000000000000e+05
5.604350000000000000e+05
5.608210000000000000e+05
5.611950000000000000e+05
5.615980000000000000e+05
5.619710000000000000e+05
5.623500000000000000e+05
5.627310000000000000e+05
5.631050000000000000e+05
5.634770000000000000e+05
5.638330000000000000e+05
5.642170000000000000e+05
5.645770000000000000e+05
5.649620000000000000e+05
5.653390000000000000e+05
5.657500000000000000e+05
5.661180000000000000e+05
5.664770000000000000e+05
5.668950000000000000e+05
5.672590000000000000e+05
5.676530000000000000e+05
5.680250000000000000e+05
5.683940000000000000e+05
5.687980000000000000e+05
5.691800000000000000e+05
5.695570000000000000e+05
5.699080000000000000e+05
5.702680000000000000e+05
5.706520000000000000e+05
5.710330000000000000e+05
5.714300000000000000e+05
5.718030000000000000e+05
5.721690000000000000e+05
5.725460000000000000e+05
5.728710000000000000e+05
5.732240000000000000e+05
5.735960000000000000e+05
5.739600000000000000e+05
5.743130000000000000e+05
5.747050000000000000e+05
5.750480000000000000e+05
5.754480000000000000e+05
5.757980000000000000e+05
5.761530000000000000e+05
5.765300000000000000e+05
5.768830000000000000e+05
5.772470000000000000e+05
5.776500000000000000e+05
5.780240000000000000e+05
5.784020000000000000e+05
5.787610000000000000e+05
5.791280000000000000e+05
5.794620000000000000e+05
5.798680000000000000e+05
5.802340000000000000e+05
5.806110000000000000e+05
5.809770000000000000e+05
5.813580000000000000e+05
5.817110000000000000e+05
5.820740000000000000e+05
5.824380000000000000e+05
5.827980000000000000e+05
5.831370000000000000e+05
5.835010000000000000e+05
5.838380000000000000e+05
5.842400000000000000e+05
5.846060000000000000e+05
5.849350000000000000e+05
5.853060000000000000e+05
5.856770000000000000e+05
5.860440000000000000e+05
5.863900000000000000e+05
5.867410000000000000e+05
5.871060000000000000e+05
5.874810000000000000e+05
5.878570000000000000e+05
5.882170000000000000e+05
5.886000000000000000e+05
5.889590000000000000e+05
5.893100000000000000e+05
5.896390000000000000e+05
5.899690000000000000e+05
5.903470000000000000e+05
5.906640000000000000e+05
5.910410000000000000e+05
5.913970000000000000e+05
5.917670000000000000e+05
5.921330000000000000e+05
5.924820000000000000e+05
5.928550000000000000e+05
5.932300000000000000e+05
5.936270000000000000e+05
5.940240000000000000e+05
5.943470000000000000e+05
5.947520000000000000e+05
5.951270000000000000e+05
5.954760000000000000e+05
5.958440000000000000e+05
5.962320000000000000e+05
5.966320000000000000e+05
5.970080000000000000e+05
5.973730000000000000e+05
5.977400000000000000e+05
5.980900000000000000e+05
5.984600000000000000e+05
5.987980000000000000e+05
5.991470000000000000e+05
5.994770000000000000e+05
5.998730000000000000e+05
6.002170000000000000e+05
6.005870000000000000e+05
6.009310000000000000e+05
6.013170000000000000e+05
6.016690000000000000e+05
6.020150000000000000e+05
6.024090000000000000e+05
6.027510000000000000e+05
6.031160000000000000e+05
6.034420000000000000e+05
6.037830000000000000e+05
6.041280000000000000e+05
6.044990000000000000e+05
6.048550000000000000e+05
6.052030000000000000e+05
6.055550000000000000e+05
6.058790000000000000e+05
6.061930000000000000e+05
6.065180000000000000e+05
6.068660000000000000e+05
6.072150000000000000e+05
6.075620000000000000e+05
6.078910000000000000e+05
6.082330000000000000e+05
6.085910000000000000e+05
6.089760000000000000e+05
6.093130000000000000e+05
6.096920000000000000e+05
6.100250000000000000e+05
6.103730000000000000e+05
6.107220000000000000e+05
6.110770000000000000e+05
6.114260000000000000e+05
6.117520000000000000e+05
6.120810000000000000e+05
6.124300000000000000e+05
6.127960000000000000e+05
6.131690000000000000e+05
6.135480000000000000e+05
6.139030000000000000e+05
6.142700000000000000e+05
6.146120000000000000e+05
6.149200000000000000e+05
6.152610000000000000e+05
6.156460000000000000e+05
6.159940000000000000e+05
6.163270000000000000e+05
6.166570000000000000e+05
6.170220000000000000e+05
6.173900000000000000e+05
6.177440000000000000e+05
6.180810000000000000e+05
6.184350000000000000e+05
6.187750000000000000e+05
6.191290000000000000e+05
6.194840000000000000e+05
6.198100000000000000e+05
6.201820000000000000e+05
6.205150000000000000e+05
6.208740000000000000e+05
6.211940000000000000e+05
6.215380000000000000e+05
6.218850000000000000e+05
6.221960000000000000e+05
6.225420000000000000e+05
6.228960000000000000e+05
6.232120000000000000e+05
6.235690000000000000e+05
6.239090000000000000e+05
6.242240000000000000e+05
6.245530000000000000e+05
6.248870000000000000e+05
6.252410000000000000e+05
6.255890000000000000e+05
6.259240000000000000e+05
6.262890000000000000e+05
6.266380000000000000e+05
6.269650000000000000e+05
6.273140000000000000e+05
6.276650000000000000e+05
6.279750000000000000e+05
6.282990000000000000e+05
6.286440000000000000e+05
6.289960000000000000e+05
6.293480000000000000e+05
6.296450000000000000e+05
6.299840000000000000e+05
6.303170000000000000e+05
6.306520000000000000e+05
6.309680000000000000e+05
6.313280000000000000e+05
6.316650000000000000e+05
6.320200000000000000e+05
6.323750000000000000e+05
6.327400000000000000e+05
6.330950000000000000e+05
6.334300000000000000e+05
6.337610000000000000e+05
6.340740000000000000e+05
6.343930000000000000e+05
6.347380000000000000e+05
6.350590000000000000e+05
6.354040000000000000e+05
6.357330000000000000e+05
6.360900000000000000e+05
6.364050000000000000e+05
6.367330000000000000e+05
6.370780000000000000e+05
6.373780000000000000e+05
6.376690000000000000e+05
6.380270000000000000e+05
6.383820000000000000e+05
6.387300000000000000e+05
6.390740000000000000e+05
6.394220000000000000e+05
6.397880000000000000e+05
6.401090000000000000e+05
6.404780000000000000e+05
6.408010000000000000e+05
6.411620000000000000e+05
6.414740000000000000e+05
6.418030000000000000e+05
6.421590000000000000e+05
6.425230000000000000e+05
6.428640000000000000e+05
6.432000000000000000e+05
6.435440000000000000e+05
6.438750000000000000e+05
6.442420000000000000e+05
6.446010000000000000e+05
6.449420000000000000e+05
6.452560000000000000e+05
6.456150000000000000e+05
6.459430000000000000e+05
6.462700000000000000e+05
6.465920000000000000e+05
6.469490000000000000e+05
6.472690000000000000e+05
6.475780000000000000e+05
6.478880000000000000e+05
6.482110000000000000e+05
6.485420000000000000e+05
6.489020000000000000e+05
6.492050000000000000e+05
6.495390000000000000e+05
6.498610000000000000e+05
6.502070000000000000e+05
6.505430000000000000e+05
6.508920000000000000e+05
6.512190000000000000e+05
6.515640000000000000e+05
6.518680000000000000e+05
6.522080000000000000e+05
6.525740000000000000e+05
6.528790000000000000e+05
6.532200000000000000e+05
6.535380000000000000e+05
6.538930000000000000e+05
6.541960000000000000e+05
6.545400000000000000e+05
6.548610000000000000e+05
6.551920000000000000e+05
6.555080000000000000e+05
6.558700000000000000e+05
6.562090000000000000e+05
6.565350000000000000e+05
6.568560000000000000e+05
6.571720000000000000e+05
6.575260000000000000e+05
6.578830000000000000e+05
6.582230000000000000e+05
6.585800000000000000e+05
6.588980000000000000e+05
6.592100000000000000e+05
6.595620000000000000e+05
6.598890000000000000e+05
6.602340000000000000e+05
6.605500000000000000e+05
6.608740000000000000e+05
6.611910000000000000e+05
6.615030000000000000e+05
6.618570000000000000e+05
6.622020000000000000e+05
6.625290000000000000e+05
6.628630000000000000e+05
6.632270000000000000e+05
6.635460000000000000e+05
6.638710000000000000e+05
6.642150000000000000e+05
6.645530000000000000e+05
6.648450000000000000e+05
6.651780000000000000e+05
6.654760000000000000e+05
6.658150000000000000e+05
6.661250000000000000e+05
6.664610000000000000e+05
6.667820000000000000e+05
6.671220000000000000e+05
6.674380000000000000e+05
6.677690000000000000e+05
6.680930000000000000e+05
6.684050000000000000e+05
6.687060000000000000e+05
6.690260000000000000e+05
6.693140000000000000e+05
6.696240000000000000e+05
6.699600000000000000e+05
6.702890000000000000e+05
6.706310000000000000e+05
6.709390000000000000e+05
6.712750000000000000e+05
6.715980000000000000e+05
6.719020000000000000e+05
6.722200000000000000e+05
6.725000000000000000e+05
6.728220000000000000e+05
6.731460000000000000e+05
6.734600000000000000e+05
6.737990000000000000e+05
6.741140000000000000e+05
6.744490000000000000e+05
6.747780000000000000e+05
6.751010000000000000e+05
6.754190000000000000e+05
6.756990000000000000e+05
6.760090000000000000e+05
6.763360000000000000e+05
6.766330000000000000e+05
6.769380000000000000e+05
6.772560000000000000e+05
6.775470000000000000e+05
6.778630000000000000e+05
6.781570000000000000e+05
6.784510000000000000e+05
6.787940000000000000e+05
6.791200000000000000e+05
6.794580000000000000e+05
6.797820000000000000e+05
6.800780000000000000e+05
6.803970000000000000e+05
6.807060000000000000e+05
6.810080000000000000e+05
6.813400000000000000e+05
6.816430000000000000e+05
6.819790000000000000e+05
6.822860000000000000e+05
6.825940000000000000e+05
6.829370000000000000e+05
6.832740000000000000e+05
6.835880000000000000e+05
6.839390000000000000e+05
6.842240000000000000e+05
6.845150000000000000e+05
6.848440000000000000e+05
6.851610000000000000e+05
6.854630000000000000e+05
6.857830000000000000e+05
6.860980000000000000e+05
6.864290000000000000e+05
6.867460000000000000e+05
6.870600000000000000e+05
6.873570000000000000e+05
6.876610000000000000e+05
6.879610000000000000e+05
6.882540000000000000e+05
6.886190000000000000e+05
6.889430000000000000e+05
6.892270000000000000e+05
6.895480000000000000e+05
6.898570000000000000e+05
6.901500000000000000e+05
6.904530000000000000e+05
6.908080000000000000e+05
6.911440000000000000e+05
6.914280000000000000e+05
6.917240000000000000e+05
6.920620000000000000e+05
6.923780000000000000e+05
6.926880000000000000e+05
6.929930000000000000e+05
6.932760000000000000e+05
6.935940000000000000e+05
6.939260000000000000e+05
6.942330000000000000e+05
6.945550000000000000e+05
6.948950000000000000e+05
6.952310000000000000e+05
6.955450000000000000e+05
6.958460000000000000e+05
6.961420000000000000e+05
6.964860000000000000e+05
6.967830000000000000e+05
6.971190000000000000e+05
6.974240000000000000e+05
6.977410000000000000e+05
6.980260000000000000e+05
6.983330000000000000e+05
6.986350000000000000e+05
6.989240000000000000e+05
6.992140000000000000e+05
6.995340000000000000e+05
6.998610000000000000e+05
7.001590000000000000e+05
7.004720000000000000e+05
7.007320000000000000e+05
7.010310000000000000e+05
7.013300000000000000e+05
7.016660000000000000e+05
7.019520000000000000e+05
7.022890000000000000e+05
7.025900000000000000e+05
7.028650000000000000e+05
7.031670000000000000e+05
7.034720000000000000e+05
7.037580000000000000e+05
7.040530000000000000e+05
7.043680000000000000e+05
7.046810000000000000e+05
7.049750000000000000e+05
7.052760000000000000e+05
7.055520000000000000e+05
7.058720000000000000e+05
7.061650000000000000e+05
7.064920000000000000e+05
7.067950000000000000e+05
7.070670000000000000e+05
7.073980000000000000e+05
7.076770000000000000e+05
7.079820000000000000e+05
7.082630000000000000e+05
7.086110000000000000e+05
7.088980000000000000e+05
7.092170000000000000e+05
7.094910000000000000e+05
7.098010000000000000e+05
7.100940000000000000e+05
7.103900000000000000e+05
7.106890000000000000e+05
7.109960000000000000e+05
7.113080000000000000e+05
7.116350000000000000e+05
7.119360000000000000e+05
7.122490000000000000e+05
7.125510000000000000e+05
7.128510000000000000e+05
7.131730000000000000e+05
7.134610000000000000e+05
7.137670000000000000e+05
7.140680000000000000e+05
7.143780000000000000e+05
7.147020000000000000e+05
7.150000000000000000e+05
7.152870000000000000e+05
7.155940000000000000e+05
7.158750000000000000e+05
7.161580000000000000e+05
7.164510000000000000e+05
7.167440000000000000e+05
7.170310000000000000e+05
7.173490000000000000e+05
7.176310000000000000e+05
7.179080000000000000e+05
7.182410000000000000e+05
7.185490000000000000e+05
7.188830000000000000e+05
7.191550000000000000e+05
7.194330000000000000e+05
7.197440000000000000e+05
7.200790000000000000e+05
7.203720000000000000e+05
7.206830000000000000e+05
7.209760000000000000e+05
7.212790000000000000e+05
7.215680000000000000e+05
7.218680000000000000e+05
7.221710000000000000e+05
7.225030000000000000e+05
7.228220000000000000e+05
7.231020000000000000e+05
7.234050000000000000e+05
7.236980000000000000e+05
7.240200000000000000e+05
7.243190000000000000e+05
7.246470000000000000e+05
7.249350000000000000e+05
7.252250000000000000e+05
7.255330000000000000e+05
7.258230000000000000e+05
7.261320000000000000e+05
7.264190000000000000e+05
7.266970000000000000e+05
7.269660000000000000e+05
7.272640000000000000e+05
7.275610000000000000e+05
7.278630000000000000e+05
7.281480000000000000e+05
7.284560000000000000e+05
7.287610000000000000e+05
7.290710000000000000e+05
7.293800000000000000e+05
7.296630000000000000e+05
7.299510000000000000e+05
7.302100000000000000e+05
7.305000000000000000e+05
7.307940000000000000e+05
7.310880000000000000e+05
7.313630000000000000e+05
7.316380000000000000e+05
7.319300000000000000e+05
7.322270000000000000e+05
7.325350000000000000e+05
7.328070000000000000e+05
7.331120000000000000e+05
7.334300000000000000e+05
7.337630000000000000e+05
7.340560000000000000e+05
7.343200000000000000e+05
7.346290000000000000e+05
7.349090000000000000e+05
7.352270000000000000e+05
7.355180000000000000e+05
7.358240000000000000e+05
7.361200000000000000e+05
7.363920000000000000e+05
7.366930000000000000e+05
7.369940000000000000e+05
7.373180000000000000e+05
7.375930000000000000e+05
7.378770000000000000e+05
7.381630000000000000e+05
7.384250000000000000e+05
7.387230000000000000e+05
7.390170000000000000e+05
7.393280000000000000e+05
7.396270000000000000e+05
7.399160000000000000e+05
7.402440000000000000e+05
7.405280000000000000e+05
7.408410000000000000e+05
7.411290000000000000e+05
7.414310000000000000e+05
7.417070000000000000e+05
7.419750000000000000e+05
7.422850000000000000e+05
7.425770000000000000e+05
7.428610000000000000e+05
7.431180000000000000e+05
7.433960000000000000e+05
7.436800000000000000e+05
7.439760000000000000e+05
7.442900000000000000e+05
7.445960000000000000e+05
7.448640000000000000e+05
7.451590000000000000e+05
7.454600000000000000e+05
7.457320000000000000e+05
7.459970000000000000e+05
7.462820000000000000e+05
7.465870000000000000e+05
7.468860000000000000e+05
7.471830000000000000e+05
7.474610000000000000e+05
7.477700000000000000e+05
7.480540000000000000e+05
7.483420000000000000e+05
7.486450000000000000e+05
7.489360000000000000e+05
7.492380000000000000e+05
7.495250000000000000e+05
7.498180000000000000e+05
7.501010000000000000e+05
7.503670000000000000e+05
7.506650000000000000e+05
7.509440000000000000e+05
7.512730000000000000e+05
7.515460000000000000e+05
7.518300000000000000e+05
7.521140000000000000e+05
7.523770000000000000e+05
7.526570000000000000e+05
7.529500000000000000e+05
7.532240000000000000e+05
7.535220000000000000e+05
7.538090000000000000e+05
7.540910000000000000e+05
7.543800000000000000e+05
7.546510000000000000e+05
7.549730000000000000e+05
7.552600000000000000e+05
7.555710000000000000e+05
7.558360000000000000e+05
7.561190000000000000e+05
7.564470000000000000e+05
7.567340000000000000e+05
7.569960000000000000e+05
7.572780000000000000e+05
7.575480000000000000e+05
7.578210000000000000e+05
7.581030000000000000e+05
7.583990000000000000e+05
7.587190000000000000e+05
7.589980000000000000e+05
7.593120000000000000e+05
7.596140000000000000e+05
7.598980000000000000e+05
7.601700000000000000e+05
7.604690000000000000e+05
7.607460000000000000e+05
7.610320000000000000e+05
7.613310000000000000e+05
7.616220000000000000e+05
7.619070000000000000e+05
7.621940000000000000e+05
7.624780000000000000e+05
7.627480000000000000e+05
7.630500000000000000e+05
7.633420000000000000e+05
7.635950000000000000e+05
7.638850000000000000e+05
7.641540000000000000e+05
7.644520000000000000e+05
7.647150000000000000e+05
7.650070000000000000e+05
7.652740000000000000e+05
7.655520000000000000e+05
7.658600000000000000e+05
7.661400000000000000e+05
7.664080000000000000e+05
7.666630000000000000e+05
7.669600000000000000e+05
7.672530000000000000e+05
7.675360000000000000e+05
7.678130000000000000e+05
7.680940000000000000e+05
7.683830000000000000e+05
7.686600000000000000e+05
7.689490000000000000e+05
7.692660000000000000e+05
7.695770000000000000e+05
7.698590000000000000e+05
7.701330000000000000e+05
7.704090000000000000e+05
7.706890000000000000e+05
7.709300000000000000e+05
7.711930000000000000e+05
7.714720000000000000e+05
7.717550000000000000e+05
7.720480000000000000e+05
7.723520000000000000e+05
7.726320000000000000e+05
7.728770000000000000e+05
7.731490000000000000e+05
7.734290000000000000e+05
7.736890000000000000e+05
7.739620000000000000e+05
7.742430000000000000e+05
7.744970000000000000e+05
7.747710000000000000e+05
7.750720000000000000e+05
7.753270000000000000e+05
7.756130000000000000e+05
7.759140000000000000e+05
7.761880000000000000e+05
7.764570000000000000e+05
7.767460000000000000e+05
7.770320000000000000e+05
7.772980000000000000e+05
7.775750000000000000e+05
7.778830000000000000e+05
7.781520000000000000e+05
7.784510000000000000e+05
7.787540000000000000e+05
7.790560000000000000e+05
7.793550000000000000e+05
7.796510000000000000e+05
7.799600000000000000e+05
7.802900000000000000e+05
7.805750000000000000e+05
7.808890000000000000e+05
7.811510000000000000e+05
7.814450000000000000e+05
7.817250000000000000e+05
7.820120000000000000e+05
7.822920000000000000e+05
7.825700000000000000e+05
7.828570000000000000e+05
7.831460000000000000e+05
7.834520000000000000e+05
7.837070000000000000e+05
7.840010000000000000e+05
7.842690000000000000e+05
7.845410000000000000e+05
7.847670000000000000e+05
7.850420000000000000e+05
7.853000000000000000e+05
7.855960000000000000e+05
7.858760000000000000e+05
7.861380000000000000e+05
7.864110000000000000e+05
7.867160000000000000e+05
7.869850000000000000e+05
7.872510000000000000e+05
7.875380000000000000e+05
7.878090000000000000e+05
7.880950000000000000e+05
7.883840000000000000e+05
7.886370000000000000e+05
7.889050000000000000e+05
7.891320000000000000e+05
7.893990000000000000e+05
7.896650000000000000e+05
7.899600000000000000e+05
7.902160000000000000e+05
7.904890000000000000e+05
7.907840000000000000e+05
7.910860000000000000e+05
7.913210000000000000e+05
7.915720000000000000e+05
7.918520000000000000e+05
7.921500000000000000e+05
7.924310000000000000e+05
7.927080000000000000e+05
7.929750000000000000e+05
7.932650000000000000e+05
7.935420000000000000e+05
7.938130000000000000e+05
7.940780000000000000e+05
7.943730000000000000e+05
7.946290000000000000e+05
7.949050000000000000e+05
7.951780000000000000e+05
7.954710000000000000e+05
7.957450000000000000e+05
7.960370000000000000e+05
7.963040000000000000e+05
7.965700000000000000e+05
7.968450000000000000e+05
7.971150000000000000e+05
7.973830000000000000e+05
7.976520000000000000e+05
7.979250000000000000e+05
7.981880000000000000e+05
7.984850000000000000e+05
7.987260000000000000e+05
7.990030000000000000e+05
7.992580000000000000e+05
7.995220000000000000e+05
7.997930000000000000e+05
8.000620000000000000e+05
8.003630000000000000e+05
8.006350000000000000e+05
8.008830000000000000e+05
8.011590000000000000e+05
8.014120000000000000e+05
8.016530000000000000e+05
8.019050000000000000e+05
8.021790000000000000e+05
8.024530000000000000e+05
8.027280000000000000e+05
8.029910000000000000e+05
8.032860000000000000e+05
8.035550000000000000e+05
8.038220000000000000e+05
8.040940000000000000e+05
8.043580000000000000e+05
8.046260000000000000e+05
8.049130000000000000e+05
8.051880000000000000e+05
8.054470000000000000e+05
8.057350000000000000e+05
8.059860000000000000e+05
8.062500000000000000e+05
8.065010000000000000e+05
8.067690000000000000e+05
8.070490000000000000e+05
8.073290000000000000e+05
8.075740000000000000e+05
8.078520000000000000e+05
8.081510000000000000e+05
8.084170000000000000e+05
8.086870000000000000e+05
8.089390000000000000e+05
8.092410000000000000e+05
8.095070000000000000e+05
8.097530000000000000e+05
8.100130000000000000e+05
8.103010000000000000e+05
8.105880000000000000e+05
8.108590000000000000e+05
8.111220000000000000e+05
8.113960000000000000e+05
8.116650000000000000e+05
8.119270000000000000e+05
8.121810000000000000e+05
8.124260000000000000e+05
8.126890000000000000e+05
8.129610000000000000e+05
8.132090000000000000e+05
8.134760000000000000e+05
8.137150000000000000e+05
8.139920000000000000e+05
8.142810000000000000e+05
8.145530000000000000e+05
8.148290000000000000e+05
8.151180000000000000e+05
8.153540000000000000e+05
8.156270000000000000e+05
8.159180000000000000e+05
8.161780000000000000e+05
8.164340000000000000e+05
8.166760000000000000e+05
8.169460000000000000e+05
8.171980000000000000e+05
8.174460000000000000e+05
8.177220000000000000e+05
8.180040000000000000e+05
8.182600000000000000e+05
8.185340000000000000e+05
8.187890000000000000e+05
8.190930000000000000e+05
8.193530000000000000e+05
8.196250000000000000e+05
8.198880000000000000e+05
8.201480000000000000e+05
8.203920000000000000e+05
8.206600000000000000e+05
8.209110000000000000e+05
8.211730000000000000e+05
8.214260000000000000e+05
8.216910000000000000e+05
8.219280000000000000e+05
8.221970000000000000e+05
8.224660000000000000e+05
8.227330000000000000e+05
8.229970000000000000e+05
8.232530000000000000e+05
8.235380000000000000e+05
8.238390000000000000e+05
8.241040000000000000e+05
8.243800000000000000e+05
8.246420000000000000e+05
8.249000000000000000e+05
8.251400000000000000e+05
8.254230000000000000e+05
8.256830000000000000e+05
8.259550000000000000e+05
8.262330000000000000e+05
8.265130000000000000e+05
8.267910000000000000e+05
8.270440000000000000e+05
8.272990000000000000e+05
8.275640000000000000e+05
8.278080000000000000e+05
8.280730000000000000e+05
8.283190000000000000e+05
8.285900000000000000e+05
8.288740000000000000e+05
8.291580000000000000e+05
8.294180000000000000e+05
8.296830000000000000e+05
8.299570000000000000e+05
8.302320000000000000e+05
8.304990000000000000e+05
8.307880000000000000e+05
8.310510000000000000e+05
8.313220000000000000e+05
8.315800000000000000e+05
8.318450000000000000e+05
8.321160000000000000e+05
8.323780000000000000e+05
8.326350000000000000e+05
8.329060000000000000e+05
8.331660000000000000e+05
8.334520000000000000e+05
8.337560000000000000e+05
8.340140000000000000e+05
8.342940000000000000e+05
8.345550000000000000e+05
8.348180000000000000e+05
8.350720000000000000e+05
8.353300000000000000e+05
8.356070000000000000e+05
8.358760000000000000e+05
8.361470000000000000e+05
8.363940000000000000e+05
8.366450000000000000e+05
8.368960000000000000e+05
8.371400000000000000e+05
8.373830000000000000e+05
8.376630000000000000e+05
8.379290000000000000e+05
8.382130000000000000e+05
8.384600000000000000e+05
8.387250000000000000e+05
8.390000000000000000e+05
8.392550000000000000e+05
8.395330000000000000e+05
8.397750000000000000e+05
8.400350000000000000e+05
8.403360000000000000e+05
8.406300000000000000e+05
8.408820000000000000e+05
8.411100000000000000e+05
8.413810000000000000e+05
8.416450000000000000e+05
8.419120000000000000e+05
8.421940000000000000e+05
8.424290000000000000e+05
8.426990000000000000e+05
8.429440000000000000e+05
8.431850000000000000e+05
8.434340000000000000e+05
8.436870000000000000e+05
8.439700000000000000e+05
8.442490000000000000e+05
8.445030000000000000e+05
8.447590000000000000e+05
8.450120000000000000e+05
8.452600000000000000e+05
8.455060000000000000e+05
8.457740000000000000e+05
8.460190000000000000e+05
8.462840000000000000e+05
8.465430000000000000e+05
8.468100000000000000e+05
8.470800000000000000e+05
8.473400000000000000e+05
8.475970000000000000e+05
8.478620000000000000e+05
8.481160000000000000e+05
8.483710000000000000e+05
8.486360000000000000e+05
8.488740000000000000e+05
8.491360000000000000e+05
8.493960000000000000e+05
8.496600000000000000e+05
8.499030000000000000e+05
8.501620000000000000e+05
8.504160000000000000e+05
8.506600000000000000e+05
8.509160000000000000e+05
8.511850000000000000e+05
8.514860000000000000e+05
8.517610000000000000e+05
8.520280000000000000e+05
8.522780000000000000e+05
8.525330000000000000e+05
8.528070000000000000e+05
8.530650000000000000e+05
8.533410000000000000e+05
8.536010000000000000e+05
8.538630000000000000e+05
8.541130000000000000e+05
8.543840000000000000e+05
8.546480000000000000e+05
8.549020000000000000e+05
8.551870000000000000e+05
8.554610000000000000e+05
8.557000000000000000e+05
8.559760000000000000e+05
8.562520000000000000e+05
8.565090000000000000e+05
8.567510000000000000e+05
8.570110000000000000e+05
8.572960000000000000e+05
8.575630000000000000e+05
8.578230000000000000e+05
8.581060000000000000e+05
8.583430000000000000e+05
8.585850000000000000e+05
8.588450000000000000e+05
8.590810000000000000e+05
8.593300000000000000e+05
8.595760000000000000e+05
8.598410000000000000e+05
8.600930000000000000e+05
8.603250000000000000e+05
8.605990000000000000e+05
8.608800000000000000e+05
8.611160000000000000e+05
8.613570000000000000e+05
8.616010000000000000e+05
8.618610000000000000e+05
8.621140000000000000e+05
8.623480000000000000e+05
8.626250000000000000e+05
8.628810000000000000e+05
8.631420000000000000e+05
8.633940000000000000e+05
8.636300000000000000e+05
8.638920000000000000e+05
8.641370000000000000e+05
8.643860000000000000e+05
8.646020000000000000e+05
8.648700000000000000e+05
8.651430000000000000e+05
8.653720000000000000e+05
8.656240000000000000e+05
8.658760000000000000e+05
8.661090000000000000e+05
8.663590000000000000e+05
8.666170000000000000e+05
8.668590000000000000e+05
8.671040000000000000e+05
8.673670000000000000e+05
8.676470000000000000e+05
8.678970000000000000e+05
8.681770000000000000e+05
8.684400000000000000e+05
8.686710000000000000e+05
8.689250000000000000e+05
8.692180000000000000e+05
8.694740000000000000e+05
8.697260000000000000e+05
8.699880000000000000e+05
8.702330000000000000e+05
8.704780000000000000e+05
8.707460000000000000e+05
8.709990000000000000e+05
8.712920000000000000e+05
8.715460000000000000e+05
8.718090000000000000e+05
8.720460000000000000e+05
8.723080000000000000e+05
8.725650000000000000e+05
8.728400000000000000e+05
8.730530000000000000e+05
8.733240000000000000e+05
8.735830000000000000e+05
8.738150000000000000e+05
8.740740000000000000e+05
8.743060000000000000e+05
8.745430000000000000e+05
8.748060000000000000e+05
8.750570000000000000e+05
8.753040000000000000e+05
8.755720000000000000e+05
8.758080000000000000e+05
8.761000000000000000e+05
8.763290000000000000e+05
8.766050000000000000e+05
8.768510000000000000e+05
8.771140000000000000e+05
8.773700000000000000e+05
8.776240000000000000e+05
8.778770000000000000e+05
8.781170000000000000e+05
8.783630000000000000e+05
8.786170000000000000e+05
8.788610000000000000e+05
8.791030000000000000e+05
8.793730000000000000e+05
8.796280000000000000e+05
8.798710000000000000e+05
8.801470000000000000e+05
8.803840000000000000e+05
8.806470000000000000e+05
8.808970000000000000e+05
8.811520000000000000e+05
8.813960000000000000e+05
8.816690000000000000e+05
8.819140000000000000e+05
8.821530000000000000e+05
8.824160000000000000e+05
8.826820000000000000e+05
8.829260000000000000e+05
8.831740000000000000e+05
8.834740000000000000e+05
8.837350000000000000e+05
8.839750000000000000e+05
8.842300000000000000e+05
8.845000000000000000e+05
8.847670000000000000e+05
8.850200000000000000e+05
8.852630000000000000e+05
8.854900000000000000e+05
8.857290000000000000e+05
8.859810000000000000e+05
8.862430000000000000e+05
8.864810000000000000e+05
8.867120000000000000e+05
8.869500000000000000e+05
8.871970000000000000e+05
8.874640000000000000e+05
8.877440000000000000e+05
8.879630000000000000e+05
8.882140000000000000e+05
8.884660000000000000e+05
8.887120000000000000e+05
8.889650000000000000e+05
8.892160000000000000e+05
8.894780000000000000e+05
8.897070000000000000e+05
8.899700000000000000e+05
8.902290000000000000e+05
8.904590000000000000e+05
8.907040000000000000e+05
8.909480000000000000e+05
8.911850000000000000e+05
8.914470000000000000e+05
8.916740000000000000e+05
8.918990000000000000e+05
8.921440000000000000e+05
8.924080000000000000e+05
8.926460000000000000e+05
8.929040000000000000e+05
8.931480000000000000e+05
8.934250000000000000e+05
8.936620000000000000e+05
8.939280000000000000e+05
8.941840000000000000e+05
8.944320000000000000e+05
8.946790000000000000e+05
8.949050000000000000e+05
8.951580000000000000e+05
8.953940000000000000e+05
8.956420000000000000e+05
8.958930000000000000e+05
8.961420000000000000e+05
8.963970000000000000e+05
8.966160000000000000e+05
8.968590000000000000e+05
8.970820000000000000e+05
8.973350000000000000e+05
8.975870000000000000e+05
8.978350000000000000e+05
8.981030000000000000e+05
8.983590000000000000e+05
8.985830000000000000e+05
8.988510000000000000e+05
8.991140000000000000e+05
8.993750000000000000e+05
8.996020000000000000e+05
8.998710000000000000e+05
9.001230000000000000e+05
9.003850000000000000e+05
9.006560000000000000e+05
9.009140000000000000e+05
9.011620000000000000e+05
9.014130000000000000e+05
9.016720000000000000e+05
9.019110000000000000e+05
9.021370000000000000e+05
9.023840000000000000e+05
9.026190000000000000e+05
9.028680000000000000e+05
9.031180000000000000e+05
9.033470000000000000e+05
9.035900000000000000e+05
9.038180000000000000e+05
9.040430000000000000e+05
9.042770000000000000e+05
9.045020000000000000e+05
9.047620000000000000e+05
9.050220000000000000e+05
9.052820000000000000e+05
9.055230000000000000e+05
9.057670000000000000e+05
9.060320000000000000e+05
9.062870000000000000e+05
9.065500000000000000e+05
9.067960000000000000e+05
9.070250000000000000e+05
9.072780000000000000e+05
9.075150000000000000e+05
9.077490000000000000e+05
9.079570000000000000e+05
9.081880000000000000e+05
9.084350000000000000e+05
9.086750000000000000e+05
9.089190000000000000e+05
9.091850000000000000e+05
9.094490000000000000e+05
9.096870000000000000e+05
9.099410000000000000e+05
9.101910000000000000e+05
9.104430000000000000e+05
9.106980000000000000e+05
9.109340000000000000e+05
9.111950000000000000e+05
9.114120000000000000e+05
9.116540000000000000e+05
9.118930000000000000e+05
9.121580000000000000e+05
9.124070000000000000e+05
9.126320000000000000e+05
9.128940000000000000e+05
9.131130000000000000e+05
9.133400000000000000e+05
9.135930000000000000e+05
9.138150000000000000e+05
9.140450000000000000e+05
9.142870000000000000e+05
9.145070000000000000e+05
9.147540000000000000e+05
9.150040000000000000e+05
9.152310000000000000e+05
9.154620000000000000e+05
9.157150000000000000e+05
9.159720000000000000e+05
9.161980000000000000e+05
9.164310000000000000e+05
9.166890000000000000e+05
9.169370000000000000e+05
9.171810000000000000e+05
9.174240000000000000e+05
9.176560000000000000e+05
9.178820000000000000e+05
9.181290000000000000e+05
9.183730000000000000e+05
9.186330000000000000e+05
9.188880000000000000e+05
9.191430000000000000e+05
9.193810000000000000e+05
9.195910000000000000e+05
9.198420000000000000e+05
9.200860000000000000e+05
9.203180000000000000e+05
9.205570000000000000e+05
9.207830000000000000e+05
9.210300000000000000e+05
9.212410000000000000e+05
9.214810000000000000e+05
9.217210000000000000e+05
9.219170000000000000e+05
9.221610000000000000e+05
9.223890000000000000e+05
9.226050000000000000e+05
9.228290000000000000e+05
9.230720000000000000e+05
9.233030000000000000e+05
9.235360000000000000e+05
9.237570000000000000e+05
9.239740000000000000e+05
9.242130000000000000e+05
9.244270000000000000e+05
9.246770000000000000e+05
9.248780000000000000e+05
9.251270000000000000e+05
9.253840000000000000e+05
9.256320000000000000e+05
9.258670000000000000e+05
9.261000000000000000e+05
9.263740000000000000e+05
9.265910000000000000e+05
9.268290000000000000e+05
9.270800000000000000e+05
9.273090000000000000e+05
9.275460000000000000e+05
9.278050000000000000e+05
9.280520000000000000e+05
9.282850000000000000e+05
9.285280000000000000e+05
9.287600000000000000e+05
9.289800000000000000e+05
9.292050000000000000e+05
9.294580000000000000e+05
9.297040000000000000e+05
9.299390000000000000e+05
9.301850000000000000e+05
9.304290000000000000e+05
9.306680000000000000e+05
9.309120000000000000e+05
9.311570000000000000e+05
9.313960000000000000e+05
9.316290000000000000e+05
9.318650000000000000e+05
9.320880000000000000e+05
9.323330000000000000e+05
9.325680000000000000e+05
9.327920000000000000e+05
9.330030000000000000e+05
9.332470000000000000e+05
9.334800000000000000e+05
9.337040000000000000e+05
9.339500000000000000e+05
9.341900000000000000e+05
9.344430000000000000e+05
9.346940000000000000e+05
9.349450000000000000e+05
9.352140000000000000e+05
9.354510000000000000e+05
9.356790000000000000e+05
9.359180000000000000e+05
9.361310000000000000e+05
9.363420000000000000e+05
9.365640000000000000e+05
9.368130000000000000e+05
9.370400000000000000e+05
9.372750000000000000e+05
9.374990000000000000e+05
9.377210000000000000e+05
9.379660000000000000e+05
9.381910000000000000e+05
9.384400000000000000e+05
9.386710000000000000e+05
9.389350000000000000e+05
9.391610000000000000e+05
9.394130000000000000e+05
9.396570000000000000e+05
9.398810000000000000e+05
9.401090000000000000e+05
9.403170000000000000e+05
9.405470000000000000e+05
9.407920000000000000e+05
9.410450000000000000e+05
9.412620000000000000e+05
9.415040000000000000e+05
9.417210000000000000e+05
9.419580000000000000e+05
9.421880000000000000e+05
9.424180000000000000e+05
9.426370000000000000e+05
9.428720000000000000e+05
9.431010000000000000e+05
9.433410000000000000e+05
9.435960000000000000e+05
9.438580000000000000e+05
9.440740000000000000e+05
9.443310000000000000e+05
9.445840000000000000e+05
9.448530000000000000e+05
9.450430000000000000e+05
9.452600000000000000e+05
9.455120000000000000e+05
9.457420000000000000e+05
9.459950000000000000e+05
9.462240000000000000e+05
9.464550000000000000e+05
9.466720000000000000e+05
9.468910000000000000e+05
9.471140000000000000e+05
9.473510000000000000e+05
9.475960000000000000e+05
9.478390000000000000e+05
9.480700000000000000e+05
9.482860000000000000e+05
9.485250000000000000e+05
9.487630000000000000e+05
9.490130000000000000e+05
9.492360000000000000e+05
9.494500000000000000e+05
9.496840000000000000e+05
9.499200000000000000e+05
9.501340000000000000e+05
9.503850000000000000e+05
9.506150000000000000e+05
9.508800000000000000e+05
9.510690000000000000e+05
9.513070000000000000e+05
9.515550000000000000e+05
9.517730000000000000e+05
9.520240000000000000e+05
9.522700000000000000e+05
9.524950000000000000e+05
9.527300000000000000e+05
9.529530000000000000e+05
9.531930000000000000e+05
9.534180000000000000e+05
9.536290000000000000e+05
9.538690000000000000e+05
9.540980000000000000e+05
9.543360000000000000e+05
9.546300000000000000e+05
9.548620000000000000e+05
9.550640000000000000e+05
9.553010000000000000e+05
9.555520000000000000e+05
9.558060000000000000e+05
9.560210000000000000e+05
9.562460000000000000e+05
9.564910000000000000e+05
9.567120000000000000e+05
9.569520000000000000e+05
9.571730000000000000e+05
9.573960000000000000e+05
9.576380000000000000e+05
9.578720000000000000e+05
9.580890000000000000e+05
9.583190000000000000e+05
9.585650000000000000e+05
9.588200000000000000e+05
9.590510000000000000e+05
9.592700000000000000e+05
9.595020000000000000e+05
9.597560000000000000e+05
9.600030000000000000e+05
9.602400000000000000e+05
9.604670000000000000e+05
9.607200000000000000e+05
9.609410000000000000e+05
9.611690000000000000e+05
9.613770000000000000e+05
9.616050000000000000e+05
9.618100000000000000e+05
9.620250000000000000e+05
9.622510000000000000e+05
9.625150000000000000e+05
9.627500000000000000e+05
9.629910000000000000e+05
9.632290000000000000e+05
9.634570000000000000e+05
9.636850000000000000e+05
9.639180000000000000e+05
9.641450000000000000e+05
9.643660000000000000e+05
9.645990000000000000e+05
9.648290000000000000e+05
9.650500000000000000e+05
9.652980000000000000e+05
9.655040000000000000e+05
9.657120000000000000e+05
9.659610000000000000e+05
9.661870000000000000e+05
9.664130000000000000e+05
9.666510000000000000e+05
9.669090000000000000e+05
9.671490000000000000e+05
9.673590000000000000e+05
9.675830000000000000e+05
9.678000000000000000e+05
9.680410000000000000e+05
9.682840000000000000e+05
9.685030000000000000e+05
9.687500000000000000e+05
9.689720000000000000e+05
9.692300000000000000e+05
9.694590000000000000e+05
9.696980000000000000e+05
9.699300000000000000e+05
9.701640000000000000e+05
9.703960000000000000e+05
9.706160000000000000e+05
9.708190000000000000e+05
9.710300000000000000e+05
9.712440000000000000e+05
9.714750000000000000e+05
9.716820000000000000e+05
9.719040000000000000e+05
9.721340000000000000e+05
9.723520000000000000e+05
9.725870000000000000e+05
9.728010000000000000e+05
9.730120000000000000e+05
9.732220000000000000e+05
9.734680000000000000e+05
9.737120000000000000e+05
9.739380000000000000e+05
9.741850000000000000e+05
9.744300000000000000e+05
9.746460000000000000e+05
9.748630000000000000e+05
9.750810000000000000e+05
9.753050000000000000e+05
9.755500000000000000e+05
9.757870000000000000e+05
9.759930000000000000e+05
9.762090000000000000e+05
9.764340000000000000e+05
9.766720000000000000e+05
9.769070000000000000e+05
9.771080000000000000e+05
9.773310000000000000e+05
9.775630000000000000e+05
9.777810000000000000e+05
9.780010000000000000e+05
9.782430000000000000e+05
9.784610000000000000e+05
9.786780000000000000e+05
9.788970000000000000e+05
9.791220000000000000e+05
9.793460000000000000e+05
9.796100000000000000e+05
9.798160000000000000e+05
9.800610000000000000e+05
9.802640000000000000e+05
9.805000000000000000e+05
9.807400000000000000e+05
9.809740000000000000e+05
9.811990000000000000e+05
9.814410000000000000e+05
9.816720000000000000e+05
9.818840000000000000e+05
9.821120000000000000e+05
9.823450000000000000e+05
9.825990000000000000e+05
9.828000000000000000e+05
9.830170000000000000e+05
9.832340000000000000e+05
9.834630000000000000e+05
9.836690000000000000e+05
9.838920000000000000e+05
9.841290000000000000e+05
9.843320000000000000e+05
9.845530000000000000e+05
9.847770000000000000e+05
9.850140000000000000e+05
9.852350000000000000e+05
9.854300000000000000e+05
9.856370000000000000e+05
9.858460000000000000e+05
9.860660000000000000e+05
9.862840000000000000e+05
9.864870000000000000e+05
9.867140000000000000e+05
9.869440000000000000e+05
9.871910000000000000e+05
9.874150000000000000e+05
9.876370000000000000e+05
9.878750000000000000e+05
9.880930000000000000e+05
9.883030000000000000e+05
9.885350000000000000e+05
9.887710000000000000e+05
9.889870000000000000e+05
9.892090000000000000e+05
9.894130000000000000e+05
9.896090000000000000e+05
9.898370000000000000e+05
9.900750000000000000e+05
9.903190000000000000e+05
9.905530000000000000e+05
9.907910000000000000e+05
9.910400000000000000e+05
9.912490000000000000e+05
9.914710000000000000e+05
9.916920000000000000e+05
9.918870000000000000e+05
9.921100000000000000e+05
9.923390000000000000e+05
9.925930000000000000e+05
9.928220000000000000e+05
9.930480000000000000e+05
9.932890000000000000e+05
9.935010000000000000e+05
9.937400000000000000e+05
9.939500000000000000e+05
9.941550000000000000e+05
9.943950000000000000e+05
9.946400000000000000e+05
9.948650000000000000e+05
9.950940000000000000e+05
9.953370000000000000e+05
9.955540000000000000e+05
9.957840000000000000e+05
9.959920000000000000e+05
9.962160000000000000e+05
9.964340000000000000e+05
9.966570000000000000e+05
9.968690000000000000e+05
9.970950000000000000e+05
9.973440000000000000e+05
9.975390000000000000e+05
9.977500000000000000e+05
9.979530000000000000e+05
9.981770000000000000e+05
9.984080000000000000e+05
9.986410000000000000e+05
9.988610000000000000e+05
9.990820000000000000e+05
9.993000000000000000e+05
9.995390000000000000e+05
9.997580000000000000e+05
9.999580000000000000e+05
1.000170000000000000e+06
1.000395000000000000e+06
1.000620000000000000e+06
1.000856000000000000e+06
1.001060000000000000e+06
1.001295000000000000e+06
1.001504000000000000e+06
1.001724000000000000e+06
1.001971000000000000e+06
1.002179000000000000e+06
1.002391000000000000e+06
1.002603000000000000e+06
1.002841000000000000e+06
1.003072000000000000e+06
1.003302000000000000e+06
1.003524000000000000e+06
1.003726000000000000e+06
1.003931000000000000e+06
1.004150000000000000e+06
1.004366000000000000e+06
1.004591000000000000e+06
1.004823000000000000e+06
1.005055000000000000e+06
1.005307000000000000e+06
1.005521000000000000e+06
1.005718000000000000e+06
1.005952000000000000e+06
1.006182000000000000e+06
1.006392000000000000e+06
1.006613000000000000e+06
1.006834000000000000e+06
1.007069000000000000e+06
1.007281000000000000e+06
1.007509000000000000e+06
1.007740000000000000e+06
1.007940000000000000e+06
1.008167000000000000e+06
1.008394000000000000e+06
1.008612000000000000e+06
1.008845000000000000e+06
1.009066000000000000e+06
1.009294000000000000e+06
1.009549000000000000e+06
1.009781000000000000e+06
1.010008000000000000e+06
1.010222000000000000e+06
1.010436000000000000e+06
1.010646000000000000e+06
1.010854000000000000e+06
1.011056000000000000e+06
1.011277000000000000e+06
1.011534000000000000e+06
1.011750000000000000e+06
1.011954000000000000e+06
1.012141000000000000e+06
1.012374000000000000e+06
1.012588000000000000e+06
1.012810000000000000e+06
1.013027000000000000e+06
1.013275000000000000e+06
1.013497000000000000e+06
1.013707000000000000e+06
1.013918000000000000e+06
1.014118000000000000e+06
1.014355000000000000e+06
1.014577000000000000e+06
1.014798000000000000e+06
1.015008000000000000e+06
1.015227000000000000e+06
1.015450000000000000e+06
1.015659000000000000e+06
1.015896000000000000e+06
1.016123000000000000e+06
1.016348000000000000e+06
1.016558000000000000e+06
1.016798000000000000e+06
1.017018000000000000e+06
1.017218000000000000e+06
1.017395000000000000e+06
1.017629000000000000e+06
1.017853000000000000e+06
1.018088000000000000e+06
1.018309000000000000e+06
1.018490000000000000e+06
1.018743000000000000e+06
1.018958000000000000e+06
1.019184000000000000e+06
1.019399000000000000e+06
1.019629000000000000e+06
1.019841000000000000e+06
1.020062000000000000e+06
1.020281000000000000e+06
1.020511000000000000e+06
1.020743000000000000e+06
1.020971000000000000e+06
1.021198000000000000e+06
1.021429000000000000e+06
1.021622000000000000e+06
1.021825000000000000e+06
1.022048000000000000e+06
1.022263000000000000e+06
1.022473000000000000e+06
1.022705000000000000e+06
1.022928000000000000e+06
1.023114000000000000e+06
1.023318000000000000e+06
1.023530000000000000e+06
1.023747000000000000e+06
1.023968000000000000e+06
1.024175000000000000e+06
1.024405000000000000e+06
1.024638000000000000e+06
1.024846000000000000e+06
1.025057000000000000e+06
1.025263000000000000e+06
1.025488000000000000e+06
1.025716000000000000e+06
1.025912000000000000e+06
1.026121000000000000e+06
1.026353000000000000e+06
1.026596000000000000e+06
1.026805000000000000e+06
1.027009000000000000e+06
1.027232000000000000e+06
1.027454000000000000e+06
1.027669000000000000e+06
1.027875000000000000e+06
1.028125000000000000e+06
1.028349000000000000e+06
1.028575000000000000e+06
1.028793000000000000e+06
1.029005000000000000e+06
1.029226000000000000e+06
1.029446000000000000e+06
1.029663000000000000e+06
1.029866000000000000e+06
1.030064000000000000e+06
1.030284000000000000e+06
1.030532000000000000e+06
1.030739000000000000e+06
1.030953000000000000e+06
1.031202000000000000e+06
1.031435000000000000e+06
1.031679000000000000e+06
1.031900000000000000e+06
1.032126000000000000e+06
1.032324000000000000e+06
1.032516000000000000e+06
1.032705000000000000e+06
1.032918000000000000e+06
1.033137000000000000e+06
1.033359000000000000e+06
1.033602000000000000e+06
1.033820000000000000e+06
1.034022000000000000e+06
1.034217000000000000e+06
1.034414000000000000e+06
1.034638000000000000e+06
1.034845000000000000e+06
1.035065000000000000e+06
1.035256000000000000e+06
1.035467000000000000e+06
1.035657000000000000e+06
1.035876000000000000e+06
1.036092000000000000e+06
1.036320000000000000e+06
1.036549000000000000e+06
1.036790000000000000e+06
1.037007000000000000e+06
1.037209000000000000e+06
1.037420000000000000e+06
1.037642000000000000e+06
1.037853000000000000e+06
1.038066000000000000e+06
1.038297000000000000e+06
1.038525000000000000e+06
1.038727000000000000e+06
1.038931000000000000e+06
1.039115000000000000e+06
1.039333000000000000e+06
1.039562000000000000e+06
1.039775000000000000e+06
1.039979000000000000e+06
1.040187000000000000e+06
1.040403000000000000e+06
1.040612000000000000e+06
1.040826000000000000e+06
1.041021000000000000e+06
1.041227000000000000e+06
1.041438000000000000e+06
1.041663000000000000e+06
1.041863000000000000e+06
1.042110000000000000e+06
1.042305000000000000e+06
1.042535000000000000e+06
1.042727000000000000e+06
1.042951000000000000e+06
1.043161000000000000e+06
1.043360000000000000e+06
1.043557000000000000e+06
1.043784000000000000e+06
1.044012000000000000e+06
1.044222000000000000e+06
1.044438000000000000e+06
1.044647000000000000e+06
1.044860000000000000e+06
1.045079000000000000e+06
1.045293000000000000e+06
1.045533000000000000e+06
1.045735000000000000e+06
1.045933000000000000e+06
1.046144000000000000e+06
1.046373000000000000e+06
1.046595000000000000e+06
1.046825000000000000e+06
1.047036000000000000e+06
1.047236000000000000e+06
1.047435000000000000e+06
1.047660000000000000e+06
1.047869000000000000e+06
1.048067000000000000e+06
1.048289000000000000e+06
1.048520000000000000e+06
1.048759000000000000e+06
1.048981000000000000e+06
1.049197000000000000e+06
1.049433000000000000e+06
1.049631000000000000e+06
1.049852000000000000e+06
1.050091000000000000e+06
1.050313000000000000e+06
1.050516000000000000e+06
1.050744000000000000e+06
1.050965000000000000e+06
1.051199000000000000e+06
1.051414000000000000e+06
1.051623000000000000e+06
1.051855000000000000e+06
1.052087000000000000e+06
1.052297000000000000e+06
1.052529000000000000e+06
1.052735000000000000e+06
1.052964000000000000e+06
1.053162000000000000e+06
1.053394000000000000e+06
1.053622000000000000e+06
1.053823000000000000e+06
1.053985000000000000e+06
1.054180000000000000e+06
1.054385000000000000e+06
1.054590000000000000e+06
1.054811000000000000e+06
1.055013000000000000e+06
1.055219000000000000e+06
1.055432000000000000e+06
1.055659000000000000e+06
1.055854000000000000e+06
1.056041000000000000e+06
1.056247000000000000e+06
1.056473000000000000e+06
1.056669000000000000e+06
1.056858000000000000e+06
1.057086000000000000e+06
1.057308000000000000e+06
1.057526000000000000e+06
1.057744000000000000e+06
1.057957000000000000e+06
1.058161000000000000e+06
1.058378000000000000e+06
1.058596000000000000e+06
1.058819000000000000e+06
1.059018000000000000e+06
1.059249000000000000e+06
1.059440000000000000e+06
1.059615000000000000e+06
1.059813000000000000e+06
1.060015000000000000e+06
1.060198000000000000e+06
1.060400000000000000e+06
1.060610000000000000e+06
1.060809000000000000e+06
1.061015000000000000e+06
1.061214000000000000e+06
1.061419000000000000e+06
1.061663000000000000e+06
1.061861000000000000e+06
1.062074000000000000e+06
1.062304000000000000e+06
1.062512000000000000e+06
1.062728000000000000e+06
1.062944000000000000e+06
1.063147000000000000e+06
1.063362000000000000e+06
1.063587000000000000e+06
1.063786000000000000e+06
1.063992000000000000e+06
1.064206000000000000e+06
1.064407000000000000e+06
1.064581000000000000e+06
1.064794000000000000e+06
1.065007000000000000e+06
1.065188000000000000e+06
1.065414000000000000e+06
1.065617000000000000e+06
1.065815000000000000e+06
1.066015000000000000e+06
1.066233000000000000e+06
1.066437000000000000e+06
1.066654000000000000e+06
1.066878000000000000e+06
1.067090000000000000e+06
1.067339000000000000e+06
1.067542000000000000e+06
1.067767000000000000e+06
1.067959000000000000e+06
1.068183000000000000e+06
1.068389000000000000e+06
1.068582000000000000e+06
1.068784000000000000e+06
1.068985000000000000e+06
1.069178000000000000e+06
1.069385000000000000e+06
1.069610000000000000e+06
1.069820000000000000e+06
1.070043000000000000e+06
1.070224000000000000e+06
1.070419000000000000e+06
1.070613000000000000e+06
1.070820000000000000e+06
1.071014000000000000e+06
1.071220000000000000e+06
1.071431000000000000e+06
1.071648000000000000e+06
1.071842000000000000e+06
1.072066000000000000e+06
1.072281000000000000e+06
1.072478000000000000e+06
1.072678000000000000e+06
1.072870000000000000e+06
1.073063000000000000e+06
1.073298000000000000e+06
1.073485000000000000e+06
1.073719000000000000e+06
1.073905000000000000e+06
1.074115000000000000e+06
1.074348000000000000e+06
1.074554000000000000e+06
1.074752000000000000e+06
1.074952000000000000e+06
1.075167000000000000e+06
1.075363000000000000e+06
1.075555000000000000e+06
1.075754000000000000e+06
1.075969000000000000e+06
1.076179000000000000e+06
1.076376000000000000e+06
1.076539000000000000e+06
1.076751000000000000e+06
1.076969000000000000e+06
1.077164000000000000e+06
1.077385000000000000e+06
1.077585000000000000e+06
1.077789000000000000e+06
1.078011000000000000e+06
1.078221000000000000e+06
1.078400000000000000e+06
1.078612000000000000e+06
1.078831000000000000e+06
1.079071000000000000e+06
1.079285000000000000e+06
1.079503000000000000e+06
1.079725000000000000e+06
1.079916000000000000e+06
1.080130000000000000e+06
1.080330000000000000e+06
1.080539000000000000e+06
1.080734000000000000e+06
1.080930000000000000e+06
1.081126000000000000e+06
1.081324000000000000e+06
1.081526000000000000e+06
1.081728000000000000e+06
1.081957000000000000e+06
1.082173000000000000e+06
1.082364000000000000e+06
1.082573000000000000e+06
1.082767000000000000e+06
1.082979000000000000e+06
1.083188000000000000e+06
1.083375000000000000e+06
1.083557000000000000e+06
1.083753000000000000e+06
1.083977000000000000e+06
1.084168000000000000e+06
1.084387000000000000e+06
1.084577000000000000e+06
1.084795000000000000e+06
1.085038000000000000e+06
1.085221000000000000e+06
1.085439000000000000e+06
1.085645000000000000e+06
1.085829000000000000e+06
1.086024000000000000e+06
1.086229000000000000e+06
1.086434000000000000e+06
1.086636000000000000e+06
1.086845000000000000e+06
1.087027000000000000e+06
1.087222000000000000e+06
1.087414000000000000e+06
1.087622000000000000e+06
1.087834000000000000e+06
1.088010000000000000e+06
1.088226000000000000e+06
1.088432000000000000e+06
1.088623000000000000e+06
1.088839000000000000e+06
1.089059000000000000e+06
1.089257000000000000e+06
1.089451000000000000e+06
1.089646000000000000e+06
1.089870000000000000e+06
1.090070000000000000e+06
1.090282000000000000e+06
1.090475000000000000e+06
1.090680000000000000e+06
1.090883000000000000e+06
1.091107000000000000e+06
1.091286000000000000e+06
1.091500000000000000e+06
1.091712000000000000e+06
1.091896000000000000e+06
1.092104000000000000e+06
1.092336000000000000e+06
1.092566000000000000e+06
1.092769000000000000e+06
1.092989000000000000e+06
1.093192000000000000e+06
1.093385000000000000e+06
1.093571000000000000e+06
1.093754000000000000e+06
1.093946000000000000e+06
1.094154000000000000e+06
1.094370000000000000e+06
1.094550000000000000e+06
1.094760000000000000e+06
1.094960000000000000e+06
1.095189000000000000e+06
1.095386000000000000e+06
1.095585000000000000e+06
1.095770000000000000e+06
1.095971000000000000e+06
1.096169000000000000e+06
1.096367000000000000e+06
1.096561000000000000e+06
1.096765000000000000e+06
1.096943000000000000e+06
1.097160000000000000e+06
1.097356000000000000e+06
1.097565000000000000e+06
1.097782000000000000e+06
1.097969000000000000e+06
1.098174000000000000e+06
1.098359000000000000e+06
1.098575000000000000e+06
1.098771000000000000e+06
1.098968000000000000e+06
1.099151000000000000e+06
1.099358000000000000e+06
1.099533000000000000e+06
1.099750000000000000e+06
1.099979000000000000e+06
1.100189000000000000e+06
1.100368000000000000e+06
1.100585000000000000e+06
1.100755000000000000e+06
1.100958000000000000e+06
1.101157000000000000e+06
1.101353000000000000e+06
1.101560000000000000e+06
1.101759000000000000e+06
1.101954000000000000e+06
1.102155000000000000e+06
1.102358000000000000e+06
1.102584000000000000e+06
1.102782000000000000e+06
1.103005000000000000e+06
1.103209000000000000e+06
1.103415000000000000e+06
1.103632000000000000e+06
1.103843000000000000e+06
1.104037000000000000e+06
1.104227000000000000e+06
1.104466000000000000e+06
1.104677000000000000e+06
1.104895000000000000e+06
1.105087000000000000e+06
1.105289000000000000e+06
1.105514000000000000e+06
1.105711000000000000e+06
1.105911000000000000e+06
1.106124000000000000e+06
1.106346000000000000e+06
1.106542000000000000e+06
1.106733000000000000e+06
1.106942000000000000e+06
1.107139000000000000e+06
1.107335000000000000e+06
1.107546000000000000e+06
1.107767000000000000e+06
1.107976000000000000e+06
1.108187000000000000e+06
1.108415000000000000e+06
1.108652000000000000e+06
1.108841000000000000e+06
1.109045000000000000e+06
1.109247000000000000e+06
1.109462000000000000e+06
1.109684000000000000e+06
1.109887000000000000e+06
1.110075000000000000e+06
1.110265000000000000e+06
1.110465000000000000e+06
1.110675000000000000e+06
1.110868000000000000e+06
1.111049000000000000e+06
1.111253000000000000e+06
1.111456000000000000e+06
1.111660000000000000e+06
1.111867000000000000e+06
1.112060000000000000e+06
1.112274000000000000e+06
1.112486000000000000e+06
1.112706000000000000e+06
1.112923000000000000e+06
1.113140000000000000e+06
1.113326000000000000e+06
1.113544000000000000e+06
1.113740000000000000e+06
1.113953000000000000e+06
1.114163000000000000e+06
1.114368000000000000e+06
1.114555000000000000e+06
1.114752000000000000e+06
1.114947000000000000e+06
1.115162000000000000e+06
1.115356000000000000e+06
1.115540000000000000e+06
1.115746000000000000e+06
1.115926000000000000e+06
1.116140000000000000e+06
1.116327000000000000e+06
1.116533000000000000e+06
1.116695000000000000e+06
1.116893000000000000e+06
1.117099000000000000e+06
1.117286000000000000e+06
1.117505000000000000e+06
1.117716000000000000e+06
1.117918000000000000e+06
1.118083000000000000e+06
1.118288000000000000e+06
1.118481000000000000e+06
1.118682000000000000e+06
1.118873000000000000e+06
1.119068000000000000e+06
1.119276000000000000e+06
1.119452000000000000e+06
1.119672000000000000e+06
1.119866000000000000e+06
1.120061000000000000e+06
1.120283000000000000e+06
1.120492000000000000e+06
1.120688000000000000e+06
1.120888000000000000e+06
1.121088000000000000e+06
1.121281000000000000e+06
1.121451000000000000e+06
1.121655000000000000e+06
1.121861000000000000e+06
1.122030000000000000e+06
1.122245000000000000e+06
1.122457000000000000e+06
1.122644000000000000e+06
1.122827000000000000e+06
1.123016000000000000e+06
1.123212000000000000e+06
1.123417000000000000e+06
1.123618000000000000e+06
1.123823000000000000e+06
1.124039000000000000e+06
1.124234000000000000e+06
1.124448000000000000e+06
1.124655000000000000e+06
1.124852000000000000e+06
1.125057000000000000e+06
1.125255000000000000e+06
1.125440000000000000e+06
1.125622000000000000e+06
1.125835000000000000e+06
1.126024000000000000e+06
1.126235000000000000e+06
1.126442000000000000e+06
1.126639000000000000e+06
1.126830000000000000e+06
1.127039000000000000e+06
1.127233000000000000e+06
1.127432000000000000e+06
1.127622000000000000e+06
1.127812000000000000e+06
1.128004000000000000e+06
1.128193000000000000e+06
1.128384000000000000e+06
1.128552000000000000e+06
1.128749000000000000e+06
1.128957000000000000e+06
1.129155000000000000e+06
1.129362000000000000e+06
1.129555000000000000e+06
1.129753000000000000e+06
1.129961000000000000e+06
1.130149000000000000e+06
1.130353000000000000e+06
1.130558000000000000e+06
1.130763000000000000e+06
1.130950000000000000e+06
1.131156000000000000e+06
1.131371000000000000e+06
1.131562000000000000e+06
1.131763000000000000e+06
1.131944000000000000e+06
1.132156000000000000e+06
1.132373000000000000e+06
1.132561000000000000e+06
1.132744000000000000e+06
1.132941000000000000e+06
1.133139000000000000e+06
1.133319000000000000e+06
1.133510000000000000e+06
1.133694000000000000e+06
1.133912000000000000e+06
1.134111000000000000e+06
1.134311000000000000e+06
1.134516000000000000e+06
1.134730000000000000e+06
1.134940000000000000e+06
1.135137000000000000e+06
1.135351000000000000e+06
1.135531000000000000e+06
1.135768000000000000e+06
1.135964000000000000e+06
1.136171000000000000e+06
1.136397000000000000e+06
1.136585000000000000e+06
1.136808000000000000e+06
1.137012000000000000e+06
1.137196000000000000e+06
1.137391000000000000e+06
1.137579000000000000e+06
1.137762000000000000e+06
1.137938000000000000e+06
1.138130000000000000e+06
1.138318000000000000e+06
1.138518000000000000e+06
1.138739000000000000e+06
1.138942000000000000e+06
1.139148000000000000e+06
1.139345000000000000e+06
1.139561000000000000e+06
1.139737000000000000e+06
1.139939000000000000e+06
1.140134000000000000e+06
1.140319000000000000e+06
1.140520000000000000e+06
1.140705000000000000e+06
1.140897000000000000e+06
1.141100000000000000e+06
1.141297000000000000e+06
1.141495000000000000e+06
1.141682000000000000e+06
1.141866000000000000e+06
1.142049000000000000e+06
1.142250000000000000e+06
1.142433000000000000e+06
1.142634000000000000e+06
1.142818000000000000e+06
1.143005000000000000e+06
1.143211000000000000e+06
1.143392000000000000e+06
1.143575000000000000e+06
1.143752000000000000e+06
1.143924000000000000e+06
1.144118000000000000e+06
1.144317000000000000e+06
1.144519000000000000e+06
1.144712000000000000e+06
1.144921000000000000e+06
1.145130000000000000e+06
1.145302000000000000e+06
1.145502000000000000e+06
1.145679000000000000e+06
1.145861000000000000e+06
1.146066000000000000e+06
1.146257000000000000e+06
1.146454000000000000e+06
1.146663000000000000e+06
1.146891000000000000e+06
1.147089000000000000e+06
1.147281000000000000e+06
1.147490000000000000e+06
1.147697000000000000e+06
1.147893000000000000e+06
1.148081000000000000e+06
1.148259000000000000e+06
1.148441000000000000e+06
1.148645000000000000e+06
1.148833000000000000e+06
1.149024000000000000e+06
1.149233000000000000e+06
1.149410000000000000e+06
1.149598000000000000e+06
1.149771000000000000e+06
1.149959000000000000e+06
1.150142000000000000e+06
1.150327000000000000e+06
1.150490000000000000e+06
1.150693000000000000e+06
1.150892000000000000e+06
1.151092000000000000e+06
1.151275000000000000e+06
1.151474000000000000e+06
1.151670000000000000e+06
1.151849000000000000e+06
1.152007000000000000e+06
1.152204000000000000e+06
1.152397000000000000e+06
1.152584000000000000e+06
1.152752000000000000e+06
1.152948000000000000e+06
1.153139000000000000e+06
1.153333000000000000e+06
1.153546000000000000e+06
1.153753000000000000e+06
1.153947000000000000e+06
1.154131000000000000e+06
1.154311000000000000e+06
1.154530000000000000e+06
1.154744000000000000e+06
1.154925000000000000e+06
1.155139000000000000e+06
1.155344000000000000e+06
1.155533000000000000e+06
1.155718000000000000e+06
1.155925000000000000e+06
1.156126000000000000e+06
1.156324000000000000e+06
1.156503000000000000e+06
1.156691000000000000e+06
1.156904000000000000e+06
1.157097000000000000e+06
1.157316000000000000e+06
1.157523000000000000e+06
1.157714000000000000e+06
1.157898000000000000e+06
1.158075000000000000e+06
1.158276000000000000e+06
1.158471000000000000e+06
1.158683000000000000e+06
1.158885000000000000e+06
1.159086000000000000e+06
1.159297000000000000e+06
1.159487000000000000e+06
1.159661000000000000e+06
1.159843000000000000e+06
1.160037000000000000e+06
1.160240000000000000e+06
1.160435000000000000e+06
1.160629000000000000e+06
1.160810000000000000e+06
1.160989000000000000e+06
1.161199000000000000e+06
1.161379000000000000e+06
1.161557000000000000e+06
1.161746000000000000e+06
1.161924000000000000e+06
1.162112000000000000e+06
1.162302000000000000e+06
1.162495000000000000e+06
1.162690000000000000e+06
1.162849000000000000e+06
1.163049000000000000e+06
1.163215000000000000e+06
1.163414000000000000e+06
1.163595000000000000e+06
1.163788000000000000e+06
1.163965000000000000e+06
1.164163000000000000e+06
1.164372000000000000e+06
1.164564000000000000e+06
1.164742000000000000e+06
1.164943000000000000e+06
1.165128000000000000e+06
1.165330000000000000e+06
1.165535000000000000e+06
1.165725000000000000e+06
1.165914000000000000e+06
1.166106000000000000e+06
1.166287000000000000e+06
1.166472000000000000e+06
1.166650000000000000e+06
1.166829000000000000e+06
1.167018000000000000e+06
1.167215000000000000e+06
1.167406000000000000e+06
1.167589000000000000e+06
1.167752000000000000e+06
1.167941000000000000e+06
1.168128000000000000e+06
1.168328000000000000e+06
1.168540000000000000e+06
1.168728000000000000e+06
1.168926000000000000e+06
1.169142000000000000e+06
1.169334000000000000e+06
1.169524000000000000e+06
1.169727000000000000e+06
1.169900000000000000e+06
1.170088000000000000e+06
1.170285000000000000e+06
1.170457000000000000e+06
1.170666000000000000e+06
1.170869000000000000e+06
1.171074000000000000e+06
1.171264000000000000e+06
1.171454000000000000e+06
1.171648000000000000e+06
1.171825000000000000e+06
1.172007000000000000e+06
1.172207000000000000e+06
1.172407000000000000e+06
1.172601000000000000e+06
1.172780000000000000e+06
1.172954000000000000e+06
1.173128000000000000e+06
1.173311000000000000e+06
1.173472000000000000e+06
1.173656000000000000e+06
1.173857000000000000e+06
1.174043000000000000e+06
1.174202000000000000e+06
1.174360000000000000e+06
1.174555000000000000e+06
1.174759000000000000e+06
1.174959000000000000e+06
1.175137000000000000e+06
1.175321000000000000e+06
1.175533000000000000e+06
1.175759000000000000e+06
1.175920000000000000e+06
1.176104000000000000e+06
1.176287000000000000e+06
1.176458000000000000e+06
1.176646000000000000e+06
1.176832000000000000e+06
1.177018000000000000e+06
1.177229000000000000e+06
1.177420000000000000e+06
1.177600000000000000e+06
1.177800000000000000e+06
1.177985000000000000e+06
1.178164000000000000e+06
1.178362000000000000e+06
1.178541000000000000e+06
1.178717000000000000e+06
1.178908000000000000e+06
1.179097000000000000e+06
1.179272000000000000e+06
1.179469000000000000e+06
1.179672000000000000e+06
1.179860000000000000e+06
1.180073000000000000e+06
1.180297000000000000e+06
1.180489000000000000e+06
1.180678000000000000e+06
1.180863000000000000e+06
1.181037000000000000e+06
1.181222000000000000e+06
1.181403000000000000e+06
1.181596000000000000e+06
1.181793000000000000e+06
1.181989000000000000e+06
1.182190000000000000e+06
1.182377000000000000e+06
1.182558000000000000e+06
1.182768000000000000e+06
1.182944000000000000e+06
1.183140000000000000e+06
1.183330000000000000e+06
1.183509000000000000e+06
1.183708000000000000e+06
1.183903000000000000e+06
1.184106000000000000e+06
1.184287000000000000e+06
1.184468000000000000e+06
1.184669000000000000e+06
1.184863000000000000e+06
1.185067000000000000e+06
1.185262000000000000e+06
1.185429000000000000e+06
1.185632000000000000e+06
1.185823000000000000e+06
1.186005000000000000e+06
1.186203000000000000e+06
1.186364000000000000e+06
1.186531000000000000e+06
1.186716000000000000e+06
1.186897000000000000e+06
1.187084000000000000e+06
1.187286000000000000e+06
1.187499000000000000e+06
1.187670000000000000e+06
1.187857000000000000e+06
1.188056000000000000e+06
1.188239000000000000e+06
1.188424000000000000e+06
1.188609000000000000e+06
1.188808000000000000e+06
1.188965000000000000e+06
1.189161000000000000e+06
1.189332000000000000e+06
1.189552000000000000e+06
1.189756000000000000e+06
1.189939000000000000e+06
1.190116000000000000e+06
1.190319000000000000e+06
1.190507000000000000e+06
1.190719000000000000e+06
1.190931000000000000e+06
1.191126000000000000e+06
1.191292000000000000e+06
1.191458000000000000e+06
1.191640000000000000e+06
1.191836000000000000e+06
1.192015000000000000e+06
1.192197000000000000e+06
1.192386000000000000e+06
1.192565000000000000e+06
1.192747000000000000e+06
1.192913000000000000e+06
1.193106000000000000e+06
1.193274000000000000e+06
1.193467000000000000e+06
1.193660000000000000e+06
1.193852000000000000e+06
1.194046000000000000e+06
1.194231000000000000e+06
1.194420000000000000e+06
1.194618000000000000e+06
1.194798000000000000e+06
1.194984000000000000e+06
1.195160000000000000e+06
1.195347000000000000e+06
1.195539000000000000e+06
1.195731000000000000e+06
1.195936000000000000e+06
1.196092000000000000e+06
1.196275000000000000e+06
1.196485000000000000e+06
1.196681000000000000e+06
1.196853000000000000e+06
1.197057000000000000e+06
1.197239000000000000e+06
1.197398000000000000e+06
1.197599000000000000e+06
1.197777000000000000e+06
1.197971000000000000e+06
1.198128000000000000e+06
1.198313000000000000e+06
1.198514000000000000e+06
1.198682000000000000e+06
1.198859000000000000e+06
1.199038000000000000e+06
1.199207000000000000e+06
1.199398000000000000e+06
1.199598000000000000e+06
1.199788000000000000e+06
1.199997000000000000e+06
1.200186000000000000e+06
1.200373000000000000e+06
1.200550000000000000e+06
1.200741000000000000e+06
1.200920000000000000e+06
1.201127000000000000e+06
1.201324000000000000e+06
1.201494000000000000e+06
1.201681000000000000e+06
1.201891000000000000e+06
1.202063000000000000e+06
1.202254000000000000e+06
1.202440000000000000e+06
1.202612000000000000e+06
1.202818000000000000e+06
1.202998000000000000e+06
1.203169000000000000e+06
1.203348000000000000e+06
1.203515000000000000e+06
1.203709000000000000e+06
1.203887000000000000e+06
1.204050000000000000e+06
1.204243000000000000e+06
1.204423000000000000e+06
1.204608000000000000e+06
1.204800000000000000e+06
1.204965000000000000e+06
1.205170000000000000e+06
1.205360000000000000e+06
1.205553000000000000e+06
1.205749000000000000e+06
1.205901000000000000e+06
1.206088000000000000e+06
1.206259000000000000e+06
1.206438000000000000e+06
1.206636000000000000e+06
1.206815000000000000e+06
1.206997000000000000e+06
1.207182000000000000e+06
1.207362000000000000e+06
1.207539000000000000e+06
1.207718000000000000e+06
1.207874000000000000e+06
1.208076000000000000e+06
1.208279000000000000e+06
1.208469000000000000e+06
1.208652000000000000e+06
1.208839000000000000e+06
1.209009000000000000e+06
1.209194000000000000e+06
1.209395000000000000e+06
1.209567000000000000e+06
1.209747000000000000e+06
1.209931000000000000e+06
1.210107000000000000e+06
1.210304000000000000e+06
1.210485000000000000e+06
1.210683000000000000e+06
1.210863000000000000e+06
1.211060000000000000e+06
1.211247000000000000e+06
1.211432000000000000e+06
1.211593000000000000e+06
1.211783000000000000e+06
1.211962000000000000e+06
1.212149000000000000e+06
1.212356000000000000e+06
1.212547000000000000e+06
1.212753000000000000e+06
1.212964000000000000e+06
1.213157000000000000e+06
1.213342000000000000e+06
1.213523000000000000e+06
1.213688000000000000e+06
1.213889000000000000e+06
1.214093000000000000e+06
1.214280000000000000e+06
1.214450000000000000e+06
1.214644000000000000e+06
1.214825000000000000e+06
1.215013000000000000e+06
1.215205000000000000e+06
1.215373000000000000e+06
1.215564000000000000e+06
1.215755000000000000e+06
1.215934000000000000e+06
1.216133000000000000e+06
1.216313000000000000e+06
1.216505000000000000e+06
1.216672000000000000e+06
1.216861000000000000e+06
1.217040000000000000e+06
1.217226000000000000e+06
1.217403000000000000e+06
1.217592000000000000e+06
1.217759000000000000e+06
1.217949000000000000e+06
1.218133000000000000e+06
1.218314000000000000e+06
1.218505000000000000e+06
1.218686000000000000e+06
1.218859000000000000e+06
1.219034000000000000e+06
1.219217000000000000e+06
1.219405000000000000e+06
1.219584000000000000e+06
1.219751000000000000e+06
1.219914000000000000e+06
1.220069000000000000e+06
1.220222000000000000e+06
1.220403000000000000e+06
1.220578000000000000e+06
1.220766000000000000e+06
1.220961000000000000e+06
1.221144000000000000e+06
1.221327000000000000e+06
1.221529000000000000e+06
1.221713000000000000e+06
1.221883000000000000e+06
1.222073000000000000e+06
1.222253000000000000e+06
1.222421000000000000e+06
1.222598000000000000e+06
1.222756000000000000e+06
1.222968000000000000e+06
1.223136000000000000e+06
1.223307000000000000e+06
1.223479000000000000e+06
1.223651000000000000e+06
1.223825000000000000e+06
1.224012000000000000e+06
1.224189000000000000e+06
1.224392000000000000e+06
1.224582000000000000e+06
1.224746000000000000e+06
1.224909000000000000e+06
1.225093000000000000e+06
1.225279000000000000e+06
1.225461000000000000e+06
1.225657000000000000e+06
1.225849000000000000e+06
1.226047000000000000e+06
1.226206000000000000e+06
1.226387000000000000e+06
1.226570000000000000e+06
1.226758000000000000e+06
1.226933000000000000e+06
1.227086000000000000e+06
1.227280000000000000e+06
1.227443000000000000e+06
1.227619000000000000e+06
1.227816000000000000e+06
1.227994000000000000e+06
1.228172000000000000e+06
1.228348000000000000e+06
1.228515000000000000e+06
1.228678000000000000e+06
1.228842000000000000e+06
1.229006000000000000e+06
1.229194000000000000e+06
1.229368000000000000e+06
1.229537000000000000e+06
1.229719000000000000e+06
1.229900000000000000e+06
1.230095000000000000e+06
1.230268000000000000e+06
1.230449000000000000e+06
1.230662000000000000e+06
1.230857000000000000e+06
1.231013000000000000e+06
1.231184000000000000e+06
1.231388000000000000e+06
1.231580000000000000e+06
1.231760000000000000e+06
1.231921000000000000e+06
1.232094000000000000e+06
1.232275000000000000e+06
1.232442000000000000e+06
1.232617000000000000e+06
1.232795000000000000e+06
1.232982000000000000e+06
1.233177000000000000e+06
1.233355000000000000e+06
1.233539000000000000e+06
1.233704000000000000e+06
1.233888000000000000e+06
1.234074000000000000e+06
1.234255000000000000e+06
1.234435000000000000e+06
1.234630000000000000e+06
1.234811000000000000e+06
1.235013000000000000e+06
1.235189000000000000e+06
1.235364000000000000e+06
1.235553000000000000e+06
1.235723000000000000e+06
1.235915000000000000e+06
1.236112000000000000e+06
1.236279000000000000e+06
1.236452000000000000e+06
1.236627000000000000e+06
1.236816000000000000e+06
1.237006000000000000e+06
1.237201000000000000e+06
1.237385000000000000e+06
1.237546000000000000e+06
1.237728000000000000e+06
1.237907000000000000e+06
1.238102000000000000e+06
1.238271000000000000e+06
1.238447000000000000e+06
1.238627000000000000e+06
1.238789000000000000e+06
1.238954000000000000e+06
1.239129000000000000e+06
1.239298000000000000e+06
1.239482000000000000e+06
1.239640000000000000e+06
1.239840000000000000e+06
1.240010000000000000e+06
1.240206000000000000e+06
1.240402000000000000e+06
1.240578000000000000e+06
1.240778000000000000e+06
1.240934000000000000e+06
1.241126000000000000e+06
1.241336000000000000e+06
1.241504000000000000e+06
1.241666000000000000e+06
1.241837000000000000e+06
1.242021000000000000e+06
1.242195000000000000e+06
1.242363000000000000e+06
1.242543000000000000e+06
1.242700000000000000e+06
1.242873000000000000e+06
1.243027000000000000e+06
1.243208000000000000e+06
1.243393000000000000e+06
1.243571000000000000e+06
1.243749000000000000e+06
1.243947000000000000e+06
1.244115000000000000e+06
1.244281000000000000e+06
1.244479000000000000e+06
1.244637000000000000e+06
1.244828000000000000e+06
1.244998000000000000e+06
1.245194000000000000e+06
1.245363000000000000e+06
1.245554000000000000e+06
1.245748000000000000e+06
1.245938000000000000e+06
1.246127000000000000e+06
1.246317000000000000e+06
1.246483000000000000e+06
1.246659000000000000e+06
1.246845000000000000e+06
1.247013000000000000e+06
1.247169000000000000e+06
1.247356000000000000e+06
1.247541000000000000e+06
1.247730000000000000e+06
1.247899000000000000e+06
1.248055000000000000e+06
1.248226000000000000e+06
1.248381000000000000e+06
1.248559000000000000e+06
1.248755000000000000e+06
1.248953000000000000e+06
1.249115000000000000e+06
1.249291000000000000e+06
1.249464000000000000e+06
1.249635000000000000e+06
1.249817000000000000e+06
1.249993000000000000e+06
1.250172000000000000e+06
1.250371000000000000e+06
1.250542000000000000e+06
1.250719000000000000e+06
1.250890000000000000e+06
1.251060000000000000e+06
1.251227000000000000e+06
1.251394000000000000e+06
1.251546000000000000e+06
1.251716000000000000e+06
1.251883000000000000e+06
1.252059000000000000e+06
1.252233000000000000e+06
1.252430000000000000e+06
1.252622000000000000e+06
1.252816000000000000e+06
1.252978000000000000e+06
1.253156000000000000e+06
1.253337000000000000e+06
1.253523000000000000e+06
1.253713000000000000e+06
1.253890000000000000e+06
1.254077000000000000e+06
1.254250000000000000e+06
1.254429000000000000e+06
1.254594000000000000e+06
1.254757000000000000e+06
1.254949000000000000e+06
1.255133000000000000e+06
1.255302000000000000e+06
1.255479000000000000e+06
1.255669000000000000e+06
1.255829000000000000e+06
1.256006000000000000e+06
1.256194000000000000e+06
1.256352000000000000e+06
1.256541000000000000e+06
1.256705000000000000e+06
1.256873000000000000e+06
1.257044000000000000e+06
1.257231000000000000e+06
1.257400000000000000e+06
1.257579000000000000e+06
1.257760000000000000e+06
1.257961000000000000e+06
1.258145000000000000e+06
1.258324000000000000e+06
1.258482000000000000e+06
1.258674000000000000e+06
1.258854000000000000e+06
1.259022000000000000e+06
1.259208000000000000e+06
1.259379000000000000e+06
1.259541000000000000e+06
1.259709000000000000e+06
1.259892000000000000e+06
1.260055000000000000e+06
1.260221000000000000e+06
1.260399000000000000e+06
1.260582000000000000e+06
1.260765000000000000e+06
1.260966000000000000e+06
1.261127000000000000e+06
1.261298000000000000e+06
1.261493000000000000e+06
1.261685000000000000e+06
1.261850000000000000e+06
1.262000000000000000e+06
1.262172000000000000e+06
1.262352000000000000e+06
1.262552000000000000e+06
1.262732000000000000e+06
1.262908000000000000e+06
1.263100000000000000e+06
1.263276000000000000e+06
1.263457000000000000e+06
1.263630000000000000e+06
1.263782000000000000e+06
1.263961000000000000e+06
1.264131000000000000e+06
1.264302000000000000e+06
1.264484000000000000e+06
1.264659000000000000e+06
1.264824000000000000e+06
1.264994000000000000e+06
1.265162000000000000e+06
1.265332000000000000e+06
1.265521000000000000e+06
1.265717000000000000e+06
1.265898000000000000e+06
1.266076000000000000e+06
1.266238000000000000e+06
1.266416000000000000e+06
1.266591000000000000e+06
1.266768000000000000e+06
1.266924000000000000e+06
1.267099000000000000e+06
1.267288000000000000e+06
1.267461000000000000e+06
1.267655000000000000e+06
1.267823000000000000e+06
1.268024000000000000e+06
1.268202000000000000e+06
1.268396000000000000e+06
1.268582000000000000e+06
1.268745000000000000e+06
1.268908000000000000e+06
1.269071000000000000e+06
1.269271000000000000e+06
1.269474000000000000e+06
1.269649000000000000e+06
1.269830000000000000e+06
1.269997000000000000e+06
1.270172000000000000e+06
1.270361000000000000e+06
1.270515000000000000e+06
1.270678000000000000e+06
1.270844000000000000e+06
1.271021000000000000e+06
1.271177000000000000e+06
1.271337000000000000e+06
1.271498000000000000e+06
1.271692000000000000e+06
1.271869000000000000e+06
1.272045000000000000e+06
1.272243000000000000e+06
1.272416000000000000e+06
1.272573000000000000e+06
1.272727000000000000e+06
1.272909000000000000e+06
1.273094000000000000e+06
1.273280000000000000e+06
1.273466000000000000e+06
1.273642000000000000e+06
1.273832000000000000e+06
1.274031000000000000e+06
1.274211000000000000e+06
1.274416000000000000e+06
1.274578000000000000e+06
1.274741000000000000e+06
1.274915000000000000e+06
1.275095000000000000e+06
1.275269000000000000e+06
1.275432000000000000e+06
1.275598000000000000e+06
1.275742000000000000e+06
1.275884000000000000e+06
1.276063000000000000e+06
1.276251000000000000e+06
1.276419000000000000e+06
1.276596000000000000e+06
1.276770000000000000e+06
1.276964000000000000e+06
1.277160000000000000e+06
1.277342000000000000e+06
1.277515000000000000e+06
1.277706000000000000e+06
1.277872000000000000e+06
1.278038000000000000e+06
1.278221000000000000e+06
1.278406000000000000e+06
1.278592000000000000e+06
1.278765000000000000e+06
1.278937000000000000e+06
1.279120000000000000e+06
1.279299000000000000e+06
1.279462000000000000e+06
1.279658000000000000e+06
1.279855000000000000e+06
1.280019000000000000e+06
1.280171000000000000e+06
1.280344000000000000e+06
1.280494000000000000e+06
1.280687000000000000e+06
1.280868000000000000e+06
1.281041000000000000e+06
1.281215000000000000e+06
1.281392000000000000e+06
1.281568000000000000e+06
1.281758000000000000e+06
1.281954000000000000e+06
1.282142000000000000e+06
1.282311000000000000e+06
1.282491000000000000e+06
1.282643000000000000e+06
1.282804000000000000e+06
1.282986000000000000e+06
1.283164000000000000e+06
1.283342000000000000e+06
1.283527000000000000e+06
1.283678000000000000e+06
1.283855000000000000e+06
1.284022000000000000e+06
1.284187000000000000e+06
1.284352000000000000e+06
1.284543000000000000e+06
1.284733000000000000e+06
1.284918000000000000e+06
1.285075000000000000e+06
1.285263000000000000e+06
1.285444000000000000e+06
1.285619000000000000e+06
1.285784000000000000e+06
1.285955000000000000e+06
1.286134000000000000e+06
1.286290000000000000e+06
1.286441000000000000e+06
1.286632000000000000e+06
1.286806000000000000e+06
1.286975000000000000e+06
1.287152000000000000e+06
1.287331000000000000e+06
1.287503000000000000e+06
1.287665000000000000e+06
1.287848000000000000e+06
1.288021000000000000e+06
1.288182000000000000e+06
1.288353000000000000e+06
1.288536000000000000e+06
1.288708000000000000e+06
1.288882000000000000e+06
1.289059000000000000e+06
1.289220000000000000e+06
1.289395000000000000e+06
1.289563000000000000e+06
1.289729000000000000e+06
1.289910000000000000e+06
1.290065000000000000e+06
1.290221000000000000e+06
1.290364000000000000e+06
1.290539000000000000e+06
1.290701000000000000e+06
1.290891000000000000e+06
1.291061000000000000e+06
1.291216000000000000e+06
1.291388000000000000e+06
1.291550000000000000e+06
1.291717000000000000e+06
1.291898000000000000e+06
1.292077000000000000e+06
1.292243000000000000e+06
1.292415000000000000e+06
1.292596000000000000e+06
1.292775000000000000e+06
1.292944000000000000e+06
1.293130000000000000e+06
1.293302000000000000e+06
1.293487000000000000e+06
1.293660000000000000e+06
1.293818000000000000e+06
1.293981000000000000e+06
1.294166000000000000e+06
1.294332000000000000e+06
1.294498000000000000e+06
1.294697000000000000e+06
1.294859000000000000e+06
1.295036000000000000e+06
1.295189000000000000e+06
1.295359000000000000e+06
1.295521000000000000e+06
1.295707000000000000e+06
1.295856000000000000e+06
1.296031000000000000e+06
1.296182000000000000e+06
1.296369000000000000e+06
1.296538000000000000e+06
1.296709000000000000e+06
1.296872000000000000e+06
1.297062000000000000e+06
1.297232000000000000e+06
1.297428000000000000e+06
1.297605000000000000e+06
1.297780000000000000e+06
1.297933000000000000e+06
1.298103000000000000e+06
1.298272000000000000e+06
1.298444000000000000e+06
1.298599000000000000e+06
1.298765000000000000e+06
1.298927000000000000e+06
1.299125000000000000e+06
1.299320000000000000e+06
1.299490000000000000e+06
1.299661000000000000e+06
1.299831000000000000e+06
1.300030000000000000e+06
1.300183000000000000e+06
1.300343000000000000e+06
1.300524000000000000e+06
1.300677000000000000e+06
1.300854000000000000e+06
1.301034000000000000e+06
1.301200000000000000e+06
1.301354000000000000e+06
1.301525000000000000e+06
1.301698000000000000e+06
1.301863000000000000e+06
1.302053000000000000e+06
1.302202000000000000e+06
1.302361000000000000e+06
1.302538000000000000e+06
1.302719000000000000e+06
1.302877000000000000e+06
1.303071000000000000e+06
1.303255000000000000e+06
1.303412000000000000e+06
1.303585000000000000e+06
1.303757000000000000e+06
1.303924000000000000e+06
1.304084000000000000e+06
1.304261000000000000e+06
1.304436000000000000e+06
1.304609000000000000e+06
1.304773000000000000e+06
1.304935000000000000e+06
1.305107000000000000e+06
1.305273000000000000e+06
1.305458000000000000e+06
1.305624000000000000e+06
1.305803000000000000e+06
1.305980000000000000e+06
1.306139000000000000e+06
1.306312000000000000e+06
1.306481000000000000e+06
1.306678000000000000e+06
1.306845000000000000e+06
1.307028000000000000e+06
1.307200000000000000e+06
1.307373000000000000e+06
1.307557000000000000e+06
1.307714000000000000e+06
1.307883000000000000e+06
1.308059000000000000e+06
1.308258000000000000e+06
1.308431000000000000e+06
1.308616000000000000e+06
1.308773000000000000e+06
1.308925000000000000e+06
1.309070000000000000e+06
1.309242000000000000e+06
1.309423000000000000e+06
1.309610000000000000e+06
1.309759000000000000e+06
1.309925000000000000e+06
1.310090000000000000e+06
1.310269000000000000e+06
1.310443000000000000e+06
1.310605000000000000e+06
1.310792000000000000e+06
1.310948000000000000e+06
1.311118000000000000e+06
1.311304000000000000e+06
1.311477000000000000e+06
1.311641000000000000e+06
1.311817000000000000e+06
1.311988000000000000e+06
1.312167000000000000e+06
1.312341000000000000e+06
1.312509000000000000e+06
1.312680000000000000e+06
1.312838000000000000e+06
1.313029000000000000e+06
1.313181000000000000e+06
1.313366000000000000e+06
1.313525000000000000e+06
1.313666000000000000e+06
1.313847000000000000e+06
1.314014000000000000e+06
1.314184000000000000e+06
1.314366000000000000e+06
1.314536000000000000e+06
1.314723000000000000e+06
1.314869000000000000e+06
1.315056000000000000e+06
1.315232000000000000e+06
1.315415000000000000e+06
1.315589000000000000e+06
1.315752000000000000e+06
1.315887000000000000e+06
1.316059000000000000e+06
1.316229000000000000e+06
1.316378000000000000e+06
1.316554000000000000e+06
1.316712000000000000e+06
1.316890000000000000e+06
1.317051000000000000e+06
1.317197000000000000e+06
1.317368000000000000e+06
1.317524000000000000e+06
1.317696000000000000e+06
1.317857000000000000e+06
1.318035000000000000e+06
1.318207000000000000e+06
1.318381000000000000e+06
1.318574000000000000e+06
1.318742000000000000e+06
1.318906000000000000e+06
1.319073000000000000e+06
1.319232000000000000e+06
1.319411000000000000e+06
1.319610000000000000e+06
1.319791000000000000e+06
1.319948000000000000e+06
1.320109000000000000e+06
1.320291000000000000e+06
1.320452000000000000e+06
1.320605000000000000e+06
1.320777000000000000e+06
1.320939000000000000e+06
1.321106000000000000e+06
1.321267000000000000e+06
1.321417000000000000e+06
1.321603000000000000e+06
1.321764000000000000e+06
1.321922000000000000e+06
1.322097000000000000e+06
1.322292000000000000e+06
1.322484000000000000e+06
1.322647000000000000e+06
1.322828000000000000e+06
1.323013000000000000e+06
1.323171000000000000e+06
1.323346000000000000e+06
1.323519000000000000e+06
1.323681000000000000e+06
1.323855000000000000e+06
1.324020000000000000e+06
1.324198000000000000e+06
1.324367000000000000e+06
1.324537000000000000e+06
1.324711000000000000e+06
1.324866000000000000e+06
1.325029000000000000e+06
1.325185000000000000e+06
1.325348000000000000e+06
1.325515000000000000e+06
1.325678000000000000e+06
1.325847000000000000e+06
1.326018000000000000e+06
1.326173000000000000e+06
1.326336000000000000e+06
1.326515000000000000e+06
1.326676000000000000e+06
1.326836000000000000e+06
1.327006000000000000e+06
1.327171000000000000e+06
1.327330000000000000e+06
1.327488000000000000e+06
1.327636000000000000e+06
1.327796000000000000e+06
1.327983000000000000e+06
1.328155000000000000e+06
1.328321000000000000e+06
1.328488000000000000e+06
1.328659000000000000e+06
1.328806000000000000e+06
1.328981000000000000e+06
1.329160000000000000e+06
1.329330000000000000e+06
1.329510000000000000e+06
1.329687000000000000e+06
1.329837000000000000e+06
1.330011000000000000e+06
1.330209000000000000e+06
1.330368000000000000e+06
1.330532000000000000e+06
1.330716000000000000e+06
1.330877000000000000e+06
1.331032000000000000e+06
1.331193000000000000e+06
1.331369000000000000e+06
1.331533000000000000e+06
1.331707000000000000e+06
1.331894000000000000e+06
1.332043000000000000e+06
1.332210000000000000e+06
1.332386000000000000e+06
1.332561000000000000e+06
1.332738000000000000e+06
1.332868000000000000e+06
1.333040000000000000e+06
1.333226000000000000e+06
1.333378000000000000e+06
1.333540000000000000e+06
1.333714000000000000e+06
1.333885000000000000e+06
1.334046000000000000e+06
1.334210000000000000e+06
1.334370000000000000e+06
1.334536000000000000e+06
1.334705000000000000e+06
1.334881000000000000e+06
1.335049000000000000e+06
1.335207000000000000e+06
1.335391000000000000e+06
1.335565000000000000e+06
1.335719000000000000e+06
1.335896000000000000e+06
1.336049000000000000e+06
1.336199000000000000e+06
1.336353000000000000e+06
1.336519000000000000e+06
1.336665000000000000e+06
1.336825000000000000e+06
1.336995000000000000e+06
1.337177000000000000e+06
1.337361000000000000e+06
1.337522000000000000e+06
1.337691000000000000e+06
1.337842000000000000e+06
1.338000000000000000e+06
1.338180000000000000e+06
1.338334000000000000e+06
1.338488000000000000e+06
1.338645000000000000e+06
1.338818000000000000e+06
1.338986000000000000e+06
1.339172000000000000e+06
1.339352000000000000e+06
1.339509000000000000e+06
1.339684000000000000e+06
1.339855000000000000e+06
1.340023000000000000e+06
1.340203000000000000e+06
1.340372000000000000e+06
1.340561000000000000e+06
1.340718000000000000e+06
1.340884000000000000e+06
1.341067000000000000e+06
1.341250000000000000e+06
1.341411000000000000e+06
1.341584000000000000e+06
1.341756000000000000e+06
1.341932000000000000e+06
1.342091000000000000e+06
1.342250000000000000e+06
1.342429000000000000e+06
1.342614000000000000e+06
1.342777000000000000e+06
1.342933000000000000e+06
1.343095000000000000e+06
1.343266000000000000e+06
1.343419000000000000e+06
1.343581000000000000e+06
1.343733000000000000e+06
1.343917000000000000e+06
1.344066000000000000e+06
1.344226000000000000e+06
1.344405000000000000e+06
1.344565000000000000e+06
1.344727000000000000e+06
1.344888000000000000e+06
1.345061000000000000e+06
1.345211000000000000e+06
1.345383000000000000e+06
1.345562000000000000e+06
1.345734000000000000e+06
1.345890000000000000e+06
1.346062000000000000e+06
1.346229000000000000e+06
1.346389000000000000e+06
1.346540000000000000e+06
1.346705000000000000e+06
1.346895000000000000e+06
1.347087000000000000e+06
1.347265000000000000e+06
1.347446000000000000e+06
1.347613000000000000e+06
1.347768000000000000e+06
1.347926000000000000e+06
1.348113000000000000e+06
1.348294000000000000e+06
1.348465000000000000e+06
1.348625000000000000e+06
1.348791000000000000e+06
1.348935000000000000e+06
1.349090000000000000e+06
1.349261000000000000e+06
1.349435000000000000e+06
1.349593000000000000e+06
1.349738000000000000e+06
1.349919000000000000e+06
1.350064000000000000e+06
1.350226000000000000e+06
1.350375000000000000e+06
1.350525000000000000e+06
1.350687000000000000e+06
1.350850000000000000e+06
1.351010000000000000e+06
1.351206000000000000e+06
1.351351000000000000e+06
1.351498000000000000e+06
1.351638000000000000e+06
1.351810000000000000e+06
1.351974000000000000e+06
1.352124000000000000e+06
1.352298000000000000e+06
1.352449000000000000e+06
1.352610000000000000e+06
1.352775000000000000e+06
1.352925000000000000e+06
1.353103000000000000e+06
1.353271000000000000e+06
1.353430000000000000e+06
1.353599000000000000e+06
1.353757000000000000e+06
1.353945000000000000e+06
1.354127000000000000e+06
1.354291000000000000e+06
1.354448000000000000e+06
1.354590000000000000e+06
1.354776000000000000e+06
1.354917000000000000e+06
1.355074000000000000e+06
1.355239000000000000e+06
1.355419000000000000e+06
1.355591000000000000e+06
1.355751000000000000e+06
1.355928000000000000e+06
1.356113000000000000e+06
1.356288000000000000e+06
1.356457000000000000e+06
1.356637000000000000e+06
1.356803000000000000e+06
1.356948000000000000e+06
1.357113000000000000e+06
1.357282000000000000e+06
1.357459000000000000e+06
1.357628000000000000e+06
1.357776000000000000e+06
1.357950000000000000e+06
1.358122000000000000e+06
1.358300000000000000e+06
1.358442000000000000e+06
1.358590000000000000e+06
1.358749000000000000e+06
1.358919000000000000e+06
1.359092000000000000e+06
1.359247000000000000e+06
1.359418000000000000e+06
1.359593000000000000e+06
1.359763000000000000e+06
1.359917000000000000e+06
1.360059000000000000e+06
1.360245000000000000e+06
1.360409000000000000e+06
1.360559000000000000e+06
1.360737000000000000e+06
1.360929000000000000e+06
1.361090000000000000e+06
1.361258000000000000e+06
1.361419000000000000e+06
1.361579000000000000e+06
1.361726000000000000e+06
1.361866000000000000e+06
1.362013000000000000e+06
1.362172000000000000e+06
1.362329000000000000e+06
1.362479000000000000e+06
1.362660000000000000e+06
1.362830000000000000e+06
1.362997000000000000e+06
1.363154000000000000e+06
1.363316000000000000e+06
1.363473000000000000e+06
1.363637000000000000e+06
1.363779000000000000e+06
1.363945000000000000e+06
1.364132000000000000e+06
1.364300000000000000e+06
1.364450000000000000e+06
1.364597000000000000e+06
1.364758000000000000e+06
1.364936000000000000e+06
1.365090000000000000e+06
1.365246000000000000e+06
1.365402000000000000e+06
1.365571000000000000e+06
1.365723000000000000e+06
1.365875000000000000e+06
1.366039000000000000e+06
1.366187000000000000e+06
1.366366000000000000e+06
1.366555000000000000e+06
1.366718000000000000e+06
1.366872000000000000e+06
1.367042000000000000e+06
1.367198000000000000e+06
1.367350000000000000e+06
1.367509000000000000e+06
1.367641000000000000e+06
1.367784000000000000e+06
1.367944000000000000e+06
1.368078000000000000e+06
1.368237000000000000e+06
1.368403000000000000e+06
1.368560000000000000e+06
1.368733000000000000e+06
1.368891000000000000e+06
1.369053000000000000e+06
1.369226000000000000e+06
1.369392000000000000e+06
1.369561000000000000e+06
1.369733000000000000e+06
1.369886000000000000e+06
1.370041000000000000e+06
1.370187000000000000e+06
1.370347000000000000e+06
1.370493000000000000e+06
1.370666000000000000e+06
1.370811000000000000e+06
1.370975000000000000e+06
1.371153000000000000e+06
1.371306000000000000e+06
1.371477000000000000e+06
1.371655000000000000e+06
1.371812000000000000e+06
1.371974000000000000e+06
1.372128000000000000e+06
1.372291000000000000e+06
1.372444000000000000e+06
1.372593000000000000e+06
1.372750000000000000e+06
1.372893000000000000e+06
1.373058000000000000e+06
1.373221000000000000e+06
1.373376000000000000e+06
1.373545000000000000e+06
1.373687000000000000e+06
1.373851000000000000e+06
1.374009000000000000e+06
1.374154000000000000e+06
1.374318000000000000e+06
1.374490000000000000e+06
1.374640000000000000e+06
1.374810000000000000e+06
1.374971000000000000e+06
1.375128000000000000e+06
1.375292000000000000e+06
1.375432000000000000e+06
1.375582000000000000e+06
1.375752000000000000e+06
1.375921000000000000e+06
1.376102000000000000e+06
1.376263000000000000e+06
1.376424000000000000e+06
1.376569000000000000e+06
1.376722000000000000e+06
1.376901000000000000e+06
1.377075000000000000e+06
1.377236000000000000e+06
1.377395000000000000e+06
1.377574000000000000e+06
1.377726000000000000e+06
1.377894000000000000e+06
1.378053000000000000e+06
1.378231000000000000e+06
1.378379000000000000e+06
1.378528000000000000e+06
1.378666000000000000e+06
1.378850000000000000e+06
1.379003000000000000e+06
1.379179000000000000e+06
1.379338000000000000e+06
1.379498000000000000e+06
1.379683000000000000e+06
1.379839000000000000e+06
1.379994000000000000e+06
1.380153000000000000e+06
1.380312000000000000e+06
1.380476000000000000e+06
1.380644000000000000e+06
1.380813000000000000e+06
1.380970000000000000e+06
1.381119000000000000e+06
1.381272000000000000e+06
1.381433000000000000e+06
1.381593000000000000e+06
1.381737000000000000e+06
1.381923000000000000e+06
1.382105000000000000e+06
1.382252000000000000e+06
1.382445000000000000e+06
1.382605000000000000e+06
1.382770000000000000e+06
1.382941000000000000e+06
1.383097000000000000e+06
1.383274000000000000e+06
1.383439000000000000e+06
1.383593000000000000e+06
1.383759000000000000e+06
1.383919000000000000e+06
1.384085000000000000e+06
1.384223000000000000e+06
1.384374000000000000e+06
1.384521000000000000e+06
1.384676000000000000e+06
1.384846000000000000e+06
1.385004000000000000e+06
1.385138000000000000e+06
1.385295000000000000e+06
1.385444000000000000e+06
1.385610000000000000e+06
1.385763000000000000e+06
1.385932000000000000e+06
1.386077000000000000e+06
1.386230000000000000e+06
1.386374000000000000e+06
1.386544000000000000e+06
1.386718000000000000e+06
1.386884000000000000e+06
1.387050000000000000e+06
1.387205000000000000e+06
1.387383000000000000e+06
1.387519000000000000e+06
1.387671000000000000e+06
1.387835000000000000e+06
1.387997000000000000e+06
1.388138000000000000e+06
1.388279000000000000e+06
1.388437000000000000e+06
1.388613000000000000e+06
1.388781000000000000e+06
1.388935000000000000e+06
1.389107000000000000e+06
1.389257000000000000e+06
1.389401000000000000e+06
1.389566000000000000e+06
1.389735000000000000e+06
1.389890000000000000e+06
1.390047000000000000e+06
1.390212000000000000e+06
1.390417000000000000e+06
1.390594000000000000e+06
1.390758000000000000e+06
1.390908000000000000e+06
1.391063000000000000e+06
1.391220000000000000e+06
1.391378000000000000e+06
1.391523000000000000e+06
1.391676000000000000e+06
1.391827000000000000e+06
1.391988000000000000e+06
1.392149000000000000e+06
1.392305000000000000e+06
1.392467000000000000e+06
1.392624000000000000e+06
1.392784000000000000e+06
1.392951000000000000e+06
1.393117000000000000e+06
1.393289000000000000e+06
1.393447000000000000e+06
1.393609000000000000e+06
1.393770000000000000e+06
1.393933000000000000e+06
1.394063000000000000e+06
1.394216000000000000e+06
1.394374000000000000e+06
1.394546000000000000e+06
1.394701000000000000e+06
1.394849000000000000e+06
1.395019000000000000e+06
1.395149000000000000e+06
1.395304000000000000e+06
1.395450000000000000e+06
1.395611000000000000e+06
1.395757000000000000e+06
1.395915000000000000e+06
1.396072000000000000e+06
1.396250000000000000e+06
1.396389000000000000e+06
1.396554000000000000e+06
1.396717000000000000e+06
1.396865000000000000e+06
1.397027000000000000e+06
1.397168000000000000e+06
1.397305000000000000e+06
1.397470000000000000e+06
1.397628000000000000e+06
1.397778000000000000e+06
1.397919000000000000e+06
1.398052000000000000e+06
1.398207000000000000e+06
1.398344000000000000e+06
1.398513000000000000e+06
1.398687000000000000e+06
1.398848000000000000e+06
1.399034000000000000e+06
1.399188000000000000e+06
1.399337000000000000e+06
1.399508000000000000e+06
1.399668000000000000e+06
1.399841000000000000e+06
1.399986000000000000e+06
1.400149000000000000e+06
1.400294000000000000e+06
1.400451000000000000e+06
1.400620000000000000e+06
1.400758000000000000e+06
1.400937000000000000e+06
1.401107000000000000e+06
1.401272000000000000e+06
1.401434000000000000e+06
1.401615000000000000e+06
1.401782000000000000e+06
1.401941000000000000e+06
1.402072000000000000e+06
1.402231000000000000e+06
1.402376000000000000e+06
1.402531000000000000e+06
1.402684000000000000e+06
1.402862000000000000e+06
1.403008000000000000e+06
1.403165000000000000e+06
1.403310000000000000e+06
1.403459000000000000e+06
1.403618000000000000e+06
1.403775000000000000e+06
1.403940000000000000e+06
1.404108000000000000e+06
1.404289000000000000e+06
1.404446000000000000e+06
1.404601000000000000e+06
1.404739000000000000e+06
1.404894000000000000e+06
1.405050000000000000e+06
1.405203000000000000e+06
1.405353000000000000e+06
1.405520000000000000e+06
1.405667000000000000e+06
1.405792000000000000e+06
1.405953000000000000e+06
1.406101000000000000e+06
1.406248000000000000e+06
1.406424000000000000e+06
1.406610000000000000e+06
1.406759000000000000e+06
1.406902000000000000e+06
1.407084000000000000e+06
1.407209000000000000e+06
1.407362000000000000e+06
1.407530000000000000e+06
1.407680000000000000e+06
1.407821000000000000e+06
1.408006000000000000e+06
1.408177000000000000e+06
1.408336000000000000e+06
1.408498000000000000e+06
1.408671000000000000e+06
1.408830000000000000e+06
1.408973000000000000e+06
1.409146000000000000e+06
1.409310000000000000e+06
1.409465000000000000e+06
1.409607000000000000e+06
1.409788000000000000e+06
1.409944000000000000e+06
1.410099000000000000e+06
1.410267000000000000e+06
1.410432000000000000e+06
1.410594000000000000e+06
1.410721000000000000e+06
1.410858000000000000e+06
1.411014000000000000e+06
1.411166000000000000e+06
1.411301000000000000e+06
1.411443000000000000e+06
1.411593000000000000e+06
1.411767000000000000e+06
1.411920000000000000e+06
1.412068000000000000e+06
1.412222000000000000e+06
1.412384000000000000e+06
1.412544000000000000e+06
1.412707000000000000e+06
1.412863000000000000e+06
1.413002000000000000e+06
1.413162000000000000e+06
1.413328000000000000e+06
1.413496000000000000e+06
1.413643000000000000e+06
1.413773000000000000e+06
1.413933000000000000e+06
1.414108000000000000e+06
1.414272000000000000e+06
1.414422000000000000e+06
1.414550000000000000e+06
1.414716000000000000e+06
1.414874000000000000e+06
1.415009000000000000e+06
1.415181000000000000e+06
1.415321000000000000e+06
1.415478000000000000e+06
1.415623000000000000e+06
1.415797000000000000e+06
1.415958000000000000e+06
1.416084000000000000e+06
1.416227000000000000e+06
1.416407000000000000e+06
1.416563000000000000e+06
1.416701000000000000e+06
1.416870000000000000e+06
1.417019000000000000e+06
1.417187000000000000e+06
1.417344000000000000e+06
1.417473000000000000e+06
1.417629000000000000e+06
1.417769000000000000e+06
1.417898000000000000e+06
1.418073000000000000e+06
1.418239000000000000e+06
1.418388000000000000e+06
1.418552000000000000e+06
1.418701000000000000e+06
1.418861000000000000e+06
1.419026000000000000e+06
1.419193000000000000e+06
1.419366000000000000e+06
1.419511000000000000e+06
1.419645000000000000e+06
1.419807000000000000e+06
1.419960000000000000e+06
1.420116000000000000e+06
1.420277000000000000e+06
1.420432000000000000e+06
1.420602000000000000e+06
1.420766000000000000e+06
1.420904000000000000e+06
1.421061000000000000e+06
1.421216000000000000e+06
1.421379000000000000e+06
1.421526000000000000e+06
1.421679000000000000e+06
1.421827000000000000e+06
1.421987000000000000e+06
1.422148000000000000e+06
1.422329000000000000e+06
1.422477000000000000e+06
1.422634000000000000e+06
1.422782000000000000e+06
1.422951000000000000e+06
1.423111000000000000e+06
1.423271000000000000e+06
1.423453000000000000e+06
1.423611000000000000e+06
1.423767000000000000e+06
1.423919000000000000e+06
1.424084000000000000e+06
1.424215000000000000e+06
1.424370000000000000e+06
1.424517000000000000e+06
1.424679000000000000e+06
1.424844000000000000e+06
1.424986000000000000e+06
1.425142000000000000e+06
1.425300000000000000e+06
1.425445000000000000e+06
1.425598000000000000e+06
1.425745000000000000e+06
1.425902000000000000e+06
1.426062000000000000e+06
1.426216000000000000e+06
1.426363000000000000e+06
1.426526000000000000e+06
1.426653000000000000e+06
1.426804000000000000e+06
1.426964000000000000e+06
1.427114000000000000e+06
1.427268000000000000e+06
1.427430000000000000e+06
1.427583000000000000e+06
1.427731000000000000e+06
1.427877000000000000e+06
1.428039000000000000e+06
1.428185000000000000e+06
1.428312000000000000e+06
1.428488000000000000e+06
1.428629000000000000e+06
1.428783000000000000e+06
1.428927000000000000e+06
1.429090000000000000e+06
1.429225000000000000e+06
1.429377000000000000e+06
1.429537000000000000e+06
1.429683000000000000e+06
1.429822000000000000e+06
1.429955000000000000e+06
1.430107000000000000e+06
1.430278000000000000e+06
1.430435000000000000e+06
1.430591000000000000e+06
1.430764000000000000e+06
1.430902000000000000e+06
1.431035000000000000e+06
1.431199000000000000e+06
1.431349000000000000e+06
1.431510000000000000e+06
1.431675000000000000e+06
1.431827000000000000e+06
1.431990000000000000e+06
1.432143000000000000e+06
1.432298000000000000e+06
1.432460000000000000e+06
1.432605000000000000e+06
1.432749000000000000e+06
1.432875000000000000e+06
1.433043000000000000e+06
1.433210000000000000e+06
1.433376000000000000e+06
1.433538000000000000e+06
1.433681000000000000e+06
1.433808000000000000e+06
1.433967000000000000e+06
1.434122000000000000e+06
1.434281000000000000e+06
1.434427000000000000e+06
1.434577000000000000e+06
1.434729000000000000e+06
1.434896000000000000e+06
1.435049000000000000e+06
1.435213000000000000e+06
1.435351000000000000e+06
1.435529000000000000e+06
1.435688000000000000e+06
1.435839000000000000e+06
1.435988000000000000e+06
1.436118000000000000e+06
1.436269000000000000e+06
1.436428000000000000e+06
1.436574000000000000e+06
1.436724000000000000e+06
1.436881000000000000e+06
1.437038000000000000e+06
1.437206000000000000e+06
1.437385000000000000e+06
1.437542000000000000e+06
1.437677000000000000e+06
1.437833000000000000e+06
1.437989000000000000e+06
1.438146000000000000e+06
1.438297000000000000e+06
1.438443000000000000e+06
1.438584000000000000e+06
1.438746000000000000e+06
1.438878000000000000e+06
1.439046000000000000e+06
1.439202000000000000e+06
1.439355000000000000e+06
1.439502000000000000e+06
1.439659000000000000e+06
1.439807000000000000e+06
1.439969000000000000e+06
1.440107000000000000e+06
1.440240000000000000e+06
1.440387000000000000e+06
1.440538000000000000e+06
1.440703000000000000e+06
1.440848000000000000e+06
1.441020000000000000e+06
1.441173000000000000e+06
1.441330000000000000e+06
1.441476000000000000e+06
1.441627000000000000e+06
1.441790000000000000e+06
1.441929000000000000e+06
1.442088000000000000e+06
1.442223000000000000e+06
1.442401000000000000e+06
1.442555000000000000e+06
1.442702000000000000e+06
1.442858000000000000e+06
1.443008000000000000e+06
1.443161000000000000e+06
1.443320000000000000e+06
1.443479000000000000e+06
1.443627000000000000e+06
1.443787000000000000e+06
1.443942000000000000e+06
1.444115000000000000e+06
1.444280000000000000e+06
1.444429000000000000e+06
1.444574000000000000e+06
1.444727000000000000e+06
1.444872000000000000e+06
1.445030000000000000e+06
1.445193000000000000e+06
1.445340000000000000e+06
1.445499000000000000e+06
1.445650000000000000e+06
1.445779000000000000e+06
1.445930000000000000e+06
1.446095000000000000e+06
1.446269000000000000e+06
1.446436000000000000e+06
1.446592000000000000e+06
1.446763000000000000e+06
1.446908000000000000e+06
1.447067000000000000e+06
1.447240000000000000e+06
1.447406000000000000e+06
1.447562000000000000e+06
1.447709000000000000e+06
1.447851000000000000e+06
1.448041000000000000e+06
1.448197000000000000e+06
1.448333000000000000e+06
1.448456000000000000e+06
1.448594000000000000e+06
1.448750000000000000e+06
1.448899000000000000e+06
1.449040000000000000e+06
1.449164000000000000e+06
1.449317000000000000e+06
1.449459000000000000e+06
1.449622000000000000e+06
1.449781000000000000e+06
1.449934000000000000e+06
1.450093000000000000e+06
1.450223000000000000e+06
1.450387000000000000e+06
1.450542000000000000e+06
1.450692000000000000e+06
1.450856000000000000e+06
1.450989000000000000e+06
1.451136000000000000e+06
1.451286000000000000e+06
1.451436000000000000e+06
1.451613000000000000e+06
1.451769000000000000e+06
1.451899000000000000e+06
1.452032000000000000e+06
1.452174000000000000e+06
1.452292000000000000e+06
1.452453000000000000e+06
1.452617000000000000e+06
1.452773000000000000e+06
1.452926000000000000e+06
1.453062000000000000e+06
1.453209000000000000e+06
1.453382000000000000e+06
1.453532000000000000e+06
1.453693000000000000e+06
1.453850000000000000e+06
1.454017000000000000e+06
1.454174000000000000e+06
1.454339000000000000e+06
1.454514000000000000e+06
1.454653000000000000e+06
1.454812000000000000e+06
1.454954000000000000e+06
1.455104000000000000e+06
1.455248000000000000e+06
1.455407000000000000e+06
1.455576000000000000e+06
1.455745000000000000e+06
1.455900000000000000e+06
1.456033000000000000e+06
1.456167000000000000e+06
1.456344000000000000e+06
1.456485000000000000e+06
1.456640000000000000e+06
1.456792000000000000e+06
1.456939000000000000e+06
1.457091000000000000e+06
1.457210000000000000e+06
1.457362000000000000e+06
1.457531000000000000e+06
1.457670000000000000e+06
1.457810000000000000e+06
1.457979000000000000e+06
1.458127000000000000e+06
1.458270000000000000e+06
1.458433000000000000e+06
1.458569000000000000e+06
1.458724000000000000e+06
1.458864000000000000e+06
1.459004000000000000e+06
1.459156000000000000e+06
1.459282000000000000e+06
1.459430000000000000e+06
1.459563000000000000e+06
1.459742000000000000e+06
1.459876000000000000e+06
1.460027000000000000e+06
1.460167000000000000e+06
1.460302000000000000e+06
1.460462000000000000e+06
1.460630000000000000e+06
1.460781000000000000e+06
1.460948000000000000e+06
1.461098000000000000e+06
1.461268000000000000e+06
1.461398000000000000e+06
1.461551000000000000e+06
1.461665000000000000e+06
1.461826000000000000e+06
1.461966000000000000e+06
1.462110000000000000e+06
1.462255000000000000e+06
1.462419000000000000e+06
1.462559000000000000e+06
1.462689000000000000e+06
1.462836000000000000e+06
1.462984000000000000e+06
1.463137000000000000e+06
1.463289000000000000e+06
1.463435000000000000e+06
1.463581000000000000e+06
1.463718000000000000e+06
1.463879000000000000e+06
1.464016000000000000e+06
1.464152000000000000e+06
1.464307000000000000e+06
1.464449000000000000e+06
1.464589000000000000e+06
1.464733000000000000e+06
1.464889000000000000e+06
1.465055000000000000e+06
1.465209000000000000e+06
1.465350000000000000e+06
1.465504000000000000e+06
1.465640000000000000e+06
1.465792000000000000e+06
1.465953000000000000e+06
1.466106000000000000e+06
1.466258000000000000e+06
1.466407000000000000e+06
1.466560000000000000e+06
1.466704000000000000e+06
1.466860000000000000e+06
1.467010000000000000e+06
1.467179000000000000e+06
1.467353000000000000e+06
1.467490000000000000e+06
1.467637000000000000e+06
1.467762000000000000e+06
1.467898000000000000e+06
1.468064000000000000e+06
1.468198000000000000e+06
1.468371000000000000e+06
1.468497000000000000e+06
1.468652000000000000e+06
1.468793000000000000e+06
1.468952000000000000e+06
1.469091000000000000e+06
1.469243000000000000e+06
1.469400000000000000e+06
1.469575000000000000e+06
1.469718000000000000e+06
1.469880000000000000e+06
1.470034000000000000e+06
1.470169000000000000e+06
1.470283000000000000e+06
1.470420000000000000e+06
1.470570000000000000e+06
1.470715000000000000e+06
1.470848000000000000e+06
1.470990000000000000e+06
1.471120000000000000e+06
1.471251000000000000e+06
1.471402000000000000e+06
1.471564000000000000e+06
1.471721000000000000e+06
1.471861000000000000e+06
1.472025000000000000e+06
1.472165000000000000e+06
1.472314000000000000e+06
1.472476000000000000e+06
1.472633000000000000e+06
1.472778000000000000e+06
1.472927000000000000e+06
1.473064000000000000e+06
1.473189000000000000e+06
1.473349000000000000e+06
1.473479000000000000e+06
1.473608000000000000e+06
1.473759000000000000e+06
1.473907000000000000e+06
1.474067000000000000e+06
1.474230000000000000e+06
1.474397000000000000e+06
1.474543000000000000e+06
1.474676000000000000e+06
1.474844000000000000e+06
1.474994000000000000e+06
1.475134000000000000e+06
1.475267000000000000e+06
1.475433000000000000e+06
1.475583000000000000e+06
1.475729000000000000e+06
1.475876000000000000e+06
1.476051000000000000e+06
1.476183000000000000e+06
1.476342000000000000e+06
1.476497000000000000e+06
1.476654000000000000e+06
1.476801000000000000e+06
1.476963000000000000e+06
1.477101000000000000e+06
1.477264000000000000e+06
1.477410000000000000e+06
1.477562000000000000e+06
1.477700000000000000e+06
1.477860000000000000e+06
1.478012000000000000e+06
1.478155000000000000e+06
1.478295000000000000e+06
1.478445000000000000e+06
1.478583000000000000e+06
1.478728000000000000e+06
1.478865000000000000e+06
1.479018000000000000e+06
1.479169000000000000e+06
1.479329000000000000e+06
1.479465000000000000e+06
1.479598000000000000e+06
1.479729000000000000e+06
1.479863000000000000e+06
1.479995000000000000e+06
1.480155000000000000e+06
1.480313000000000000e+06
1.480468000000000000e+06
1.480601000000000000e+06
1.480735000000000000e+06
1.480880000000000000e+06
1.481027000000000000e+06
1.481184000000000000e+06
1.481331000000000000e+06
1.481463000000000000e+06
1.481618000000000000e+06
1.481748000000000000e+06
1.481895000000000000e+06
1.482073000000000000e+06
1.482236000000000000e+06
1.482386000000000000e+06
1.482529000000000000e+06
1.482658000000000000e+06
1.482794000000000000e+06
1.482966000000000000e+06
1.483096000000000000e+06
1.483260000000000000e+06
1.483398000000000000e+06
1.483559000000000000e+06
1.483715000000000000e+06
1.483839000000000000e+06
1.483956000000000000e+06
1.484110000000000000e+06
1.484248000000000000e+06
1.484398000000000000e+06
1.484550000000000000e+06
1.484679000000000000e+06
1.484812000000000000e+06
1.484959000000000000e+06
1.485101000000000000e+06
1.485234000000000000e+06
1.485382000000000000e+06
1.485542000000000000e+06
1.485699000000000000e+06
1.485830000000000000e+06
1.485976000000000000e+06
1.486120000000000000e+06
1.486276000000000000e+06
1.486415000000000000e+06
1.486557000000000000e+06
1.486715000000000000e+06
1.486851000000000000e+06
1.486982000000000000e+06
1.487108000000000000e+06
1.487240000000000000e+06
1.487400000000000000e+06
1.487539000000000000e+06
1.487680000000000000e+06
1.487833000000000000e+06
1.487998000000000000e+06
1.488147000000000000e+06
1.488318000000000000e+06
1.488471000000000000e+06
1.488606000000000000e+06
1.488754000000000000e+06
1.488911000000000000e+06
1.489050000000000000e+06
1.489210000000000000e+06
1.489349000000000000e+06
1.489490000000000000e+06
1.489620000000000000e+06
1.489779000000000000e+06
1.489915000000000000e+06
1.490067000000000000e+06
1.490195000000000000e+06
1.490351000000000000e+06
1.490503000000000000e+06
1.490652000000000000e+06
1.490794000000000000e+06
1.490937000000000000e+06
1.491072000000000000e+06
1.491223000000000000e+06
1.491375000000000000e+06
1.491537000000000000e+06
1.491669000000000000e+06
1.491841000000000000e+06
1.491995000000000000e+06
1.492136000000000000e+06
1.492276000000000000e+06
1.492403000000000000e+06
1.492552000000000000e+06
1.492701000000000000e+06
1.492849000000000000e+06
1.492982000000000000e+06
1.493126000000000000e+06
1.493253000000000000e+06
1.493413000000000000e+06
1.493587000000000000e+06
1.493741000000000000e+06
1.493886000000000000e+06
1.494036000000000000e+06
1.494163000000000000e+06
1.494320000000000000e+06
1.494465000000000000e+06
1.494603000000000000e+06
1.494753000000000000e+06
1.494895000000000000e+06
1.495049000000000000e+06
1.495171000000000000e+06
1.495313000000000000e+06
1.495456000000000000e+06
1.495586000000000000e+06
1.495737000000000000e+06
1.495904000000000000e+06
1.496041000000000000e+06
1.496200000000000000e+06
1.496334000000000000e+06
1.496479000000000000e+06
1.496644000000000000e+06
1.496792000000000000e+06
1.496925000000000000e+06
1.497068000000000000e+06
1.497204000000000000e+06
1.497348000000000000e+06
1.497489000000000000e+06
1.497627000000000000e+06
1.497761000000000000e+06
1.497917000000000000e+06
1.498058000000000000e+06
1.498174000000000000e+06
1.498307000000000000e+06
1.498449000000000000e+06
1.498591000000000000e+06
1.498738000000000000e+06
1.498877000000000000e+06
1.499020000000000000e+06
1.499158000000000000e+06
1.499303000000000000e+06
1.499455000000000000e+06
1.499600000000000000e+06
1.499739000000000000e+06
1.499886000000000000e+06
1.500028000000000000e+06
1.500163000000000000e+06
1.500323000000000000e+06
1.500474000000000000e+06
1.500637000000000000e+06
1.500778000000000000e+06
1.500920000000000000e+06
1.501084000000000000e+06
1.501217000000000000e+06
1.501373000000000000e+06
1.501513000000000000e+06
1.501661000000000000e+06
1.501825000000000000e+06
1.501952000000000000e+06
1.502117000000000000e+06
1.502275000000000000e+06
1.502410000000000000e+06
1.502562000000000000e+06
1.502723000000000000e+06
1.502892000000000000e+06
1.503016000000000000e+06
1.503181000000000000e+06
1.503341000000000000e+06
1.503473000000000000e+06
1.503603000000000000e+06
1.503751000000000000e+06
1.503877000000000000e+06
1.504019000000000000e+06
1.504133000000000000e+06
1.504282000000000000e+06
1.504416000000000000e+06
1.504562000000000000e+06
1.504717000000000000e+06
1.504881000000000000e+06
1.505052000000000000e+06
1.505210000000000000e+06
1.505356000000000000e+06
1.505496000000000000e+06
1.505631000000000000e+06
1.505768000000000000e+06
1.505920000000000000e+06
1.506073000000000000e+06
1.506212000000000000e+06
1.506361000000000000e+06
1.506524000000000000e+06
1.506663000000000000e+06
1.506800000000000000e+06
1.506920000000000000e+06
1.507036000000000000e+06
1.507160000000000000e+06
1.507322000000000000e+06
1.507448000000000000e+06
1.507599000000000000e+06
1.507753000000000000e+06
1.507915000000000000e+06
1.508063000000000000e+06
1.508228000000000000e+06
1.508381000000000000e+06
1.508540000000000000e+06
1.508677000000000000e+06
1.508799000000000000e+06
1.508963000000000000e+06
1.509108000000000000e+06
1.509242000000000000e+06
1.509375000000000000e+06
1.509534000000000000e+06
1.509691000000000000e+06
1.509824000000000000e+06
1.509959000000000000e+06
1.510094000000000000e+06
1.510220000000000000e+06
1.510353000000000000e+06
1.510497000000000000e+06
1.510632000000000000e+06
1.510781000000000000e+06
1.510925000000000000e+06
1.511068000000000000e+06
1.511227000000000000e+06
1.511367000000000000e+06
1.511523000000000000e+06
1.511648000000000000e+06
1.511793000000000000e+06
1.511926000000000000e+06
1.512059000000000000e+06
1.512198000000000000e+06
1.512360000000000000e+06
1.512505000000000000e+06
1.512663000000000000e+06
1.512797000000000000e+06
1.512922000000000000e+06
1.513060000000000000e+06
1.513194000000000000e+06
1.513347000000000000e+06
1.513487000000000000e+06
1.513644000000000000e+06
1.513786000000000000e+06
1.513942000000000000e+06
1.514088000000000000e+06
1.514225000000000000e+06
1.514374000000000000e+06
1.514514000000000000e+06
1.514637000000000000e+06
1.514799000000000000e+06
1.514952000000000000e+06
1.515097000000000000e+06
1.515221000000000000e+06
1.515344000000000000e+06
1.515497000000000000e+06
1.515640000000000000e+06
1.515781000000000000e+06
1.515901000000000000e+06
1.516021000000000000e+06
1.516165000000000000e+06
1.516303000000000000e+06
1.516457000000000000e+06
1.516588000000000000e+06
1.516743000000000000e+06
1.516905000000000000e+06
1.517052000000000000e+06
1.517189000000000000e+06
1.517345000000000000e+06
1.517486000000000000e+06
1.517633000000000000e+06
1.517787000000000000e+06
1.517941000000000000e+06
1.518073000000000000e+06
1.518224000000000000e+06
1.518351000000000000e+06
1.518493000000000000e+06
1.518656000000000000e+06
1.518797000000000000e+06
1.518941000000000000e+06
1.519111000000000000e+06
1.519249000000000000e+06
1.519383000000000000e+06
1.519547000000000000e+06
1.519671000000000000e+06
1.519812000000000000e+06
1.519969000000000000e+06
1.520097000000000000e+06
1.520221000000000000e+06
1.520357000000000000e+06
1.520491000000000000e+06
1.520633000000000000e+06
1.520759000000000000e+06
1.520893000000000000e+06
1.521041000000000000e+06
1.521181000000000000e+06
1.521321000000000000e+06
1.521459000000000000e+06
1.521592000000000000e+06
1.521723000000000000e+06
1.521864000000000000e+06
1.522007000000000000e+06
1.522158000000000000e+06
1.522298000000000000e+06
1.522426000000000000e+06
1.522567000000000000e+06
1.522698000000000000e+06
1.522846000000000000e+06
1.522997000000000000e+06
1.523131000000000000e+06
1.523269000000000000e+06
1.523407000000000000e+06
1.523557000000000000e+06
1.523688000000000000e+06
1.523830000000000000e+06
1.523960000000000000e+06
1.524100000000000000e+06
1.524244000000000000e+06
1.524389000000000000e+06
1.524542000000000000e+06
1.524678000000000000e+06
1.524856000000000000e+06
1.525016000000000000e+06
1.525151000000000000e+06
1.525281000000000000e+06
1.525415000000000000e+06
1.525562000000000000e+06
1.525703000000000000e+06
1.525835000000000000e+06
1.525946000000000000e+06
1.526098000000000000e+06
1.526267000000000000e+06
1.526405000000000000e+06
1.526543000000000000e+06
1.526692000000000000e+06
1.526821000000000000e+06
1.526971000000000000e+06
1.527110000000000000e+06
1.527268000000000000e+06
1.527400000000000000e+06
1.527539000000000000e+06
1.527680000000000000e+06
1.527805000000000000e+06
1.527968000000000000e+06
1.528108000000000000e+06
1.528254000000000000e+06
1.528410000000000000e+06
1.528573000000000000e+06
1.528735000000000000e+06
1.528886000000000000e+06
1.529013000000000000e+06
1.529177000000000000e+06
1.529312000000000000e+06
1.529457000000000000e+06
1.529607000000000000e+06
1.529734000000000000e+06
1.529875000000000000e+06
1.529996000000000000e+06
1.530131000000000000e+06
1.530251000000000000e+06
1.530378000000000000e+06
1.530500000000000000e+06
1.530636000000000000e+06
1.530782000000000000e+06
1.530907000000000000e+06
1.531054000000000000e+06
1.531194000000000000e+06
1.531347000000000000e+06
1.531495000000000000e+06
1.531637000000000000e+06
1.531770000000000000e+06
1.531902000000000000e+06
1.532038000000000000e+06
1.532155000000000000e+06
1.532314000000000000e+06
1.532452000000000000e+06
1.532577000000000000e+06
1.532709000000000000e+06
1.532840000000000000e+06
1.532989000000000000e+06
1.533134000000000000e+06
1.533296000000000000e+06
1.533428000000000000e+06
1.533571000000000000e+06
1.533695000000000000e+06
1.533855000000000000e+06
1.534012000000000000e+06
1.534168000000000000e+06
1.534292000000000000e+06
1.534437000000000000e+06
1.534581000000000000e+06
1.534724000000000000e+06
1.534856000000000000e+06
1.535016000000000000e+06
1.535164000000000000e+06
1.535284000000000000e+06
1.535420000000000000e+06
1.535590000000000000e+06
1.535746000000000000e+06
1.535884000000000000e+06
1.536030000000000000e+06
1.536171000000000000e+06
1.536305000000000000e+06
1.536443000000000000e+06
1.536589000000000000e+06
1.536728000000000000e+06
1.536866000000000000e+06
1.537019000000000000e+06
1.537152000000000000e+06
1.537288000000000000e+06
1.537422000000000000e+06
1.537553000000000000e+06
1.537699000000000000e+06
1.537830000000000000e+06
1.537973000000000000e+06
1.538110000000000000e+06
1.538246000000000000e+06
1.538392000000000000e+06
1.538520000000000000e+06
1.538650000000000000e+06
1.538779000000000000e+06
1.538909000000000000e+06
1.539044000000000000e+06
1.539189000000000000e+06
1.539322000000000000e+06
1.539464000000000000e+06
1.539605000000000000e+06
1.539731000000000000e+06
1.539873000000000000e+06
1.540026000000000000e+06
1.540183000000000000e+06
1.540324000000000000e+06
1.540483000000000000e+06
1.540622000000000000e+06
1.540755000000000000e+06
1.540886000000000000e+06
1.541023000000000000e+06
1.541152000000000000e+06
1.541286000000000000e+06
1.541413000000000000e+06
1.541536000000000000e+06
1.541690000000000000e+06
1.541832000000000000e+06
1.541970000000000000e+06
1.542102000000000000e+06
1.542249000000000000e+06
1.542396000000000000e+06
1.542542000000000000e+06
1.542671000000000000e+06
1.542805000000000000e+06
1.542948000000000000e+06
1.543093000000000000e+06
1.543242000000000000e+06
1.543382000000000000e+06
1.543521000000000000e+06
1.543673000000000000e+06
1.543821000000000000e+06
1.543958000000000000e+06
1.544093000000000000e+06
1.544226000000000000e+06
1.544355000000000000e+06
1.544502000000000000e+06
1.544629000000000000e+06
1.544761000000000000e+06
1.544920000000000000e+06
1.545067000000000000e+06
1.545213000000000000e+06
1.545355000000000000e+06
1.545493000000000000e+06
1.545642000000000000e+06
1.545762000000000000e+06
1.545905000000000000e+06
1.546041000000000000e+06
1.546174000000000000e+06
1.546319000000000000e+06
1.546452000000000000e+06
1.546595000000000000e+06
1.546723000000000000e+06
1.546870000000000000e+06
1.547023000000000000e+06
1.547180000000000000e+06
1.547327000000000000e+06
1.547480000000000000e+06
1.547621000000000000e+06
1.547773000000000000e+06
1.547920000000000000e+06
1.548057000000000000e+06
1.548194000000000000e+06
1.548356000000000000e+06
1.548487000000000000e+06
1.548644000000000000e+06
1.548778000000000000e+06
1.548909000000000000e+06
1.549054000000000000e+06
1.549157000000000000e+06
1.549315000000000000e+06
1.549464000000000000e+06
1.549591000000000000e+06
1.549722000000000000e+06
1.549828000000000000e+06
1.549963000000000000e+06
1.550103000000000000e+06
1.550255000000000000e+06
1.550385000000000000e+06
1.550514000000000000e+06
1.550643000000000000e+06
1.550773000000000000e+06
1.550923000000000000e+06
1.551079000000000000e+06
1.551216000000000000e+06
1.551348000000000000e+06
1.551503000000000000e+06
1.551655000000000000e+06
1.551789000000000000e+06
1.551923000000000000e+06
1.552051000000000000e+06
1.552205000000000000e+06
1.552349000000000000e+06
1.552465000000000000e+06
1.552612000000000000e+06
1.552764000000000000e+06
1.552896000000000000e+06
1.553058000000000000e+06
1.553202000000000000e+06
1.553337000000000000e+06
1.553471000000000000e+06
1.553612000000000000e+06
1.553754000000000000e+06
1.553886000000000000e+06
1.554027000000000000e+06
1.554139000000000000e+06
1.554277000000000000e+06
1.554415000000000000e+06
1.554542000000000000e+06
1.554645000000000000e+06
1.554783000000000000e+06
1.554916000000000000e+06
1.555019000000000000e+06
1.555154000000000000e+06
1.555307000000000000e+06
1.555445000000000000e+06
1.555582000000000000e+06
1.555701000000000000e+06
1.555842000000000000e+06
1.555974000000000000e+06
1.556127000000000000e+06
1.556271000000000000e+06
1.556392000000000000e+06
1.556537000000000000e+06
1.556691000000000000e+06
1.556837000000000000e+06
1.556965000000000000e+06
1.557104000000000000e+06
1.557255000000000000e+06
1.557375000000000000e+06
1.557501000000000000e+06
1.557641000000000000e+06
1.557766000000000000e+06
1.557908000000000000e+06
1.558021000000000000e+06
1.558172000000000000e+06
1.558314000000000000e+06
1.558460000000000000e+06
1.558618000000000000e+06
1.558744000000000000e+06
1.558866000000000000e+06
1.558984000000000000e+06
1.559115000000000000e+06
1.559253000000000000e+06
1.559403000000000000e+06
1.559546000000000000e+06
1.559689000000000000e+06
1.559825000000000000e+06
1.559977000000000000e+06
1.560130000000000000e+06
1.560255000000000000e+06
1.560406000000000000e+06
1.560535000000000000e+06
1.560680000000000000e+06
1.560806000000000000e+06
1.560942000000000000e+06
1.561064000000000000e+06
1.561209000000000000e+06
1.561355000000000000e+06
1.561497000000000000e+06
1.561620000000000000e+06
1.561785000000000000e+06
1.561925000000000000e+06
1.562079000000000000e+06
1.562243000000000000e+06
1.562376000000000000e+06
1.562510000000000000e+06
1.562637000000000000e+06
1.562769000000000000e+06
1.562887000000000000e+06
1.563027000000000000e+06
1.563173000000000000e+06
1.563322000000000000e+06
1.563481000000000000e+06
1.563626000000000000e+06
1.563778000000000000e+06
1.563924000000000000e+06
1.564055000000000000e+06
1.564206000000000000e+06
1.564343000000000000e+06
1.564483000000000000e+06
1.564628000000000000e+06
1.564769000000000000e+06
1.564925000000000000e+06
1.565063000000000000e+06
1.565197000000000000e+06
1.565332000000000000e+06
1.565471000000000000e+06
1.565608000000000000e+06
1.565773000000000000e+06
1.565915000000000000e+06
1.566075000000000000e+06
1.566208000000000000e+06
1.566355000000000000e+06
1.566505000000000000e+06
1.566644000000000000e+06
1.566794000000000000e+06
1.566932000000000000e+06
1.567075000000000000e+06
1.567225000000000000e+06
1.567361000000000000e+06
1.567495000000000000e+06
1.567644000000000000e+06
1.567783000000000000e+06
1.567921000000000000e+06
1.568059000000000000e+06
1.568187000000000000e+06
1.568326000000000000e+06
1.568463000000000000e+06
1.568598000000000000e+06
1.568752000000000000e+06
1.568900000000000000e+06
1.569030000000000000e+06
1.569171000000000000e+06
1.569300000000000000e+06
1.569446000000000000e+06
1.569586000000000000e+06
1.569702000000000000e+06
1.569827000000000000e+06
1.569961000000000000e+06
1.570100000000000000e+06
1.570238000000000000e+06
1.570360000000000000e+06
1.570484000000000000e+06
1.570629000000000000e+06
1.570772000000000000e+06
1.570915000000000000e+06
1.571046000000000000e+06
1.571165000000000000e+06
1.571281000000000000e+06
1.571414000000000000e+06
1.571578000000000000e+06
1.571707000000000000e+06
1.571846000000000000e+06
1.571964000000000000e+06
1.572128000000000000e+06
1.572257000000000000e+06
1.572396000000000000e+06
1.572512000000000000e+06
1.572643000000000000e+06
1.572772000000000000e+06
1.572919000000000000e+06
1.573073000000000000e+06
1.573205000000000000e+06
1.573362000000000000e+06
1.573503000000000000e+06
1.573661000000000000e+06
1.573801000000000000e+06
1.573939000000000000e+06
1.574057000000000000e+06
1.574195000000000000e+06
1.574310000000000000e+06
1.574442000000000000e+06
1.574560000000000000e+06
1.574703000000000000e+06
1.574837000000000000e+06
1.574976000000000000e+06
1.575105000000000000e+06
1.575257000000000000e+06
1.575378000000000000e+06
1.575508000000000000e+06
1.575635000000000000e+06
1.575791000000000000e+06
1.575913000000000000e+06
1.576045000000000000e+06
1.576160000000000000e+06
1.576307000000000000e+06
1.576446000000000000e+06
1.576592000000000000e+06
1.576733000000000000e+06
1.576874000000000000e+06
1.577012000000000000e+06
1.577147000000000000e+06
1.577282000000000000e+06
1.577431000000000000e+06
1.577523000000000000e+06
1.577635000000000000e+06
1.577762000000000000e+06
1.577901000000000000e+06
1.578039000000000000e+06
1.578197000000000000e+06
1.578318000000000000e+06
1.578448000000000000e+06
1.578570000000000000e+06
1.578704000000000000e+06
1.578827000000000000e+06
1.578982000000000000e+06
1.579113000000000000e+06
1.579254000000000000e+06
1.579393000000000000e+06
1.579520000000000000e+06
1.579674000000000000e+06
1.579812000000000000e+06
1.579931000000000000e+06
1.580063000000000000e+06
1.580207000000000000e+06
1.580356000000000000e+06
1.580500000000000000e+06
1.580621000000000000e+06
1.580769000000000000e+06
1.580883000000000000e+06
1.581008000000000000e+06
1.581153000000000000e+06
1.581287000000000000e+06
1.581428000000000000e+06
1.581569000000000000e+06
1.581708000000000000e+06
1.581844000000000000e+06
1.581986000000000000e+06
1.582115000000000000e+06
1.582246000000000000e+06
1.582386000000000000e+06
1.582509000000000000e+06
1.582629000000000000e+06
1.582776000000000000e+06
1.582916000000000000e+06
1.583055000000000000e+06
1.583196000000000000e+06
1.583342000000000000e+06
1.583479000000000000e+06
1.583615000000000000e+06
1.583762000000000000e+06
1.583879000000000000e+06
1.584014000000000000e+06
1.584155000000000000e+06
1.584289000000000000e+06
1.584416000000000000e+06
1.584553000000000000e+06
1.584679000000000000e+06
1.584825000000000000e+06
1.584953000000000000e+06
1.585082000000000000e+06
1.585208000000000000e+06
1.585349000000000000e+06
1.585478000000000000e+06
1.585623000000000000e+06
1.585762000000000000e+06
1.585901000000000000e+06
1.586022000000000000e+06
1.586165000000000000e+06
1.586319000000000000e+06
1.586457000000000000e+06
1.586604000000000000e+06
1.586754000000000000e+06
1.586882000000000000e+06
1.587027000000000000e+06
1.587179000000000000e+06
1.587338000000000000e+06
1.587490000000000000e+06
1.587606000000000000e+06
1.587752000000000000e+06
1.587902000000000000e+06
1.588045000000000000e+06
1.588195000000000000e+06
1.588324000000000000e+06
1.588467000000000000e+06
1.588612000000000000e+06
1.588740000000000000e+06
1.588891000000000000e+06
1.589031000000000000e+06
1.589172000000000000e+06
1.589321000000000000e+06
1.589463000000000000e+06
1.589598000000000000e+06
1.589742000000000000e+06
1.589875000000000000e+06
1.590002000000000000e+06
1.590131000000000000e+06
1.590280000000000000e+06
1.590429000000000000e+06
1.590558000000000000e+06
1.590706000000000000e+06
1.590849000000000000e+06
1.590997000000000000e+06
1.591135000000000000e+06
1.591282000000000000e+06
1.591435000000000000e+06
1.591561000000000000e+06
1.591701000000000000e+06
1.591833000000000000e+06
1.591959000000000000e+06
1.592106000000000000e+06
1.592229000000000000e+06
1.592363000000000000e+06
1.592491000000000000e+06
1.592620000000000000e+06
1.592752000000000000e+06
1.592886000000000000e+06
1.593033000000000000e+06
1.593179000000000000e+06
1.593298000000000000e+06
1.593438000000000000e+06
1.593571000000000000e+06
1.593709000000000000e+06
1.593873000000000000e+06
1.593996000000000000e+06
1.594131000000000000e+06
1.594228000000000000e+06
1.594364000000000000e+06
1.594494000000000000e+06
1.594625000000000000e+06
1.594758000000000000e+06
1.594883000000000000e+06
1.595030000000000000e+06
1.595153000000000000e+06
1.595297000000000000e+06
1.595432000000000000e+06
1.595543000000000000e+06
1.595690000000000000e+06
1.595799000000000000e+06
1.595944000000000000e+06
1.596080000000000000e+06
1.596203000000000000e+06
1.596344000000000000e+06
1.596475000000000000e+06
1.596597000000000000e+06
1.596734000000000000e+06
1.596868000000000000e+06
1.596985000000000000e+06
1.597125000000000000e+06
1.597234000000000000e+06
1.597381000000000000e+06
1.597497000000000000e+06
1.597635000000000000e+06
1.597774000000000000e+06
1.597884000000000000e+06
1.598009000000000000e+06
1.598140000000000000e+06
1.598261000000000000e+06
1.598418000000000000e+06
1.598563000000000000e+06
1.598687000000000000e+06
1.598821000000000000e+06
1.598962000000000000e+06
1.599069000000000000e+06
1.599208000000000000e+06
1.599344000000000000e+06
1.599473000000000000e+06
1.599611000000000000e+06
1.599765000000000000e+06
1.599883000000000000e+06
1.600019000000000000e+06
1.600134000000000000e+06
1.600256000000000000e+06
1.600403000000000000e+06
1.600518000000000000e+06
1.600644000000000000e+06
1.600775000000000000e+06
1.600901000000000000e+06
1.601016000000000000e+06
1.601144000000000000e+06
1.601287000000000000e+06
1.601422000000000000e+06
1.601534000000000000e+06
1.601674000000000000e+06
1.601811000000000000e+06
1.601945000000000000e+06
1.602079000000000000e+06
1.602225000000000000e+06
1.602368000000000000e+06
1.602500000000000000e+06
1.602642000000000000e+06
1.602773000000000000e+06
1.602908000000000000e+06
1.603034000000000000e+06
1.603174000000000000e+06
1.603308000000000000e+06
1.603425000000000000e+06
1.603572000000000000e+06
1.603718000000000000e+06
1.603865000000000000e+06
1.603992000000000000e+06
1.604134000000000000e+06
1.604261000000000000e+06
1.604385000000000000e+06
1.604540000000000000e+06
1.604678000000000000e+06
1.604807000000000000e+06
1.604940000000000000e+06
1.605082000000000000e+06
1.605229000000000000e+06
1.605365000000000000e+06
1.605494000000000000e+06
1.605630000000000000e+06
1.605771000000000000e+06
1.605914000000000000e+06
1.606056000000000000e+06
1.606198000000000000e+06
1.606346000000000000e+06
1.606468000000000000e+06
1.606611000000000000e+06
1.606739000000000000e+06
1.606859000000000000e+06
1.607016000000000000e+06
1.607152000000000000e+06
1.607294000000000000e+06
1.607425000000000000e+06
1.607562000000000000e+06
1.607701000000000000e+06
1.607842000000000000e+06
1.607981000000000000e+06
1.608117000000000000e+06
1.608238000000000000e+06
1.608377000000000000e+06
1.608508000000000000e+06
1.608627000000000000e+06
1.608778000000000000e+06
1.608897000000000000e+06
1.609012000000000000e+06
1.609151000000000000e+06
1.609282000000000000e+06
1.609405000000000000e+06
1.609524000000000000e+06
1.609655000000000000e+06
1.609788000000000000e+06
1.609936000000000000e+06
1.610071000000000000e+06
1.610208000000000000e+06
1.610355000000000000e+06
1.610485000000000000e+06
1.610630000000000000e+06
1.610752000000000000e+06
1.610891000000000000e+06
1.611023000000000000e+06
1.611149000000000000e+06
1.611299000000000000e+06
1.611437000000000000e+06
1.611559000000000000e+06
1.611690000000000000e+06
1.611832000000000000e+06
1.611971000000000000e+06
1.612081000000000000e+06
1.612204000000000000e+06
1.612325000000000000e+06
1.612439000000000000e+06
1.612545000000000000e+06
1.612692000000000000e+06
1.612824000000000000e+06
1.612948000000000000e+06
1.613067000000000000e+06
1.613204000000000000e+06
1.613345000000000000e+06
1.613470000000000000e+06
1.613609000000000000e+06
1.613767000000000000e+06
1.613915000000000000e+06
1.614030000000000000e+06
1.614177000000000000e+06
1.614294000000000000e+06
1.614439000000000000e+06
1.614569000000000000e+06
1.614675000000000000e+06
1.614802000000000000e+06
1.614927000000000000e+06
1.615073000000000000e+06
1.615213000000000000e+06
1.615347000000000000e+06
1.615476000000000000e+06
1.615613000000000000e+06
1.615741000000000000e+06
1.615858000000000000e+06
1.615970000000000000e+06
1.616114000000000000e+06
1.616262000000000000e+06
1.616384000000000000e+06
1.616504000000000000e+06
1.616640000000000000e+06
1.616777000000000000e+06
1.616909000000000000e+06
1.617029000000000000e+06
1.617163000000000000e+06
1.617294000000000000e+06
1.617430000000000000e+06
1.617564000000000000e+06
1.617707000000000000e+06
1.617837000000000000e+06
1.617956000000000000e+06
1.618104000000000000e+06
1.618228000000000000e+06
1.618352000000000000e+06
1.618496000000000000e+06
1.618620000000000000e+06
1.618737000000000000e+06
1.618863000000000000e+06
1.618978000000000000e+06
1.619125000000000000e+06
1.619254000000000000e+06
1.619386000000000000e+06
1.619502000000000000e+06
1.619647000000000000e+06
1.619803000000000000e+06
1.619942000000000000e+06
1.620061000000000000e+06
1.620192000000000000e+06
1.620333000000000000e+06
1.620483000000000000e+06
1.620622000000000000e+06
1.620759000000000000e+06
1.620904000000000000e+06
1.621050000000000000e+06
1.621168000000000000e+06
1.621308000000000000e+06
1.621428000000000000e+06
1.621546000000000000e+06
1.621689000000000000e+06
1.621796000000000000e+06
1.621931000000000000e+06
1.622053000000000000e+06
1.622184000000000000e+06
1.622333000000000000e+06
1.622480000000000000e+06
1.622601000000000000e+06
1.622721000000000000e+06
1.622869000000000000e+06
1.622989000000000000e+06
1.623131000000000000e+06
1.623245000000000000e+06
1.623377000000000000e+06
1.623520000000000000e+06
1.623650000000000000e+06
1.623798000000000000e+06
1.623955000000000000e+06
1.624087000000000000e+06
1.624220000000000000e+06
1.624361000000000000e+06
1.624494000000000000e+06
1.624627000000000000e+06
1.624772000000000000e+06
1.624887000000000000e+06
1.625032000000000000e+06
1.625158000000000000e+06
1.625301000000000000e+06
1.625428000000000000e+06
1.625546000000000000e+06
1.625661000000000000e+06
1.625786000000000000e+06
1.625907000000000000e+06
1.626049000000000000e+06
1.626188000000000000e+06
1.626316000000000000e+06
1.626442000000000000e+06
1.626553000000000000e+06
1.626677000000000000e+06
1.626812000000000000e+06
1.626944000000000000e+06
1.627083000000000000e+06
1.627234000000000000e+06
1.627370000000000000e+06
1.627494000000000000e+06
1.627626000000000000e+06
1.627759000000000000e+06
1.627897000000000000e+06
1.628041000000000000e+06
1.628154000000000000e+06
1.628279000000000000e+06
1.628418000000000000e+06
1.628562000000000000e+06
1.628680000000000000e+06
1.628807000000000000e+06
1.628933000000000000e+06
1.629065000000000000e+06
1.629192000000000000e+06
1.629325000000000000e+06
1.629443000000000000e+06
1.629579000000000000e+06
1.629702000000000000e+06
1.629843000000000000e+06
1.629964000000000000e+06
1.630084000000000000e+06
1.630249000000000000e+06
1.630382000000000000e+06
1.630515000000000000e+06
1.630633000000000000e+06
1.630765000000000000e+06
1.630910000000000000e+06
1.631045000000000000e+06
1.631198000000000000e+06
1.631322000000000000e+06
1.631447000000000000e+06
1.631570000000000000e+06
1.631686000000000000e+06
1.631820000000000000e+06
1.631964000000000000e+06
1.632091000000000000e+06
1.632217000000000000e+06
1.632362000000000000e+06
1.632479000000000000e+06
1.632619000000000000e+06
1.632767000000000000e+06
1.632892000000000000e+06
1.633033000000000000e+06
1.633147000000000000e+06
1.633277000000000000e+06
1.633405000000000000e+06
1.633557000000000000e+06
1.633685000000000000e+06
1.633810000000000000e+06
1.633931000000000000e+06
1.634080000000000000e+06
1.634208000000000000e+06
1.634343000000000000e+06
1.634467000000000000e+06
1.634603000000000000e+06
1.634711000000000000e+06
1.634848000000000000e+06
1.634970000000000000e+06
1.635096000000000000e+06
1.635224000000000000e+06
1.635357000000000000e+06
1.635482000000000000e+06
1.635601000000000000e+06
1.635752000000000000e+06
1.635856000000000000e+06
1.635998000000000000e+06
1.636127000000000000e+06
1.636237000000000000e+06
1.636389000000000000e+06
1.636512000000000000e+06
1.636638000000000000e+06
1.636770000000000000e+06
1.636915000000000000e+06
1.637048000000000000e+06
1.637180000000000000e+06
1.637316000000000000e+06
1.637449000000000000e+06
1.637568000000000000e+06
1.637693000000000000e+06
1.637824000000000000e+06
1.637951000000000000e+06
1.638073000000000000e+06
1.638210000000000000e+06
1.638335000000000000e+06
1.638466000000000000e+06
1.638584000000000000e+06
1.638721000000000000e+06
1.638845000000000000e+06
1.638973000000000000e+06
1.639094000000000000e+06
1.639227000000000000e+06
1.639361000000000000e+06
1.639510000000000000e+06
1.639613000000000000e+06
1.639746000000000000e+06
1.639886000000000000e+06
1.640019000000000000e+06
1.640168000000000000e+06
1.640304000000000000e+06
1.640430000000000000e+06
1.640570000000000000e+06
1.640675000000000000e+06
1.640814000000000000e+06
1.640944000000000000e+06
1.641074000000000000e+06
1.641210000000000000e+06
1.641323000000000000e+06
1.641434000000000000e+06
1.641570000000000000e+06
1.641706000000000000e+06
1.641833000000000000e+06
1.641951000000000000e+06
1.642083000000000000e+06
1.642215000000000000e+06
1.642341000000000000e+06
1.642476000000000000e+06
1.642592000000000000e+06
1.642725000000000000e+06
1.642835000000000000e+06
1.642973000000000000e+06
1.643111000000000000e+06
1.643236000000000000e+06
1.643365000000000000e+06
1.643505000000000000e+06
1.643641000000000000e+06
1.643768000000000000e+06
1.643896000000000000e+06
1.644022000000000000e+06
1.644160000000000000e+06
1.644284000000000000e+06
1.644392000000000000e+06
1.644543000000000000e+06
1.644687000000000000e+06
1.644803000000000000e+06
1.644951000000000000e+06
1.645064000000000000e+06
1.645197000000000000e+06
1.645340000000000000e+06
1.645474000000000000e+06
1.645613000000000000e+06
1.645742000000000000e+06
1.645884000000000000e+06
1.646003000000000000e+06
1.646137000000000000e+06
1.646275000000000000e+06
1.646415000000000000e+06
1.646564000000000000e+06
1.646698000000000000e+06
1.646816000000000000e+06
1.646953000000000000e+06
1.647069000000000000e+06
1.647189000000000000e+06
1.647294000000000000e+06
1.647420000000000000e+06
1.647548000000000000e+06
1.647664000000000000e+06
1.647785000000000000e+06
1.647880000000000000e+06
1.648020000000000000e+06
1.648157000000000000e+06
1.648275000000000000e+06
1.648393000000000000e+06
1.648520000000000000e+06
1.648663000000000000e+06
1.648796000000000000e+06
1.648928000000000000e+06
1.649051000000000000e+06
1.649184000000000000e+06
1.649297000000000000e+06
1.649429000000000000e+06
1.649563000000000000e+06
1.649705000000000000e+06
1.649828000000000000e+06
1.649969000000000000e+06
1.650102000000000000e+06
1.650229000000000000e+06
1.650368000000000000e+06
1.650517000000000000e+06
1.650654000000000000e+06
1.650800000000000000e+06
1.650935000000000000e+06
1.651060000000000000e+06
1.651189000000000000e+06
1.651296000000000000e+06
1.651420000000000000e+06
1.651552000000000000e+06
1.651667000000000000e+06
1.651824000000000000e+06
1.651951000000000000e+06
1.652088000000000000e+06
1.652224000000000000e+06
1.652341000000000000e+06
1.652462000000000000e+06
1.652592000000000000e+06
1.652711000000000000e+06
1.652845000000000000e+06
1.652978000000000000e+06
1.653093000000000000e+06
1.653244000000000000e+06
1.653376000000000000e+06
1.653515000000000000e+06
1.653634000000000000e+06
1.653774000000000000e+06
1.653892000000000000e+06
1.654029000000000000e+06
1.654157000000000000e+06
1.654302000000000000e+06
1.654445000000000000e+06
1.654579000000000000e+06
1.654719000000000000e+06
1.654849000000000000e+06
1.654997000000000000e+06
1.655125000000000000e+06
1.655262000000000000e+06
1.655377000000000000e+06
1.655488000000000000e+06
1.655635000000000000e+06
1.655768000000000000e+06
1.655906000000000000e+06
1.656041000000000000e+06
1.656168000000000000e+06
1.656295000000000000e+06
1.656447000000000000e+06
1.656580000000000000e+06
1.656708000000000000e+06
1.656846000000000000e+06
1.656966000000000000e+06
1.657101000000000000e+06
1.657223000000000000e+06
1.657345000000000000e+06
1.657481000000000000e+06
1.657602000000000000e+06
1.657748000000000000e+06
1.657870000000000000e+06
1.657986000000000000e+06
1.658101000000000000e+06
1.658236000000000000e+06
1.658377000000000000e+06
1.658502000000000000e+06
1.658633000000000000e+06
1.658748000000000000e+06
1.658887000000000000e+06
1.659005000000000000e+06
1.659156000000000000e+06
1.659300000000000000e+06
1.659448000000000000e+06
1.659589000000000000e+06
1.659708000000000000e+06
1.659851000000000000e+06
1.659979000000000000e+06
1.660131000000000000e+06
1.660260000000000000e+06
1.660382000000000000e+06
1.660486000000000000e+06
1.660631000000000000e+06
1.660745000000000000e+06
1.660863000000000000e+06
1.661000000000000000e+06
1.661143000000000000e+06
1.661266000000000000e+06
1.661383000000000000e+06
1.661498000000000000e+06
1.661608000000000000e+06
1.661741000000000000e+06
1.661902000000000000e+06
1.662027000000000000e+06
1.662149000000000000e+06
1.662269000000000000e+06
1.662407000000000000e+06
1.662523000000000000e+06
1.662648000000000000e+06
1.662779000000000000e+06
1.662906000000000000e+06
1.663031000000000000e+06
1.663173000000000000e+06
1.663316000000000000e+06
1.663433000000000000e+06
1.663543000000000000e+06
1.663677000000000000e+06
1.663805000000000000e+06
1.663947000000000000e+06
1.664066000000000000e+06
1.664199000000000000e+06
1.664330000000000000e+06
1.664462000000000000e+06
1.664576000000000000e+06
1.664708000000000000e+06
1.664838000000000000e+06
1.664959000000000000e+06
1.665094000000000000e+06
1.665214000000000000e+06
1.665344000000000000e+06
1.665481000000000000e+06
1.665607000000000000e+06
1.665721000000000000e+06
1.665833000000000000e+06
1.665956000000000000e+06
1.666099000000000000e+06
1.666210000000000000e+06
1.666355000000000000e+06
1.666507000000000000e+06
1.666617000000000000e+06
1.666737000000000000e+06
1.666858000000000000e+06
1.666987000000000000e+06
1.667113000000000000e+06
1.667231000000000000e+06
1.667338000000000000e+06
1.667465000000000000e+06
1.667605000000000000e+06
1.667725000000000000e+06
1.667846000000000000e+06
1.667973000000000000e+06
1.668105000000000000e+06
1.668238000000000000e+06
1.668365000000000000e+06
1.668502000000000000e+06
1.668635000000000000e+06
1.668759000000000000e+06
1.668888000000000000e+06
1.669013000000000000e+06
1.669138000000000000e+06
1.669257000000000000e+06
1.669384000000000000e+06
1.669495000000000000e+06
1.669612000000000000e+06
1.669741000000000000e+06
1.669864000000000000e+06
1.669987000000000000e+06
1.670129000000000000e+06
1.670256000000000000e+06
1.670358000000000000e+06
1.670483000000000000e+06
1.670627000000000000e+06
1.670742000000000000e+06
1.670865000000000000e+06
1.670993000000000000e+06
1.671130000000000000e+06
1.671251000000000000e+06
1.671378000000000000e+06
1.671497000000000000e+06
1.671627000000000000e+06
1.671747000000000000e+06
1.671885000000000000e+06
1.672009000000000000e+06
1.672151000000000000e+06
1.672292000000000000e+06
1.672436000000000000e+06
1.672562000000000000e+06
1.672669000000000000e+06
1.672797000000000000e+06
1.672920000000000000e+06
1.673030000000000000e+06
1.673137000000000000e+06
1.673271000000000000e+06
1.673386000000000000e+06
1.673524000000000000e+06
1.673649000000000000e+06
1.673793000000000000e+06
1.673895000000000000e+06
1.674026000000000000e+06
1.674184000000000000e+06
1.674298000000000000e+06
1.674425000000000000e+06
1.674569000000000000e+06
1.674697000000000000e+06
1.674825000000000000e+06
1.674960000000000000e+06
1.675083000000000000e+06
1.675205000000000000e+06
1.675351000000000000e+06
1.675494000000000000e+06
1.675610000000000000e+06
1.675705000000000000e+06
1.675817000000000000e+06
1.675944000000000000e+06
1.676072000000000000e+06
1.676187000000000000e+06
1.676301000000000000e+06
1.676440000000000000e+06
1.676568000000000000e+06
1.676710000000000000e+06
1.676834000000000000e+06
1.676969000000000000e+06
1.677098000000000000e+06
1.677234000000000000e+06
1.677358000000000000e+06
1.677464000000000000e+06
1.677574000000000000e+06
1.677692000000000000e+06
1.677818000000000000e+06
1.677960000000000000e+06
1.678093000000000000e+06
1.678211000000000000e+06
1.678314000000000000e+06
1.678457000000000000e+06
1.678580000000000000e+06
1.678718000000000000e+06
1.678849000000000000e+06
1.678981000000000000e+06
1.679119000000000000e+06
1.679230000000000000e+06
1.679365000000000000e+06
1.679489000000000000e+06
1.679613000000000000e+06
1.679762000000000000e+06
1.679889000000000000e+06
1.680018000000000000e+06
1.680135000000000000e+06
1.680261000000000000e+06
1.680367000000000000e+06
1.680486000000000000e+06
1.680608000000000000e+06
1.680742000000000000e+06
1.680882000000000000e+06
1.680985000000000000e+06
1.681105000000000000e+06
1.681223000000000000e+06
1.681362000000000000e+06
1.681501000000000000e+06
1.681621000000000000e+06
1.681740000000000000e+06
1.681858000000000000e+06
1.681972000000000000e+06
1.682094000000000000e+06
1.682214000000000000e+06
1.682346000000000000e+06
1.682463000000000000e+06
1.682615000000000000e+06
1.682747000000000000e+06
1.682872000000000000e+06
1.682994000000000000e+06
1.683127000000000000e+06
1.683252000000000000e+06
1.683373000000000000e+06
1.683501000000000000e+06
1.683624000000000000e+06
1.683755000000000000e+06
1.683894000000000000e+06
1.684026000000000000e+06
1.684162000000000000e+06
1.684296000000000000e+06
1.684410000000000000e+06
1.684540000000000000e+06
1.684664000000000000e+06
1.684778000000000000e+06
1.684905000000000000e+06
1.685019000000000000e+06
1.685109000000000000e+06
1.685258000000000000e+06
1.685391000000000000e+06
1.685510000000000000e+06
1.685627000000000000e+06
1.685744000000000000e+06
1.685877000000000000e+06
1.685999000000000000e+06
1.686116000000000000e+06
1.686255000000000000e+06
1.686364000000000000e+06
1.686505000000000000e+06
1.686631000000000000e+06
1.686755000000000000e+06
1.686875000000000000e+06
1.686995000000000000e+06
1.687137000000000000e+06
1.687271000000000000e+06
1.687393000000000000e+06
1.687512000000000000e+06
1.687631000000000000e+06
1.687747000000000000e+06
1.687855000000000000e+06
1.687978000000000000e+06
1.688101000000000000e+06
1.688205000000000000e+06
1.688326000000000000e+06
1.688474000000000000e+06
1.688602000000000000e+06
1.688742000000000000e+06
1.688852000000000000e+06
1.688963000000000000e+06
1.689074000000000000e+06
1.689189000000000000e+06
1.689331000000000000e+06
1.689453000000000000e+06
1.689583000000000000e+06
1.689707000000000000e+06
1.689826000000000000e+06
1.689944000000000000e+06
1.690052000000000000e+06
1.690168000000000000e+06
1.690286000000000000e+06
1.690412000000000000e+06
1.690536000000000000e+06
1.690652000000000000e+06
1.690772000000000000e+06
1.690907000000000000e+06
1.691022000000000000e+06
1.691148000000000000e+06
1.691272000000000000e+06
1.691391000000000000e+06
1.691517000000000000e+06
1.691638000000000000e+06
1.691759000000000000e+06
1.691877000000000000e+06
1.692001000000000000e+06
1.692117000000000000e+06
1.692245000000000000e+06
1.692357000000000000e+06
1.692484000000000000e+06
1.692593000000000000e+06
1.692730000000000000e+06
1.692853000000000000e+06
1.692986000000000000e+06
1.693129000000000000e+06
1.693242000000000000e+06
1.693366000000000000e+06
1.693512000000000000e+06
1.693636000000000000e+06
1.693747000000000000e+06
1.693878000000000000e+06
1.694020000000000000e+06
1.694138000000000000e+06
1.694259000000000000e+06
1.694406000000000000e+06
1.694531000000000000e+06
1.694651000000000000e+06
1.694763000000000000e+06
1.694858000000000000e+06
1.694982000000000000e+06
1.695121000000000000e+06
1.695254000000000000e+06
1.695374000000000000e+06
1.695501000000000000e+06
1.695608000000000000e+06
1.695750000000000000e+06
1.695873000000000000e+06
1.695987000000000000e+06
1.696116000000000000e+06
1.696243000000000000e+06
1.696353000000000000e+06
1.696478000000000000e+06
1.696597000000000000e+06
1.696723000000000000e+06
1.696835000000000000e+06
1.696946000000000000e+06
1.697070000000000000e+06
1.697195000000000000e+06
1.697324000000000000e+06
1.697444000000000000e+06
1.697562000000000000e+06
1.697689000000000000e+06
1.697811000000000000e+06
1.697934000000000000e+06
1.698048000000000000e+06
1.698171000000000000e+06
1.698292000000000000e+06
1.698417000000000000e+06
1.698543000000000000e+06
1.698660000000000000e+06
1.698765000000000000e+06
1.698895000000000000e+06
1.699026000000000000e+06
1.699133000000000000e+06
1.699254000000000000e+06
1.699368000000000000e+06
1.699487000000000000e+06
1.699609000000000000e+06
1.699727000000000000e+06
1.699842000000000000e+06
1.699962000000000000e+06
1.700105000000000000e+06
1.700241000000000000e+06
1.700377000000000000e+06
1.700498000000000000e+06
1.700608000000000000e+06
1.700715000000000000e+06
1.700843000000000000e+06
1.700964000000000000e+06
1.701089000000000000e+06
1.701224000000000000e+06
1.701370000000000000e+06
1.701493000000000000e+06
1.701606000000000000e+06
1.701716000000000000e+06
1.701846000000000000e+06
1.701970000000000000e+06
1.702089000000000000e+06
1.702223000000000000e+06
1.702351000000000000e+06
1.702459000000000000e+06
1.702579000000000000e+06
1.702682000000000000e+06
1.702809000000000000e+06
1.702932000000000000e+06
1.703051000000000000e+06
1.703163000000000000e+06
1.703306000000000000e+06
1.703432000000000000e+06
1.703577000000000000e+06
1.703694000000000000e+06
1.703819000000000000e+06
1.703953000000000000e+06
1.704075000000000000e+06
1.704197000000000000e+06
1.704336000000000000e+06
1.704457000000000000e+06
1.704587000000000000e+06
1.704700000000000000e+06
1.704833000000000000e+06
1.704949000000000000e+06
1.705089000000000000e+06
1.705200000000000000e+06
1.705341000000000000e+06
1.705481000000000000e+06
1.705619000000000000e+06
1.705740000000000000e+06
1.705849000000000000e+06
1.705970000000000000e+06
1.706076000000000000e+06
1.706194000000000000e+06
1.706325000000000000e+06
1.706435000000000000e+06
1.706563000000000000e+06
1.706684000000000000e+06
1.706809000000000000e+06
1.706947000000000000e+06
1.707061000000000000e+06
1.707172000000000000e+06
1.707295000000000000e+06
1.707425000000000000e+06
1.707563000000000000e+06
1.707668000000000000e+06
1.707794000000000000e+06
1.707918000000000000e+06
1.708048000000000000e+06
1.708169000000000000e+06
1.708290000000000000e+06
1.708404000000000000e+06
1.708543000000000000e+06
1.708661000000000000e+06
1.708788000000000000e+06
1.708913000000000000e+06
1.709028000000000000e+06
1.709169000000000000e+06
1.709301000000000000e+06
1.709409000000000000e+06
1.709518000000000000e+06
1.709639000000000000e+06
1.709785000000000000e+06
1.709915000000000000e+06
1.710055000000000000e+06
1.710181000000000000e+06
1.710311000000000000e+06
1.710441000000000000e+06
1.710550000000000000e+06
1.710672000000000000e+06
1.710772000000000000e+06
1.710877000000000000e+06
1.711007000000000000e+06
1.711138000000000000e+06
1.711272000000000000e+06
1.711419000000000000e+06
1.711544000000000000e+06
1.711669000000000000e+06
1.711804000000000000e+06
1.711924000000000000e+06
1.712041000000000000e+06
1.712157000000000000e+06
1.712287000000000000e+06
1.712426000000000000e+06
1.712554000000000000e+06
1.712679000000000000e+06
1.712797000000000000e+06
1.712923000000000000e+06
1.713028000000000000e+06
1.713157000000000000e+06
1.713277000000000000e+06
1.713391000000000000e+06
1.713501000000000000e+06
1.713620000000000000e+06
1.713716000000000000e+06
1.713819000000000000e+06
1.713962000000000000e+06
1.714084000000000000e+06
1.714224000000000000e+06
1.714348000000000000e+06
1.714440000000000000e+06
1.714567000000000000e+06
1.714701000000000000e+06
1.714835000000000000e+06
1.714935000000000000e+06
1.715066000000000000e+06
1.715180000000000000e+06
1.715309000000000000e+06
1.715436000000000000e+06
1.715554000000000000e+06
1.715668000000000000e+06
1.715790000000000000e+06
1.715923000000000000e+06
1.716046000000000000e+06
1.716167000000000000e+06
1.716292000000000000e+06
1.716418000000000000e+06
1.716542000000000000e+06
1.716661000000000000e+06
1.716786000000000000e+06
1.716906000000000000e+06
1.717026000000000000e+06
1.717168000000000000e+06
1.717291000000000000e+06
1.717406000000000000e+06
1.717530000000000000e+06
1.717643000000000000e+06
1.717766000000000000e+06
1.717886000000000000e+06
1.718014000000000000e+06
1.718153000000000000e+06
1.718274000000000000e+06
1.718406000000000000e+06
1.718518000000000000e+06
1.718632000000000000e+06
1.718762000000000000e+06
1.718902000000000000e+06
1.719020000000000000e+06
1.719153000000000000e+06
1.719271000000000000e+06
1.719375000000000000e+06
1.719502000000000000e+06
1.719611000000000000e+06
1.719744000000000000e+06
1.719865000000000000e+06
1.719997000000000000e+06
1.720115000000000000e+06
1.720222000000000000e+06
1.720351000000000000e+06
1.720479000000000000e+06
1.720604000000000000e+06
1.720742000000000000e+06
1.720867000000000000e+06
1.721009000000000000e+06
1.721137000000000000e+06
1.721267000000000000e+06
1.721383000000000000e+06
1.721506000000000000e+06
1.721628000000000000e+06
1.721722000000000000e+06
1.721848000000000000e+06
1.721986000000000000e+06
1.722103000000000000e+06
1.722251000000000000e+06
1.722369000000000000e+06
1.722492000000000000e+06
1.722609000000000000e+06
1.722745000000000000e+06
1.722852000000000000e+06
1.722981000000000000e+06
1.723099000000000000e+06
1.723225000000000000e+06
1.723350000000000000e+06
1.723452000000000000e+06
1.723574000000000000e+06
1.723689000000000000e+06
1.723799000000000000e+06
1.723933000000000000e+06
1.724049000000000000e+06
1.724171000000000000e+06
1.724308000000000000e+06
1.724447000000000000e+06
1.724570000000000000e+06
1.724694000000000000e+06
1.724808000000000000e+06
1.724926000000000000e+06
1.725047000000000000e+06
1.725163000000000000e+06
1.725291000000000000e+06
1.725421000000000000e+06
1.725556000000000000e+06
1.725685000000000000e+06
1.725801000000000000e+06
1.725928000000000000e+06
1.726060000000000000e+06
1.726189000000000000e+06
1.726317000000000000e+06
1.726445000000000000e+06
1.726574000000000000e+06
1.726698000000000000e+06
1.726812000000000000e+06
1.726933000000000000e+06
1.727056000000000000e+06
1.727188000000000000e+06
1.727325000000000000e+06
1.727452000000000000e+06
1.727593000000000000e+06
1.727718000000000000e+06
1.727833000000000000e+06
1.727954000000000000e+06
1.728042000000000000e+06
1.728149000000000000e+06
1.728264000000000000e+06
1.728372000000000000e+06
1.728488000000000000e+06
1.728629000000000000e+06
1.728754000000000000e+06
1.728889000000000000e+06
1.729033000000000000e+06
1.729144000000000000e+06
1.729270000000000000e+06
1.729372000000000000e+06
1.729517000000000000e+06
1.729657000000000000e+06
1.729768000000000000e+06
1.729897000000000000e+06
1.730012000000000000e+06
1.730134000000000000e+06
1.730248000000000000e+06
1.730368000000000000e+06
1.730498000000000000e+06
1.730626000000000000e+06
1.730738000000000000e+06
1.730868000000000000e+06
1.731004000000000000e+06
1.731140000000000000e+06
1.731256000000000000e+06
1.731382000000000000e+06
1.731502000000000000e+06
1.731606000000000000e+06
1.731715000000000000e+06
1.731828000000000000e+06
1.731927000000000000e+06
1.732048000000000000e+06
1.732164000000000000e+06
1.732288000000000000e+06
1.732412000000000000e+06
1.732525000000000000e+06
1.732653000000000000e+06
1.732780000000000000e+06
1.732909000000000000e+06
1.733016000000000000e+06
1.733134000000000000e+06
1.733249000000000000e+06
1.733370000000000000e+06
1.733496000000000000e+06
1.733619000000000000e+06
1.733746000000000000e+06
1.733875000000000000e+06
1.734017000000000000e+06
1.734139000000000000e+06
1.734238000000000000e+06
1.734357000000000000e+06
1.734482000000000000e+06
1.734611000000000000e+06
1.734769000000000000e+06
1.734883000000000000e+06
1.735027000000000000e+06
1.735134000000000000e+06
1.735242000000000000e+06
1.735363000000000000e+06
1.735477000000000000e+06
1.735592000000000000e+06
1.735714000000000000e+06
1.735854000000000000e+06
1.735988000000000000e+06
1.736117000000000000e+06
1.736249000000000000e+06
1.736375000000000000e+06
1.736500000000000000e+06
1.736635000000000000e+06
1.736751000000000000e+06
1.736869000000000000e+06
1.736978000000000000e+06
1.737102000000000000e+06
1.737238000000000000e+06
1.737386000000000000e+06
1.737505000000000000e+06
1.737629000000000000e+06
1.737750000000000000e+06
1.737871000000000000e+06
1.738009000000000000e+06
1.738141000000000000e+06
1.738275000000000000e+06
1.738388000000000000e+06
1.738533000000000000e+06
1.738648000000000000e+06
1.738777000000000000e+06
1.738909000000000000e+06
1.739022000000000000e+06
1.739143000000000000e+06
1.739279000000000000e+06
1.739413000000000000e+06
1.739545000000000000e+06
1.739659000000000000e+06
1.739775000000000000e+06
1.739924000000000000e+06
1.740064000000000000e+06
1.740178000000000000e+06
1.740314000000000000e+06
1.740424000000000000e+06
1.740541000000000000e+06
1.740669000000000000e+06
1.740776000000000000e+06
1.740915000000000000e+06
1.741036000000000000e+06
1.741158000000000000e+06
1.741300000000000000e+06
1.741405000000000000e+06
1.741538000000000000e+06
1.741652000000000000e+06
1.741783000000000000e+06
1.741891000000000000e+06
1.742019000000000000e+06
1.742153000000000000e+06
1.742275000000000000e+06
1.742399000000000000e+06
1.742517000000000000e+06
1.742628000000000000e+06
1.742753000000000000e+06
1.742875000000000000e+06
1.742989000000000000e+06
1.743103000000000000e+06
1.743220000000000000e+06
1.743347000000000000e+06
1.743460000000000000e+06
1.743587000000000000e+06
1.743694000000000000e+06
1.743810000000000000e+06
1.743923000000000000e+06
1.744056000000000000e+06
1.744171000000000000e+06
1.744297000000000000e+06
1.744416000000000000e+06
1.744517000000000000e+06
1.744652000000000000e+06
1.744785000000000000e+06
1.744898000000000000e+06
1.745029000000000000e+06
1.745146000000000000e+06
1.745271000000000000e+06
1.745393000000000000e+06
1.745505000000000000e+06
1.745622000000000000e+06
1.745750000000000000e+06
1.745881000000000000e+06
1.745999000000000000e+06
1.746107000000000000e+06
1.746239000000000000e+06
1.746390000000000000e+06
1.746509000000000000e+06
1.746625000000000000e+06
1.746741000000000000e+06
1.746872000000000000e+06
1.746988000000000000e+06
1.747100000000000000e+06
1.747229000000000000e+06
1.747342000000000000e+06
1.747478000000000000e+06
1.747577000000000000e+06
1.747696000000000000e+06
1.747817000000000000e+06
1.747931000000000000e+06
1.748055000000000000e+06
1.748187000000000000e+06
1.748302000000000000e+06
1.748415000000000000e+06
1.748528000000000000e+06
1.748647000000000000e+06
1.748761000000000000e+06
1.748879000000000000e+06
1.748998000000000000e+06
1.749115000000000000e+06
1.749230000000000000e+06
1.749354000000000000e+06
1.749468000000000000e+06
1.749599000000000000e+06
1.749726000000000000e+06
1.749841000000000000e+06
1.749938000000000000e+06
1.750038000000000000e+06
1.750166000000000000e+06
1.750280000000000000e+06
1.750394000000000000e+06
1.750516000000000000e+06
1.750623000000000000e+06
1.750735000000000000e+06
1.750853000000000000e+06
1.750969000000000000e+06
1.751085000000000000e+06
1.751203000000000000e+06
1.751340000000000000e+06
1.751460000000000000e+06
1.751579000000000000e+06
1.751697000000000000e+06
1.751817000000000000e+06
1.751943000000000000e+06
1.752075000000000000e+06
1.752178000000000000e+06
1.752265000000000000e+06
1.752380000000000000e+06
1.752501000000000000e+06
1.752612000000000000e+06
1.752742000000000000e+06
1.752855000000000000e+06
1.752973000000000000e+06
1.753066000000000000e+06
1.753194000000000000e+06
1.753327000000000000e+06
1.753446000000000000e+06
1.753569000000000000e+06
1.753676000000000000e+06
1.753823000000000000e+06
1.753939000000000000e+06
1.754051000000000000e+06
1.754177000000000000e+06
1.754309000000000000e+06
1.754437000000000000e+06
1.754559000000000000e+06
1.754685000000000000e+06
1.754784000000000000e+06
1.754888000000000000e+06
1.754999000000000000e+06
1.755116000000000000e+06
1.755229000000000000e+06
1.755342000000000000e+06
1.755459000000000000e+06
1.755578000000000000e+06
1.755697000000000000e+06
1.755822000000000000e+06
1.755951000000000000e+06
1.756061000000000000e+06
1.756176000000000000e+06
1.756298000000000000e+06
1.756436000000000000e+06
1.756574000000000000e+06
1.756695000000000000e+06
1.756824000000000000e+06
1.756954000000000000e+06
1.757086000000000000e+06
1.757199000000000000e+06
1.757324000000000000e+06
1.757460000000000000e+06
1.757573000000000000e+06
1.757693000000000000e+06
1.757822000000000000e+06
1.757933000000000000e+06
1.758050000000000000e+06
1.758181000000000000e+06
1.758288000000000000e+06
1.758408000000000000e+06
1.758529000000000000e+06
1.758638000000000000e+06
1.758760000000000000e+06
1.758872000000000000e+06
1.758989000000000000e+06
1.759096000000000000e+06
1.759224000000000000e+06
1.759327000000000000e+06
1.759458000000000000e+06
1.759575000000000000e+06
1.759690000000000000e+06
1.759834000000000000e+06
1.759953000000000000e+06
1.760093000000000000e+06
1.760210000000000000e+06
1.760322000000000000e+06
1.760469000000000000e+06
1.760586000000000000e+06
1.760679000000000000e+06
1.760806000000000000e+06
1.760920000000000000e+06
1.761035000000000000e+06
1.761163000000000000e+06
1.761283000000000000e+06
1.761399000000000000e+06
1.761548000000000000e+06
1.761668000000000000e+06
1.761788000000000000e+06
1.761897000000000000e+06
1.762008000000000000e+06
1.762140000000000000e+06
1.762244000000000000e+06
1.762375000000000000e+06
1.762491000000000000e+06
1.762605000000000000e+06
1.762726000000000000e+06
1.762850000000000000e+06
1.762972000000000000e+06
1.763085000000000000e+06
1.763196000000000000e+06
1.763341000000000000e+06
1.763476000000000000e+06
1.763600000000000000e+06
1.763715000000000000e+06
1.763844000000000000e+06
1.763969000000000000e+06
1.764088000000000000e+06
1.764197000000000000e+06
1.764337000000000000e+06
1.764450000000000000e+06
1.764584000000000000e+06
1.764712000000000000e+06
1.764828000000000000e+06
1.764934000000000000e+06
1.765063000000000000e+06
1.765179000000000000e+06
1.765294000000000000e+06
1.765402000000000000e+06
1.765545000000000000e+06
1.765671000000000000e+06
1.765792000000000000e+06
1.765900000000000000e+06
1.766038000000000000e+06
1.766145000000000000e+06
1.766264000000000000e+06
1.766378000000000000e+06
1.766482000000000000e+06
1.766597000000000000e+06
1.766719000000000000e+06
1.766827000000000000e+06
1.766951000000000000e+06
1.767066000000000000e+06
1.767191000000000000e+06
1.767310000000000000e+06
1.767428000000000000e+06
1.767528000000000000e+06
1.767646000000000000e+06
1.767783000000000000e+06
1.767870000000000000e+06
1.767998000000000000e+06
1.768122000000000000e+06
1.768255000000000000e+06
1.768375000000000000e+06
1.768511000000000000e+06
1.768635000000000000e+06
1.768787000000000000e+06
1.768900000000000000e+06
1.769029000000000000e+06
1.769160000000000000e+06
1.769296000000000000e+06
1.769413000000000000e+06
1.769532000000000000e+06
1.769645000000000000e+06
1.769752000000000000e+06
1.769861000000000000e+06
1.769979000000000000e+06
1.770117000000000000e+06
1.770234000000000000e+06
1.770340000000000000e+06
1.770438000000000000e+06
1.770545000000000000e+06
1.770647000000000000e+06
1.770775000000000000e+06
1.770887000000000000e+06
1.770993000000000000e+06
1.771103000000000000e+06
1.771209000000000000e+06
1.771340000000000000e+06
1.771458000000000000e+06
1.771565000000000000e+06
1.771697000000000000e+06
1.771826000000000000e+06
1.771942000000000000e+06
1.772061000000000000e+06
1.772179000000000000e+06
1.772289000000000000e+06
1.772409000000000000e+06
1.772508000000000000e+06
1.772621000000000000e+06
1.772737000000000000e+06
1.772862000000000000e+06
1.772973000000000000e+06
1.773082000000000000e+06
1.773191000000000000e+06
1.773309000000000000e+06
1.773440000000000000e+06
1.773576000000000000e+06
1.773704000000000000e+06
1.773813000000000000e+06
1.773920000000000000e+06
1.774011000000000000e+06
1.774134000000000000e+06
1.774262000000000000e+06
1.774369000000000000e+06
1.774499000000000000e+06
1.774624000000000000e+06
1.774737000000000000e+06
1.774861000000000000e+06
1.774982000000000000e+06
1.775084000000000000e+06
1.775193000000000000e+06
1.775316000000000000e+06
1.775436000000000000e+06
1.775561000000000000e+06
1.775708000000000000e+06
1.775834000000000000e+06
1.775938000000000000e+06
1.776058000000000000e+06
1.776187000000000000e+06
1.776303000000000000e+06
1.776402000000000000e+06
1.776519000000000000e+06
1.776668000000000000e+06
1.776772000000000000e+06
1.776885000000000000e+06
1.776993000000000000e+06
1.777093000000000000e+06
1.777206000000000000e+06
1.777319000000000000e+06
1.777453000000000000e+06
1.777583000000000000e+06
1.777677000000000000e+06
1.777812000000000000e+06
1.777938000000000000e+06
1.778054000000000000e+06
1.778187000000000000e+06
1.778302000000000000e+06
1.778404000000000000e+06
1.778522000000000000e+06
1.778654000000000000e+06
1.778779000000000000e+06
1.778892000000000000e+06
1.779013000000000000e+06
1.779144000000000000e+06
1.779245000000000000e+06
1.779373000000000000e+06
1.779490000000000000e+06
1.779601000000000000e+06
1.779711000000000000e+06
1.779828000000000000e+06
1.779941000000000000e+06
1.780044000000000000e+06
1.780153000000000000e+06
1.780262000000000000e+06
1.780385000000000000e+06
1.780513000000000000e+06
1.780621000000000000e+06
1.780722000000000000e+06
1.780840000000000000e+06
1.780964000000000000e+06
1.781065000000000000e+06
1.781213000000000000e+06
1.781320000000000000e+06
1.781431000000000000e+06
1.781541000000000000e+06
1.781653000000000000e+06
1.781774000000000000e+06
1.781900000000000000e+06
1.782023000000000000e+06
1.782130000000000000e+06
1.782247000000000000e+06
1.782343000000000000e+06
1.782452000000000000e+06
1.782579000000000000e+06
1.782698000000000000e+06
1.782824000000000000e+06
1.782950000000000000e+06
1.783053000000000000e+06
1.783176000000000000e+06
1.783296000000000000e+06
1.783402000000000000e+06
1.783510000000000000e+06
1.783639000000000000e+06
1.783770000000000000e+06
1.783879000000000000e+06
1.783987000000000000e+06
1.784096000000000000e+06
1.784191000000000000e+06
1.784318000000000000e+06
1.784452000000000000e+06
1.784558000000000000e+06
1.784667000000000000e+06
1.784796000000000000e+06
1.784907000000000000e+06
1.785005000000000000e+06
1.785102000000000000e+06
1.785225000000000000e+06
1.785338000000000000e+06
1.785451000000000000e+06
1.785556000000000000e+06
1.785643000000000000e+06
1.785767000000000000e+06
1.785851000000000000e+06
1.785965000000000000e+06
1.786086000000000000e+06
1.786195000000000000e+06
1.786325000000000000e+06
1.786431000000000000e+06
1.786539000000000000e+06
1.786684000000000000e+06
1.786790000000000000e+06
1.786906000000000000e+06
1.787017000000000000e+06
1.787127000000000000e+06
1.787249000000000000e+06
1.787367000000000000e+06
1.787483000000000000e+06
1.787588000000000000e+06
1.787697000000000000e+06
1.787808000000000000e+06
1.787925000000000000e+06
1.788049000000000000e+06
1.788184000000000000e+06
1.788292000000000000e+06
1.788432000000000000e+06
1.788552000000000000e+06
1.788670000000000000e+06
1.788802000000000000e+06
1.788909000000000000e+06
1.789025000000000000e+06
1.789157000000000000e+06
1.789268000000000000e+06
1.789406000000000000e+06
1.789539000000000000e+06
1.789667000000000000e+06
1.789776000000000000e+06
1.789886000000000000e+06
1.789995000000000000e+06
1.790117000000000000e+06
1.790231000000000000e+06
1.790348000000000000e+06
1.790452000000000000e+06
1.790562000000000000e+06
1.790696000000000000e+06
1.790818000000000000e+06
1.790933000000000000e+06
1.791038000000000000e+06
1.791141000000000000e+06
1.791260000000000000e+06
1.791362000000000000e+06
1.791473000000000000e+06
1.791598000000000000e+06
1.791715000000000000e+06
1.791832000000000000e+06
1.791936000000000000e+06
1.792048000000000000e+06
1.792180000000000000e+06
1.792291000000000000e+06
1.792396000000000000e+06
1.792523000000000000e+06
1.792633000000000000e+06
1.792752000000000000e+06
1.792862000000000000e+06
1.792979000000000000e+06
1.793095000000000000e+06
1.793215000000000000e+06
1.793342000000000000e+06
1.793452000000000000e+06
1.793561000000000000e+06
1.793690000000000000e+06
1.793808000000000000e+06
1.793937000000000000e+06
1.794051000000000000e+06
1.794177000000000000e+06
1.794323000000000000e+06
1.794437000000000000e+06
1.794574000000000000e+06
1.794704000000000000e+06
1.794833000000000000e+06
1.794946000000000000e+06
1.795074000000000000e+06
1.795188000000000000e+06
1.795321000000000000e+06
1.795460000000000000e+06
1.795572000000000000e+06
1.795679000000000000e+06
1.795804000000000000e+06
1.795938000000000000e+06
1.796074000000000000e+06
1.796182000000000000e+06
1.796287000000000000e+06
1.796387000000000000e+06
1.796491000000000000e+06
1.796595000000000000e+06
1.796722000000000000e+06
1.796849000000000000e+06
1.796964000000000000e+06
1.797060000000000000e+06
1.797182000000000000e+06
1.797307000000000000e+06
1.797406000000000000e+06
1.797517000000000000e+06
1.797633000000000000e+06
1.797748000000000000e+06
1.797892000000000000e+06
1.798012000000000000e+06
1.798120000000000000e+06
1.798233000000000000e+06
1.798332000000000000e+06
1.798452000000000000e+06
1.798559000000000000e+06
1.798678000000000000e+06
1.798804000000000000e+06
1.798897000000000000e+06
1.798998000000000000e+06
1.799097000000000000e+06
1.799224000000000000e+06
1.799340000000000000e+06
1.799453000000000000e+06
1.799552000000000000e+06
1.799660000000000000e+06
1.799767000000000000e+06
1.799893000000000000e+06
1.799991000000000000e+06
1.800106000000000000e+06
1.800213000000000000e+06
1.800332000000000000e+06
1.800453000000000000e+06
1.800571000000000000e+06
1.800681000000000000e+06
1.800794000000000000e+06
1.800915000000000000e+06
1.801028000000000000e+06
1.801136000000000000e+06
1.801264000000000000e+06
1.801382000000000000e+06
1.801506000000000000e+06
1.801623000000000000e+06
1.801733000000000000e+06
1.801844000000000000e+06
1.801974000000000000e+06
1.802066000000000000e+06
1.802175000000000000e+06
1.802299000000000000e+06
1.802393000000000000e+06
1.802506000000000000e+06
1.802620000000000000e+06
1.802727000000000000e+06
1.802852000000000000e+06
1.802967000000000000e+06
1.803093000000000000e+06
1.803203000000000000e+06
1.803310000000000000e+06
1.803434000000000000e+06
1.803559000000000000e+06
1.803666000000000000e+06
1.803772000000000000e+06
1.803908000000000000e+06
1.804028000000000000e+06
1.804148000000000000e+06
1.804277000000000000e+06
1.804392000000000000e+06
1.804503000000000000e+06
1.804624000000000000e+06
1.804723000000000000e+06
1.804840000000000000e+06
1.804953000000000000e+06
1.805069000000000000e+06
1.805199000000000000e+06
1.805302000000000000e+06
1.805427000000000000e+06
1.805554000000000000e+06
1.805665000000000000e+06
1.805770000000000000e+06
1.805897000000000000e+06
1.806027000000000000e+06
1.806143000000000000e+06
1.806278000000000000e+06
1.806402000000000000e+06
1.806528000000000000e+06
1.806642000000000000e+06
1.806764000000000000e+06
1.806878000000000000e+06
1.806983000000000000e+06
1.807100000000000000e+06
1.807229000000000000e+06
1.807342000000000000e+06
1.807456000000000000e+06
1.807569000000000000e+06
1.807696000000000000e+06
1.807809000000000000e+06
1.807916000000000000e+06
1.808046000000000000e+06
1.808159000000000000e+06
1.808310000000000000e+06
1.808416000000000000e+06
1.808533000000000000e+06
1.808644000000000000e+06
1.808761000000000000e+06
1.808880000000000000e+06
1.808992000000000000e+06
1.809115000000000000e+06
1.809212000000000000e+06
1.809329000000000000e+06
1.809456000000000000e+06
1.809554000000000000e+06
1.809674000000000000e+06
1.809790000000000000e+06
1.809914000000000000e+06
1.810037000000000000e+06
1.810158000000000000e+06
1.810260000000000000e+06
1.810387000000000000e+06
1.810513000000000000e+06
1.810630000000000000e+06
1.810734000000000000e+06
1.810855000000000000e+06
1.810962000000000000e+06
1.811072000000000000e+06
1.811191000000000000e+06
1.811295000000000000e+06
1.811418000000000000e+06
1.811534000000000000e+06
1.811685000000000000e+06
1.811802000000000000e+06
1.811916000000000000e+06
1.812033000000000000e+06
1.812140000000000000e+06
1.812238000000000000e+06
1.812348000000000000e+06
1.812467000000000000e+06
1.812578000000000000e+06
1.812696000000000000e+06
1.812824000000000000e+06
1.812939000000000000e+06
1.813039000000000000e+06
1.813142000000000000e+06
1.813240000000000000e+06
1.813361000000000000e+06
1.813458000000000000e+06
1.813588000000000000e+06
1.813717000000000000e+06
1.813826000000000000e+06
1.813962000000000000e+06
1.814077000000000000e+06
1.814191000000000000e+06
1.814314000000000000e+06
1.814416000000000000e+06
1.814506000000000000e+06
1.814620000000000000e+06
1.814726000000000000e+06
1.814849000000000000e+06
1.814971000000000000e+06
1.815094000000000000e+06
1.815233000000000000e+06
1.815348000000000000e+06
1.815468000000000000e+06
1.815578000000000000e+06
1.815699000000000000e+06
1.815801000000000000e+06
1.815922000000000000e+06
1.816024000000000000e+06
1.816144000000000000e+06
1.816277000000000000e+06
1.816381000000000000e+06
1.816472000000000000e+06
1.816584000000000000e+06
1.816691000000000000e+06
1.816803000000000000e+06
1.816927000000000000e+06
1.817033000000000000e+06
1.817149000000000000e+06
1.817271000000000000e+06
1.817388000000000000e+06
1.817517000000000000e+06
1.817622000000000000e+06
1.817724000000000000e+06
1.817837000000000000e+06
1.817949000000000000e+06
1.818050000000000000e+06
1.818173000000000000e+06
1.818292000000000000e+06
1.818397000000000000e+06
1.818506000000000000e+06
1.818624000000000000e+06
1.818720000000000000e+06
1.818830000000000000e+06
1.818957000000000000e+06
1.819067000000000000e+06
1.819175000000000000e+06
1.819282000000000000e+06
1.819392000000000000e+06
1.819511000000000000e+06
1.819634000000000000e+06
1.819748000000000000e+06
1.819851000000000000e+06
1.819945000000000000e+06
1.820060000000000000e+06
1.820178000000000000e+06
1.820295000000000000e+06
1.820436000000000000e+06
1.820554000000000000e+06
1.820670000000000000e+06
1.820789000000000000e+06
1.820909000000000000e+06
1.821038000000000000e+06
1.821165000000000000e+06
1.821282000000000000e+06
1.821390000000000000e+06
1.821512000000000000e+06
1.821631000000000000e+06
1.821761000000000000e+06
1.821882000000000000e+06
1.822000000000000000e+06
1.822117000000000000e+06
1.822247000000000000e+06
1.822352000000000000e+06
1.822460000000000000e+06
1.822572000000000000e+06
1.822695000000000000e+06
1.822819000000000000e+06
1.822955000000000000e+06
1.823075000000000000e+06
1.823191000000000000e+06
1.823296000000000000e+06
1.823405000000000000e+06
1.823528000000000000e+06
1.823638000000000000e+06
1.823760000000000000e+06
1.823877000000000000e+06
1.823996000000000000e+06
1.824124000000000000e+06
1.824238000000000000e+06
1.824362000000000000e+06
1.824485000000000000e+06
1.824602000000000000e+06
1.824716000000000000e+06
1.824833000000000000e+06
1.824937000000000000e+06
1.825063000000000000e+06
1.825179000000000000e+06
1.825301000000000000e+06
1.825440000000000000e+06
1.825539000000000000e+06
1.825643000000000000e+06
1.825754000000000000e+06
1.825864000000000000e+06
1.825986000000000000e+06
1.826090000000000000e+06
1.826195000000000000e+06
1.826308000000000000e+06
1.826417000000000000e+06
1.826521000000000000e+06
1.826651000000000000e+06
1.826760000000000000e+06
1.826884000000000000e+06
1.826998000000000000e+06
1.827126000000000000e+06
1.827243000000000000e+06
1.827364000000000000e+06
1.827478000000000000e+06
1.827570000000000000e+06
1.827659000000000000e+06
1.827769000000000000e+06
1.827889000000000000e+06
1.827991000000000000e+06
1.828106000000000000e+06
1.828231000000000000e+06
1.828349000000000000e+06
1.828472000000000000e+06
1.828591000000000000e+06
1.828689000000000000e+06
1.828793000000000000e+06
1.828895000000000000e+06
1.828995000000000000e+06
1.829123000000000000e+06
1.829243000000000000e+06
1.829364000000000000e+06
1.829477000000000000e+06
1.829588000000000000e+06
1.829702000000000000e+06
1.829810000000000000e+06
1.829940000000000000e+06
1.830035000000000000e+06
1.830159000000000000e+06
1.830277000000000000e+06
1.830378000000000000e+06
1.830481000000000000e+06
1.830593000000000000e+06
1.830700000000000000e+06
1.830818000000000000e+06
1.830934000000000000e+06
1.831047000000000000e+06
1.831166000000000000e+06
1.831295000000000000e+06
1.831414000000000000e+06
1.831505000000000000e+06
1.831630000000000000e+06
1.831718000000000000e+06
1.831832000000000000e+06
1.831954000000000000e+06
1.832080000000000000e+06
1.832182000000000000e+06
1.832321000000000000e+06
1.832450000000000000e+06
1.832567000000000000e+06
1.832692000000000000e+06
1.832796000000000000e+06
1.832930000000000000e+06
1.833060000000000000e+06
1.833185000000000000e+06
1.833287000000000000e+06
1.833412000000000000e+06
1.833526000000000000e+06
1.833631000000000000e+06
1.833748000000000000e+06
1.833870000000000000e+06
1.833989000000000000e+06
1.834095000000000000e+06
1.834208000000000000e+06
1.834300000000000000e+06
1.834405000000000000e+06
1.834523000000000000e+06
1.834642000000000000e+06
1.834763000000000000e+06
1.834874000000000000e+06
1.834989000000000000e+06
1.835112000000000000e+06
1.835223000000000000e+06
1.835325000000000000e+06
1.835442000000000000e+06
1.835563000000000000e+06
1.835692000000000000e+06
1.835798000000000000e+06
1.835911000000000000e+06
1.836014000000000000e+06
1.836123000000000000e+06
1.836241000000000000e+06
1.836352000000000000e+06
1.836467000000000000e+06
1.836576000000000000e+06
1.836686000000000000e+06
1.836806000000000000e+06
1.836915000000000000e+06
1.837021000000000000e+06
1.837128000000000000e+06
1.837229000000000000e+06
1.837346000000000000e+06
1.837438000000000000e+06
1.837544000000000000e+06
1.837637000000000000e+06
1.837739000000000000e+06
1.837851000000000000e+06
1.837965000000000000e+06
1.838063000000000000e+06
1.838176000000000000e+06
1.838286000000000000e+06
1.838390000000000000e+06
1.838496000000000000e+06
1.838623000000000000e+06
1.838736000000000000e+06
1.838851000000000000e+06
1.838962000000000000e+06
1.839056000000000000e+06
1.839160000000000000e+06
1.839257000000000000e+06
1.839365000000000000e+06
1.839473000000000000e+06
1.839597000000000000e+06
1.839702000000000000e+06
1.839808000000000000e+06
1.839932000000000000e+06
1.840049000000000000e+06
1.840144000000000000e+06
1.840238000000000000e+06
1.840346000000000000e+06
1.840448000000000000e+06
1.840573000000000000e+06
1.840687000000000000e+06
1.840800000000000000e+06
1.840926000000000000e+06
1.841051000000000000e+06
1.841153000000000000e+06
1.841264000000000000e+06
1.841371000000000000e+06
1.841487000000000000e+06
1.841592000000000000e+06
1.841697000000000000e+06
1.841819000000000000e+06
1.841924000000000000e+06
1.842024000000000000e+06
1.842141000000000000e+06
1.842261000000000000e+06
1.842373000000000000e+06
1.842489000000000000e+06
1.842612000000000000e+06
1.842716000000000000e+06
1.842824000000000000e+06
1.842927000000000000e+06
1.843043000000000000e+06
1.843162000000000000e+06
1.843265000000000000e+06
1.843371000000000000e+06
1.843473000000000000e+06
1.843593000000000000e+06
1.843700000000000000e+06
1.843808000000000000e+06
1.843922000000000000e+06
1.844024000000000000e+06
1.844122000000000000e+06
1.844232000000000000e+06
1.844360000000000000e+06
1.844485000000000000e+06
1.844610000000000000e+06
1.844717000000000000e+06
1.844838000000000000e+06
1.844951000000000000e+06
1.845051000000000000e+06
1.845161000000000000e+06
1.845266000000000000e+06
1.845373000000000000e+06
1.845480000000000000e+06
1.845599000000000000e+06
1.845714000000000000e+06
1.845814000000000000e+06
1.845928000000000000e+06
1.846046000000000000e+06
1.846153000000000000e+06
1.846266000000000000e+06
1.846368000000000000e+06
1.846488000000000000e+06
1.846595000000000000e+06
1.846696000000000000e+06
1.846809000000000000e+06
1.846903000000000000e+06
1.847013000000000000e+06
1.847143000000000000e+06
1.847265000000000000e+06
1.847372000000000000e+06
1.847464000000000000e+06
1.847565000000000000e+06
1.847663000000000000e+06
1.847772000000000000e+06
1.847900000000000000e+06
1.848029000000000000e+06
1.848138000000000000e+06
1.848240000000000000e+06
1.848337000000000000e+06
1.848440000000000000e+06
1.848544000000000000e+06
1.848676000000000000e+06
1.848784000000000000e+06
1.848889000000000000e+06
1.848985000000000000e+06
1.849089000000000000e+06
1.849207000000000000e+06
1.849308000000000000e+06
1.849421000000000000e+06
1.849536000000000000e+06
1.849646000000000000e+06
1.849755000000000000e+06
1.849860000000000000e+06
1.849982000000000000e+06
1.850108000000000000e+06
1.850222000000000000e+06
1.850344000000000000e+06
1.850446000000000000e+06
1.850556000000000000e+06
1.850674000000000000e+06
1.850778000000000000e+06
1.850898000000000000e+06
1.851014000000000000e+06
1.851128000000000000e+06
1.851231000000000000e+06
1.851355000000000000e+06
1.851463000000000000e+06
1.851583000000000000e+06
1.851700000000000000e+06
1.851814000000000000e+06
1.851929000000000000e+06
1.852029000000000000e+06
1.852159000000000000e+06
1.852277000000000000e+06
1.852389000000000000e+06
1.852498000000000000e+06
1.852613000000000000e+06
1.852723000000000000e+06
1.852819000000000000e+06
1.852929000000000000e+06
1.853026000000000000e+06
1.853118000000000000e+06
1.853236000000000000e+06
1.853347000000000000e+06
1.853456000000000000e+06
1.853560000000000000e+06
1.853671000000000000e+06
1.853773000000000000e+06
1.853888000000000000e+06
1.853993000000000000e+06
1.854100000000000000e+06
1.854206000000000000e+06
1.854300000000000000e+06
1.854418000000000000e+06
1.854526000000000000e+06
1.854638000000000000e+06
1.854752000000000000e+06
1.854853000000000000e+06
1.854982000000000000e+06
1.855098000000000000e+06
1.855205000000000000e+06
1.855320000000000000e+06
1.855429000000000000e+06
1.855536000000000000e+06
1.855642000000000000e+06
1.855745000000000000e+06
1.855860000000000000e+06
1.855971000000000000e+06
1.856087000000000000e+06
1.856200000000000000e+06
1.856328000000000000e+06
1.856441000000000000e+06
1.856563000000000000e+06
1.856659000000000000e+06
1.856773000000000000e+06
1.856870000000000000e+06
1.856972000000000000e+06
1.857071000000000000e+06
1.857187000000000000e+06
1.857319000000000000e+06
1.857410000000000000e+06
1.857520000000000000e+06
1.857623000000000000e+06
1.857739000000000000e+06
1.857854000000000000e+06
1.857977000000000000e+06
1.858077000000000000e+06
1.858193000000000000e+06
1.858286000000000000e+06
1.858398000000000000e+06
1.858495000000000000e+06
1.858622000000000000e+06
1.858732000000000000e+06
1.858834000000000000e+06
1.858928000000000000e+06
1.859020000000000000e+06
1.859128000000000000e+06
1.859247000000000000e+06
1.859382000000000000e+06
1.859495000000000000e+06
1.859614000000000000e+06
1.859718000000000000e+06
1.859834000000000000e+06
1.859950000000000000e+06
1.860075000000000000e+06
1.860182000000000000e+06
1.860295000000000000e+06
1.860407000000000000e+06
1.860531000000000000e+06
1.860648000000000000e+06
1.860745000000000000e+06
1.860835000000000000e+06
1.860940000000000000e+06
1.861059000000000000e+06
1.861147000000000000e+06
1.861246000000000000e+06
1.861374000000000000e+06
1.861486000000000000e+06
1.861616000000000000e+06
1.861742000000000000e+06
1.861861000000000000e+06
1.861959000000000000e+06
1.862061000000000000e+06
1.862157000000000000e+06
1.862286000000000000e+06
1.862396000000000000e+06
1.862505000000000000e+06
1.862625000000000000e+06
1.862713000000000000e+06
1.862816000000000000e+06
1.862924000000000000e+06
1.863057000000000000e+06
1.863166000000000000e+06
1.863277000000000000e+06
1.863382000000000000e+06
1.863498000000000000e+06
1.863599000000000000e+06
1.863707000000000000e+06
1.863809000000000000e+06
1.863930000000000000e+06
1.864052000000000000e+06
1.864155000000000000e+06
1.864261000000000000e+06
1.864373000000000000e+06
1.864480000000000000e+06
1.864596000000000000e+06
1.864706000000000000e+06
1.864821000000000000e+06
1.864924000000000000e+06
1.865029000000000000e+06
1.865152000000000000e+06
1.865267000000000000e+06
1.865376000000000000e+06
1.865495000000000000e+06
1.865604000000000000e+06
1.865708000000000000e+06
1.865825000000000000e+06
1.865926000000000000e+06
1.866027000000000000e+06
1.866136000000000000e+06
1.866234000000000000e+06
1.866348000000000000e+06
1.866453000000000000e+06
1.866552000000000000e+06
1.866643000000000000e+06
1.866757000000000000e+06
1.866887000000000000e+06
1.867025000000000000e+06
1.867147000000000000e+06
1.867252000000000000e+06
1.867355000000000000e+06
1.867470000000000000e+06
1.867583000000000000e+06
1.867677000000000000e+06
1.867808000000000000e+06
1.867919000000000000e+06
1.868009000000000000e+06
1.868134000000000000e+06
1.868231000000000000e+06
1.868333000000000000e+06
1.868465000000000000e+06
1.868585000000000000e+06
1.868674000000000000e+06
1.868773000000000000e+06
1.868885000000000000e+06
1.868993000000000000e+06
1.869109000000000000e+06
1.869223000000000000e+06
1.869328000000000000e+06
1.869424000000000000e+06
1.869528000000000000e+06
1.869633000000000000e+06
1.869744000000000000e+06
1.869853000000000000e+06
1.869954000000000000e+06
1.870068000000000000e+06
1.870178000000000000e+06
1.870287000000000000e+06
1.870419000000000000e+06
1.870517000000000000e+06
1.870627000000000000e+06
1.870739000000000000e+06
1.870836000000000000e+06
1.870950000000000000e+06
1.871054000000000000e+06
1.871161000000000000e+06
1.871278000000000000e+06
1.871377000000000000e+06
1.871478000000000000e+06
1.871595000000000000e+06
1.871706000000000000e+06
1.871793000000000000e+06
1.871920000000000000e+06
1.872031000000000000e+06
1.872143000000000000e+06
1.872250000000000000e+06
1.872357000000000000e+06
1.872453000000000000e+06
1.872555000000000000e+06
1.872659000000000000e+06
1.872776000000000000e+06
1.872869000000000000e+06
1.872976000000000000e+06
1.873076000000000000e+06
1.873175000000000000e+06
1.873286000000000000e+06
1.873404000000000000e+06
1.873527000000000000e+06
1.873631000000000000e+06
1.873745000000000000e+06
1.873848000000000000e+06
1.873963000000000000e+06
1.874073000000000000e+06
1.874187000000000000e+06
1.874296000000000000e+06
1.874416000000000000e+06
1.874518000000000000e+06
1.874626000000000000e+06
1.874737000000000000e+06
1.874835000000000000e+06
1.874947000000000000e+06
1.875047000000000000e+06
1.875147000000000000e+06
1.875267000000000000e+06
1.875394000000000000e+06
1.875498000000000000e+06
1.875602000000000000e+06
1.875702000000000000e+06
1.875811000000000000e+06
1.875928000000000000e+06
1.876018000000000000e+06
1.876118000000000000e+06
1.876230000000000000e+06
1.876324000000000000e+06
1.876440000000000000e+06
1.876560000000000000e+06
1.876663000000000000e+06
1.876775000000000000e+06
1.876878000000000000e+06
1.876990000000000000e+06
1.877100000000000000e+06
1.877221000000000000e+06
1.877308000000000000e+06
1.877400000000000000e+06
1.877524000000000000e+06
1.877649000000000000e+06
1.877754000000000000e+06
1.877872000000000000e+06
1.877967000000000000e+06
1.878071000000000000e+06
1.878148000000000000e+06
1.878278000000000000e+06
1.878413000000000000e+06
1.878519000000000000e+06
1.878614000000000000e+06
1.878718000000000000e+06
1.878840000000000000e+06
1.878933000000000000e+06
1.879035000000000000e+06
1.879150000000000000e+06
1.879273000000000000e+06
1.879373000000000000e+06
1.879472000000000000e+06
1.879598000000000000e+06
1.879715000000000000e+06
1.879821000000000000e+06
1.879933000000000000e+06
1.880040000000000000e+06
1.880143000000000000e+06
1.880252000000000000e+06
1.880350000000000000e+06
1.880465000000000000e+06
1.880579000000000000e+06
1.880688000000000000e+06
1.880784000000000000e+06
1.880904000000000000e+06
1.881008000000000000e+06
1.881108000000000000e+06
1.881221000000000000e+06
1.881337000000000000e+06
1.881442000000000000e+06
1.881544000000000000e+06
1.881654000000000000e+06
1.881764000000000000e+06
1.881871000000000000e+06
1.881985000000000000e+06
1.882090000000000000e+06
1.882202000000000000e+06
1.882335000000000000e+06
1.882450000000000000e+06
1.882554000000000000e+06
1.882666000000000000e+06
1.882785000000000000e+06
1.882907000000000000e+06
1.883047000000000000e+06
1.883165000000000000e+06
1.883285000000000000e+06
1.883395000000000000e+06
1.883505000000000000e+06
1.883628000000000000e+06
1.883730000000000000e+06
1.883833000000000000e+06
1.883943000000000000e+06
1.884056000000000000e+06
1.884170000000000000e+06
1.884282000000000000e+06
1.884416000000000000e+06
1.884523000000000000e+06
1.884643000000000000e+06
1.884757000000000000e+06
1.884868000000000000e+06
1.884983000000000000e+06
1.885090000000000000e+06
1.885181000000000000e+06
1.885297000000000000e+06
1.885405000000000000e+06
1.885510000000000000e+06
1.885617000000000000e+06
1.885727000000000000e+06
1.885834000000000000e+06
1.885926000000000000e+06
1.886039000000000000e+06
1.886150000000000000e+06
1.886275000000000000e+06
1.886391000000000000e+06
1.886510000000000000e+06
1.886629000000000000e+06
1.886730000000000000e+06
1.886847000000000000e+06
1.886965000000000000e+06
1.887060000000000000e+06
1.887164000000000000e+06
1.887269000000000000e+06
1.887411000000000000e+06
1.887536000000000000e+06
1.887643000000000000e+06
1.887750000000000000e+06
1.887868000000000000e+06
1.887973000000000000e+06
1.888094000000000000e+06
1.888184000000000000e+06
1.888279000000000000e+06
1.888380000000000000e+06
1.888505000000000000e+06
1.888618000000000000e+06
1.888715000000000000e+06
1.888830000000000000e+06
1.888943000000000000e+06
1.889043000000000000e+06
1.889157000000000000e+06
1.889254000000000000e+06
1.889371000000000000e+06
1.889479000000000000e+06
1.889595000000000000e+06
1.889697000000000000e+06
1.889819000000000000e+06
1.889930000000000000e+06
1.890026000000000000e+06
1.890124000000000000e+06
1.890245000000000000e+06
1.890373000000000000e+06
1.890492000000000000e+06
1.890598000000000000e+06
1.890703000000000000e+06
1.890811000000000000e+06
1.890908000000000000e+06
1.891015000000000000e+06
1.891112000000000000e+06
1.891246000000000000e+06
1.891344000000000000e+06
1.891453000000000000e+06
1.891561000000000000e+06
1.891669000000000000e+06
1.891790000000000000e+06
1.891910000000000000e+06
1.892010000000000000e+06
1.892133000000000000e+06
1.892242000000000000e+06
1.892341000000000000e+06
1.892452000000000000e+06
1.892555000000000000e+06
1.892657000000000000e+06
1.892779000000000000e+06
1.892884000000000000e+06
1.892994000000000000e+06
1.893097000000000000e+06
1.893221000000000000e+06
1.893331000000000000e+06
1.893440000000000000e+06
1.893546000000000000e+06
1.893652000000000000e+06
1.893774000000000000e+06
1.893888000000000000e+06
1.894008000000000000e+06
1.894116000000000000e+06
1.894225000000000000e+06
1.894331000000000000e+06
1.894430000000000000e+06
1.894525000000000000e+06
1.894626000000000000e+06
1.894729000000000000e+06
1.894854000000000000e+06
1.894965000000000000e+06
1.895078000000000000e+06
1.895178000000000000e+06
1.895283000000000000e+06
1.895381000000000000e+06
1.895481000000000000e+06
1.895603000000000000e+06
1.895719000000000000e+06
1.895821000000000000e+06
1.895945000000000000e+06
1.896059000000000000e+06
1.896156000000000000e+06
1.896273000000000000e+06
1.896381000000000000e+06
1.896480000000000000e+06
1.896601000000000000e+06
1.896720000000000000e+06
1.896807000000000000e+06
1.896915000000000000e+06
1.897038000000000000e+06
1.897152000000000000e+06
1.897262000000000000e+06
1.897363000000000000e+06
1.897484000000000000e+06
1.897582000000000000e+06
1.897695000000000000e+06
1.897807000000000000e+06
1.897905000000000000e+06
1.897994000000000000e+06
1.898127000000000000e+06
1.898225000000000000e+06
1.898324000000000000e+06
1.898429000000000000e+06
1.898548000000000000e+06
1.898655000000000000e+06
1.898764000000000000e+06
1.898864000000000000e+06
1.898983000000000000e+06
1.899084000000000000e+06
1.899205000000000000e+06
1.899313000000000000e+06
1.899422000000000000e+06
1.899531000000000000e+06
1.899637000000000000e+06
1.899745000000000000e+06
1.899854000000000000e+06
1.899971000000000000e+06
1.900090000000000000e+06
1.900194000000000000e+06
1.900309000000000000e+06
1.900404000000000000e+06
1.900503000000000000e+06
1.900619000000000000e+06
1.900753000000000000e+06
1.900857000000000000e+06
1.900967000000000000e+06
1.901081000000000000e+06
1.901192000000000000e+06
1.901291000000000000e+06
1.901398000000000000e+06
1.901510000000000000e+06
1.901633000000000000e+06
1.901733000000000000e+06
1.901829000000000000e+06
1.901921000000000000e+06
1.902039000000000000e+06
1.902137000000000000e+06
1.902242000000000000e+06
1.902335000000000000e+06
1.902442000000000000e+06
1.902540000000000000e+06
1.902656000000000000e+06
1.902754000000000000e+06
1.902883000000000000e+06
1.902994000000000000e+06
1.903097000000000000e+06
1.903207000000000000e+06
1.903307000000000000e+06
1.903424000000000000e+06
1.903532000000000000e+06
1.903642000000000000e+06
1.903758000000000000e+06
1.903871000000000000e+06
1.903983000000000000e+06
1.904076000000000000e+06
1.904180000000000000e+06
1.904278000000000000e+06
1.904385000000000000e+06
1.904499000000000000e+06
1.904592000000000000e+06
1.904719000000000000e+06
1.904818000000000000e+06
1.904927000000000000e+06
1.905045000000000000e+06
1.905159000000000000e+06
1.905279000000000000e+06
1.905375000000000000e+06
1.905475000000000000e+06
1.905574000000000000e+06
1.905668000000000000e+06
1.905783000000000000e+06
1.905884000000000000e+06
1.905976000000000000e+06
1.906087000000000000e+06
1.906192000000000000e+06
1.906317000000000000e+06
1.906430000000000000e+06
1.906534000000000000e+06
1.906648000000000000e+06
1.906747000000000000e+06
1.906859000000000000e+06
1.906969000000000000e+06
1.907072000000000000e+06
1.907171000000000000e+06
1.907279000000000000e+06
1.907369000000000000e+06
1.907507000000000000e+06
1.907616000000000000e+06
1.907728000000000000e+06
1.907828000000000000e+06
1.907952000000000000e+06
1.908053000000000000e+06
1.908171000000000000e+06
1.908285000000000000e+06
1.908390000000000000e+06
1.908500000000000000e+06
1.908595000000000000e+06
1.908717000000000000e+06
1.908838000000000000e+06
1.908950000000000000e+06
1.909070000000000000e+06
1.909176000000000000e+06
1.909272000000000000e+06
1.909378000000000000e+06
1.909465000000000000e+06
1.909565000000000000e+06
1.909668000000000000e+06
1.909775000000000000e+06
1.909880000000000000e+06
1.910003000000000000e+06
1.910114000000000000e+06
1.910230000000000000e+06
1.910320000000000000e+06
1.910427000000000000e+06
1.910535000000000000e+06
1.910663000000000000e+06
1.910783000000000000e+06
1.910896000000000000e+06
1.911024000000000000e+06
1.911134000000000000e+06
1.911252000000000000e+06
1.911368000000000000e+06
1.911482000000000000e+06
1.911590000000000000e+06
1.911709000000000000e+06
1.911810000000000000e+06
1.911923000000000000e+06
1.912033000000000000e+06
1.912135000000000000e+06
1.912238000000000000e+06
1.912342000000000000e+06
1.912470000000000000e+06
1.912575000000000000e+06
1.912687000000000000e+06
1.912796000000000000e+06
1.912902000000000000e+06
1.913016000000000000e+06
1.913110000000000000e+06
1.913214000000000000e+06
1.913344000000000000e+06
1.913450000000000000e+06
1.913563000000000000e+06
1.913689000000000000e+06
1.913801000000000000e+06
1.913915000000000000e+06
1.914007000000000000e+06
1.914108000000000000e+06
1.914213000000000000e+06
1.914328000000000000e+06
1.914435000000000000e+06
1.914542000000000000e+06
1.914639000000000000e+06
1.914747000000000000e+06
1.914840000000000000e+06
1.914945000000000000e+06
1.915051000000000000e+06
1.915152000000000000e+06
1.915267000000000000e+06
1.915355000000000000e+06
1.915456000000000000e+06
1.915556000000000000e+06
1.915660000000000000e+06
1.915759000000000000e+06
1.915869000000000000e+06
1.915965000000000000e+06
1.916058000000000000e+06
1.916177000000000000e+06
1.916273000000000000e+06
1.916385000000000000e+06
1.916482000000000000e+06
1.916574000000000000e+06
1.916679000000000000e+06
1.916769000000000000e+06
1.916901000000000000e+06
1.917006000000000000e+06
1.917106000000000000e+06
1.917250000000000000e+06
1.917358000000000000e+06
1.917489000000000000e+06
1.917619000000000000e+06
1.917712000000000000e+06
1.917814000000000000e+06
1.917917000000000000e+06
1.918012000000000000e+06
1.918138000000000000e+06
1.918243000000000000e+06
1.918351000000000000e+06
1.918434000000000000e+06
1.918544000000000000e+06
1.918646000000000000e+06
1.918771000000000000e+06
1.918909000000000000e+06
1.919014000000000000e+06
1.919122000000000000e+06
1.919225000000000000e+06
1.919325000000000000e+06
1.919420000000000000e+06
1.919519000000000000e+06
1.919617000000000000e+06
1.919735000000000000e+06
1.919834000000000000e+06
1.919950000000000000e+06
1.920056000000000000e+06
1.920175000000000000e+06
1.920275000000000000e+06
1.920381000000000000e+06
1.920495000000000000e+06
1.920608000000000000e+06
1.920730000000000000e+06
1.920837000000000000e+06
1.920943000000000000e+06
1.921041000000000000e+06
1.921161000000000000e+06
1.921246000000000000e+06
1.921353000000000000e+06
1.921466000000000000e+06
1.921576000000000000e+06
1.921681000000000000e+06
1.921793000000000000e+06
1.921902000000000000e+06
1.922015000000000000e+06
1.922109000000000000e+06
1.922207000000000000e+06
1.922302000000000000e+06
1.922399000000000000e+06
1.922511000000000000e+06
1.922616000000000000e+06
1.922711000000000000e+06
1.922818000000000000e+06
1.922922000000000000e+06
1.923020000000000000e+06
1.923124000000000000e+06
1.923238000000000000e+06
1.923351000000000000e+06
1.923463000000000000e+06
1.923593000000000000e+06
1.923700000000000000e+06
1.923797000000000000e+06
1.923893000000000000e+06
1.923991000000000000e+06
1.924089000000000000e+06
1.924202000000000000e+06
1.924322000000000000e+06
1.924435000000000000e+06
1.924535000000000000e+06
1.924653000000000000e+06
1.924769000000000000e+06
1.924860000000000000e+06
1.924978000000000000e+06
1.925069000000000000e+06
1.925174000000000000e+06
1.925281000000000000e+06
1.925374000000000000e+06
1.925486000000000000e+06
1.925585000000000000e+06
1.925695000000000000e+06
1.925809000000000000e+06
1.925899000000000000e+06
1.925986000000000000e+06
1.926076000000000000e+06
1.926167000000000000e+06
1.926282000000000000e+06
1.926389000000000000e+06
1.926485000000000000e+06
1.926590000000000000e+06
1.926694000000000000e+06
1.926803000000000000e+06
1.926912000000000000e+06
1.927026000000000000e+06
1.927131000000000000e+06
1.927215000000000000e+06
1.927333000000000000e+06
1.927428000000000000e+06
1.927549000000000000e+06
1.927651000000000000e+06
1.927743000000000000e+06
1.927841000000000000e+06
1.927939000000000000e+06
1.928058000000000000e+06
1.928151000000000000e+06
1.928252000000000000e+06
1.928358000000000000e+06
1.928459000000000000e+06
1.928565000000000000e+06
1.928650000000000000e+06
1.928768000000000000e+06
1.928878000000000000e+06
1.928979000000000000e+06
1.929086000000000000e+06
1.929192000000000000e+06
1.929294000000000000e+06
1.929394000000000000e+06
1.929489000000000000e+06
1.929598000000000000e+06
1.929710000000000000e+06
1.929819000000000000e+06
1.929930000000000000e+06
1.930026000000000000e+06
1.930144000000000000e+06
1.930243000000000000e+06
1.930353000000000000e+06
1.930458000000000000e+06
1.930556000000000000e+06
1.930662000000000000e+06
1.930783000000000000e+06
1.930884000000000000e+06
1.930985000000000000e+06
1.931109000000000000e+06
1.931206000000000000e+06
1.931307000000000000e+06
1.931408000000000000e+06
1.931509000000000000e+06
1.931614000000000000e+06
1.931705000000000000e+06
1.931813000000000000e+06
1.931915000000000000e+06
1.932014000000000000e+06
1.932120000000000000e+06
1.932231000000000000e+06
1.932327000000000000e+06
1.932430000000000000e+06
1.932550000000000000e+06
1.932662000000000000e+06
1.932749000000000000e+06
1.932864000000000000e+06
1.932967000000000000e+06
1.933081000000000000e+06
1.933184000000000000e+06
1.933269000000000000e+06
1.933355000000000000e+06
1.933453000000000000e+06
1.933558000000000000e+06
1.933660000000000000e+06
1.933768000000000000e+06
1.933865000000000000e+06
1.933975000000000000e+06
1.934073000000000000e+06
1.934174000000000000e+06
1.934278000000000000e+06
1.934371000000000000e+06
1.934457000000000000e+06
1.934560000000000000e+06
1.934662000000000000e+06
1.934764000000000000e+06
1.934857000000000000e+06
1.934949000000000000e+06
1.935048000000000000e+06
1.935170000000000000e+06
1.935295000000000000e+06
1.935402000000000000e+06
1.935510000000000000e+06
1.935595000000000000e+06
1.935691000000000000e+06
1.935796000000000000e+06
1.935905000000000000e+06
1.936000000000000000e+06
1.936092000000000000e+06
1.936183000000000000e+06
1.936281000000000000e+06
1.936390000000000000e+06
1.936485000000000000e+06
1.936594000000000000e+06
1.936712000000000000e+06
1.936800000000000000e+06
1.936917000000000000e+06
1.937010000000000000e+06
1.937103000000000000e+06
1.937214000000000000e+06
1.937310000000000000e+06
1.937423000000000000e+06
1.937529000000000000e+06
1.937654000000000000e+06
1.937747000000000000e+06
1.937875000000000000e+06
1.937959000000000000e+06
1.938066000000000000e+06
1.938166000000000000e+06
1.938284000000000000e+06
1.938371000000000000e+06
1.938466000000000000e+06
1.938567000000000000e+06
1.938672000000000000e+06
1.938790000000000000e+06
1.938910000000000000e+06
1.939009000000000000e+06
1.939134000000000000e+06
1.939241000000000000e+06
1.939344000000000000e+06
1.939439000000000000e+06
1.939535000000000000e+06
1.939643000000000000e+06
1.939737000000000000e+06
1.939852000000000000e+06
1.939962000000000000e+06
1.940055000000000000e+06
1.940161000000000000e+06
1.940258000000000000e+06
1.940349000000000000e+06
1.940462000000000000e+06
1.940567000000000000e+06
1.940657000000000000e+06
1.940750000000000000e+06
1.940830000000000000e+06
1.940944000000000000e+06
1.941032000000000000e+06
1.941127000000000000e+06
1.941258000000000000e+06
1.941352000000000000e+06
1.941462000000000000e+06
1.941557000000000000e+06
1.941691000000000000e+06
1.941804000000000000e+06
1.941916000000000000e+06
1.942018000000000000e+06
1.942099000000000000e+06
1.942207000000000000e+06
1.942313000000000000e+06
1.942394000000000000e+06
1.942504000000000000e+06
1.942607000000000000e+06
1.942702000000000000e+06
1.942792000000000000e+06
1.942901000000000000e+06
1.942999000000000000e+06
1.943111000000000000e+06
1.943211000000000000e+06
1.943325000000000000e+06
1.943421000000000000e+06
1.943526000000000000e+06
1.943619000000000000e+06
1.943717000000000000e+06
1.943811000000000000e+06
1.943909000000000000e+06
1.944026000000000000e+06
1.944138000000000000e+06
1.944246000000000000e+06
1.944347000000000000e+06
1.944459000000000000e+06
1.944568000000000000e+06
1.944694000000000000e+06
1.944797000000000000e+06
1.944908000000000000e+06
1.944986000000000000e+06
1.945095000000000000e+06
1.945188000000000000e+06
1.945289000000000000e+06
1.945387000000000000e+06
1.945490000000000000e+06
1.945586000000000000e+06
1.945694000000000000e+06
1.945800000000000000e+06
1.945892000000000000e+06
1.945990000000000000e+06
1.946087000000000000e+06
1.946187000000000000e+06
1.946295000000000000e+06
1.946380000000000000e+06
1.946478000000000000e+06
1.946590000000000000e+06
1.946688000000000000e+06
1.946783000000000000e+06
1.946896000000000000e+06
1.947005000000000000e+06
1.947107000000000000e+06
1.947227000000000000e+06
1.947350000000000000e+06
1.947456000000000000e+06
1.947563000000000000e+06
1.947663000000000000e+06
1.947765000000000000e+06
1.947857000000000000e+06
1.947958000000000000e+06
1.948061000000000000e+06
1.948167000000000000e+06
1.948273000000000000e+06
1.948388000000000000e+06
1.948484000000000000e+06
1.948580000000000000e+06
1.948692000000000000e+06
1.948811000000000000e+06
1.948918000000000000e+06
1.949013000000000000e+06
1.949120000000000000e+06
1.949225000000000000e+06
1.949334000000000000e+06
1.949435000000000000e+06
1.949528000000000000e+06
1.949627000000000000e+06
1.949705000000000000e+06
1.949795000000000000e+06
1.949889000000000000e+06
1.949998000000000000e+06
1.950095000000000000e+06
1.950188000000000000e+06
1.950289000000000000e+06
1.950402000000000000e+06
1.950501000000000000e+06
1.950592000000000000e+06
1.950689000000000000e+06
1.950787000000000000e+06
1.950889000000000000e+06
1.950994000000000000e+06
1.951098000000000000e+06
1.951198000000000000e+06
1.951289000000000000e+06
1.951390000000000000e+06
1.951495000000000000e+06
1.951589000000000000e+06
1.951713000000000000e+06
1.951807000000000000e+06
1.951904000000000000e+06
1.951999000000000000e+06
1.952105000000000000e+06
1.952208000000000000e+06
1.952309000000000000e+06
1.952406000000000000e+06
1.952513000000000000e+06
1.952622000000000000e+06
1.952719000000000000e+06
1.952827000000000000e+06
1.952919000000000000e+06
1.953011000000000000e+06
1.953110000000000000e+06
1.953233000000000000e+06
1.953321000000000000e+06
1.953413000000000000e+06
1.953526000000000000e+06
1.953629000000000000e+06
1.953735000000000000e+06
1.953841000000000000e+06
1.953945000000000000e+06
1.954027000000000000e+06
1.954124000000000000e+06
1.954217000000000000e+06
1.954301000000000000e+06
1.954392000000000000e+06
1.954491000000000000e+06
1.954581000000000000e+06
1.954678000000000000e+06
1.954774000000000000e+06
1.954873000000000000e+06
1.954982000000000000e+06
1.955091000000000000e+06
1.955179000000000000e+06
1.955288000000000000e+06
1.955395000000000000e+06
1.955506000000000000e+06
1.955606000000000000e+06
1.955717000000000000e+06
1.955804000000000000e+06
1.955931000000000000e+06
1.956043000000000000e+06
1.956152000000000000e+06
1.956235000000000000e+06
1.956353000000000000e+06
1.956455000000000000e+06
1.956561000000000000e+06
1.956675000000000000e+06
1.956769000000000000e+06
1.956862000000000000e+06
1.956955000000000000e+06
1.957056000000000000e+06
1.957177000000000000e+06
1.957276000000000000e+06
1.957373000000000000e+06
1.957481000000000000e+06
1.957584000000000000e+06
1.957677000000000000e+06
1.957779000000000000e+06
1.957897000000000000e+06
1.957969000000000000e+06
1.958064000000000000e+06
1.958174000000000000e+06
1.958261000000000000e+06
1.958358000000000000e+06
1.958465000000000000e+06
1.958581000000000000e+06
1.958692000000000000e+06
1.958781000000000000e+06
1.958871000000000000e+06
1.958974000000000000e+06
1.959082000000000000e+06
1.959193000000000000e+06
1.959311000000000000e+06
1.959412000000000000e+06
1.959505000000000000e+06
1.959618000000000000e+06
1.959705000000000000e+06
1.959801000000000000e+06
1.959900000000000000e+06
1.960012000000000000e+06
1.960124000000000000e+06
1.960235000000000000e+06
1.960327000000000000e+06
1.960436000000000000e+06
1.960539000000000000e+06
1.960645000000000000e+06
1.960754000000000000e+06
1.960844000000000000e+06
1.960951000000000000e+06
1.961050000000000000e+06
1.961148000000000000e+06
1.961259000000000000e+06
1.961371000000000000e+06
1.961481000000000000e+06
1.961587000000000000e+06
1.961684000000000000e+06
1.961788000000000000e+06
1.961881000000000000e+06
1.961977000000000000e+06
1.962087000000000000e+06
1.962195000000000000e+06
1.962286000000000000e+06
1.962399000000000000e+06
1.962490000000000000e+06
1.962593000000000000e+06
1.962696000000000000e+06
1.962789000000000000e+06
1.962899000000000000e+06
1.962993000000000000e+06
1.963109000000000000e+06
1.963193000000000000e+06
1.963283000000000000e+06
1.963364000000000000e+06
1.963449000000000000e+06
1.963548000000000000e+06
1.963645000000000000e+06
1.963753000000000000e+06
1.963843000000000000e+06
1.963949000000000000e+06
1.964050000000000000e+06
1.964155000000000000e+06
1.964260000000000000e+06
1.964363000000000000e+06
1.964472000000000000e+06
1.964561000000000000e+06
1.964666000000000000e+06
1.964779000000000000e+06
1.964889000000000000e+06
1.964996000000000000e+06
1.965107000000000000e+06
1.965212000000000000e+06
1.965300000000000000e+06
1.965412000000000000e+06
1.965523000000000000e+06
1.965621000000000000e+06
1.965699000000000000e+06
1.965820000000000000e+06
1.965909000000000000e+06
1.966017000000000000e+06
1.966115000000000000e+06
1.966207000000000000e+06
1.966319000000000000e+06
1.966439000000000000e+06
1.966535000000000000e+06
1.966640000000000000e+06
1.966756000000000000e+06
1.966857000000000000e+06
1.966970000000000000e+06
1.967091000000000000e+06
1.967199000000000000e+06
1.967296000000000000e+06
1.967391000000000000e+06
1.967498000000000000e+06
1.967614000000000000e+06
1.967713000000000000e+06
1.967806000000000000e+06
1.967909000000000000e+06
1.968001000000000000e+06
1.968117000000000000e+06
1.968200000000000000e+06
1.968287000000000000e+06
1.968392000000000000e+06
1.968500000000000000e+06
1.968597000000000000e+06
1.968692000000000000e+06
1.968773000000000000e+06
1.968872000000000000e+06
1.968966000000000000e+06
1.969060000000000000e+06
1.969157000000000000e+06
1.969246000000000000e+06
1.969351000000000000e+06
1.969475000000000000e+06
1.969570000000000000e+06
1.969671000000000000e+06
1.969785000000000000e+06
1.969881000000000000e+06
1.969998000000000000e+06
1.970107000000000000e+06
1.970213000000000000e+06
1.970299000000000000e+06
1.970417000000000000e+06
1.970524000000000000e+06
1.970631000000000000e+06
1.970731000000000000e+06
1.970817000000000000e+06
1.970926000000000000e+06
1.971034000000000000e+06
1.971167000000000000e+06
1.971268000000000000e+06
1.971383000000000000e+06
1.971491000000000000e+06
1.971582000000000000e+06
1.971683000000000000e+06
1.971793000000000000e+06
1.971882000000000000e+06
1.971989000000000000e+06
1.972087000000000000e+06
1.972188000000000000e+06
1.972287000000000000e+06
1.972383000000000000e+06
1.972492000000000000e+06
1.972606000000000000e+06
1.972720000000000000e+06
1.972833000000000000e+06
1.972912000000000000e+06
1.973008000000000000e+06
1.973115000000000000e+06
1.973225000000000000e+06
1.973329000000000000e+06
1.973437000000000000e+06
1.973518000000000000e+06
1.973620000000000000e+06
1.973713000000000000e+06
1.973841000000000000e+06
1.973947000000000000e+06
1.974058000000000000e+06
1.974168000000000000e+06
1.974262000000000000e+06
1.974379000000000000e+06
1.974490000000000000e+06
1.974582000000000000e+06
1.974689000000000000e+06
1.974791000000000000e+06
1.974897000000000000e+06
1.975003000000000000e+06
1.975108000000000000e+06
1.975232000000000000e+06
1.975337000000000000e+06
1.975448000000000000e+06
1.975537000000000000e+06
1.975642000000000000e+06
1.975744000000000000e+06
1.975843000000000000e+06
1.975935000000000000e+06
1.976047000000000000e+06
1.976143000000000000e+06
1.976245000000000000e+06
1.976348000000000000e+06
1.976448000000000000e+06
1.976534000000000000e+06
1.976628000000000000e+06
1.976734000000000000e+06
1.976844000000000000e+06
1.976934000000000000e+06
1.977014000000000000e+06
1.977121000000000000e+06
1.977236000000000000e+06
1.977336000000000000e+06
1.977420000000000000e+06
1.977508000000000000e+06
1.977601000000000000e+06
1.977716000000000000e+06
1.977821000000000000e+06
1.977914000000000000e+06
1.978038000000000000e+06
1.978137000000000000e+06
1.978236000000000000e+06
1.978329000000000000e+06
1.978440000000000000e+06
1.978521000000000000e+06
1.978626000000000000e+06
1.978719000000000000e+06
1.978832000000000000e+06
1.978933000000000000e+06
1.979027000000000000e+06
1.979123000000000000e+06
1.979222000000000000e+06
1.979333000000000000e+06
1.979429000000000000e+06
1.979521000000000000e+06
1.979618000000000000e+06
1.979709000000000000e+06
1.979817000000000000e+06
1.979925000000000000e+06
1.980017000000000000e+06
1.980111000000000000e+06
1.980217000000000000e+06
1.980329000000000000e+06
1.980411000000000000e+06
1.980512000000000000e+06
1.980601000000000000e+06
1.980703000000000000e+06
1.980790000000000000e+06
1.980877000000000000e+06
1.980971000000000000e+06
1.981063000000000000e+06
1.981150000000000000e+06
1.981256000000000000e+06
1.981348000000000000e+06
1.981439000000000000e+06
1.981543000000000000e+06
1.981637000000000000e+06
1.981762000000000000e+06
1.981870000000000000e+06
1.981991000000000000e+06
1.982092000000000000e+06
1.982193000000000000e+06
1.982291000000000000e+06
1.982409000000000000e+06
1.982498000000000000e+06
1.982603000000000000e+06
1.982707000000000000e+06
1.982793000000000000e+06
1.982869000000000000e+06
1.982980000000000000e+06
1.983067000000000000e+06
1.983159000000000000e+06
1.983256000000000000e+06
1.983373000000000000e+06
1.983481000000000000e+06
1.983583000000000000e+06
1.983688000000000000e+06
1.983789000000000000e+06
1.983890000000000000e+06
1.983996000000000000e+06
1.984092000000000000e+06
1.984204000000000000e+06
1.984299000000000000e+06
1.984384000000000000e+06
1.984491000000000000e+06
1.984590000000000000e+06
1.984670000000000000e+06
1.984766000000000000e+06
1.984867000000000000e+06
1.984964000000000000e+06
1.985072000000000000e+06
1.985162000000000000e+06
1.985270000000000000e+06
1.985370000000000000e+06
1.985464000000000000e+06
1.985569000000000000e+06
1.985675000000000000e+06
1.985770000000000000e+06
1.985870000000000000e+06
1.985983000000000000e+06
1.986084000000000000e+06
1.986173000000000000e+06
1.986274000000000000e+06
1.986384000000000000e+06
1.986488000000000000e+06
1.986587000000000000e+06
1.986680000000000000e+06
1.986788000000000000e+06
1.986899000000000000e+06
1.986990000000000000e+06
1.987104000000000000e+06
1.987205000000000000e+06
1.987294000000000000e+06
1.987397000000000000e+06
1.987512000000000000e+06
1.987610000000000000e+06
1.987719000000000000e+06
1.987803000000000000e+06
1.987896000000000000e+06
1.987980000000000000e+06
1.988080000000000000e+06
1.988162000000000000e+06
1.988258000000000000e+06
1.988365000000000000e+06
1.988486000000000000e+06
1.988579000000000000e+06
1.988694000000000000e+06
1.988810000000000000e+06
1.988894000000000000e+06
1.988982000000000000e+06
1.989095000000000000e+06
1.989198000000000000e+06
1.989313000000000000e+06
1.989411000000000000e+06
1.989523000000000000e+06
1.989623000000000000e+06
1.989726000000000000e+06
1.989819000000000000e+06
1.989923000000000000e+06
1.990009000000000000e+06
1.990130000000000000e+06
1.990222000000000000e+06
1.990328000000000000e+06
1.990420000000000000e+06
1.990529000000000000e+06
1.990622000000000000e+06
1.990721000000000000e+06
1.990814000000000000e+06
1.990909000000000000e+06
1.991017000000000000e+06
1.991113000000000000e+06
1.991213000000000000e+06
1.991300000000000000e+06
1.991382000000000000e+06
1.991478000000000000e+06
1.991591000000000000e+06
1.991678000000000000e+06
1.991780000000000000e+06
1.991884000000000000e+06
1.991981000000000000e+06
1.992089000000000000e+06
1.992201000000000000e+06
1.992302000000000000e+06
1.992395000000000000e+06
1.992492000000000000e+06
1.992591000000000000e+06
1.992710000000000000e+06
1.992827000000000000e+06
1.992922000000000000e+06
1.993016000000000000e+06
1.993102000000000000e+06
1.993194000000000000e+06
1.993283000000000000e+06
1.993403000000000000e+06
1.993494000000000000e+06
1.993596000000000000e+06
1.993701000000000000e+06
1.993811000000000000e+06
1.993901000000000000e+06
1.994012000000000000e+06
1.994114000000000000e+06
1.994198000000000000e+06
1.994307000000000000e+06
1.994409000000000000e+06
1.994501000000000000e+06
1.994603000000000000e+06
1.994705000000000000e+06
1.994797000000000000e+06
1.994907000000000000e+06
1.994999000000000000e+06
1.995100000000000000e+06
1.995207000000000000e+06
1.995330000000000000e+06
1.995441000000000000e+06
1.995545000000000000e+06
1.995631000000000000e+06
1.995731000000000000e+06
1.995825000000000000e+06
1.995940000000000000e+06
1.996028000000000000e+06
1.996154000000000000e+06
1.996271000000000000e+06
1.996359000000000000e+06
1.996449000000000000e+06
1.996552000000000000e+06
1.996635000000000000e+06
1.996735000000000000e+06
1.996843000000000000e+06
1.996952000000000000e+06
1.997046000000000000e+06
1.997134000000000000e+06
1.997234000000000000e+06
1.997340000000000000e+06
1.997432000000000000e+06
1.997521000000000000e+06
1.997614000000000000e+06
1.997723000000000000e+06
1.997818000000000000e+06
1.997913000000000000e+06
1.998014000000000000e+06
1.998102000000000000e+06
1.998209000000000000e+06
1.998311000000000000e+06
1.998396000000000000e+06
1.998510000000000000e+06
1.998607000000000000e+06
1.998715000000000000e+06
1.998822000000000000e+06
1.998915000000000000e+06
1.999018000000000000e+06
1.999126000000000000e+06
1.999222000000000000e+06
1.999321000000000000e+06
1.999432000000000000e+06
1.999529000000000000e+06
1.999616000000000000e+06
1.999704000000000000e+06
1.999801000000000000e+06
1.999896000000000000e+06
2.000013000000000000e+06
2.000126000000000000e+06
2.000216000000000000e+06
2.000303000000000000e+06
2.000402000000000000e+06
2.000509000000000000e+06
2.000607000000000000e+06
2.000705000000000000e+06
2.000787000000000000e+06
2.000887000000000000e+06
2.000980000000000000e+06
2.001080000000000000e+06
2.001174000000000000e+06
2.001284000000000000e+06
2.001370000000000000e+06
2.001455000000000000e+06
2.001557000000000000e+06
2.001637000000000000e+06
2.001728000000000000e+06
2.001818000000000000e+06
2.001918000000000000e+06
2.002027000000000000e+06
2.002129000000000000e+06
2.002230000000000000e+06
2.002330000000000000e+06
2.002444000000000000e+06
2.002536000000000000e+06
2.002629000000000000e+06
2.002728000000000000e+06
2.002829000000000000e+06
2.002928000000000000e+06
2.003013000000000000e+06
2.003134000000000000e+06
2.003227000000000000e+06
2.003324000000000000e+06
2.003432000000000000e+06
2.003533000000000000e+06
2.003608000000000000e+06
2.003691000000000000e+06
2.003802000000000000e+06
2.003905000000000000e+06
2.004003000000000000e+06
2.004114000000000000e+06
2.004211000000000000e+06
2.004296000000000000e+06
2.004400000000000000e+06
2.004484000000000000e+06
2.004573000000000000e+06
2.004664000000000000e+06
2.004781000000000000e+06
2.004873000000000000e+06
2.004978000000000000e+06
2.005072000000000000e+06
2.005169000000000000e+06
2.005267000000000000e+06
2.005359000000000000e+06
2.005458000000000000e+06
2.005559000000000000e+06
2.005633000000000000e+06
2.005746000000000000e+06
2.005840000000000000e+06
2.005935000000000000e+06
2.006035000000000000e+06
2.006118000000000000e+06
2.006232000000000000e+06
2.006333000000000000e+06
2.006430000000000000e+06
2.006522000000000000e+06
2.006619000000000000e+06
2.006716000000000000e+06
2.006819000000000000e+06
2.006905000000000000e+06
2.007007000000000000e+06
2.007102000000000000e+06
2.007210000000000000e+06
2.007313000000000000e+06
2.007397000000000000e+06
2.007498000000000000e+06
2.007594000000000000e+06
2.007702000000000000e+06
2.007792000000000000e+06
2.007895000000000000e+06
2.007990000000000000e+06
2.008083000000000000e+06
2.008181000000000000e+06
2.008278000000000000e+06
2.008359000000000000e+06
2.008473000000000000e+06
2.008575000000000000e+06
2.008673000000000000e+06
2.008761000000000000e+06
2.008847000000000000e+06
2.008953000000000000e+06
2.009045000000000000e+06
2.009139000000000000e+06
2.009231000000000000e+06
2.009331000000000000e+06
2.009447000000000000e+06
2.009567000000000000e+06
2.009669000000000000e+06
2.009765000000000000e+06
2.009850000000000000e+06
2.009948000000000000e+06
2.010041000000000000e+06
2.010131000000000000e+06
2.010215000000000000e+06
2.010317000000000000e+06
2.010424000000000000e+06
2.010514000000000000e+06
2.010608000000000000e+06
2.010696000000000000e+06
2.010779000000000000e+06
2.010879000000000000e+06
2.010970000000000000e+06
2.011075000000000000e+06
2.011174000000000000e+06
2.011279000000000000e+06
2.011373000000000000e+06
2.011483000000000000e+06
2.011576000000000000e+06
2.011666000000000000e+06
2.011761000000000000e+06
2.011843000000000000e+06
2.011935000000000000e+06
2.012029000000000000e+06
2.012135000000000000e+06
2.012237000000000000e+06
2.012348000000000000e+06
2.012448000000000000e+06
2.012545000000000000e+06
2.012635000000000000e+06
2.012738000000000000e+06
2.012845000000000000e+06
2.012935000000000000e+06
2.013034000000000000e+06
2.013119000000000000e+06
2.013221000000000000e+06
2.013316000000000000e+06
2.013416000000000000e+06
2.013501000000000000e+06
2.013609000000000000e+06
2.013698000000000000e+06
2.013803000000000000e+06
2.013899000000000000e+06
2.013987000000000000e+06
2.014086000000000000e+06
2.014194000000000000e+06
2.014289000000000000e+06
2.014382000000000000e+06
2.014475000000000000e+06
2.014572000000000000e+06
2.014659000000000000e+06
2.014750000000000000e+06
2.014850000000000000e+06
2.014954000000000000e+06
2.015066000000000000e+06
2.015168000000000000e+06
2.015263000000000000e+06
2.015377000000000000e+06
2.015476000000000000e+06
2.015573000000000000e+06
2.015671000000000000e+06
2.015777000000000000e+06
2.015876000000000000e+06
2.015985000000000000e+06
2.016071000000000000e+06
2.016178000000000000e+06
2.016263000000000000e+06
2.016355000000000000e+06
2.016444000000000000e+06
2.016530000000000000e+06
2.016628000000000000e+06
2.016733000000000000e+06
2.016841000000000000e+06
2.016940000000000000e+06
2.017040000000000000e+06
2.017117000000000000e+06
2.017217000000000000e+06
2.017313000000000000e+06
2.017433000000000000e+06
2.017545000000000000e+06
2.017633000000000000e+06
2.017722000000000000e+06
2.017800000000000000e+06
2.017891000000000000e+06
2.017984000000000000e+06
2.018087000000000000e+06
2.018181000000000000e+06
2.018278000000000000e+06
2.018385000000000000e+06
2.018465000000000000e+06
2.018560000000000000e+06
2.018652000000000000e+06
2.018735000000000000e+06
2.018828000000000000e+06
2.018934000000000000e+06
2.019043000000000000e+06
2.019131000000000000e+06
2.019217000000000000e+06
2.019307000000000000e+06
2.019413000000000000e+06
2.019528000000000000e+06
2.019619000000000000e+06
2.019722000000000000e+06
2.019798000000000000e+06
2.019893000000000000e+06
2.019999000000000000e+06
2.020097000000000000e+06
2.020177000000000000e+06
2.020278000000000000e+06
2.020347000000000000e+06
2.020451000000000000e+06
2.020552000000000000e+06
2.020645000000000000e+06
2.020738000000000000e+06
2.020837000000000000e+06
2.020918000000000000e+06
2.021017000000000000e+06
2.021133000000000000e+06
2.021228000000000000e+06
2.021328000000000000e+06
2.021424000000000000e+06
2.021521000000000000e+06
2.021616000000000000e+06
2.021701000000000000e+06
2.021801000000000000e+06
2.021920000000000000e+06
2.022024000000000000e+06
2.022123000000000000e+06
2.022229000000000000e+06
2.022343000000000000e+06
2.022437000000000000e+06
2.022543000000000000e+06
2.022637000000000000e+06
2.022745000000000000e+06
2.022846000000000000e+06
2.022947000000000000e+06
2.023053000000000000e+06
2.023152000000000000e+06
2.023245000000000000e+06
2.023348000000000000e+06
2.023461000000000000e+06
2.023557000000000000e+06
2.023656000000000000e+06
2.023762000000000000e+06
2.023858000000000000e+06
2.023944000000000000e+06
2.024041000000000000e+06
2.024128000000000000e+06
2.024239000000000000e+06
2.024354000000000000e+06
2.024463000000000000e+06
2.024566000000000000e+06
2.024649000000000000e+06
2.024757000000000000e+06
2.024830000000000000e+06
2.024927000000000000e+06
2.025020000000000000e+06
2.025109000000000000e+06
2.025215000000000000e+06
2.025317000000000000e+06
2.025422000000000000e+06
2.025529000000000000e+06
2.025627000000000000e+06
2.025713000000000000e+06
2.025825000000000000e+06
2.025934000000000000e+06
2.026034000000000000e+06
2.026125000000000000e+06
2.026236000000000000e+06
2.026334000000000000e+06
2.026430000000000000e+06
2.026522000000000000e+06
2.026632000000000000e+06
2.026730000000000000e+06
2.026831000000000000e+06
2.026946000000000000e+06
2.027064000000000000e+06
2.027155000000000000e+06
2.027271000000000000e+06
2.027362000000000000e+06
2.027478000000000000e+06
2.027565000000000000e+06
2.027648000000000000e+06
2.027750000000000000e+06
2.027844000000000000e+06
2.027915000000000000e+06
2.028008000000000000e+06
2.028098000000000000e+06
2.028193000000000000e+06
2.028284000000000000e+06
2.028389000000000000e+06
2.028497000000000000e+06
2.028601000000000000e+06
2.028714000000000000e+06
2.028811000000000000e+06
2.028902000000000000e+06
2.029012000000000000e+06
2.029101000000000000e+06
2.029203000000000000e+06
2.029305000000000000e+06
2.029427000000000000e+06
2.029520000000000000e+06
2.029622000000000000e+06
2.029704000000000000e+06
2.029811000000000000e+06
2.029912000000000000e+06
2.030005000000000000e+06
2.030107000000000000e+06
2.030199000000000000e+06
2.030302000000000000e+06
2.030380000000000000e+06
2.030480000000000000e+06
2.030586000000000000e+06
2.030674000000000000e+06
2.030761000000000000e+06
2.030844000000000000e+06
2.030951000000000000e+06
2.031045000000000000e+06
2.031142000000000000e+06
2.031219000000000000e+06
2.031311000000000000e+06
2.031427000000000000e+06
2.031527000000000000e+06
2.031609000000000000e+06
2.031699000000000000e+06
2.031810000000000000e+06
2.031912000000000000e+06
2.032023000000000000e+06
2.032125000000000000e+06
2.032232000000000000e+06
2.032314000000000000e+06
2.032415000000000000e+06
2.032509000000000000e+06
2.032607000000000000e+06
2.032713000000000000e+06
2.032816000000000000e+06
2.032901000000000000e+06
2.032988000000000000e+06
2.033080000000000000e+06
2.033181000000000000e+06
2.033278000000000000e+06
2.033363000000000000e+06
2.033466000000000000e+06
2.033563000000000000e+06
2.033660000000000000e+06
2.033765000000000000e+06
2.033869000000000000e+06
2.033977000000000000e+06
2.034075000000000000e+06
2.034155000000000000e+06
2.034250000000000000e+06
2.034355000000000000e+06
2.034451000000000000e+06
2.034543000000000000e+06
2.034638000000000000e+06
2.034742000000000000e+06
2.034844000000000000e+06
2.034944000000000000e+06
2.035026000000000000e+06
2.035123000000000000e+06
2.035212000000000000e+06
2.035312000000000000e+06
2.035409000000000000e+06
2.035519000000000000e+06
2.035610000000000000e+06
2.035699000000000000e+06
2.035775000000000000e+06
2.035871000000000000e+06
2.035966000000000000e+06
2.036081000000000000e+06
2.036166000000000000e+06
2.036278000000000000e+06
2.036380000000000000e+06
2.036470000000000000e+06
2.036555000000000000e+06
2.036652000000000000e+06
2.036741000000000000e+06
2.036823000000000000e+06
2.036909000000000000e+06
2.036997000000000000e+06
2.037084000000000000e+06
2.037201000000000000e+06
2.037303000000000000e+06
2.037393000000000000e+06
2.037501000000000000e+06
2.037585000000000000e+06
2.037680000000000000e+06
2.037772000000000000e+06
2.037867000000000000e+06
2.037952000000000000e+06
2.038039000000000000e+06
2.038145000000000000e+06
2.038257000000000000e+06
2.038364000000000000e+06
2.038466000000000000e+06
2.038561000000000000e+06
2.038654000000000000e+06
2.038744000000000000e+06
2.038841000000000000e+06
2.038929000000000000e+06
2.039037000000000000e+06
2.039125000000000000e+06
2.039234000000000000e+06
2.039320000000000000e+06
2.039416000000000000e+06
2.039514000000000000e+06
2.039618000000000000e+06
2.039741000000000000e+06
2.039828000000000000e+06
2.039919000000000000e+06
2.040007000000000000e+06
2.040101000000000000e+06
2.040199000000000000e+06
2.040280000000000000e+06
2.040380000000000000e+06
2.040485000000000000e+06
2.040582000000000000e+06
2.040684000000000000e+06
2.040776000000000000e+06
2.040868000000000000e+06
2.040962000000000000e+06
2.041055000000000000e+06
2.041149000000000000e+06
2.041246000000000000e+06
2.041335000000000000e+06
2.041434000000000000e+06
2.041532000000000000e+06
2.041615000000000000e+06
2.041700000000000000e+06
2.041805000000000000e+06
2.041899000000000000e+06
2.041993000000000000e+06
2.042103000000000000e+06
2.042193000000000000e+06
2.042275000000000000e+06
2.042356000000000000e+06
2.042445000000000000e+06
2.042539000000000000e+06
2.042626000000000000e+06
2.042730000000000000e+06
2.042809000000000000e+06
2.042900000000000000e+06
2.043001000000000000e+06
2.043092000000000000e+06
2.043194000000000000e+06
2.043285000000000000e+06
2.043378000000000000e+06
2.043463000000000000e+06
2.043563000000000000e+06
2.043660000000000000e+06
2.043745000000000000e+06
2.043842000000000000e+06
2.043926000000000000e+06
2.044033000000000000e+06
2.044123000000000000e+06
2.044207000000000000e+06
2.044292000000000000e+06
2.044390000000000000e+06
2.044481000000000000e+06
2.044583000000000000e+06
2.044674000000000000e+06
2.044763000000000000e+06
2.044851000000000000e+06
2.044957000000000000e+06
2.045049000000000000e+06
2.045131000000000000e+06
2.045244000000000000e+06
2.045342000000000000e+06
2.045430000000000000e+06
2.045514000000000000e+06
2.045599000000000000e+06
2.045689000000000000e+06
2.045793000000000000e+06
2.045882000000000000e+06
2.045986000000000000e+06
2.046084000000000000e+06
2.046170000000000000e+06
2.046289000000000000e+06
2.046388000000000000e+06
2.046481000000000000e+06
2.046583000000000000e+06
2.046695000000000000e+06
2.046787000000000000e+06
2.046898000000000000e+06
2.046985000000000000e+06
2.047094000000000000e+06
2.047172000000000000e+06
2.047272000000000000e+06
2.047372000000000000e+06
2.047471000000000000e+06
2.047567000000000000e+06
2.047664000000000000e+06
2.047758000000000000e+06
2.047852000000000000e+06
2.047952000000000000e+06
2.048040000000000000e+06
2.048120000000000000e+06
2.048215000000000000e+06
2.048321000000000000e+06
2.048439000000000000e+06
2.048540000000000000e+06
2.048651000000000000e+06
2.048741000000000000e+06
2.048830000000000000e+06
2.048927000000000000e+06
2.049033000000000000e+06
2.049135000000000000e+06
2.049220000000000000e+06
2.049303000000000000e+06
2.049386000000000000e+06
2.049488000000000000e+06
2.049575000000000000e+06
2.049681000000000000e+06
2.049774000000000000e+06
2.049855000000000000e+06
2.049965000000000000e+06
2.050064000000000000e+06
2.050161000000000000e+06
2.050257000000000000e+06
2.050375000000000000e+06
2.050463000000000000e+06
2.050558000000000000e+06
2.050638000000000000e+06
2.050734000000000000e+06
2.050835000000000000e+06
2.050935000000000000e+06
2.051030000000000000e+06
2.051111000000000000e+06
2.051221000000000000e+06
2.051324000000000000e+06
2.051399000000000000e+06
2.051492000000000000e+06
2.051585000000000000e+06
2.051684000000000000e+06
2.051765000000000000e+06
2.051868000000000000e+06
2.051981000000000000e+06
2.052066000000000000e+06
2.052161000000000000e+06
2.052263000000000000e+06
2.052364000000000000e+06
2.052483000000000000e+06
2.052585000000000000e+06
2.052671000000000000e+06
2.052759000000000000e+06
2.052839000000000000e+06
2.052933000000000000e+06
2.053041000000000000e+06
2.053123000000000000e+06
2.053229000000000000e+06
2.053318000000000000e+06
2.053419000000000000e+06
2.053512000000000000e+06
2.053619000000000000e+06
2.053711000000000000e+06
2.053806000000000000e+06
2.053910000000000000e+06
2.054021000000000000e+06
2.054134000000000000e+06
2.054220000000000000e+06
2.054309000000000000e+06
2.054412000000000000e+06
2.054518000000000000e+06
2.054598000000000000e+06
2.054685000000000000e+06
2.054783000000000000e+06
2.054884000000000000e+06
2.054958000000000000e+06
2.055056000000000000e+06
2.055167000000000000e+06
2.055275000000000000e+06
2.055385000000000000e+06
2.055472000000000000e+06
2.055559000000000000e+06
2.055649000000000000e+06
2.055751000000000000e+06
2.055841000000000000e+06
2.055949000000000000e+06
2.056039000000000000e+06
2.056146000000000000e+06
2.056232000000000000e+06
2.056324000000000000e+06
2.056423000000000000e+06
2.056527000000000000e+06
2.056630000000000000e+06
2.056737000000000000e+06
2.056846000000000000e+06
2.056946000000000000e+06
2.057038000000000000e+06
2.057142000000000000e+06
2.057231000000000000e+06
2.057303000000000000e+06
2.057392000000000000e+06
2.057493000000000000e+06
2.057597000000000000e+06
2.057684000000000000e+06
2.057782000000000000e+06
2.057869000000000000e+06
2.057962000000000000e+06
2.058059000000000000e+06
2.058147000000000000e+06
2.058258000000000000e+06
2.058344000000000000e+06
2.058440000000000000e+06
2.058540000000000000e+06
2.058633000000000000e+06
2.058745000000000000e+06
2.058830000000000000e+06
2.058925000000000000e+06
2.059023000000000000e+06
2.059121000000000000e+06
2.059220000000000000e+06
2.059299000000000000e+06
2.059398000000000000e+06
2.059479000000000000e+06
2.059580000000000000e+06
2.059669000000000000e+06
2.059769000000000000e+06
2.059862000000000000e+06
2.059955000000000000e+06
2.060066000000000000e+06
2.060164000000000000e+06
2.060244000000000000e+06
2.060357000000000000e+06
2.060427000000000000e+06
2.060528000000000000e+06
2.060621000000000000e+06
2.060719000000000000e+06
2.060803000000000000e+06
2.060883000000000000e+06
2.060970000000000000e+06
2.061059000000000000e+06
2.061148000000000000e+06
2.061249000000000000e+06
2.061344000000000000e+06
2.061426000000000000e+06
2.061525000000000000e+06
2.061619000000000000e+06
2.061727000000000000e+06
2.061822000000000000e+06
2.061905000000000000e+06
2.062012000000000000e+06
2.062090000000000000e+06
2.062195000000000000e+06
2.062302000000000000e+06
2.062388000000000000e+06
2.062477000000000000e+06
2.062566000000000000e+06
2.062659000000000000e+06
2.062774000000000000e+06
2.062855000000000000e+06
2.062954000000000000e+06
2.063042000000000000e+06
2.063123000000000000e+06
2.063223000000000000e+06
2.063316000000000000e+06
2.063401000000000000e+06
2.063516000000000000e+06
2.063593000000000000e+06
2.063670000000000000e+06
2.063756000000000000e+06
2.063861000000000000e+06
2.063962000000000000e+06
2.064051000000000000e+06
2.064152000000000000e+06
2.064250000000000000e+06
2.064361000000000000e+06
2.064469000000000000e+06
2.064548000000000000e+06
2.064637000000000000e+06
2.064739000000000000e+06
2.064853000000000000e+06
2.064956000000000000e+06
2.065053000000000000e+06
2.065148000000000000e+06
2.065232000000000000e+06
2.065343000000000000e+06
2.065434000000000000e+06
2.065524000000000000e+06
2.065607000000000000e+06
2.065701000000000000e+06
2.065810000000000000e+06
2.065898000000000000e+06
2.065988000000000000e+06
2.066070000000000000e+06
2.066161000000000000e+06
2.066268000000000000e+06
2.066379000000000000e+06
2.066487000000000000e+06
2.066573000000000000e+06
2.066674000000000000e+06
2.066772000000000000e+06
2.066878000000000000e+06
2.066980000000000000e+06
2.067074000000000000e+06
2.067168000000000000e+06
2.067249000000000000e+06
2.067342000000000000e+06
2.067432000000000000e+06
2.067525000000000000e+06
2.067615000000000000e+06
2.067710000000000000e+06
2.067800000000000000e+06
2.067891000000000000e+06
2.067998000000000000e+06
2.068092000000000000e+06
2.068182000000000000e+06
2.068264000000000000e+06
2.068361000000000000e+06
2.068457000000000000e+06
2.068553000000000000e+06
2.068649000000000000e+06
2.068738000000000000e+06
2.068821000000000000e+06
2.068920000000000000e+06
2.069008000000000000e+06
2.069101000000000000e+06
2.069194000000000000e+06
2.069282000000000000e+06
2.069359000000000000e+06
2.069473000000000000e+06
2.069564000000000000e+06
2.069669000000000000e+06
2.069758000000000000e+06
2.069859000000000000e+06
2.069965000000000000e+06
2.070054000000000000e+06
2.070129000000000000e+06
2.070217000000000000e+06
2.070286000000000000e+06
2.070364000000000000e+06
2.070445000000000000e+06
2.070547000000000000e+06
2.070648000000000000e+06
2.070750000000000000e+06
2.070857000000000000e+06
2.070961000000000000e+06
2.071058000000000000e+06
2.071144000000000000e+06
2.071260000000000000e+06
2.071361000000000000e+06
2.071443000000000000e+06
2.071536000000000000e+06
2.071636000000000000e+06
2.071725000000000000e+06
2.071796000000000000e+06
2.071921000000000000e+06
2.072015000000000000e+06
2.072108000000000000e+06
2.072197000000000000e+06
2.072293000000000000e+06
2.072398000000000000e+06
2.072511000000000000e+06
2.072620000000000000e+06
2.072714000000000000e+06
2.072809000000000000e+06
2.072897000000000000e+06
2.073018000000000000e+06
2.073111000000000000e+06
2.073198000000000000e+06
2.073292000000000000e+06
2.073390000000000000e+06
2.073482000000000000e+06
2.073560000000000000e+06
2.073644000000000000e+06
2.073737000000000000e+06
2.073862000000000000e+06
2.073945000000000000e+06
2.074060000000000000e+06
2.074153000000000000e+06
2.074235000000000000e+06
2.074322000000000000e+06
2.074403000000000000e+06
2.074499000000000000e+06
2.074602000000000000e+06
2.074689000000000000e+06
2.074777000000000000e+06
2.074872000000000000e+06
2.074965000000000000e+06
2.075061000000000000e+06
2.075148000000000000e+06
2.075232000000000000e+06
2.075330000000000000e+06
2.075439000000000000e+06
2.075516000000000000e+06
2.075612000000000000e+06
2.075708000000000000e+06
2.075801000000000000e+06
2.075890000000000000e+06
2.075983000000000000e+06
2.076074000000000000e+06
2.076181000000000000e+06
2.076275000000000000e+06
2.076361000000000000e+06
2.076458000000000000e+06
2.076549000000000000e+06
2.076651000000000000e+06
2.076733000000000000e+06
2.076824000000000000e+06
2.076907000000000000e+06
2.076998000000000000e+06
2.077101000000000000e+06
2.077190000000000000e+06
2.077294000000000000e+06
2.077385000000000000e+06
2.077494000000000000e+06
2.077576000000000000e+06
2.077664000000000000e+06
2.077743000000000000e+06
2.077826000000000000e+06
2.077916000000000000e+06
2.077987000000000000e+06
2.078063000000000000e+06
2.078149000000000000e+06
2.078238000000000000e+06
2.078325000000000000e+06
2.078429000000000000e+06
2.078531000000000000e+06
2.078622000000000000e+06
2.078730000000000000e+06
2.078803000000000000e+06
2.078887000000000000e+06
2.078978000000000000e+06
2.079075000000000000e+06
2.079180000000000000e+06
2.079269000000000000e+06
2.079365000000000000e+06
2.079447000000000000e+06
2.079548000000000000e+06
2.079656000000000000e+06
2.079743000000000000e+06
2.079815000000000000e+06
2.079900000000000000e+06
2.079988000000000000e+06
2.080075000000000000e+06
2.080169000000000000e+06
2.080251000000000000e+06
2.080349000000000000e+06
2.080432000000000000e+06
2.080536000000000000e+06
2.080638000000000000e+06
2.080745000000000000e+06
2.080831000000000000e+06
2.080923000000000000e+06
2.081020000000000000e+06
2.081100000000000000e+06
2.081199000000000000e+06
2.081296000000000000e+06
2.081398000000000000e+06
2.081491000000000000e+06
2.081581000000000000e+06
2.081675000000000000e+06
2.081762000000000000e+06
2.081862000000000000e+06
2.081959000000000000e+06
2.082031000000000000e+06
2.082120000000000000e+06
2.082211000000000000e+06
2.082286000000000000e+06
2.082376000000000000e+06
2.082448000000000000e+06
2.082542000000000000e+06
2.082643000000000000e+06
2.082722000000000000e+06
2.082799000000000000e+06
2.082898000000000000e+06
2.082979000000000000e+06
2.083063000000000000e+06
2.083169000000000000e+06
2.083258000000000000e+06
2.083362000000000000e+06
2.083459000000000000e+06
2.083544000000000000e+06
2.083640000000000000e+06
2.083744000000000000e+06
2.083824000000000000e+06
2.083931000000000000e+06
2.084011000000000000e+06
2.084090000000000000e+06
2.084193000000000000e+06
2.084281000000000000e+06
2.084370000000000000e+06
2.084453000000000000e+06
2.084566000000000000e+06
2.084663000000000000e+06
2.084745000000000000e+06
2.084840000000000000e+06
2.084920000000000000e+06
2.085026000000000000e+06
2.085104000000000000e+06
2.085203000000000000e+06
2.085281000000000000e+06
2.085373000000000000e+06
2.085476000000000000e+06
2.085578000000000000e+06
2.085673000000000000e+06
2.085762000000000000e+06
2.085876000000000000e+06
2.085957000000000000e+06
2.086038000000000000e+06
2.086120000000000000e+06
2.086223000000000000e+06
2.086300000000000000e+06
2.086402000000000000e+06
2.086493000000000000e+06
2.086579000000000000e+06
2.086669000000000000e+06
2.086767000000000000e+06
2.086851000000000000e+06
2.086945000000000000e+06
2.087042000000000000e+06
2.087139000000000000e+06
2.087226000000000000e+06
2.087328000000000000e+06
2.087422000000000000e+06
2.087518000000000000e+06
2.087600000000000000e+06
2.087703000000000000e+06
2.087805000000000000e+06
2.087882000000000000e+06
2.087974000000000000e+06
2.088059000000000000e+06
2.088150000000000000e+06
2.088242000000000000e+06
2.088345000000000000e+06
2.088429000000000000e+06
2.088539000000000000e+06
2.088629000000000000e+06
2.088740000000000000e+06
2.088839000000000000e+06
2.088946000000000000e+06
2.089035000000000000e+06
2.089138000000000000e+06
2.089231000000000000e+06
2.089318000000000000e+06
2.089401000000000000e+06
2.089483000000000000e+06
2.089573000000000000e+06
2.089670000000000000e+06
2.089759000000000000e+06
2.089858000000000000e+06
2.089963000000000000e+06
2.090051000000000000e+06
2.090151000000000000e+06
2.090250000000000000e+06
2.090337000000000000e+06
2.090443000000000000e+06
2.090543000000000000e+06
2.090631000000000000e+06
2.090715000000000000e+06
2.090821000000000000e+06
2.090915000000000000e+06
2.091005000000000000e+06
2.091103000000000000e+06
2.091195000000000000e+06
2.091284000000000000e+06
2.091379000000000000e+06
2.091472000000000000e+06
2.091566000000000000e+06
2.091664000000000000e+06
2.091762000000000000e+06
2.091867000000000000e+06
2.091956000000000000e+06
2.092053000000000000e+06
2.092126000000000000e+06
2.092218000000000000e+06
2.092328000000000000e+06
2.092421000000000000e+06
2.092514000000000000e+06
2.092625000000000000e+06
2.092729000000000000e+06
2.092823000000000000e+06
2.092927000000000000e+06
2.093015000000000000e+06
2.093114000000000000e+06
2.093216000000000000e+06
2.093313000000000000e+06
2.093418000000000000e+06
2.093525000000000000e+06
2.093620000000000000e+06
2.093701000000000000e+06
2.093790000000000000e+06
2.093869000000000000e+06
2.093958000000000000e+06
2.094053000000000000e+06
2.094135000000000000e+06
2.094220000000000000e+06
2.094317000000000000e+06
2.094410000000000000e+06
2.094492000000000000e+06
2.094578000000000000e+06
2.094654000000000000e+06
2.094738000000000000e+06
2.094829000000000000e+06
2.094920000000000000e+06
2.095003000000000000e+06
2.095091000000000000e+06
2.095150000000000000e+06
2.095233000000000000e+06
2.095327000000000000e+06
2.095421000000000000e+06
2.095512000000000000e+06
2.095608000000000000e+06
2.095701000000000000e+06
2.095786000000000000e+06
2.095897000000000000e+06
2.096009000000000000e+06
2.096093000000000000e+06
2.096185000000000000e+06
2.096258000000000000e+06
2.096352000000000000e+06
2.096431000000000000e+06
2.096514000000000000e+06
2.096606000000000000e+06
2.096714000000000000e+06
2.096800000000000000e+06
2.096879000000000000e+06
2.096986000000000000e+06
2.097084000000000000e+06
2.097182000000000000e+06
2.097258000000000000e+06
2.097343000000000000e+06
2.097440000000000000e+06
2.097536000000000000e+06
2.097616000000000000e+06
2.097699000000000000e+06
2.097778000000000000e+06
2.097867000000000000e+06
2.097974000000000000e+06
2.098075000000000000e+06
2.098169000000000000e+06
2.098254000000000000e+06
2.098337000000000000e+06
2.098427000000000000e+06
2.098523000000000000e+06
2.098608000000000000e+06
2.098686000000000000e+06
2.098785000000000000e+06
2.098887000000000000e+06
2.098994000000000000e+06
2.099095000000000000e+06
2.099183000000000000e+06
2.099275000000000000e+06
2.099369000000000000e+06
2.099459000000000000e+06
2.099557000000000000e+06
2.099643000000000000e+06
2.099731000000000000e+06
2.099822000000000000e+06
2.099903000000000000e+06
2.099992000000000000e+06
2.100084000000000000e+06
2.100170000000000000e+06
2.100255000000000000e+06
2.100350000000000000e+06
2.100450000000000000e+06
2.100545000000000000e+06
2.100657000000000000e+06
2.100746000000000000e+06
2.100823000000000000e+06
2.100923000000000000e+06
2.101027000000000000e+06
2.101143000000000000e+06
2.101222000000000000e+06
2.101314000000000000e+06
2.101433000000000000e+06
2.101508000000000000e+06
2.101590000000000000e+06
2.101670000000000000e+06
2.101766000000000000e+06
2.101847000000000000e+06
2.101952000000000000e+06
2.102044000000000000e+06
2.102126000000000000e+06
2.102222000000000000e+06
2.102325000000000000e+06
2.102406000000000000e+06
2.102493000000000000e+06
2.102576000000000000e+06
2.102673000000000000e+06
2.102763000000000000e+06
2.102850000000000000e+06
2.102949000000000000e+06
2.103039000000000000e+06
2.103145000000000000e+06
2.103230000000000000e+06
2.103323000000000000e+06
2.103421000000000000e+06
2.103506000000000000e+06
2.103603000000000000e+06
2.103692000000000000e+06
2.103775000000000000e+06
2.103862000000000000e+06
2.103943000000000000e+06
2.104031000000000000e+06
2.104127000000000000e+06
2.104213000000000000e+06
2.104294000000000000e+06
2.104383000000000000e+06
2.104459000000000000e+06
2.104546000000000000e+06
2.104652000000000000e+06
2.104743000000000000e+06
2.104843000000000000e+06
2.104936000000000000e+06
2.105024000000000000e+06
2.105089000000000000e+06
2.105182000000000000e+06
2.105281000000000000e+06
2.105363000000000000e+06
2.105449000000000000e+06
2.105551000000000000e+06
2.105648000000000000e+06
2.105742000000000000e+06
2.105816000000000000e+06
2.105911000000000000e+06
2.106011000000000000e+06
2.106103000000000000e+06
2.106214000000000000e+06
2.106295000000000000e+06
2.106382000000000000e+06
2.106466000000000000e+06
2.106571000000000000e+06
2.106658000000000000e+06
2.106748000000000000e+06
2.106850000000000000e+06
2.106932000000000000e+06
2.107034000000000000e+06
2.107131000000000000e+06
2.107206000000000000e+06
2.107288000000000000e+06
2.107366000000000000e+06
2.107462000000000000e+06
2.107574000000000000e+06
2.107667000000000000e+06
2.107765000000000000e+06
2.107854000000000000e+06
2.107927000000000000e+06
2.108001000000000000e+06
2.108085000000000000e+06
2.108182000000000000e+06
2.108288000000000000e+06
2.108361000000000000e+06
2.108438000000000000e+06
2.108536000000000000e+06
2.108631000000000000e+06
2.108726000000000000e+06
2.108821000000000000e+06
2.108890000000000000e+06
2.108983000000000000e+06
2.109080000000000000e+06
2.109183000000000000e+06
2.109291000000000000e+06
2.109400000000000000e+06
2.109486000000000000e+06
2.109573000000000000e+06
2.109676000000000000e+06
2.109770000000000000e+06
2.109841000000000000e+06
2.109929000000000000e+06
2.110026000000000000e+06
2.110115000000000000e+06
2.110199000000000000e+06
2.110287000000000000e+06
2.110382000000000000e+06
2.110480000000000000e+06
2.110577000000000000e+06
2.110678000000000000e+06
2.110766000000000000e+06
2.110853000000000000e+06
2.110944000000000000e+06
2.111038000000000000e+06
2.111143000000000000e+06
2.111222000000000000e+06
2.111321000000000000e+06
2.111404000000000000e+06
2.111488000000000000e+06
2.111573000000000000e+06
2.111670000000000000e+06
2.111756000000000000e+06
2.111836000000000000e+06
2.111923000000000000e+06
2.112006000000000000e+06
2.112104000000000000e+06
2.112178000000000000e+06
2.112274000000000000e+06
2.112354000000000000e+06
2.112431000000000000e+06
2.112520000000000000e+06
2.112607000000000000e+06
2.112708000000000000e+06
2.112797000000000000e+06
2.112884000000000000e+06
2.112974000000000000e+06
2.113058000000000000e+06
2.113139000000000000e+06
2.113226000000000000e+06
2.113315000000000000e+06
2.113419000000000000e+06
2.113505000000000000e+06
2.113598000000000000e+06
2.113687000000000000e+06
2.113796000000000000e+06
2.113875000000000000e+06
2.113960000000000000e+06
2.114040000000000000e+06
2.114135000000000000e+06
2.114235000000000000e+06
2.114333000000000000e+06
2.114415000000000000e+06
2.114522000000000000e+06
2.114602000000000000e+06
2.114685000000000000e+06
2.114760000000000000e+06
2.114867000000000000e+06
2.114960000000000000e+06
2.115051000000000000e+06
2.115148000000000000e+06
2.115235000000000000e+06
2.115325000000000000e+06
2.115402000000000000e+06
2.115484000000000000e+06
2.115579000000000000e+06
2.115678000000000000e+06
2.115756000000000000e+06
2.115849000000000000e+06
2.115942000000000000e+06
2.116046000000000000e+06
2.116143000000000000e+06
2.116234000000000000e+06
2.116340000000000000e+06
2.116437000000000000e+06
2.116532000000000000e+06
2.116615000000000000e+06
2.116703000000000000e+06
2.116795000000000000e+06
2.116878000000000000e+06
2.116965000000000000e+06
2.117047000000000000e+06
2.117124000000000000e+06
2.117219000000000000e+06
2.117312000000000000e+06
2.117395000000000000e+06
2.117489000000000000e+06
2.117585000000000000e+06
2.117667000000000000e+06
2.117756000000000000e+06
2.117855000000000000e+06
2.117935000000000000e+06
2.118040000000000000e+06
2.118144000000000000e+06
2.118246000000000000e+06
2.118328000000000000e+06
2.118424000000000000e+06
2.118520000000000000e+06
2.118619000000000000e+06
2.118690000000000000e+06
2.118778000000000000e+06
2.118863000000000000e+06
2.118951000000000000e+06
2.119029000000000000e+06
2.119122000000000000e+06
2.119222000000000000e+06
2.119307000000000000e+06
2.119394000000000000e+06
2.119470000000000000e+06
2.119563000000000000e+06
2.119644000000000000e+06
2.119730000000000000e+06
2.119830000000000000e+06
2.119926000000000000e+06
2.120016000000000000e+06
2.120115000000000000e+06
2.120208000000000000e+06
2.120292000000000000e+06
2.120384000000000000e+06
2.120484000000000000e+06
2.120562000000000000e+06
2.120653000000000000e+06
2.120744000000000000e+06
2.120838000000000000e+06
2.120905000000000000e+06
2.120998000000000000e+06
2.121096000000000000e+06
2.121183000000000000e+06
2.121276000000000000e+06
2.121369000000000000e+06
2.121457000000000000e+06
2.121538000000000000e+06
2.121617000000000000e+06
2.121694000000000000e+06
2.121765000000000000e+06
2.121827000000000000e+06
2.121946000000000000e+06
2.122024000000000000e+06
2.122110000000000000e+06
2.122193000000000000e+06
2.122274000000000000e+06
2.122359000000000000e+06
2.122440000000000000e+06
2.122531000000000000e+06
2.122619000000000000e+06
2.122726000000000000e+06
2.122817000000000000e+06
2.122917000000000000e+06
2.123015000000000000e+06
2.123117000000000000e+06
2.123205000000000000e+06
2.123282000000000000e+06
2.123365000000000000e+06
2.123449000000000000e+06
2.123528000000000000e+06
2.123630000000000000e+06
2.123725000000000000e+06
2.123813000000000000e+06
2.123917000000000000e+06
2.124017000000000000e+06
2.124122000000000000e+06
2.124212000000000000e+06
2.124311000000000000e+06
2.124401000000000000e+06
2.124484000000000000e+06
2.124562000000000000e+06
2.124654000000000000e+06
2.124745000000000000e+06
2.124848000000000000e+06
2.124929000000000000e+06
2.125034000000000000e+06
2.125132000000000000e+06
2.125227000000000000e+06
2.125315000000000000e+06
2.125418000000000000e+06
2.125491000000000000e+06
2.125586000000000000e+06
2.125663000000000000e+06
2.125736000000000000e+06
2.125818000000000000e+06
2.125916000000000000e+06
2.126001000000000000e+06
2.126108000000000000e+06
2.126205000000000000e+06
2.126305000000000000e+06
2.126397000000000000e+06
2.126484000000000000e+06
2.126577000000000000e+06
2.126676000000000000e+06
2.126776000000000000e+06
2.126865000000000000e+06
2.126966000000000000e+06
2.127062000000000000e+06
2.127151000000000000e+06
2.127246000000000000e+06
2.127316000000000000e+06
2.127427000000000000e+06
2.127524000000000000e+06
2.127614000000000000e+06
2.127711000000000000e+06
2.127792000000000000e+06
2.127870000000000000e+06
2.127952000000000000e+06
2.128033000000000000e+06
2.128119000000000000e+06
2.128209000000000000e+06
2.128293000000000000e+06
2.128393000000000000e+06
2.128475000000000000e+06
2.128569000000000000e+06
2.128665000000000000e+06
2.128771000000000000e+06
2.128857000000000000e+06
2.128933000000000000e+06
2.129023000000000000e+06
2.129114000000000000e+06
2.129202000000000000e+06
2.129303000000000000e+06
2.129412000000000000e+06
2.129484000000000000e+06
2.129565000000000000e+06
2.129658000000000000e+06
2.129748000000000000e+06
2.129836000000000000e+06
2.129914000000000000e+06
2.129998000000000000e+06
2.130098000000000000e+06
2.130182000000000000e+06
2.130274000000000000e+06
2.130390000000000000e+06
2.130484000000000000e+06
2.130580000000000000e+06
2.130663000000000000e+06
2.130748000000000000e+06
2.130845000000000000e+06
2.130922000000000000e+06
2.131007000000000000e+06
2.131098000000000000e+06
2.131186000000000000e+06
2.131259000000000000e+06
2.131340000000000000e+06
2.131432000000000000e+06
2.131516000000000000e+06
2.131620000000000000e+06
2.131721000000000000e+06
2.131801000000000000e+06
2.131891000000000000e+06
2.131969000000000000e+06
2.132059000000000000e+06
2.132143000000000000e+06
2.132233000000000000e+06
2.132313000000000000e+06
2.132407000000000000e+06
2.132480000000000000e+06
2.132586000000000000e+06
2.132692000000000000e+06
2.132786000000000000e+06
2.132874000000000000e+06
2.132978000000000000e+06
2.133078000000000000e+06
2.133160000000000000e+06
2.133252000000000000e+06
2.133340000000000000e+06
2.133415000000000000e+06
2.133501000000000000e+06
2.133604000000000000e+06
2.133696000000000000e+06
2.133790000000000000e+06
2.133871000000000000e+06
2.133946000000000000e+06
2.134033000000000000e+06
2.134152000000000000e+06
2.134243000000000000e+06
2.134326000000000000e+06
2.134425000000000000e+06
2.134519000000000000e+06
2.134602000000000000e+06
2.134700000000000000e+06
2.134781000000000000e+06
2.134867000000000000e+06
2.134948000000000000e+06
2.135037000000000000e+06
2.135126000000000000e+06
2.135214000000000000e+06
2.135299000000000000e+06
2.135395000000000000e+06
2.135495000000000000e+06
2.135584000000000000e+06
2.135670000000000000e+06
2.135762000000000000e+06
2.135851000000000000e+06
2.135926000000000000e+06
2.136005000000000000e+06
2.136087000000000000e+06
2.136179000000000000e+06
2.136272000000000000e+06
2.136358000000000000e+06
2.136459000000000000e+06
2.136531000000000000e+06
2.136610000000000000e+06
2.136699000000000000e+06
2.136806000000000000e+06
2.136898000000000000e+06
2.136984000000000000e+06
2.137057000000000000e+06
2.137151000000000000e+06
2.137245000000000000e+06
2.137344000000000000e+06
2.137451000000000000e+06
2.137534000000000000e+06
2.137611000000000000e+06
2.137686000000000000e+06
2.137775000000000000e+06
2.137847000000000000e+06
2.137941000000000000e+06
2.138032000000000000e+06
2.138114000000000000e+06
2.138198000000000000e+06
2.138286000000000000e+06
2.138364000000000000e+06
2.138463000000000000e+06
2.138560000000000000e+06
2.138654000000000000e+06
2.138742000000000000e+06
2.138821000000000000e+06
2.138901000000000000e+06
2.138994000000000000e+06
2.139091000000000000e+06
2.139199000000000000e+06
2.139301000000000000e+06
2.139381000000000000e+06
2.139478000000000000e+06
2.139571000000000000e+06
2.139675000000000000e+06
2.139765000000000000e+06
2.139837000000000000e+06
2.139920000000000000e+06
2.140000000000000000e+06
2.140103000000000000e+06
2.140191000000000000e+06
2.140280000000000000e+06
2.140368000000000000e+06
2.140468000000000000e+06
2.140555000000000000e+06
2.140666000000000000e+06
2.140767000000000000e+06
2.140852000000000000e+06
2.140934000000000000e+06
2.141016000000000000e+06
2.141115000000000000e+06
2.141200000000000000e+06
2.141274000000000000e+06
2.141352000000000000e+06
2.141454000000000000e+06
2.141555000000000000e+06
2.141654000000000000e+06
2.141746000000000000e+06
2.141832000000000000e+06
2.141900000000000000e+06
2.142003000000000000e+06
2.142074000000000000e+06
2.142161000000000000e+06
2.142243000000000000e+06
2.142356000000000000e+06
2.142460000000000000e+06
2.142546000000000000e+06
2.142616000000000000e+06
2.142703000000000000e+06
2.142784000000000000e+06
2.142892000000000000e+06
2.142989000000000000e+06
2.143082000000000000e+06
2.143158000000000000e+06
2.143271000000000000e+06
2.143359000000000000e+06
2.143457000000000000e+06
2.143544000000000000e+06
2.143628000000000000e+06
2.143706000000000000e+06
2.143807000000000000e+06
2.143903000000000000e+06
2.143995000000000000e+06
2.144084000000000000e+06
2.144173000000000000e+06
2.144262000000000000e+06
2.144366000000000000e+06
2.144458000000000000e+06
2.144556000000000000e+06
2.144634000000000000e+06
2.144729000000000000e+06
2.144821000000000000e+06
2.144903000000000000e+06
2.144994000000000000e+06
2.145073000000000000e+06
2.145148000000000000e+06
2.145229000000000000e+06
2.145310000000000000e+06
2.145391000000000000e+06
2.145476000000000000e+06
2.145571000000000000e+06
2.145659000000000000e+06
2.145744000000000000e+06
2.145827000000000000e+06
2.145918000000000000e+06
2.145986000000000000e+06
2.146079000000000000e+06
2.146173000000000000e+06
2.146245000000000000e+06
2.146345000000000000e+06
2.146428000000000000e+06
2.146519000000000000e+06
2.146607000000000000e+06
2.146701000000000000e+06
2.146787000000000000e+06
2.146878000000000000e+06
2.146963000000000000e+06
2.147035000000000000e+06
2.147145000000000000e+06
2.147242000000000000e+06
2.147322000000000000e+06
2.147415000000000000e+06
2.147507000000000000e+06
2.147593000000000000e+06
2.147690000000000000e+06
2.147786000000000000e+06
2.147884000000000000e+06
2.147979000000000000e+06
2.148068000000000000e+06
2.148166000000000000e+06
2.148262000000000000e+06
2.148349000000000000e+06
2.148457000000000000e+06
2.148550000000000000e+06
2.148641000000000000e+06
2.148738000000000000e+06
2.148805000000000000e+06
2.148907000000000000e+06
2.149004000000000000e+06
2.149101000000000000e+06
2.149211000000000000e+06
2.149297000000000000e+06
2.149385000000000000e+06
2.149486000000000000e+06
2.149569000000000000e+06
2.149673000000000000e+06
2.149757000000000000e+06
2.149853000000000000e+06
2.149952000000000000e+06
2.150037000000000000e+06
2.150127000000000000e+06
2.150222000000000000e+06
2.150319000000000000e+06
2.150408000000000000e+06
2.150494000000000000e+06
2.150579000000000000e+06
2.150668000000000000e+06
2.150759000000000000e+06
2.150841000000000000e+06
2.150934000000000000e+06
2.151011000000000000e+06
2.151093000000000000e+06
2.151172000000000000e+06
2.151259000000000000e+06
2.151360000000000000e+06
2.151447000000000000e+06
2.151531000000000000e+06
2.151617000000000000e+06
2.151707000000000000e+06
2.151802000000000000e+06
2.151901000000000000e+06
2.151987000000000000e+06
2.152070000000000000e+06
2.152153000000000000e+06
2.152245000000000000e+06
2.152330000000000000e+06
2.152413000000000000e+06
2.152503000000000000e+06
2.152601000000000000e+06
2.152693000000000000e+06
2.152784000000000000e+06
2.152869000000000000e+06
2.152980000000000000e+06
2.153055000000000000e+06
2.153145000000000000e+06
2.153237000000000000e+06
2.153335000000000000e+06
2.153443000000000000e+06
2.153535000000000000e+06
2.153618000000000000e+06
2.153706000000000000e+06
2.153807000000000000e+06
2.153903000000000000e+06
2.153992000000000000e+06
2.154107000000000000e+06
2.154218000000000000e+06
2.154324000000000000e+06
2.154420000000000000e+06
2.154515000000000000e+06
2.154596000000000000e+06
2.154674000000000000e+06
2.154773000000000000e+06
2.154858000000000000e+06
2.154941000000000000e+06
2.155027000000000000e+06
2.155116000000000000e+06
2.155203000000000000e+06
2.155291000000000000e+06
2.155372000000000000e+06
2.155465000000000000e+06
2.155547000000000000e+06
2.155623000000000000e+06
2.155708000000000000e+06
2.155795000000000000e+06
2.155874000000000000e+06
2.155992000000000000e+06
2.156089000000000000e+06
2.156181000000000000e+06
2.156259000000000000e+06
2.156346000000000000e+06
2.156449000000000000e+06
2.156530000000000000e+06
2.156620000000000000e+06
2.156706000000000000e+06
2.156781000000000000e+06
2.156877000000000000e+06
2.156982000000000000e+06
2.157071000000000000e+06
2.157170000000000000e+06
2.157258000000000000e+06
2.157359000000000000e+06
2.157449000000000000e+06
2.157536000000000000e+06
2.157617000000000000e+06
2.157691000000000000e+06
2.157779000000000000e+06
2.157887000000000000e+06
2.157974000000000000e+06
2.158070000000000000e+06
2.158158000000000000e+06
2.158242000000000000e+06
2.158327000000000000e+06
2.158423000000000000e+06
2.158500000000000000e+06
2.158593000000000000e+06
2.158688000000000000e+06
2.158777000000000000e+06
2.158881000000000000e+06
2.158968000000000000e+06
2.159071000000000000e+06
2.159163000000000000e+06
2.159255000000000000e+06
2.159330000000000000e+06
2.159414000000000000e+06
2.159524000000000000e+06
2.159608000000000000e+06
2.159700000000000000e+06
2.159791000000000000e+06
2.159874000000000000e+06
2.159973000000000000e+06
2.160068000000000000e+06
2.160158000000000000e+06
2.160248000000000000e+06
2.160332000000000000e+06
2.160411000000000000e+06
2.160485000000000000e+06
2.160573000000000000e+06
2.160664000000000000e+06
2.160756000000000000e+06
2.160850000000000000e+06
2.160931000000000000e+06
2.161028000000000000e+06
2.161116000000000000e+06
2.161193000000000000e+06
2.161280000000000000e+06
2.161365000000000000e+06
2.161440000000000000e+06
2.161541000000000000e+06
2.161646000000000000e+06
2.161729000000000000e+06
2.161802000000000000e+06
2.161867000000000000e+06
2.161942000000000000e+06
2.162022000000000000e+06
2.162104000000000000e+06
2.162189000000000000e+06
2.162276000000000000e+06
2.162367000000000000e+06
2.162452000000000000e+06
2.162544000000000000e+06
2.162622000000000000e+06
2.162709000000000000e+06
2.162787000000000000e+06
2.162886000000000000e+06
2.162986000000000000e+06
2.163078000000000000e+06
2.163170000000000000e+06
2.163265000000000000e+06
2.163350000000000000e+06
2.163438000000000000e+06
2.163514000000000000e+06
2.163608000000000000e+06
2.163698000000000000e+06
2.163802000000000000e+06
2.163896000000000000e+06
2.163982000000000000e+06
2.164071000000000000e+06
2.164154000000000000e+06
2.164254000000000000e+06
2.164332000000000000e+06
2.164424000000000000e+06
2.164515000000000000e+06
2.164597000000000000e+06
2.164693000000000000e+06
2.164772000000000000e+06
2.164872000000000000e+06
2.164961000000000000e+06
2.165051000000000000e+06
2.165129000000000000e+06
2.165202000000000000e+06
2.165275000000000000e+06
2.165368000000000000e+06
2.165456000000000000e+06
2.165560000000000000e+06
2.165668000000000000e+06
2.165739000000000000e+06
2.165824000000000000e+06
2.165921000000000000e+06
2.165995000000000000e+06
2.166093000000000000e+06
2.166187000000000000e+06
2.166280000000000000e+06
2.166377000000000000e+06
2.166468000000000000e+06
2.166541000000000000e+06
2.166625000000000000e+06
2.166727000000000000e+06
2.166809000000000000e+06
2.166899000000000000e+06
2.166988000000000000e+06
2.167075000000000000e+06
2.167182000000000000e+06
2.167259000000000000e+06
2.167343000000000000e+06
2.167416000000000000e+06
2.167499000000000000e+06
2.167582000000000000e+06
2.167679000000000000e+06
2.167765000000000000e+06
2.167842000000000000e+06
2.167935000000000000e+06
2.168011000000000000e+06
2.168094000000000000e+06
2.168191000000000000e+06
2.168260000000000000e+06
2.168385000000000000e+06
2.168479000000000000e+06
2.168575000000000000e+06
2.168654000000000000e+06
2.168748000000000000e+06
2.168830000000000000e+06
2.168914000000000000e+06
2.169012000000000000e+06
2.169112000000000000e+06
2.169181000000000000e+06
2.169267000000000000e+06
2.169361000000000000e+06
2.169448000000000000e+06
2.169525000000000000e+06
2.169607000000000000e+06
2.169696000000000000e+06
2.169768000000000000e+06
2.169847000000000000e+06
2.169927000000000000e+06
2.170000000000000000e+06
2.170083000000000000e+06
2.170180000000000000e+06
2.170252000000000000e+06
2.170340000000000000e+06
2.170429000000000000e+06
2.170527000000000000e+06
2.170616000000000000e+06
2.170717000000000000e+06
2.170804000000000000e+06
2.170871000000000000e+06
2.170963000000000000e+06
2.171043000000000000e+06
2.171139000000000000e+06
2.171224000000000000e+06
2.171325000000000000e+06
2.171416000000000000e+06
2.171505000000000000e+06
2.171579000000000000e+06
2.171667000000000000e+06
2.171762000000000000e+06
2.171852000000000000e+06
2.171948000000000000e+06
2.172039000000000000e+06
2.172123000000000000e+06
2.172215000000000000e+06
2.172300000000000000e+06
2.172374000000000000e+06
2.172455000000000000e+06
2.172541000000000000e+06
2.172638000000000000e+06
2.172729000000000000e+06
2.172810000000000000e+06
2.172888000000000000e+06
2.172967000000000000e+06
2.173051000000000000e+06
2.173134000000000000e+06
2.173228000000000000e+06
2.173311000000000000e+06
2.173402000000000000e+06
2.173487000000000000e+06
2.173566000000000000e+06
2.173647000000000000e+06
2.173721000000000000e+06
2.173797000000000000e+06
2.173883000000000000e+06
2.173967000000000000e+06
2.174048000000000000e+06
2.174133000000000000e+06
2.174219000000000000e+06
2.174308000000000000e+06
2.174391000000000000e+06
2.174490000000000000e+06
2.174576000000000000e+06
2.174670000000000000e+06
2.174764000000000000e+06
2.174842000000000000e+06
2.174923000000000000e+06
2.175009000000000000e+06
2.175095000000000000e+06
2.175185000000000000e+06
2.175284000000000000e+06
2.175356000000000000e+06
2.175439000000000000e+06
2.175527000000000000e+06
2.175613000000000000e+06
2.175709000000000000e+06
2.175796000000000000e+06
2.175883000000000000e+06
2.175979000000000000e+06
2.176070000000000000e+06
2.176156000000000000e+06
2.176255000000000000e+06
2.176359000000000000e+06
2.176446000000000000e+06
2.176525000000000000e+06
2.176605000000000000e+06
2.176706000000000000e+06
2.176791000000000000e+06
2.176873000000000000e+06
2.176955000000000000e+06
2.177043000000000000e+06
2.177125000000000000e+06
2.177222000000000000e+06
2.177307000000000000e+06
2.177405000000000000e+06
2.177498000000000000e+06
2.177581000000000000e+06
2.177667000000000000e+06
2.177752000000000000e+06
2.177850000000000000e+06
2.177933000000000000e+06
2.178033000000000000e+06
2.178114000000000000e+06
2.178202000000000000e+06
2.178307000000000000e+06
2.178399000000000000e+06
2.178485000000000000e+06
2.178567000000000000e+06
2.178644000000000000e+06
2.178741000000000000e+06
2.178848000000000000e+06
2.178921000000000000e+06
2.179002000000000000e+06
2.179084000000000000e+06
2.179175000000000000e+06
2.179264000000000000e+06
2.179359000000000000e+06
2.179450000000000000e+06
2.179540000000000000e+06
2.179631000000000000e+06
2.179725000000000000e+06
2.179809000000000000e+06
2.179896000000000000e+06
2.179983000000000000e+06
2.180067000000000000e+06
2.180163000000000000e+06
2.180238000000000000e+06
2.180323000000000000e+06
2.180416000000000000e+06
2.180510000000000000e+06
2.180588000000000000e+06
2.180675000000000000e+06
2.180786000000000000e+06
2.180873000000000000e+06
2.180969000000000000e+06
2.181061000000000000e+06
2.181142000000000000e+06
2.181228000000000000e+06
2.181316000000000000e+06
2.181406000000000000e+06
2.181477000000000000e+06
2.181560000000000000e+06
2.181645000000000000e+06
2.181743000000000000e+06
2.181819000000000000e+06
2.181911000000000000e+06
2.182016000000000000e+06
2.182093000000000000e+06
2.182169000000000000e+06
2.182263000000000000e+06
2.182354000000000000e+06
2.182436000000000000e+06
2.182548000000000000e+06
2.182630000000000000e+06
2.182717000000000000e+06
2.182807000000000000e+06
2.182902000000000000e+06
2.182974000000000000e+06
2.183063000000000000e+06
2.183143000000000000e+06
2.183220000000000000e+06
2.183292000000000000e+06
2.183372000000000000e+06
2.183452000000000000e+06
2.183550000000000000e+06
2.183636000000000000e+06
2.183713000000000000e+06
2.183802000000000000e+06
2.183890000000000000e+06
2.183962000000000000e+06
2.184054000000000000e+06
2.184137000000000000e+06
2.184227000000000000e+06
2.184309000000000000e+06
2.184392000000000000e+06
2.184485000000000000e+06
2.184564000000000000e+06
2.184654000000000000e+06
2.184731000000000000e+06
2.184803000000000000e+06
2.184872000000000000e+06
2.184963000000000000e+06
2.185040000000000000e+06
2.185114000000000000e+06
2.185197000000000000e+06
2.185282000000000000e+06
2.185364000000000000e+06
2.185448000000000000e+06
2.185520000000000000e+06
2.185604000000000000e+06
2.185686000000000000e+06
2.185777000000000000e+06
2.185868000000000000e+06
2.185958000000000000e+06
2.186032000000000000e+06
2.186115000000000000e+06
2.186208000000000000e+06
2.186305000000000000e+06
2.186385000000000000e+06
2.186463000000000000e+06
2.186547000000000000e+06
2.186620000000000000e+06
2.186707000000000000e+06
2.186802000000000000e+06
2.186876000000000000e+06
2.186967000000000000e+06
2.187052000000000000e+06
2.187148000000000000e+06
2.187241000000000000e+06
2.187323000000000000e+06
2.187399000000000000e+06
2.187490000000000000e+06
2.187581000000000000e+06
2.187661000000000000e+06
2.187736000000000000e+06
2.187812000000000000e+06
2.187900000000000000e+06
2.187995000000000000e+06
2.188080000000000000e+06
2.188172000000000000e+06
2.188252000000000000e+06
2.188342000000000000e+06
2.188425000000000000e+06
2.188513000000000000e+06
2.188592000000000000e+06
2.188669000000000000e+06
2.188760000000000000e+06
2.188860000000000000e+06
2.188942000000000000e+06
2.189037000000000000e+06
2.189134000000000000e+06
2.189216000000000000e+06
2.189308000000000000e+06
2.189389000000000000e+06
2.189480000000000000e+06
2.189555000000000000e+06
2.189642000000000000e+06
2.189739000000000000e+06
2.189827000000000000e+06
2.189904000000000000e+06
2.189980000000000000e+06
2.190067000000000000e+06
2.190148000000000000e+06
2.190228000000000000e+06
2.190309000000000000e+06
2.190408000000000000e+06
2.190494000000000000e+06
2.190578000000000000e+06
2.190669000000000000e+06
2.190764000000000000e+06
2.190857000000000000e+06
2.190942000000000000e+06
2.191036000000000000e+06
2.191119000000000000e+06
2.191195000000000000e+06
2.191294000000000000e+06
2.191380000000000000e+06
2.191466000000000000e+06
2.191549000000000000e+06
2.191621000000000000e+06
2.191694000000000000e+06
2.191790000000000000e+06
2.191872000000000000e+06
2.191968000000000000e+06
2.192051000000000000e+06
2.192157000000000000e+06
2.192243000000000000e+06
2.192342000000000000e+06
2.192432000000000000e+06
2.192534000000000000e+06
2.192632000000000000e+06
2.192715000000000000e+06
2.192796000000000000e+06
2.192882000000000000e+06
2.192979000000000000e+06
2.193060000000000000e+06
2.193160000000000000e+06
2.193244000000000000e+06
2.193324000000000000e+06
2.193423000000000000e+06
2.193503000000000000e+06
2.193583000000000000e+06
2.193675000000000000e+06
2.193761000000000000e+06
2.193836000000000000e+06
2.193913000000000000e+06
2.194012000000000000e+06
2.194101000000000000e+06
2.194184000000000000e+06
2.194275000000000000e+06
2.194364000000000000e+06
2.194459000000000000e+06
2.194535000000000000e+06
2.194620000000000000e+06
2.194711000000000000e+06
2.194813000000000000e+06
2.194896000000000000e+06
2.194978000000000000e+06
2.195058000000000000e+06
2.195151000000000000e+06
2.195250000000000000e+06
2.195337000000000000e+06
2.195425000000000000e+06
2.195509000000000000e+06
2.195587000000000000e+06
2.195670000000000000e+06
2.195761000000000000e+06
2.195846000000000000e+06
2.195934000000000000e+06
2.196020000000000000e+06
2.196105000000000000e+06
2.196197000000000000e+06
2.196279000000000000e+06
2.196368000000000000e+06
2.196463000000000000e+06
2.196544000000000000e+06
2.196626000000000000e+06
2.196715000000000000e+06
2.196815000000000000e+06
2.196901000000000000e+06
2.196994000000000000e+06
2.197076000000000000e+06
2.197158000000000000e+06
2.197234000000000000e+06
2.197305000000000000e+06
2.197417000000000000e+06
2.197496000000000000e+06
2.197605000000000000e+06
2.197700000000000000e+06
2.197777000000000000e+06
2.197858000000000000e+06
2.197939000000000000e+06
2.198010000000000000e+06
2.198099000000000000e+06
2.198179000000000000e+06
2.198250000000000000e+06
2.198323000000000000e+06
2.198414000000000000e+06
2.198494000000000000e+06
2.198578000000000000e+06
2.198661000000000000e+06
2.198750000000000000e+06
2.198836000000000000e+06
2.198918000000000000e+06
2.199020000000000000e+06
2.199097000000000000e+06
2.199183000000000000e+06
2.199256000000000000e+06
2.199344000000000000e+06
2.199430000000000000e+06
2.199516000000000000e+06
2.199588000000000000e+06
2.199676000000000000e+06
2.199746000000000000e+06
2.199817000000000000e+06
2.199910000000000000e+06
2.200003000000000000e+06
2.200083000000000000e+06
2.200180000000000000e+06
2.200266000000000000e+06
2.200350000000000000e+06
2.200422000000000000e+06
2.200496000000000000e+06
2.200581000000000000e+06
2.200685000000000000e+06
2.200763000000000000e+06
2.200849000000000000e+06
2.200923000000000000e+06
2.201019000000000000e+06
2.201104000000000000e+06
2.201198000000000000e+06
2.201291000000000000e+06
2.201375000000000000e+06
2.201473000000000000e+06
2.201543000000000000e+06
2.201622000000000000e+06
2.201707000000000000e+06
2.201786000000000000e+06
2.201892000000000000e+06
2.201965000000000000e+06
2.202054000000000000e+06
2.202134000000000000e+06
2.202219000000000000e+06
2.202311000000000000e+06
2.202413000000000000e+06
2.202509000000000000e+06
2.202586000000000000e+06
2.202679000000000000e+06
2.202760000000000000e+06
2.202856000000000000e+06
2.202928000000000000e+06
2.203024000000000000e+06
2.203116000000000000e+06
2.203196000000000000e+06
2.203287000000000000e+06
2.203366000000000000e+06
2.203445000000000000e+06
2.203547000000000000e+06
2.203625000000000000e+06
2.203715000000000000e+06
2.203812000000000000e+06
2.203890000000000000e+06
2.203954000000000000e+06
2.204047000000000000e+06
2.204130000000000000e+06
2.204218000000000000e+06
2.204311000000000000e+06
2.204380000000000000e+06
2.204479000000000000e+06
2.204576000000000000e+06
2.204649000000000000e+06
2.204733000000000000e+06
2.204824000000000000e+06
2.204900000000000000e+06
2.204973000000000000e+06
2.205057000000000000e+06
2.205144000000000000e+06
2.205206000000000000e+06
2.205292000000000000e+06
2.205366000000000000e+06
2.205470000000000000e+06
2.205548000000000000e+06
2.205639000000000000e+06
2.205720000000000000e+06
2.205797000000000000e+06
2.205877000000000000e+06
2.205960000000000000e+06
2.206046000000000000e+06
2.206139000000000000e+06
2.206221000000000000e+06
2.206324000000000000e+06
2.206415000000000000e+06
2.206503000000000000e+06
2.206581000000000000e+06
2.206658000000000000e+06
2.206740000000000000e+06
2.206817000000000000e+06
2.206887000000000000e+06
2.206978000000000000e+06
2.207060000000000000e+06
2.207153000000000000e+06
2.207249000000000000e+06
2.207335000000000000e+06
2.207420000000000000e+06
2.207502000000000000e+06
2.207590000000000000e+06
2.207689000000000000e+06
2.207772000000000000e+06
2.207841000000000000e+06
2.207923000000000000e+06
2.208001000000000000e+06
2.208085000000000000e+06
2.208176000000000000e+06
2.208279000000000000e+06
2.208364000000000000e+06
2.208436000000000000e+06
2.208506000000000000e+06
2.208588000000000000e+06
2.208663000000000000e+06
2.208747000000000000e+06
2.208830000000000000e+06
2.208911000000000000e+06
2.208993000000000000e+06
2.209076000000000000e+06
2.209170000000000000e+06
2.209251000000000000e+06
2.209347000000000000e+06
2.209427000000000000e+06
2.209514000000000000e+06
2.209595000000000000e+06
2.209685000000000000e+06
2.209776000000000000e+06
2.209880000000000000e+06
2.209957000000000000e+06
2.210039000000000000e+06
2.210117000000000000e+06
2.210197000000000000e+06
2.210272000000000000e+06
2.210348000000000000e+06
2.210425000000000000e+06
2.210514000000000000e+06
2.210617000000000000e+06
2.210693000000000000e+06
2.210770000000000000e+06
2.210851000000000000e+06
2.210931000000000000e+06
2.211015000000000000e+06
2.211112000000000000e+06
2.211190000000000000e+06
2.211265000000000000e+06
2.211333000000000000e+06
2.211416000000000000e+06
2.211497000000000000e+06
2.211570000000000000e+06
2.211650000000000000e+06
2.211731000000000000e+06
2.211826000000000000e+06
2.211905000000000000e+06
2.211987000000000000e+06
2.212060000000000000e+06
2.212146000000000000e+06
2.212218000000000000e+06
2.212296000000000000e+06
2.212384000000000000e+06
2.212459000000000000e+06
2.212544000000000000e+06
2.212605000000000000e+06
2.212699000000000000e+06
2.212792000000000000e+06
2.212869000000000000e+06
2.212959000000000000e+06
2.213033000000000000e+06
2.213106000000000000e+06
2.213190000000000000e+06
2.213282000000000000e+06
2.213360000000000000e+06
2.213455000000000000e+06
2.213532000000000000e+06
2.213630000000000000e+06
2.213707000000000000e+06
2.213792000000000000e+06
2.213878000000000000e+06
2.213958000000000000e+06
2.214042000000000000e+06
2.214104000000000000e+06
2.214193000000000000e+06
2.214287000000000000e+06
2.214374000000000000e+06
2.214466000000000000e+06
2.214554000000000000e+06
2.214643000000000000e+06
2.214718000000000000e+06
2.214807000000000000e+06
2.214877000000000000e+06
2.214974000000000000e+06
2.215064000000000000e+06
2.215155000000000000e+06
2.215231000000000000e+06
2.215336000000000000e+06
2.215424000000000000e+06
2.215512000000000000e+06
2.215607000000000000e+06
2.215680000000000000e+06
2.215770000000000000e+06
2.215856000000000000e+06
2.215945000000000000e+06
2.216033000000000000e+06
2.216127000000000000e+06
2.216220000000000000e+06
2.216301000000000000e+06
2.216381000000000000e+06
2.216463000000000000e+06
2.216548000000000000e+06
2.216632000000000000e+06
2.216711000000000000e+06
2.216796000000000000e+06
2.216861000000000000e+06
2.216948000000000000e+06
2.217048000000000000e+06
2.217118000000000000e+06
2.217188000000000000e+06
2.217265000000000000e+06
2.217344000000000000e+06
2.217429000000000000e+06
2.217523000000000000e+06
2.217605000000000000e+06
2.217678000000000000e+06
2.217750000000000000e+06
2.217838000000000000e+06
2.217921000000000000e+06
2.217992000000000000e+06
2.218058000000000000e+06
2.218155000000000000e+06
2.218238000000000000e+06
2.218316000000000000e+06
2.218401000000000000e+06
2.218482000000000000e+06
2.218568000000000000e+06
2.218672000000000000e+06
2.218746000000000000e+06
2.218822000000000000e+06
2.218894000000000000e+06
2.218978000000000000e+06
2.219064000000000000e+06
2.219135000000000000e+06
2.219203000000000000e+06
2.219280000000000000e+06
2.219365000000000000e+06
2.219474000000000000e+06
2.219546000000000000e+06
2.219620000000000000e+06
2.219724000000000000e+06
2.219806000000000000e+06
2.219894000000000000e+06
2.219975000000000000e+06
2.220061000000000000e+06
2.220144000000000000e+06
2.220217000000000000e+06
2.220295000000000000e+06
2.220358000000000000e+06
2.220428000000000000e+06
2.220526000000000000e+06
2.220596000000000000e+06
2.220679000000000000e+06
2.220758000000000000e+06
2.220829000000000000e+06
2.220922000000000000e+06
2.221011000000000000e+06
2.221090000000000000e+06
2.221183000000000000e+06
2.221279000000000000e+06
2.221351000000000000e+06
2.221446000000000000e+06
2.221516000000000000e+06
2.221599000000000000e+06
2.221675000000000000e+06
2.221764000000000000e+06
2.221834000000000000e+06
2.221913000000000000e+06
2.221997000000000000e+06
2.222079000000000000e+06
2.222157000000000000e+06
2.222225000000000000e+06
2.222317000000000000e+06
2.222395000000000000e+06
2.222504000000000000e+06
2.222592000000000000e+06
2.222678000000000000e+06
2.222739000000000000e+06
2.222818000000000000e+06
2.222897000000000000e+06
2.222980000000000000e+06
2.223065000000000000e+06
2.223143000000000000e+06
2.223235000000000000e+06
2.223310000000000000e+06
2.223392000000000000e+06
2.223478000000000000e+06
2.223572000000000000e+06
2.223668000000000000e+06
2.223750000000000000e+06
2.223830000000000000e+06
2.223916000000000000e+06
2.224005000000000000e+06
2.224068000000000000e+06
2.224138000000000000e+06
2.224230000000000000e+06
2.224304000000000000e+06
2.224380000000000000e+06
2.224463000000000000e+06
2.224544000000000000e+06
2.224631000000000000e+06
2.224716000000000000e+06
2.224801000000000000e+06
2.224879000000000000e+06
2.224951000000000000e+06
2.225013000000000000e+06
2.225098000000000000e+06
2.225183000000000000e+06
2.225268000000000000e+06
2.225344000000000000e+06
2.225420000000000000e+06
2.225501000000000000e+06
2.225587000000000000e+06
2.225666000000000000e+06
2.225744000000000000e+06
2.225824000000000000e+06
2.225895000000000000e+06
2.225973000000000000e+06
2.226078000000000000e+06
2.226161000000000000e+06
2.226250000000000000e+06
2.226331000000000000e+06
2.226436000000000000e+06
2.226515000000000000e+06
2.226604000000000000e+06
2.226699000000000000e+06
2.226774000000000000e+06
2.226868000000000000e+06
2.226958000000000000e+06
2.227048000000000000e+06
2.227125000000000000e+06
2.227197000000000000e+06
2.227283000000000000e+06
2.227363000000000000e+06
2.227443000000000000e+06
2.227511000000000000e+06
2.227593000000000000e+06
2.227679000000000000e+06
2.227760000000000000e+06
2.227844000000000000e+06
2.227927000000000000e+06
2.227995000000000000e+06
2.228078000000000000e+06
2.228168000000000000e+06
2.228255000000000000e+06
2.228348000000000000e+06
2.228436000000000000e+06
2.228506000000000000e+06
2.228584000000000000e+06
2.228686000000000000e+06
2.228772000000000000e+06
2.228867000000000000e+06
2.228953000000000000e+06
2.229027000000000000e+06
2.229121000000000000e+06
2.229208000000000000e+06
2.229292000000000000e+06
2.229371000000000000e+06
2.229462000000000000e+06
2.229538000000000000e+06
2.229623000000000000e+06
2.229729000000000000e+06
2.229809000000000000e+06
2.229889000000000000e+06
2.229967000000000000e+06
2.230053000000000000e+06
2.230143000000000000e+06
2.230210000000000000e+06
2.230298000000000000e+06
2.230375000000000000e+06
2.230474000000000000e+06
2.230568000000000000e+06
2.230663000000000000e+06
2.230744000000000000e+06
2.230844000000000000e+06
2.230939000000000000e+06
2.231036000000000000e+06
2.231103000000000000e+06
2.231185000000000000e+06
2.231277000000000000e+06
2.231362000000000000e+06
2.231430000000000000e+06
2.231495000000000000e+06
2.231581000000000000e+06
2.231660000000000000e+06
2.231738000000000000e+06
2.231813000000000000e+06
2.231890000000000000e+06
2.231972000000000000e+06
2.232060000000000000e+06
2.232149000000000000e+06
2.232236000000000000e+06
2.232303000000000000e+06
2.232381000000000000e+06
2.232460000000000000e+06
2.232547000000000000e+06
2.232626000000000000e+06
2.232706000000000000e+06
2.232792000000000000e+06
2.232872000000000000e+06
2.232954000000000000e+06
2.233051000000000000e+06
2.233141000000000000e+06
2.233233000000000000e+06
2.233313000000000000e+06
2.233402000000000000e+06
2.233488000000000000e+06
2.233554000000000000e+06
2.233639000000000000e+06
2.233718000000000000e+06
2.233812000000000000e+06
2.233889000000000000e+06
2.233967000000000000e+06
2.234041000000000000e+06
2.234115000000000000e+06
2.234196000000000000e+06
2.234281000000000000e+06
2.234359000000000000e+06
2.234420000000000000e+06
2.234502000000000000e+06
2.234591000000000000e+06
2.234678000000000000e+06
2.234759000000000000e+06
2.234843000000000000e+06
2.234940000000000000e+06
2.235017000000000000e+06
2.235091000000000000e+06
2.235169000000000000e+06
2.235252000000000000e+06
2.235331000000000000e+06
2.235430000000000000e+06
2.235513000000000000e+06
2.235586000000000000e+06
2.235641000000000000e+06
2.235727000000000000e+06
2.235810000000000000e+06
2.235892000000000000e+06
2.235983000000000000e+06
2.236064000000000000e+06
2.236177000000000000e+06
2.236246000000000000e+06
2.236332000000000000e+06
2.236415000000000000e+06
2.236494000000000000e+06
2.236587000000000000e+06
2.236675000000000000e+06
2.236752000000000000e+06
2.236842000000000000e+06
2.236911000000000000e+06
2.236994000000000000e+06
2.237072000000000000e+06
2.237150000000000000e+06
2.237233000000000000e+06
2.237304000000000000e+06
2.237382000000000000e+06
2.237449000000000000e+06
2.237528000000000000e+06
2.237607000000000000e+06
2.237692000000000000e+06
2.237782000000000000e+06
2.237856000000000000e+06
2.237943000000000000e+06
2.238025000000000000e+06
2.238101000000000000e+06
2.238199000000000000e+06
2.238287000000000000e+06
2.238376000000000000e+06
2.238459000000000000e+06
2.238550000000000000e+06
2.238636000000000000e+06
2.238709000000000000e+06
2.238801000000000000e+06
2.238873000000000000e+06
2.238946000000000000e+06
2.239010000000000000e+06
2.239105000000000000e+06
2.239187000000000000e+06
2.239265000000000000e+06
2.239355000000000000e+06
2.239434000000000000e+06
2.239529000000000000e+06
2.239616000000000000e+06
2.239690000000000000e+06
2.239767000000000000e+06
2.239854000000000000e+06
2.239939000000000000e+06
2.240017000000000000e+06
2.240083000000000000e+06
2.240170000000000000e+06
2.240253000000000000e+06
2.240337000000000000e+06
2.240412000000000000e+06
2.240510000000000000e+06
2.240606000000000000e+06
2.240677000000000000e+06
2.240763000000000000e+06
2.240837000000000000e+06
2.240921000000000000e+06
2.240986000000000000e+06
2.241052000000000000e+06
2.241122000000000000e+06
2.241193000000000000e+06
2.241269000000000000e+06
2.241332000000000000e+06
2.241424000000000000e+06
2.241498000000000000e+06
2.241595000000000000e+06
2.241679000000000000e+06
2.241768000000000000e+06
2.241843000000000000e+06
2.241928000000000000e+06
2.242010000000000000e+06
2.242097000000000000e+06
2.242189000000000000e+06
2.242276000000000000e+06
2.242359000000000000e+06
2.242441000000000000e+06
2.242537000000000000e+06
2.242608000000000000e+06
2.242688000000000000e+06
2.242788000000000000e+06
2.242877000000000000e+06
2.242961000000000000e+06
2.243060000000000000e+06
2.243147000000000000e+06
2.243222000000000000e+06
2.243307000000000000e+06
2.243401000000000000e+06
2.243489000000000000e+06
2.243561000000000000e+06
2.243650000000000000e+06
2.243734000000000000e+06
2.243823000000000000e+06
2.243907000000000000e+06
2.243985000000000000e+06
2.244050000000000000e+06
2.244133000000000000e+06
2.244224000000000000e+06
2.244329000000000000e+06
2.244406000000000000e+06
2.244492000000000000e+06
2.244571000000000000e+06
2.244654000000000000e+06
2.244735000000000000e+06
2.244835000000000000e+06
2.244908000000000000e+06
2.244982000000000000e+06
2.245064000000000000e+06
2.245138000000000000e+06
2.245223000000000000e+06
2.245295000000000000e+06
2.245395000000000000e+06
2.245463000000000000e+06
2.245539000000000000e+06
2.245620000000000000e+06
2.245708000000000000e+06
2.245794000000000000e+06
2.245869000000000000e+06
2.245946000000000000e+06
2.246015000000000000e+06
2.246095000000000000e+06
2.246185000000000000e+06
2.246253000000000000e+06
2.246327000000000000e+06
2.246412000000000000e+06
2.246492000000000000e+06
2.246571000000000000e+06
2.246643000000000000e+06
2.246712000000000000e+06
2.246788000000000000e+06
2.246880000000000000e+06
2.246970000000000000e+06
2.247043000000000000e+06
2.247127000000000000e+06
2.247214000000000000e+06
2.247286000000000000e+06
2.247362000000000000e+06
2.247441000000000000e+06
2.247513000000000000e+06
2.247604000000000000e+06
2.247679000000000000e+06
2.247745000000000000e+06
2.247834000000000000e+06
2.247910000000000000e+06
2.247990000000000000e+06
2.248070000000000000e+06
2.248138000000000000e+06
2.248222000000000000e+06
2.248298000000000000e+06
2.248391000000000000e+06
2.248474000000000000e+06
2.248559000000000000e+06
2.248630000000000000e+06
2.248712000000000000e+06
2.248795000000000000e+06
2.248864000000000000e+06
2.248946000000000000e+06
2.249029000000000000e+06
2.249105000000000000e+06
2.249190000000000000e+06
2.249287000000000000e+06
2.249367000000000000e+06
2.249435000000000000e+06
2.249524000000000000e+06
2.249611000000000000e+06
2.249704000000000000e+06
2.249771000000000000e+06
2.249837000000000000e+06
2.249913000000000000e+06
2.249987000000000000e+06
2.250066000000000000e+06
2.250140000000000000e+06
2.250216000000000000e+06
2.250288000000000000e+06
2.250377000000000000e+06
2.250468000000000000e+06
2.250552000000000000e+06
2.250645000000000000e+06
2.250723000000000000e+06
2.250800000000000000e+06
2.250884000000000000e+06
2.250968000000000000e+06
2.251056000000000000e+06
2.251139000000000000e+06
2.251217000000000000e+06
2.251294000000000000e+06
2.251362000000000000e+06
2.251439000000000000e+06
2.251532000000000000e+06
2.251624000000000000e+06
2.251694000000000000e+06
2.251775000000000000e+06
2.251872000000000000e+06
2.251967000000000000e+06
2.252058000000000000e+06
2.252139000000000000e+06
2.252217000000000000e+06
2.252292000000000000e+06
2.252361000000000000e+06
2.252436000000000000e+06
2.252521000000000000e+06
2.252609000000000000e+06
2.252689000000000000e+06
2.252778000000000000e+06
2.252869000000000000e+06
2.252940000000000000e+06
2.253024000000000000e+06
2.253101000000000000e+06
2.253186000000000000e+06
2.253287000000000000e+06
2.253391000000000000e+06
2.253475000000000000e+06
2.253557000000000000e+06
2.253657000000000000e+06
2.253730000000000000e+06
2.253816000000000000e+06
2.253889000000000000e+06
2.253980000000000000e+06
2.254074000000000000e+06
2.254146000000000000e+06
2.254232000000000000e+06
2.254316000000000000e+06
2.254406000000000000e+06
2.254488000000000000e+06
2.254552000000000000e+06
2.254640000000000000e+06
2.254717000000000000e+06
2.254806000000000000e+06
2.254873000000000000e+06
2.254949000000000000e+06
2.255028000000000000e+06
2.255125000000000000e+06
2.255216000000000000e+06
2.255316000000000000e+06
2.255390000000000000e+06
2.255466000000000000e+06
2.255556000000000000e+06
2.255646000000000000e+06
2.255738000000000000e+06
2.255829000000000000e+06
2.255894000000000000e+06
2.255993000000000000e+06
2.256062000000000000e+06
2.256154000000000000e+06
2.256231000000000000e+06
2.256310000000000000e+06
2.256386000000000000e+06
2.256477000000000000e+06
2.256555000000000000e+06
2.256644000000000000e+06
2.256721000000000000e+06
2.256791000000000000e+06
2.256866000000000000e+06
2.256944000000000000e+06
2.257027000000000000e+06
2.257098000000000000e+06
2.257174000000000000e+06
2.257253000000000000e+06
2.257336000000000000e+06
2.257407000000000000e+06
2.257481000000000000e+06
2.257562000000000000e+06
2.257641000000000000e+06
2.257706000000000000e+06
2.257786000000000000e+06
2.257867000000000000e+06
2.257936000000000000e+06
2.258006000000000000e+06
2.258088000000000000e+06
2.258160000000000000e+06
2.258221000000000000e+06
2.258293000000000000e+06
2.258383000000000000e+06
2.258462000000000000e+06
2.258530000000000000e+06
2.258601000000000000e+06
2.258685000000000000e+06
2.258775000000000000e+06
2.258870000000000000e+06
2.258963000000000000e+06
2.259046000000000000e+06
2.259147000000000000e+06
2.259218000000000000e+06
2.259310000000000000e+06
2.259388000000000000e+06
2.259460000000000000e+06
2.259547000000000000e+06
2.259633000000000000e+06
2.259712000000000000e+06
2.259795000000000000e+06
2.259882000000000000e+06
2.259971000000000000e+06
2.260034000000000000e+06
2.260130000000000000e+06
2.260227000000000000e+06
2.260294000000000000e+06
2.260370000000000000e+06
2.260442000000000000e+06
2.260522000000000000e+06
2.260606000000000000e+06
2.260699000000000000e+06
2.260799000000000000e+06
2.260895000000000000e+06
2.260962000000000000e+06
2.261058000000000000e+06
2.261152000000000000e+06
2.261244000000000000e+06
2.261330000000000000e+06
2.261406000000000000e+06
2.261487000000000000e+06
2.261555000000000000e+06
2.261643000000000000e+06
2.261720000000000000e+06
2.261817000000000000e+06
2.261902000000000000e+06
2.261989000000000000e+06
2.262068000000000000e+06
2.262137000000000000e+06
2.262239000000000000e+06
2.262313000000000000e+06
2.262403000000000000e+06
2.262484000000000000e+06
2.262576000000000000e+06
2.262668000000000000e+06
2.262761000000000000e+06
2.262837000000000000e+06
2.262921000000000000e+06
2.263009000000000000e+06
2.263087000000000000e+06
2.263174000000000000e+06
2.263264000000000000e+06
2.263350000000000000e+06
2.263423000000000000e+06
2.263519000000000000e+06
2.263605000000000000e+06
2.263672000000000000e+06
2.263745000000000000e+06
2.263828000000000000e+06
2.263903000000000000e+06
2.263992000000000000e+06
2.264078000000000000e+06
2.264149000000000000e+06
2.264224000000000000e+06
2.264307000000000000e+06
2.264391000000000000e+06
2.264463000000000000e+06
2.264536000000000000e+06
2.264615000000000000e+06
2.264694000000000000e+06
2.264765000000000000e+06
2.264842000000000000e+06
2.264920000000000000e+06
2.265010000000000000e+06
2.265101000000000000e+06
2.265202000000000000e+06
2.265288000000000000e+06
2.265360000000000000e+06
2.265436000000000000e+06
2.265520000000000000e+06
2.265591000000000000e+06
2.265667000000000000e+06
2.265742000000000000e+06
2.265818000000000000e+06
2.265898000000000000e+06
2.265974000000000000e+06
2.266060000000000000e+06
2.266143000000000000e+06
2.266224000000000000e+06
2.266297000000000000e+06
2.266374000000000000e+06
2.266467000000000000e+06
2.266545000000000000e+06
2.266616000000000000e+06
2.266690000000000000e+06
2.266754000000000000e+06
2.266837000000000000e+06
2.266927000000000000e+06
2.266996000000000000e+06
2.267078000000000000e+06
2.267152000000000000e+06
2.267237000000000000e+06
2.267314000000000000e+06
2.267391000000000000e+06
2.267468000000000000e+06
2.267546000000000000e+06
2.267633000000000000e+06
2.267709000000000000e+06
2.267800000000000000e+06
2.267891000000000000e+06
2.267978000000000000e+06
2.268051000000000000e+06
2.268119000000000000e+06
2.268210000000000000e+06
2.268305000000000000e+06
2.268371000000000000e+06
2.268453000000000000e+06
2.268532000000000000e+06
2.268610000000000000e+06
2.268677000000000000e+06
2.268776000000000000e+06
2.268848000000000000e+06
2.268921000000000000e+06
2.268996000000000000e+06
2.269097000000000000e+06
2.269174000000000000e+06
2.269247000000000000e+06
2.269335000000000000e+06
2.269426000000000000e+06
2.269510000000000000e+06
2.269579000000000000e+06
2.269660000000000000e+06
2.269736000000000000e+06
2.269806000000000000e+06
2.269877000000000000e+06
2.269958000000000000e+06
2.270038000000000000e+06
2.270120000000000000e+06
2.270211000000000000e+06
2.270287000000000000e+06
2.270356000000000000e+06
2.270434000000000000e+06
2.270522000000000000e+06
2.270588000000000000e+06
2.270673000000000000e+06
2.270759000000000000e+06
2.270837000000000000e+06
2.270908000000000000e+06
2.270984000000000000e+06
2.271058000000000000e+06
2.271134000000000000e+06
2.271191000000000000e+06
2.271268000000000000e+06
2.271348000000000000e+06
2.271429000000000000e+06
2.271511000000000000e+06
2.271599000000000000e+06
2.271690000000000000e+06
2.271772000000000000e+06
2.271857000000000000e+06
2.271919000000000000e+06
2.271992000000000000e+06
2.272078000000000000e+06
2.272143000000000000e+06
2.272202000000000000e+06
2.272283000000000000e+06
2.272364000000000000e+06
2.272432000000000000e+06
2.272507000000000000e+06
2.272597000000000000e+06
2.272687000000000000e+06
2.272766000000000000e+06
2.272843000000000000e+06
2.272924000000000000e+06
2.273012000000000000e+06
2.273083000000000000e+06
2.273160000000000000e+06
2.273233000000000000e+06
2.273305000000000000e+06
2.273387000000000000e+06
2.273464000000000000e+06
2.273535000000000000e+06
2.273628000000000000e+06
2.273705000000000000e+06
2.273773000000000000e+06
2.273853000000000000e+06
2.273922000000000000e+06
2.273997000000000000e+06
2.274085000000000000e+06
2.274172000000000000e+06
2.274242000000000000e+06
2.274321000000000000e+06
2.274404000000000000e+06
2.274482000000000000e+06
2.274565000000000000e+06
2.274649000000000000e+06
2.274726000000000000e+06
2.274797000000000000e+06
2.274880000000000000e+06
2.274966000000000000e+06
2.275051000000000000e+06
2.275130000000000000e+06
2.275202000000000000e+06
2.275275000000000000e+06
2.275344000000000000e+06
2.275421000000000000e+06
2.275509000000000000e+06
2.275592000000000000e+06
2.275656000000000000e+06
2.275725000000000000e+06
2.275799000000000000e+06
2.275877000000000000e+06
2.275953000000000000e+06
2.276043000000000000e+06
2.276142000000000000e+06
2.276217000000000000e+06
2.276297000000000000e+06
2.276395000000000000e+06
2.276475000000000000e+06
2.276553000000000000e+06
2.276634000000000000e+06
2.276698000000000000e+06
2.276784000000000000e+06
2.276866000000000000e+06
2.276957000000000000e+06
2.277035000000000000e+06
2.277107000000000000e+06
2.277181000000000000e+06
2.277256000000000000e+06
2.277340000000000000e+06
2.277422000000000000e+06
2.277517000000000000e+06
2.277598000000000000e+06
2.277689000000000000e+06
2.277763000000000000e+06
2.277852000000000000e+06
2.277921000000000000e+06
2.278003000000000000e+06
2.278075000000000000e+06
2.278150000000000000e+06
2.278233000000000000e+06
2.278320000000000000e+06
2.278393000000000000e+06
2.278448000000000000e+06
2.278517000000000000e+06
2.278608000000000000e+06
2.278679000000000000e+06
2.278753000000000000e+06
2.278828000000000000e+06
2.278909000000000000e+06
2.278986000000000000e+06
2.279063000000000000e+06
2.279148000000000000e+06
2.279226000000000000e+06
2.279300000000000000e+06
2.279388000000000000e+06
2.279466000000000000e+06
2.279544000000000000e+06
2.279623000000000000e+06
2.279703000000000000e+06
2.279772000000000000e+06
2.279851000000000000e+06
2.279906000000000000e+06
2.279984000000000000e+06
2.280073000000000000e+06
2.280146000000000000e+06
2.280220000000000000e+06
2.280296000000000000e+06
2.280365000000000000e+06
2.280443000000000000e+06
2.280512000000000000e+06
2.280600000000000000e+06
2.280686000000000000e+06
2.280775000000000000e+06
2.280847000000000000e+06
2.280917000000000000e+06
2.280994000000000000e+06
2.281071000000000000e+06
2.281147000000000000e+06
2.281226000000000000e+06
2.281309000000000000e+06
2.281382000000000000e+06
2.281464000000000000e+06
2.281559000000000000e+06
2.281637000000000000e+06
2.281721000000000000e+06
2.281802000000000000e+06
2.281885000000000000e+06
2.281967000000000000e+06
2.282037000000000000e+06
2.282118000000000000e+06
2.282194000000000000e+06
2.282275000000000000e+06
2.282344000000000000e+06
2.282425000000000000e+06
2.282512000000000000e+06
2.282585000000000000e+06
2.282661000000000000e+06
2.282732000000000000e+06
2.282811000000000000e+06
2.282897000000000000e+06
2.282972000000000000e+06
2.283047000000000000e+06
2.283121000000000000e+06
2.283200000000000000e+06
2.283291000000000000e+06
2.283363000000000000e+06
2.283457000000000000e+06
2.283535000000000000e+06
2.283620000000000000e+06
2.283696000000000000e+06
2.283778000000000000e+06
2.283865000000000000e+06
2.283941000000000000e+06
2.284022000000000000e+06
2.284098000000000000e+06
2.284173000000000000e+06
2.284253000000000000e+06
2.284332000000000000e+06
2.284406000000000000e+06
2.284477000000000000e+06
2.284576000000000000e+06
2.284668000000000000e+06
2.284745000000000000e+06
2.284829000000000000e+06
2.284921000000000000e+06
2.284991000000000000e+06
2.285070000000000000e+06
2.285135000000000000e+06
2.285221000000000000e+06
2.285313000000000000e+06
2.285394000000000000e+06
2.285459000000000000e+06
2.285543000000000000e+06
2.285619000000000000e+06
2.285699000000000000e+06
2.285774000000000000e+06
2.285852000000000000e+06
2.285926000000000000e+06
2.286001000000000000e+06
2.286069000000000000e+06
2.286151000000000000e+06
2.286222000000000000e+06
2.286295000000000000e+06
2.286373000000000000e+06
2.286452000000000000e+06
2.286530000000000000e+06
2.286592000000000000e+06
2.286671000000000000e+06
2.286764000000000000e+06
2.286850000000000000e+06
2.286930000000000000e+06
2.287017000000000000e+06
2.287093000000000000e+06
2.287184000000000000e+06
2.287245000000000000e+06
2.287331000000000000e+06
2.287403000000000000e+06
2.287478000000000000e+06
2.287556000000000000e+06
2.287643000000000000e+06
2.287723000000000000e+06
2.287802000000000000e+06
2.287869000000000000e+06
2.287937000000000000e+06
2.288001000000000000e+06
2.288075000000000000e+06
2.288164000000000000e+06
2.288258000000000000e+06
2.288329000000000000e+06
2.288400000000000000e+06
2.288483000000000000e+06
2.288563000000000000e+06
2.288631000000000000e+06
2.288715000000000000e+06
2.288789000000000000e+06
2.288860000000000000e+06
2.288936000000000000e+06
2.289020000000000000e+06
2.289097000000000000e+06
2.289192000000000000e+06
2.289281000000000000e+06
2.289353000000000000e+06
2.289441000000000000e+06
2.289506000000000000e+06
2.289589000000000000e+06
2.289659000000000000e+06
2.289736000000000000e+06
2.289814000000000000e+06
2.289905000000000000e+06
2.289971000000000000e+06
2.290056000000000000e+06
2.290116000000000000e+06
2.290204000000000000e+06
2.290276000000000000e+06
2.290381000000000000e+06
2.290453000000000000e+06
2.290522000000000000e+06
2.290610000000000000e+06
2.290692000000000000e+06
2.290778000000000000e+06
2.290857000000000000e+06
2.290941000000000000e+06
2.291028000000000000e+06
2.291104000000000000e+06
2.291168000000000000e+06
2.291236000000000000e+06
2.291310000000000000e+06
2.291397000000000000e+06
2.291465000000000000e+06
2.291541000000000000e+06
2.291632000000000000e+06
2.291723000000000000e+06
2.291799000000000000e+06
2.291881000000000000e+06
2.291975000000000000e+06
2.292055000000000000e+06
2.292139000000000000e+06
2.292233000000000000e+06
2.292294000000000000e+06
2.292374000000000000e+06
2.292455000000000000e+06
2.292528000000000000e+06
2.292611000000000000e+06
2.292684000000000000e+06
2.292760000000000000e+06
2.292826000000000000e+06
2.292907000000000000e+06
2.292981000000000000e+06
2.293058000000000000e+06
2.293140000000000000e+06
2.293232000000000000e+06
2.293304000000000000e+06
2.293386000000000000e+06
2.293475000000000000e+06
2.293553000000000000e+06
2.293631000000000000e+06
2.293698000000000000e+06
2.293769000000000000e+06
2.293854000000000000e+06
2.293920000000000000e+06
2.293981000000000000e+06
2.294080000000000000e+06
2.294152000000000000e+06
2.294224000000000000e+06
2.294283000000000000e+06
2.294347000000000000e+06
2.294440000000000000e+06
2.294534000000000000e+06
2.294600000000000000e+06
2.294684000000000000e+06
2.294795000000000000e+06
2.294864000000000000e+06
2.294953000000000000e+06
2.295029000000000000e+06
2.295096000000000000e+06
2.295176000000000000e+06
2.295266000000000000e+06
2.295333000000000000e+06
2.295415000000000000e+06
2.295472000000000000e+06
2.295542000000000000e+06
2.295617000000000000e+06
2.295704000000000000e+06
2.295783000000000000e+06
2.295849000000000000e+06
2.295917000000000000e+06
2.295996000000000000e+06
2.296081000000000000e+06
2.296162000000000000e+06
2.296242000000000000e+06
2.296322000000000000e+06
2.296390000000000000e+06
2.296473000000000000e+06
2.296557000000000000e+06
2.296636000000000000e+06
2.296730000000000000e+06
2.296816000000000000e+06
2.296887000000000000e+06
2.296973000000000000e+06
2.297042000000000000e+06
2.297120000000000000e+06
2.297204000000000000e+06
2.297269000000000000e+06
2.297339000000000000e+06
2.297409000000000000e+06
2.297480000000000000e+06
2.297552000000000000e+06
2.297636000000000000e+06
2.297697000000000000e+06
2.297769000000000000e+06
2.297839000000000000e+06
2.297917000000000000e+06
2.297981000000000000e+06
2.298054000000000000e+06
2.298136000000000000e+06
2.298215000000000000e+06
2.298295000000000000e+06
2.298364000000000000e+06
2.298440000000000000e+06
2.298524000000000000e+06
2.298596000000000000e+06
2.298673000000000000e+06
2.298752000000000000e+06
2.298831000000000000e+06
2.298914000000000000e+06
2.298991000000000000e+06
2.299068000000000000e+06
2.299146000000000000e+06
2.299217000000000000e+06
2.299287000000000000e+06
2.299370000000000000e+06
2.299458000000000000e+06
2.299531000000000000e+06
2.299618000000000000e+06
2.299705000000000000e+06
2.299775000000000000e+06
2.299868000000000000e+06
2.299955000000000000e+06
2.300041000000000000e+06
2.300105000000000000e+06
2.300179000000000000e+06
2.300241000000000000e+06
2.300321000000000000e+06
2.300375000000000000e+06
2.300444000000000000e+06
2.300513000000000000e+06
2.300579000000000000e+06
2.300661000000000000e+06
2.300738000000000000e+06
2.300813000000000000e+06
2.300894000000000000e+06
2.300981000000000000e+06
2.301054000000000000e+06
2.301130000000000000e+06
2.301204000000000000e+06
2.301283000000000000e+06
2.301355000000000000e+06
2.301440000000000000e+06
2.301513000000000000e+06
2.301597000000000000e+06
2.301680000000000000e+06
2.301750000000000000e+06
2.301828000000000000e+06
2.301899000000000000e+06
2.301976000000000000e+06
2.302053000000000000e+06
2.302123000000000000e+06
2.302212000000000000e+06
2.302287000000000000e+06
2.302358000000000000e+06
2.302431000000000000e+06
2.302503000000000000e+06
2.302596000000000000e+06
2.302661000000000000e+06
2.302734000000000000e+06
2.302820000000000000e+06
2.302914000000000000e+06
2.303005000000000000e+06
2.303089000000000000e+06
2.303153000000000000e+06
2.303225000000000000e+06
2.303306000000000000e+06
2.303388000000000000e+06
2.303457000000000000e+06
2.303541000000000000e+06
2.303602000000000000e+06
2.303685000000000000e+06
2.303762000000000000e+06
2.303842000000000000e+06
2.303935000000000000e+06
2.304014000000000000e+06
2.304112000000000000e+06
2.304183000000000000e+06
2.304264000000000000e+06
2.304346000000000000e+06
2.304426000000000000e+06
2.304493000000000000e+06
2.304574000000000000e+06
2.304644000000000000e+06
2.304723000000000000e+06
2.304791000000000000e+06
2.304870000000000000e+06
2.304943000000000000e+06
2.305031000000000000e+06
2.305106000000000000e+06
2.305175000000000000e+06
2.305252000000000000e+06
2.305338000000000000e+06
2.305423000000000000e+06
2.305504000000000000e+06
2.305577000000000000e+06
2.305659000000000000e+06
2.305722000000000000e+06
2.305800000000000000e+06
2.305867000000000000e+06
2.305952000000000000e+06
2.306044000000000000e+06
2.306121000000000000e+06
2.306187000000000000e+06
2.306263000000000000e+06
2.306347000000000000e+06
2.306459000000000000e+06
2.306550000000000000e+06
2.306629000000000000e+06
2.306696000000000000e+06
2.306769000000000000e+06
2.306850000000000000e+06
2.306933000000000000e+06
2.307014000000000000e+06
2.307089000000000000e+06
2.307171000000000000e+06
2.307233000000000000e+06
2.307321000000000000e+06
2.307404000000000000e+06
2.307486000000000000e+06
2.307567000000000000e+06
2.307641000000000000e+06
2.307709000000000000e+06
2.307775000000000000e+06
2.307858000000000000e+06
2.307940000000000000e+06
2.308020000000000000e+06
2.308088000000000000e+06
2.308165000000000000e+06
2.308237000000000000e+06
2.308320000000000000e+06
2.308402000000000000e+06
2.308474000000000000e+06
2.308549000000000000e+06
2.308633000000000000e+06
2.308700000000000000e+06
2.308782000000000000e+06
2.308859000000000000e+06
2.308943000000000000e+06
2.309039000000000000e+06
2.309106000000000000e+06
2.309177000000000000e+06
2.309243000000000000e+06
2.309311000000000000e+06
2.309382000000000000e+06
2.309465000000000000e+06
2.309554000000000000e+06
2.309629000000000000e+06
2.309714000000000000e+06
2.309800000000000000e+06
2.309895000000000000e+06
2.309983000000000000e+06
2.310066000000000000e+06
2.310151000000000000e+06
2.310213000000000000e+06
2.310290000000000000e+06
2.310384000000000000e+06
2.310467000000000000e+06
2.310538000000000000e+06
2.310621000000000000e+06
2.310710000000000000e+06
2.310798000000000000e+06
2.310877000000000000e+06
2.310950000000000000e+06
2.311022000000000000e+06
2.311075000000000000e+06
2.311149000000000000e+06
2.311253000000000000e+06
2.311327000000000000e+06
2.311417000000000000e+06
2.311480000000000000e+06
2.311549000000000000e+06
2.311626000000000000e+06
2.311699000000000000e+06
2.311789000000000000e+06
2.311865000000000000e+06
2.311934000000000000e+06
2.312022000000000000e+06
2.312095000000000000e+06
2.312173000000000000e+06
2.312241000000000000e+06
2.312323000000000000e+06
2.312399000000000000e+06
2.312489000000000000e+06
2.312589000000000000e+06
2.312663000000000000e+06
2.312736000000000000e+06
2.312817000000000000e+06
2.312905000000000000e+06
2.312986000000000000e+06
2.313061000000000000e+06
2.313134000000000000e+06
2.313215000000000000e+06
2.313315000000000000e+06
2.313404000000000000e+06
2.313488000000000000e+06
2.313574000000000000e+06
2.313648000000000000e+06
2.313722000000000000e+06
2.313798000000000000e+06
2.313874000000000000e+06
2.313961000000000000e+06
2.314044000000000000e+06
2.314112000000000000e+06
2.314196000000000000e+06
2.314261000000000000e+06
2.314338000000000000e+06
2.314410000000000000e+06
2.314487000000000000e+06
2.314566000000000000e+06
2.314625000000000000e+06
2.314708000000000000e+06
2.314796000000000000e+06
2.314885000000000000e+06
2.314953000000000000e+06
2.315021000000000000e+06
2.315093000000000000e+06
2.315156000000000000e+06
2.315240000000000000e+06
2.315308000000000000e+06
2.315381000000000000e+06
2.315464000000000000e+06
2.315539000000000000e+06
2.315618000000000000e+06
2.315696000000000000e+06
2.315771000000000000e+06
2.315852000000000000e+06
2.315919000000000000e+06
2.316000000000000000e+06
2.316078000000000000e+06
2.316146000000000000e+06
2.316227000000000000e+06
2.316305000000000000e+06
2.316384000000000000e+06
2.316475000000000000e+06
2.316549000000000000e+06
2.316628000000000000e+06
2.316702000000000000e+06
2.316765000000000000e+06
2.316835000000000000e+06
2.316896000000000000e+06
2.316978000000000000e+06
2.317058000000000000e+06
2.317132000000000000e+06
2.317207000000000000e+06
2.317276000000000000e+06
2.317357000000000000e+06
2.317427000000000000e+06
2.317498000000000000e+06
2.317560000000000000e+06
2.317631000000000000e+06
2.317697000000000000e+06
2.317767000000000000e+06
2.317842000000000000e+06
2.317916000000000000e+06
2.317985000000000000e+06
2.318063000000000000e+06
2.318148000000000000e+06
2.318226000000000000e+06
2.318307000000000000e+06
2.318393000000000000e+06
2.318462000000000000e+06
2.318531000000000000e+06
2.318611000000000000e+06
2.318686000000000000e+06
2.318749000000000000e+06
2.318821000000000000e+06
2.318897000000000000e+06
2.318975000000000000e+06
2.319040000000000000e+06
2.319115000000000000e+06
2.319187000000000000e+06
2.319277000000000000e+06
2.319348000000000000e+06
2.319435000000000000e+06
2.319505000000000000e+06
2.319594000000000000e+06
2.319663000000000000e+06
2.319733000000000000e+06
2.319803000000000000e+06
2.319883000000000000e+06
2.319964000000000000e+06
2.320050000000000000e+06
2.320123000000000000e+06
2.320185000000000000e+06
2.320255000000000000e+06
2.320330000000000000e+06
2.320402000000000000e+06
2.320478000000000000e+06
2.320563000000000000e+06
2.320625000000000000e+06
2.320705000000000000e+06
2.320782000000000000e+06
2.320854000000000000e+06
2.320916000000000000e+06
2.321000000000000000e+06
2.321089000000000000e+06
2.321163000000000000e+06
2.321257000000000000e+06
2.321314000000000000e+06
2.321383000000000000e+06
2.321459000000000000e+06
2.321560000000000000e+06
2.321649000000000000e+06
2.321731000000000000e+06
2.321814000000000000e+06
2.321896000000000000e+06
2.321972000000000000e+06
2.322058000000000000e+06
2.322127000000000000e+06
2.322192000000000000e+06
2.322252000000000000e+06
2.322345000000000000e+06
2.322409000000000000e+06
2.322473000000000000e+06
2.322530000000000000e+06
2.322593000000000000e+06
2.322671000000000000e+06
2.322742000000000000e+06
2.322818000000000000e+06
2.322889000000000000e+06
2.322967000000000000e+06
2.323049000000000000e+06
2.323128000000000000e+06
2.323206000000000000e+06
2.323296000000000000e+06
2.323376000000000000e+06
2.323449000000000000e+06
2.323514000000000000e+06
2.323588000000000000e+06
2.323669000000000000e+06
2.323736000000000000e+06
2.323815000000000000e+06
2.323897000000000000e+06
2.323960000000000000e+06
2.324049000000000000e+06
2.324145000000000000e+06
2.324224000000000000e+06
2.324305000000000000e+06
2.324387000000000000e+06
2.324465000000000000e+06
2.324531000000000000e+06
2.324601000000000000e+06
2.324682000000000000e+06
2.324758000000000000e+06
2.324832000000000000e+06
2.324912000000000000e+06
2.325010000000000000e+06
2.325071000000000000e+06
2.325143000000000000e+06
2.325214000000000000e+06
2.325289000000000000e+06
2.325378000000000000e+06
2.325456000000000000e+06
2.325532000000000000e+06
2.325609000000000000e+06
2.325691000000000000e+06
2.325764000000000000e+06
2.325839000000000000e+06
2.325910000000000000e+06
2.325983000000000000e+06
2.326048000000000000e+06
2.326126000000000000e+06
2.326198000000000000e+06
2.326264000000000000e+06
2.326332000000000000e+06
2.326401000000000000e+06
2.326486000000000000e+06
2.326556000000000000e+06
2.326629000000000000e+06
2.326705000000000000e+06
2.326764000000000000e+06
2.326853000000000000e+06
2.326924000000000000e+06
2.326997000000000000e+06
2.327078000000000000e+06
2.327157000000000000e+06
2.327240000000000000e+06
2.327319000000000000e+06
2.327392000000000000e+06
2.327488000000000000e+06
2.327560000000000000e+06
2.327624000000000000e+06
2.327710000000000000e+06
2.327779000000000000e+06
2.327847000000000000e+06
2.327919000000000000e+06
2.328007000000000000e+06
2.328090000000000000e+06
2.328165000000000000e+06
2.328239000000000000e+06
2.328301000000000000e+06
2.328383000000000000e+06
2.328474000000000000e+06
2.328548000000000000e+06
2.328616000000000000e+06
2.328697000000000000e+06
2.328766000000000000e+06
2.328845000000000000e+06
2.328943000000000000e+06
2.329038000000000000e+06
2.329115000000000000e+06
2.329198000000000000e+06
2.329266000000000000e+06
2.329331000000000000e+06
2.329400000000000000e+06
2.329463000000000000e+06
2.329563000000000000e+06
2.329641000000000000e+06
2.329721000000000000e+06
2.329798000000000000e+06
2.329880000000000000e+06
2.329969000000000000e+06
2.330044000000000000e+06
2.330127000000000000e+06
2.330202000000000000e+06
2.330271000000000000e+06
2.330348000000000000e+06
2.330423000000000000e+06
2.330513000000000000e+06
2.330598000000000000e+06
2.330680000000000000e+06
2.330776000000000000e+06
2.330862000000000000e+06
2.330936000000000000e+06
2.330998000000000000e+06
2.331074000000000000e+06
2.331137000000000000e+06
2.331199000000000000e+06
2.331266000000000000e+06
2.331349000000000000e+06
2.331415000000000000e+06
2.331507000000000000e+06
2.331574000000000000e+06
2.331653000000000000e+06
2.331727000000000000e+06
2.331812000000000000e+06
2.331877000000000000e+06
2.331945000000000000e+06
2.332016000000000000e+06
2.332094000000000000e+06
2.332174000000000000e+06
2.332244000000000000e+06
2.332318000000000000e+06
2.332395000000000000e+06
2.332470000000000000e+06
2.332551000000000000e+06
2.332619000000000000e+06
2.332695000000000000e+06
2.332777000000000000e+06
2.332852000000000000e+06
2.332941000000000000e+06
2.333028000000000000e+06
2.333097000000000000e+06
2.333183000000000000e+06
2.333246000000000000e+06
2.333330000000000000e+06
2.333405000000000000e+06
2.333473000000000000e+06
2.333559000000000000e+06
2.333648000000000000e+06
2.333721000000000000e+06
2.333797000000000000e+06
2.333873000000000000e+06
2.333954000000000000e+06
2.334036000000000000e+06
2.334110000000000000e+06
2.334184000000000000e+06
2.334250000000000000e+06
2.334329000000000000e+06
2.334417000000000000e+06
2.334486000000000000e+06
2.334564000000000000e+06
2.334638000000000000e+06
2.334707000000000000e+06
2.334796000000000000e+06
2.334872000000000000e+06
2.334944000000000000e+06
2.335005000000000000e+06
2.335081000000000000e+06
2.335169000000000000e+06
2.335251000000000000e+06
2.335326000000000000e+06
2.335411000000000000e+06
2.335518000000000000e+06
2.335607000000000000e+06
2.335688000000000000e+06
2.335770000000000000e+06
2.335845000000000000e+06
2.335913000000000000e+06
2.335982000000000000e+06
2.336070000000000000e+06
2.336147000000000000e+06
2.336216000000000000e+06
2.336283000000000000e+06
2.336363000000000000e+06
2.336442000000000000e+06
2.336507000000000000e+06
2.336574000000000000e+06
2.336634000000000000e+06
2.336710000000000000e+06
2.336780000000000000e+06
2.336848000000000000e+06
2.336937000000000000e+06
2.337015000000000000e+06
2.337095000000000000e+06
2.337179000000000000e+06
2.337251000000000000e+06
2.337325000000000000e+06
2.337398000000000000e+06
2.337482000000000000e+06
2.337571000000000000e+06
2.337641000000000000e+06
2.337705000000000000e+06
2.337775000000000000e+06
2.337856000000000000e+06
2.337929000000000000e+06
2.338003000000000000e+06
2.338078000000000000e+06
2.338146000000000000e+06
2.338232000000000000e+06
2.338320000000000000e+06
2.338418000000000000e+06
2.338510000000000000e+06
2.338597000000000000e+06
2.338678000000000000e+06
2.338755000000000000e+06
2.338830000000000000e+06
2.338915000000000000e+06
2.338992000000000000e+06
2.339078000000000000e+06
2.339151000000000000e+06
2.339222000000000000e+06
2.339293000000000000e+06
2.339353000000000000e+06
2.339428000000000000e+06
2.339498000000000000e+06
2.339554000000000000e+06
2.339623000000000000e+06
2.339696000000000000e+06
2.339770000000000000e+06
2.339830000000000000e+06
2.339902000000000000e+06
2.339972000000000000e+06
2.340043000000000000e+06
2.340133000000000000e+06
2.340204000000000000e+06
2.340289000000000000e+06
2.340364000000000000e+06
2.340430000000000000e+06
2.340512000000000000e+06
2.340603000000000000e+06
2.340683000000000000e+06
2.340756000000000000e+06
2.340846000000000000e+06
2.340921000000000000e+06
2.341004000000000000e+06
2.341075000000000000e+06
2.341143000000000000e+06
2.341208000000000000e+06
2.341263000000000000e+06
2.341341000000000000e+06
2.341428000000000000e+06
2.341495000000000000e+06
2.341569000000000000e+06
2.341632000000000000e+06
2.341716000000000000e+06
2.341794000000000000e+06
2.341865000000000000e+06
2.341943000000000000e+06
2.342029000000000000e+06
2.342114000000000000e+06
2.342187000000000000e+06
2.342260000000000000e+06
2.342340000000000000e+06
2.342419000000000000e+06
2.342495000000000000e+06
2.342574000000000000e+06
2.342654000000000000e+06
2.342721000000000000e+06
2.342786000000000000e+06
2.342851000000000000e+06
2.342911000000000000e+06
2.343001000000000000e+06
2.343094000000000000e+06
2.343159000000000000e+06
2.343236000000000000e+06
2.343305000000000000e+06
2.343377000000000000e+06
2.343472000000000000e+06
2.343544000000000000e+06
2.343616000000000000e+06
2.343693000000000000e+06
2.343758000000000000e+06
2.343835000000000000e+06
2.343918000000000000e+06
2.343998000000000000e+06
2.344071000000000000e+06
2.344154000000000000e+06
2.344229000000000000e+06
2.344315000000000000e+06
2.344395000000000000e+06
2.344471000000000000e+06
2.344544000000000000e+06
2.344613000000000000e+06
2.344683000000000000e+06
2.344760000000000000e+06
2.344838000000000000e+06
2.344902000000000000e+06
2.344968000000000000e+06
2.345043000000000000e+06
2.345130000000000000e+06
2.345209000000000000e+06
2.345290000000000000e+06
2.345352000000000000e+06
2.345427000000000000e+06
2.345497000000000000e+06
2.345564000000000000e+06
2.345627000000000000e+06
2.345711000000000000e+06
2.345789000000000000e+06
2.345865000000000000e+06
2.345931000000000000e+06
2.346013000000000000e+06
2.346086000000000000e+06
2.346154000000000000e+06
2.346247000000000000e+06
2.346308000000000000e+06
2.346365000000000000e+06
2.346458000000000000e+06
2.346536000000000000e+06
2.346618000000000000e+06
2.346690000000000000e+06
2.346748000000000000e+06
2.346822000000000000e+06
2.346897000000000000e+06
2.346975000000000000e+06
2.347055000000000000e+06
2.347118000000000000e+06
2.347197000000000000e+06
2.347273000000000000e+06
2.347365000000000000e+06
2.347444000000000000e+06
2.347518000000000000e+06
2.347586000000000000e+06
2.347659000000000000e+06
2.347729000000000000e+06
2.347808000000000000e+06
2.347885000000000000e+06
2.347951000000000000e+06
2.348034000000000000e+06
2.348113000000000000e+06
2.348185000000000000e+06
2.348263000000000000e+06
2.348348000000000000e+06
2.348413000000000000e+06
2.348477000000000000e+06
2.348566000000000000e+06
2.348650000000000000e+06
2.348729000000000000e+06
2.348796000000000000e+06
2.348872000000000000e+06
2.348949000000000000e+06
2.349014000000000000e+06
2.349088000000000000e+06
2.349164000000000000e+06
2.349241000000000000e+06
2.349315000000000000e+06
2.349385000000000000e+06
2.349466000000000000e+06
2.349543000000000000e+06
2.349609000000000000e+06
2.349697000000000000e+06
2.349762000000000000e+06
2.349833000000000000e+06
2.349904000000000000e+06
2.349989000000000000e+06
2.350057000000000000e+06
2.350133000000000000e+06
2.350217000000000000e+06
2.350278000000000000e+06
2.350354000000000000e+06
2.350436000000000000e+06
2.350501000000000000e+06
2.350579000000000000e+06
2.350650000000000000e+06
2.350736000000000000e+06
2.350804000000000000e+06
2.350883000000000000e+06
2.350961000000000000e+06
2.351031000000000000e+06
2.351103000000000000e+06
2.351174000000000000e+06
2.351243000000000000e+06
2.351316000000000000e+06
2.351387000000000000e+06
2.351472000000000000e+06
2.351548000000000000e+06
2.351626000000000000e+06
2.351692000000000000e+06
2.351772000000000000e+06
2.351852000000000000e+06
2.351917000000000000e+06
2.351989000000000000e+06
2.352072000000000000e+06
2.352150000000000000e+06
2.352221000000000000e+06
2.352309000000000000e+06
2.352378000000000000e+06
2.352461000000000000e+06
2.352524000000000000e+06
2.352593000000000000e+06
2.352671000000000000e+06
2.352745000000000000e+06
2.352814000000000000e+06
2.352877000000000000e+06
2.352957000000000000e+06
2.353026000000000000e+06
2.353104000000000000e+06
2.353172000000000000e+06
2.353257000000000000e+06
2.353332000000000000e+06
2.353397000000000000e+06
2.353464000000000000e+06
2.353535000000000000e+06
2.353616000000000000e+06
2.353669000000000000e+06
2.353738000000000000e+06
2.353820000000000000e+06
2.353887000000000000e+06
2.353958000000000000e+06
2.354037000000000000e+06
2.354112000000000000e+06
2.354184000000000000e+06
2.354252000000000000e+06
2.354318000000000000e+06
2.354392000000000000e+06
2.354454000000000000e+06
2.354524000000000000e+06
2.354596000000000000e+06
2.354672000000000000e+06
2.354748000000000000e+06
2.354831000000000000e+06
2.354901000000000000e+06
2.354971000000000000e+06
2.355044000000000000e+06
2.355129000000000000e+06
2.355213000000000000e+06
2.355294000000000000e+06
2.355364000000000000e+06
2.355440000000000000e+06
2.355528000000000000e+06
2.355606000000000000e+06
2.355688000000000000e+06
2.355774000000000000e+06
2.355845000000000000e+06
2.355905000000000000e+06
2.355990000000000000e+06
2.356051000000000000e+06
2.356137000000000000e+06
2.356207000000000000e+06
2.356292000000000000e+06
2.356372000000000000e+06
2.356438000000000000e+06
2.356521000000000000e+06
2.356605000000000000e+06
2.356667000000000000e+06
2.356737000000000000e+06
2.356810000000000000e+06
2.356895000000000000e+06
2.356966000000000000e+06
2.357036000000000000e+06
2.357092000000000000e+06
2.357163000000000000e+06
2.357229000000000000e+06
2.357286000000000000e+06
2.357374000000000000e+06
2.357445000000000000e+06
2.357505000000000000e+06
2.357571000000000000e+06
2.357640000000000000e+06
2.357719000000000000e+06
2.357790000000000000e+06
2.357844000000000000e+06
2.357918000000000000e+06
2.357989000000000000e+06
2.358059000000000000e+06
2.358120000000000000e+06
2.358176000000000000e+06
2.358263000000000000e+06
2.358348000000000000e+06
2.358419000000000000e+06
2.358491000000000000e+06
2.358580000000000000e+06
2.358653000000000000e+06
2.358736000000000000e+06
2.358813000000000000e+06
2.358885000000000000e+06
2.358960000000000000e+06
2.359036000000000000e+06
2.359111000000000000e+06
2.359176000000000000e+06
2.359257000000000000e+06
2.359342000000000000e+06
2.359408000000000000e+06
2.359480000000000000e+06
2.359549000000000000e+06
2.359613000000000000e+06
2.359690000000000000e+06
2.359747000000000000e+06
2.359840000000000000e+06
2.359904000000000000e+06
2.359984000000000000e+06
2.360063000000000000e+06
2.360131000000000000e+06
2.360190000000000000e+06
2.360283000000000000e+06
2.360366000000000000e+06
2.360439000000000000e+06
2.360513000000000000e+06
2.360584000000000000e+06
2.360659000000000000e+06
2.360759000000000000e+06
2.360820000000000000e+06
2.360879000000000000e+06
2.360961000000000000e+06
2.361044000000000000e+06
2.361110000000000000e+06
2.361184000000000000e+06
2.361259000000000000e+06
2.361334000000000000e+06
2.361406000000000000e+06
2.361471000000000000e+06
2.361531000000000000e+06
2.361598000000000000e+06
2.361673000000000000e+06
2.361776000000000000e+06
2.361852000000000000e+06
2.361912000000000000e+06
2.361977000000000000e+06
2.362048000000000000e+06
2.362109000000000000e+06
2.362189000000000000e+06
2.362253000000000000e+06
2.362319000000000000e+06
2.362379000000000000e+06
2.362454000000000000e+06
2.362540000000000000e+06
2.362615000000000000e+06
2.362681000000000000e+06
2.362765000000000000e+06
2.362829000000000000e+06
2.362894000000000000e+06
2.362955000000000000e+06
2.363037000000000000e+06
2.363121000000000000e+06
2.363192000000000000e+06
2.363270000000000000e+06
2.363344000000000000e+06
2.363427000000000000e+06
2.363491000000000000e+06
2.363573000000000000e+06
2.363655000000000000e+06
2.363740000000000000e+06
2.363816000000000000e+06
2.363892000000000000e+06
2.363973000000000000e+06
2.364048000000000000e+06
2.364133000000000000e+06
2.364209000000000000e+06
2.364288000000000000e+06
2.364371000000000000e+06
2.364457000000000000e+06
2.364528000000000000e+06
2.364611000000000000e+06
2.364685000000000000e+06
2.364770000000000000e+06
2.364833000000000000e+06
2.364890000000000000e+06
2.364964000000000000e+06
2.365026000000000000e+06
2.365088000000000000e+06
2.365159000000000000e+06
2.365240000000000000e+06
2.365318000000000000e+06
2.365387000000000000e+06
2.365463000000000000e+06
2.365540000000000000e+06
2.365616000000000000e+06
2.365684000000000000e+06
2.365756000000000000e+06
2.365829000000000000e+06
2.365900000000000000e+06
2.365972000000000000e+06
2.366048000000000000e+06
2.366119000000000000e+06
2.366194000000000000e+06
2.366270000000000000e+06
2.366343000000000000e+06
2.366436000000000000e+06
2.366492000000000000e+06
2.366563000000000000e+06
2.366635000000000000e+06
2.366705000000000000e+06
2.366783000000000000e+06
2.366852000000000000e+06
2.366925000000000000e+06
2.367015000000000000e+06
2.367104000000000000e+06
2.367192000000000000e+06
2.367262000000000000e+06
2.367346000000000000e+06
2.367426000000000000e+06
2.367502000000000000e+06
2.367580000000000000e+06
2.367649000000000000e+06
2.367737000000000000e+06
2.367805000000000000e+06
2.367855000000000000e+06
2.367939000000000000e+06
2.368018000000000000e+06
2.368074000000000000e+06
2.368146000000000000e+06
2.368239000000000000e+06
2.368339000000000000e+06
2.368401000000000000e+06
2.368472000000000000e+06
2.368547000000000000e+06
2.368621000000000000e+06
2.368702000000000000e+06
2.368775000000000000e+06
2.368867000000000000e+06
2.368927000000000000e+06
2.368994000000000000e+06
2.369076000000000000e+06
2.369164000000000000e+06
2.369231000000000000e+06
2.369306000000000000e+06
2.369385000000000000e+06
2.369456000000000000e+06
2.369546000000000000e+06
2.369607000000000000e+06
2.369688000000000000e+06
2.369765000000000000e+06
2.369835000000000000e+06
2.369914000000000000e+06
2.369987000000000000e+06
2.370057000000000000e+06
2.370126000000000000e+06
2.370188000000000000e+06
2.370261000000000000e+06
2.370327000000000000e+06
2.370393000000000000e+06
2.370466000000000000e+06
2.370553000000000000e+06
2.370622000000000000e+06
2.370677000000000000e+06
2.370737000000000000e+06
2.370820000000000000e+06
2.370892000000000000e+06
2.370949000000000000e+06
2.371036000000000000e+06
2.371122000000000000e+06
2.371186000000000000e+06
2.371273000000000000e+06
2.371344000000000000e+06
2.371432000000000000e+06
2.371508000000000000e+06
2.371581000000000000e+06
2.371655000000000000e+06
2.371737000000000000e+06
2.371809000000000000e+06
2.371886000000000000e+06
2.371950000000000000e+06
2.372011000000000000e+06
2.372078000000000000e+06
2.372146000000000000e+06
2.372215000000000000e+06
2.372280000000000000e+06
2.372360000000000000e+06
2.372427000000000000e+06
2.372495000000000000e+06
2.372563000000000000e+06
2.372629000000000000e+06
2.372700000000000000e+06
2.372780000000000000e+06
2.372854000000000000e+06
2.372921000000000000e+06
2.372986000000000000e+06
2.373047000000000000e+06
2.373119000000000000e+06
2.373200000000000000e+06
2.373268000000000000e+06
2.373329000000000000e+06
2.373391000000000000e+06
2.373456000000000000e+06
2.373523000000000000e+06
2.373598000000000000e+06
2.373679000000000000e+06
2.373769000000000000e+06
2.373843000000000000e+06
2.373905000000000000e+06
2.373993000000000000e+06
2.374058000000000000e+06
2.374134000000000000e+06
2.374217000000000000e+06
2.374285000000000000e+06
2.374360000000000000e+06
2.374420000000000000e+06
2.374485000000000000e+06
2.374552000000000000e+06
2.374623000000000000e+06
2.374713000000000000e+06
2.374775000000000000e+06
2.374835000000000000e+06
2.374911000000000000e+06
2.374993000000000000e+06
2.375060000000000000e+06
2.375125000000000000e+06
2.375200000000000000e+06
2.375282000000000000e+06
2.375356000000000000e+06
2.375423000000000000e+06
2.375494000000000000e+06
2.375564000000000000e+06
2.375636000000000000e+06
2.375707000000000000e+06
2.375776000000000000e+06
2.375848000000000000e+06
2.375904000000000000e+06
2.375962000000000000e+06
2.376046000000000000e+06
2.376115000000000000e+06
2.376181000000000000e+06
2.376237000000000000e+06
2.376319000000000000e+06
2.376394000000000000e+06
2.376461000000000000e+06
2.376523000000000000e+06
2.376608000000000000e+06
2.376658000000000000e+06
2.376732000000000000e+06
2.376800000000000000e+06
2.376867000000000000e+06
2.376927000000000000e+06
2.377012000000000000e+06
2.377078000000000000e+06
2.377152000000000000e+06
2.377231000000000000e+06
2.377307000000000000e+06
2.377374000000000000e+06
2.377449000000000000e+06
2.377494000000000000e+06
2.377573000000000000e+06
2.377651000000000000e+06
2.377728000000000000e+06
2.377797000000000000e+06
2.377877000000000000e+06
2.377948000000000000e+06
2.378012000000000000e+06
2.378080000000000000e+06
2.378151000000000000e+06
2.378221000000000000e+06
2.378300000000000000e+06
2.378377000000000000e+06
2.378449000000000000e+06
2.378540000000000000e+06
2.378632000000000000e+06
2.378703000000000000e+06
2.378782000000000000e+06
2.378840000000000000e+06
2.378915000000000000e+06
2.378978000000000000e+06
2.379055000000000000e+06
2.379133000000000000e+06
2.379206000000000000e+06
2.379281000000000000e+06
2.379350000000000000e+06
2.379416000000000000e+06
2.379499000000000000e+06
2.379582000000000000e+06
2.379645000000000000e+06
2.379720000000000000e+06
2.379805000000000000e+06
2.379872000000000000e+06
2.379953000000000000e+06
2.380038000000000000e+06
2.380113000000000000e+06
2.380190000000000000e+06
2.380259000000000000e+06
2.380345000000000000e+06
2.380414000000000000e+06
2.380498000000000000e+06
2.380576000000000000e+06
2.380647000000000000e+06
2.380719000000000000e+06
2.380783000000000000e+06
2.380845000000000000e+06
2.380924000000000000e+06
2.380996000000000000e+06
2.381071000000000000e+06
2.381143000000000000e+06
2.381202000000000000e+06
2.381296000000000000e+06
2.381369000000000000e+06
2.381440000000000000e+06
2.381514000000000000e+06
2.381589000000000000e+06
2.381663000000000000e+06
2.381732000000000000e+06
2.381816000000000000e+06
2.381901000000000000e+06
2.381977000000000000e+06
2.382056000000000000e+06
2.382134000000000000e+06
2.382208000000000000e+06
2.382281000000000000e+06
2.382357000000000000e+06
2.382434000000000000e+06
2.382506000000000000e+06
2.382572000000000000e+06
2.382641000000000000e+06
2.382726000000000000e+06
2.382805000000000000e+06
2.382901000000000000e+06
2.382969000000000000e+06
2.383042000000000000e+06
2.383112000000000000e+06
2.383202000000000000e+06
2.383270000000000000e+06
2.383329000000000000e+06
2.383401000000000000e+06
2.383469000000000000e+06
2.383548000000000000e+06
2.383634000000000000e+06
2.383703000000000000e+06
2.383779000000000000e+06
2.383847000000000000e+06
2.383922000000000000e+06
2.383999000000000000e+06
2.384060000000000000e+06
2.384139000000000000e+06
2.384222000000000000e+06
2.384299000000000000e+06
2.384381000000000000e+06
2.384444000000000000e+06
2.384511000000000000e+06
2.384575000000000000e+06
2.384634000000000000e+06
2.384728000000000000e+06
2.384802000000000000e+06
2.384872000000000000e+06
2.384934000000000000e+06
2.385003000000000000e+06
2.385080000000000000e+06
2.385144000000000000e+06
2.385213000000000000e+06
2.385274000000000000e+06
2.385340000000000000e+06
2.385414000000000000e+06
2.385492000000000000e+06
2.385556000000000000e+06
2.385642000000000000e+06
2.385718000000000000e+06
2.385790000000000000e+06
2.385882000000000000e+06
2.385966000000000000e+06
2.386054000000000000e+06
2.386129000000000000e+06
2.386208000000000000e+06
2.386286000000000000e+06
2.386349000000000000e+06
2.386430000000000000e+06
2.386504000000000000e+06
2.386575000000000000e+06
2.386664000000000000e+06
2.386734000000000000e+06
2.386802000000000000e+06
2.386875000000000000e+06
2.386946000000000000e+06
2.387017000000000000e+06
2.387085000000000000e+06
2.387144000000000000e+06
2.387212000000000000e+06
2.387296000000000000e+06
2.387362000000000000e+06
2.387428000000000000e+06
2.387503000000000000e+06
2.387575000000000000e+06
2.387655000000000000e+06
2.387732000000000000e+06
2.387800000000000000e+06
2.387856000000000000e+06
2.387929000000000000e+06
2.388011000000000000e+06
2.388084000000000000e+06
2.388161000000000000e+06
2.388233000000000000e+06
2.388315000000000000e+06
2.388393000000000000e+06
2.388470000000000000e+06
2.388535000000000000e+06
2.388613000000000000e+06
2.388688000000000000e+06
2.388770000000000000e+06
2.388837000000000000e+06
2.388905000000000000e+06
2.388979000000000000e+06
2.389056000000000000e+06
2.389141000000000000e+06
2.389216000000000000e+06
2.389269000000000000e+06
2.389349000000000000e+06
2.389414000000000000e+06
2.389474000000000000e+06
2.389551000000000000e+06
2.389641000000000000e+06
2.389718000000000000e+06
2.389787000000000000e+06
2.389867000000000000e+06
2.389942000000000000e+06
2.390005000000000000e+06
2.390089000000000000e+06
2.390171000000000000e+06
2.390243000000000000e+06
2.390328000000000000e+06
2.390405000000000000e+06
2.390477000000000000e+06
2.390568000000000000e+06
2.390631000000000000e+06
2.390698000000000000e+06
2.390762000000000000e+06
2.390831000000000000e+06
2.390902000000000000e+06
2.390971000000000000e+06
2.391037000000000000e+06
2.391106000000000000e+06
2.391168000000000000e+06
2.391256000000000000e+06
2.391330000000000000e+06
2.391390000000000000e+06
2.391461000000000000e+06
2.391534000000000000e+06
2.391596000000000000e+06
2.391659000000000000e+06
2.391719000000000000e+06
2.391801000000000000e+06
2.391866000000000000e+06
2.391941000000000000e+06
2.392023000000000000e+06
2.392089000000000000e+06
2.392167000000000000e+06
2.392252000000000000e+06
2.392326000000000000e+06
2.392396000000000000e+06
2.392467000000000000e+06
2.392552000000000000e+06
2.392621000000000000e+06
2.392690000000000000e+06
2.392774000000000000e+06
2.392860000000000000e+06
2.392928000000000000e+06
2.392986000000000000e+06
2.393056000000000000e+06
2.393130000000000000e+06
2.393193000000000000e+06
2.393271000000000000e+06
2.393347000000000000e+06
2.393407000000000000e+06
2.393491000000000000e+06
2.393563000000000000e+06
2.393636000000000000e+06
2.393712000000000000e+06
2.393773000000000000e+06
2.393857000000000000e+06
2.393930000000000000e+06
2.393986000000000000e+06
2.394053000000000000e+06
2.394112000000000000e+06
2.394178000000000000e+06
2.394252000000000000e+06
2.394322000000000000e+06
2.394405000000000000e+06
2.394475000000000000e+06
2.394550000000000000e+06
2.394624000000000000e+06
2.394702000000000000e+06
2.394781000000000000e+06
2.394853000000000000e+06
2.394923000000000000e+06
2.394993000000000000e+06
2.395062000000000000e+06
2.395144000000000000e+06
2.395223000000000000e+06
2.395295000000000000e+06
2.395377000000000000e+06
2.395447000000000000e+06
2.395514000000000000e+06
2.395578000000000000e+06
2.395666000000000000e+06
2.395733000000000000e+06
2.395810000000000000e+06
2.395905000000000000e+06
2.395974000000000000e+06
2.396060000000000000e+06
2.396128000000000000e+06
2.396192000000000000e+06
2.396288000000000000e+06
2.396364000000000000e+06
2.396439000000000000e+06
2.396511000000000000e+06
2.396597000000000000e+06
2.396660000000000000e+06
2.396736000000000000e+06
2.396806000000000000e+06
2.396871000000000000e+06
2.396943000000000000e+06
2.397033000000000000e+06
2.397100000000000000e+06
2.397169000000000000e+06
2.397246000000000000e+06
2.397321000000000000e+06
2.397411000000000000e+06
2.397483000000000000e+06
2.397562000000000000e+06
2.397632000000000000e+06
2.397698000000000000e+06
2.397776000000000000e+06
2.397854000000000000e+06
2.397938000000000000e+06
2.398003000000000000e+06
2.398077000000000000e+06
2.398159000000000000e+06
2.398223000000000000e+06
2.398291000000000000e+06
2.398362000000000000e+06
2.398442000000000000e+06
2.398516000000000000e+06
2.398582000000000000e+06
2.398655000000000000e+06
2.398719000000000000e+06
2.398781000000000000e+06
2.398848000000000000e+06
2.398917000000000000e+06
2.398994000000000000e+06
2.399071000000000000e+06
2.399145000000000000e+06
2.399224000000000000e+06
2.399287000000000000e+06
2.399340000000000000e+06
2.399422000000000000e+06
2.399495000000000000e+06
2.399562000000000000e+06
2.399635000000000000e+06
2.399708000000000000e+06
2.399786000000000000e+06
2.399853000000000000e+06
2.399924000000000000e+06
2.400007000000000000e+06
2.400073000000000000e+06
2.400142000000000000e+06
2.400199000000000000e+06
2.400259000000000000e+06
2.400322000000000000e+06
2.400404000000000000e+06
2.400482000000000000e+06
2.400560000000000000e+06
2.400621000000000000e+06
2.400694000000000000e+06
2.400757000000000000e+06
2.400828000000000000e+06
2.400901000000000000e+06
2.400978000000000000e+06
2.401050000000000000e+06
2.401118000000000000e+06
2.401180000000000000e+06
2.401261000000000000e+06
2.401353000000000000e+06
2.401420000000000000e+06
2.401505000000000000e+06
2.401584000000000000e+06
2.401648000000000000e+06
2.401723000000000000e+06
2.401792000000000000e+06
2.401861000000000000e+06
2.401931000000000000e+06
2.402029000000000000e+06
2.402120000000000000e+06
2.402185000000000000e+06
2.402266000000000000e+06
2.402322000000000000e+06
2.402385000000000000e+06
2.402457000000000000e+06
2.402517000000000000e+06
2.402588000000000000e+06
2.402666000000000000e+06
2.402732000000000000e+06
2.402788000000000000e+06
2.402845000000000000e+06
2.402916000000000000e+06
2.402986000000000000e+06
2.403073000000000000e+06
2.403132000000000000e+06
2.403195000000000000e+06
2.403274000000000000e+06
2.403338000000000000e+06
2.403388000000000000e+06
2.403464000000000000e+06
2.403536000000000000e+06
2.403617000000000000e+06
2.403681000000000000e+06
2.403752000000000000e+06
2.403833000000000000e+06
2.403902000000000000e+06
2.403984000000000000e+06
2.404067000000000000e+06
2.404142000000000000e+06
2.404216000000000000e+06
2.404289000000000000e+06
2.404359000000000000e+06
2.404425000000000000e+06
2.404505000000000000e+06
2.404573000000000000e+06
2.404649000000000000e+06
2.404727000000000000e+06
2.404796000000000000e+06
2.404869000000000000e+06
2.404960000000000000e+06
2.405034000000000000e+06
2.405095000000000000e+06
2.405160000000000000e+06
2.405230000000000000e+06
2.405304000000000000e+06
2.405372000000000000e+06
2.405431000000000000e+06
2.405505000000000000e+06
2.405574000000000000e+06
2.405641000000000000e+06
2.405717000000000000e+06
2.405786000000000000e+06
2.405855000000000000e+06
2.405922000000000000e+06
2.405996000000000000e+06
2.406058000000000000e+06
2.406141000000000000e+06
2.406216000000000000e+06
2.406291000000000000e+06
2.406359000000000000e+06
2.406426000000000000e+06
2.406502000000000000e+06
2.406594000000000000e+06
2.406663000000000000e+06
2.406738000000000000e+06
2.406811000000000000e+06
2.406875000000000000e+06
2.406959000000000000e+06
2.407029000000000000e+06
2.407094000000000000e+06
2.407171000000000000e+06
2.407232000000000000e+06
2.407313000000000000e+06
2.407398000000000000e+06
2.407467000000000000e+06
2.407531000000000000e+06
2.407596000000000000e+06
2.407682000000000000e+06
2.407757000000000000e+06
2.407831000000000000e+06
2.407894000000000000e+06
2.407966000000000000e+06
2.408039000000000000e+06
2.408119000000000000e+06
2.408192000000000000e+06
2.408257000000000000e+06
2.408333000000000000e+06
2.408389000000000000e+06
2.408446000000000000e+06
2.408519000000000000e+06
2.408589000000000000e+06
2.408653000000000000e+06
2.408726000000000000e+06
2.408794000000000000e+06
2.408865000000000000e+06
2.408937000000000000e+06
2.409015000000000000e+06
2.409091000000000000e+06
2.409163000000000000e+06
2.409230000000000000e+06
2.409303000000000000e+06
2.409375000000000000e+06
2.409453000000000000e+06
2.409522000000000000e+06
2.409604000000000000e+06
2.409675000000000000e+06
2.409732000000000000e+06
2.409800000000000000e+06
2.409885000000000000e+06
2.409951000000000000e+06
2.410029000000000000e+06
2.410103000000000000e+06
2.410171000000000000e+06
2.410242000000000000e+06
2.410325000000000000e+06
2.410402000000000000e+06
2.410462000000000000e+06
2.410523000000000000e+06
2.410608000000000000e+06
2.410690000000000000e+06
2.410765000000000000e+06
2.410854000000000000e+06
2.410926000000000000e+06
2.411007000000000000e+06
2.411082000000000000e+06
2.411156000000000000e+06
2.411216000000000000e+06
2.411278000000000000e+06
2.411351000000000000e+06
2.411436000000000000e+06
2.411528000000000000e+06
2.411610000000000000e+06
2.411666000000000000e+06
2.411751000000000000e+06
2.411809000000000000e+06
2.411871000000000000e+06
2.411947000000000000e+06
2.412017000000000000e+06
2.412079000000000000e+06
2.412161000000000000e+06
2.412220000000000000e+06
2.412290000000000000e+06
2.412359000000000000e+06
2.412434000000000000e+06
2.412508000000000000e+06
2.412587000000000000e+06
2.412683000000000000e+06
2.412749000000000000e+06
2.412809000000000000e+06
2.412884000000000000e+06
2.412963000000000000e+06
2.413039000000000000e+06
2.413117000000000000e+06
2.413178000000000000e+06
2.413244000000000000e+06
2.413308000000000000e+06
2.413390000000000000e+06
2.413468000000000000e+06
2.413547000000000000e+06
2.413617000000000000e+06
2.413703000000000000e+06
2.413780000000000000e+06
2.413860000000000000e+06
2.413944000000000000e+06
2.414018000000000000e+06
2.414090000000000000e+06
2.414158000000000000e+06
2.414250000000000000e+06
2.414312000000000000e+06
2.414393000000000000e+06
2.414451000000000000e+06
2.414525000000000000e+06
2.414586000000000000e+06
2.414655000000000000e+06
2.414719000000000000e+06
2.414786000000000000e+06
2.414866000000000000e+06
2.414938000000000000e+06
2.415024000000000000e+06
2.415082000000000000e+06
2.415151000000000000e+06
2.415230000000000000e+06
2.415308000000000000e+06
2.415388000000000000e+06
2.415464000000000000e+06
2.415543000000000000e+06
2.415614000000000000e+06
2.415696000000000000e+06
2.415767000000000000e+06
2.415843000000000000e+06
2.415919000000000000e+06
2.415982000000000000e+06
2.416051000000000000e+06
2.416109000000000000e+06
2.416185000000000000e+06
2.416259000000000000e+06
2.416328000000000000e+06
2.416423000000000000e+06
2.416485000000000000e+06
2.416545000000000000e+06
2.416617000000000000e+06
2.416682000000000000e+06
2.416747000000000000e+06
2.416834000000000000e+06
2.416910000000000000e+06
2.416985000000000000e+06
2.417050000000000000e+06
2.417122000000000000e+06
2.417191000000000000e+06
2.417267000000000000e+06
2.417353000000000000e+06
2.417436000000000000e+06
2.417512000000000000e+06
2.417578000000000000e+06
2.417645000000000000e+06
2.417724000000000000e+06
2.417780000000000000e+06
2.417849000000000000e+06
2.417913000000000000e+06
2.417992000000000000e+06
2.418062000000000000e+06
2.418132000000000000e+06
2.418195000000000000e+06
2.418257000000000000e+06
2.418321000000000000e+06
2.418394000000000000e+06
2.418457000000000000e+06
2.418529000000000000e+06
2.418610000000000000e+06
2.418679000000000000e+06
2.418750000000000000e+06
2.418829000000000000e+06
2.418902000000000000e+06
2.418972000000000000e+06
2.419041000000000000e+06
2.419111000000000000e+06
2.419172000000000000e+06
2.419253000000000000e+06
2.419341000000000000e+06
2.419418000000000000e+06
2.419495000000000000e+06
2.419570000000000000e+06
2.419641000000000000e+06
2.419706000000000000e+06
2.419761000000000000e+06
2.419839000000000000e+06
2.419903000000000000e+06
2.419972000000000000e+06
2.420040000000000000e+06
2.420102000000000000e+06
2.420169000000000000e+06
2.420236000000000000e+06
2.420290000000000000e+06
2.420355000000000000e+06
2.420417000000000000e+06
2.420497000000000000e+06
2.420567000000000000e+06
2.420640000000000000e+06
2.420718000000000000e+06
2.420798000000000000e+06
2.420862000000000000e+06
2.420930000000000000e+06
2.421007000000000000e+06
2.421076000000000000e+06
2.421144000000000000e+06
2.421206000000000000e+06
2.421284000000000000e+06
2.421346000000000000e+06
2.421420000000000000e+06
2.421484000000000000e+06
2.421547000000000000e+06
2.421615000000000000e+06
2.421695000000000000e+06
2.421764000000000000e+06
2.421835000000000000e+06
2.421906000000000000e+06
2.421972000000000000e+06
2.422030000000000000e+06
2.422103000000000000e+06
2.422168000000000000e+06
2.422253000000000000e+06
2.422320000000000000e+06
2.422388000000000000e+06
2.422452000000000000e+06
2.422522000000000000e+06
2.422584000000000000e+06
2.422648000000000000e+06
2.422717000000000000e+06
2.422782000000000000e+06
2.422866000000000000e+06
2.422933000000000000e+06
2.423007000000000000e+06
2.423063000000000000e+06
2.423140000000000000e+06
2.423223000000000000e+06
2.423304000000000000e+06
2.423374000000000000e+06
2.423452000000000000e+06
2.423524000000000000e+06
2.423577000000000000e+06
2.423633000000000000e+06
2.423700000000000000e+06
2.423767000000000000e+06
2.423825000000000000e+06
2.423896000000000000e+06
2.423966000000000000e+06
2.424029000000000000e+06
2.424084000000000000e+06
2.424156000000000000e+06
2.424229000000000000e+06
2.424314000000000000e+06
2.424402000000000000e+06
2.424473000000000000e+06
2.424545000000000000e+06
2.424626000000000000e+06
2.424705000000000000e+06
2.424780000000000000e+06
2.424845000000000000e+06
2.424908000000000000e+06
2.424972000000000000e+06
2.425044000000000000e+06
2.425111000000000000e+06
2.425181000000000000e+06
2.425259000000000000e+06
2.425311000000000000e+06
2.425379000000000000e+06
2.425458000000000000e+06
2.425535000000000000e+06
2.425627000000000000e+06
2.425695000000000000e+06
2.425760000000000000e+06
2.425829000000000000e+06
2.425894000000000000e+06
2.425979000000000000e+06
2.426057000000000000e+06
2.426132000000000000e+06
2.426201000000000000e+06
2.426274000000000000e+06
2.426334000000000000e+06
2.426408000000000000e+06
2.426470000000000000e+06
2.426539000000000000e+06
2.426595000000000000e+06
2.426664000000000000e+06
2.426736000000000000e+06
2.426794000000000000e+06
2.426861000000000000e+06
2.426924000000000000e+06
2.426997000000000000e+06
2.427081000000000000e+06
2.427147000000000000e+06
2.427218000000000000e+06
2.427288000000000000e+06
2.427367000000000000e+06
2.427425000000000000e+06
2.427501000000000000e+06
2.427582000000000000e+06
2.427644000000000000e+06
2.427721000000000000e+06
2.427791000000000000e+06
2.427886000000000000e+06
2.427952000000000000e+06
2.428024000000000000e+06
2.428089000000000000e+06
2.428166000000000000e+06
2.428231000000000000e+06
2.428302000000000000e+06
2.428352000000000000e+06
2.428426000000000000e+06
2.428504000000000000e+06
2.428576000000000000e+06
2.428642000000000000e+06
2.428727000000000000e+06
2.428806000000000000e+06
2.428871000000000000e+06
2.428946000000000000e+06
2.429028000000000000e+06
2.429103000000000000e+06
2.429162000000000000e+06
2.429236000000000000e+06
2.429309000000000000e+06
2.429380000000000000e+06
2.429453000000000000e+06
2.429518000000000000e+06
2.429592000000000000e+06
2.429662000000000000e+06
2.429740000000000000e+06
2.429814000000000000e+06
2.429898000000000000e+06
2.429973000000000000e+06
2.430044000000000000e+06
2.430115000000000000e+06
2.430189000000000000e+06
2.430265000000000000e+06
2.430342000000000000e+06
2.430407000000000000e+06
2.430471000000000000e+06
2.430545000000000000e+06
2.430622000000000000e+06
2.430699000000000000e+06
2.430766000000000000e+06
2.430841000000000000e+06
2.430908000000000000e+06
2.430976000000000000e+06
2.431029000000000000e+06
2.431114000000000000e+06
2.431188000000000000e+06
2.431257000000000000e+06
2.431340000000000000e+06
2.431409000000000000e+06
2.431459000000000000e+06
2.431545000000000000e+06
2.431621000000000000e+06
2.431685000000000000e+06
2.431769000000000000e+06
2.431830000000000000e+06
2.431898000000000000e+06
2.431964000000000000e+06
2.432033000000000000e+06
2.432098000000000000e+06
2.432170000000000000e+06
2.432239000000000000e+06
2.432308000000000000e+06
2.432371000000000000e+06
2.432434000000000000e+06
2.432519000000000000e+06
2.432601000000000000e+06
2.432679000000000000e+06
2.432745000000000000e+06
2.432821000000000000e+06
2.432892000000000000e+06
2.432970000000000000e+06
2.433043000000000000e+06
2.433110000000000000e+06
2.433178000000000000e+06
2.433246000000000000e+06
2.433318000000000000e+06
2.433379000000000000e+06
2.433453000000000000e+06
2.433534000000000000e+06
2.433608000000000000e+06
2.433697000000000000e+06
2.433766000000000000e+06
2.433834000000000000e+06
2.433896000000000000e+06
2.433974000000000000e+06
2.434037000000000000e+06
2.434107000000000000e+06
2.434177000000000000e+06
2.434251000000000000e+06
2.434336000000000000e+06
2.434407000000000000e+06
2.434488000000000000e+06
2.434564000000000000e+06
2.434642000000000000e+06
2.434712000000000000e+06
2.434777000000000000e+06
2.434840000000000000e+06
2.434910000000000000e+06
2.434986000000000000e+06
2.435050000000000000e+06
2.435122000000000000e+06
2.435210000000000000e+06
2.435280000000000000e+06
2.435348000000000000e+06
2.435417000000000000e+06
2.435490000000000000e+06
2.435564000000000000e+06
2.435644000000000000e+06
2.435716000000000000e+06
2.435791000000000000e+06
2.435864000000000000e+06
2.435928000000000000e+06
2.435993000000000000e+06
2.436064000000000000e+06
2.436134000000000000e+06
2.436214000000000000e+06
2.436279000000000000e+06
2.436351000000000000e+06
2.436430000000000000e+06
2.436483000000000000e+06
2.436553000000000000e+06
2.436623000000000000e+06
2.436701000000000000e+06
2.436766000000000000e+06
2.436848000000000000e+06
2.436918000000000000e+06
2.436973000000000000e+06
2.437030000000000000e+06
2.437091000000000000e+06
2.437167000000000000e+06
2.437239000000000000e+06
2.437314000000000000e+06
2.437386000000000000e+06
2.437454000000000000e+06
2.437517000000000000e+06
2.437584000000000000e+06
2.437659000000000000e+06
2.437723000000000000e+06
2.437796000000000000e+06
2.437858000000000000e+06
2.437944000000000000e+06
2.438014000000000000e+06
2.438085000000000000e+06
2.438148000000000000e+06
2.438232000000000000e+06
2.438305000000000000e+06
2.438373000000000000e+06
2.438434000000000000e+06
2.438487000000000000e+06
2.438560000000000000e+06
2.438630000000000000e+06
2.438702000000000000e+06
2.438766000000000000e+06
2.438841000000000000e+06
2.438907000000000000e+06
2.438978000000000000e+06
2.439059000000000000e+06
2.439126000000000000e+06
2.439195000000000000e+06
2.439261000000000000e+06
2.439342000000000000e+06
2.439405000000000000e+06
2.439478000000000000e+06
2.439546000000000000e+06
2.439615000000000000e+06
2.439699000000000000e+06
2.439779000000000000e+06
2.439855000000000000e+06
2.439917000000000000e+06
2.439996000000000000e+06
2.440072000000000000e+06
2.440132000000000000e+06
2.440197000000000000e+06
2.440267000000000000e+06
2.440331000000000000e+06
2.440407000000000000e+06
2.440488000000000000e+06
2.440547000000000000e+06
2.440618000000000000e+06
2.440687000000000000e+06
2.440755000000000000e+06
2.440830000000000000e+06
2.440911000000000000e+06
2.440984000000000000e+06
2.441065000000000000e+06
2.441139000000000000e+06
2.441212000000000000e+06
2.441280000000000000e+06
2.441334000000000000e+06
2.441394000000000000e+06
2.441470000000000000e+06
2.441534000000000000e+06
2.441615000000000000e+06
2.441689000000000000e+06
2.441759000000000000e+06
2.441832000000000000e+06
2.441904000000000000e+06
2.441968000000000000e+06
2.442033000000000000e+06
2.442105000000000000e+06
2.442180000000000000e+06
2.442243000000000000e+06
2.442315000000000000e+06
2.442391000000000000e+06
2.442463000000000000e+06
2.442533000000000000e+06
2.442600000000000000e+06
2.442678000000000000e+06
2.442730000000000000e+06
2.442795000000000000e+06
2.442880000000000000e+06
2.442953000000000000e+06
2.443027000000000000e+06
2.443090000000000000e+06
2.443167000000000000e+06
2.443221000000000000e+06
2.443287000000000000e+06
2.443351000000000000e+06
2.443413000000000000e+06
2.443468000000000000e+06
2.443543000000000000e+06
2.443634000000000000e+06
2.443696000000000000e+06
2.443762000000000000e+06
2.443836000000000000e+06
2.443908000000000000e+06
2.443973000000000000e+06
2.444041000000000000e+06
2.444109000000000000e+06
2.444178000000000000e+06
2.444241000000000000e+06
2.444315000000000000e+06
2.444387000000000000e+06
2.444472000000000000e+06
2.444552000000000000e+06
2.444621000000000000e+06
2.444694000000000000e+06
2.444770000000000000e+06
2.444838000000000000e+06
2.444897000000000000e+06
2.444963000000000000e+06
2.445028000000000000e+06
2.445097000000000000e+06
2.445168000000000000e+06
2.445236000000000000e+06
2.445288000000000000e+06
2.445354000000000000e+06
2.445425000000000000e+06
2.445506000000000000e+06
2.445574000000000000e+06
2.445650000000000000e+06
2.445723000000000000e+06
2.445797000000000000e+06
2.445868000000000000e+06
2.445929000000000000e+06
2.446012000000000000e+06
2.446079000000000000e+06
2.446155000000000000e+06
2.446221000000000000e+06
2.446299000000000000e+06
2.446366000000000000e+06
2.446433000000000000e+06
2.446509000000000000e+06
2.446590000000000000e+06
2.446654000000000000e+06
2.446714000000000000e+06
2.446776000000000000e+06
2.446849000000000000e+06
2.446930000000000000e+06
2.446997000000000000e+06
2.447068000000000000e+06
2.447143000000000000e+06
2.447212000000000000e+06
2.447284000000000000e+06
2.447351000000000000e+06
2.447420000000000000e+06
2.447492000000000000e+06
2.447567000000000000e+06
2.447632000000000000e+06
2.447708000000000000e+06
2.447782000000000000e+06
2.447856000000000000e+06
2.447923000000000000e+06
2.447984000000000000e+06
2.448050000000000000e+06
2.448126000000000000e+06
2.448194000000000000e+06
2.448269000000000000e+06
2.448328000000000000e+06
2.448391000000000000e+06
2.448456000000000000e+06
2.448519000000000000e+06
2.448573000000000000e+06
2.448650000000000000e+06
2.448713000000000000e+06
2.448785000000000000e+06
2.448851000000000000e+06
2.448926000000000000e+06
2.448982000000000000e+06
2.449057000000000000e+06
2.449120000000000000e+06
2.449200000000000000e+06
2.449273000000000000e+06
2.449346000000000000e+06
2.449422000000000000e+06
2.449500000000000000e+06
2.449570000000000000e+06
2.449635000000000000e+06
2.449710000000000000e+06
2.449767000000000000e+06
2.449837000000000000e+06
2.449907000000000000e+06
2.449979000000000000e+06
2.450057000000000000e+06
2.450114000000000000e+06
2.450184000000000000e+06
2.450252000000000000e+06
2.450314000000000000e+06
2.450390000000000000e+06
2.450459000000000000e+06
2.450527000000000000e+06
2.450593000000000000e+06
2.450650000000000000e+06
2.450728000000000000e+06
2.450786000000000000e+06
2.450859000000000000e+06
2.450937000000000000e+06
2.451000000000000000e+06
2.451087000000000000e+06
2.451147000000000000e+06
2.451218000000000000e+06
2.451285000000000000e+06
2.451344000000000000e+06
2.451423000000000000e+06
2.451479000000000000e+06
2.451541000000000000e+06
2.451612000000000000e+06
2.451688000000000000e+06
2.451759000000000000e+06
2.451822000000000000e+06
2.451887000000000000e+06
2.451954000000000000e+06
2.452014000000000000e+06
2.452078000000000000e+06
2.452150000000000000e+06
2.452204000000000000e+06
2.452274000000000000e+06
2.452344000000000000e+06
2.452429000000000000e+06
2.452500000000000000e+06
2.452558000000000000e+06
2.452624000000000000e+06
2.452682000000000000e+06
2.452754000000000000e+06
2.452829000000000000e+06
2.452898000000000000e+06
2.452950000000000000e+06
2.453014000000000000e+06
2.453070000000000000e+06
2.453149000000000000e+06
2.453217000000000000e+06
2.453294000000000000e+06
2.453363000000000000e+06
2.453420000000000000e+06
2.453491000000000000e+06
2.453550000000000000e+06
2.453620000000000000e+06
2.453688000000000000e+06
2.453756000000000000e+06
2.453814000000000000e+06
2.453878000000000000e+06
2.453966000000000000e+06
2.454052000000000000e+06
2.454110000000000000e+06
2.454186000000000000e+06
2.454253000000000000e+06
2.454322000000000000e+06
2.454405000000000000e+06
2.454448000000000000e+06
2.454521000000000000e+06
2.454586000000000000e+06
2.454666000000000000e+06
2.454736000000000000e+06
2.454800000000000000e+06
2.454864000000000000e+06
2.454925000000000000e+06
2.455000000000000000e+06
2.455071000000000000e+06
2.455149000000000000e+06
2.455209000000000000e+06
2.455291000000000000e+06
2.455359000000000000e+06
2.455433000000000000e+06
2.455493000000000000e+06
2.455548000000000000e+06
2.455606000000000000e+06
2.455668000000000000e+06
2.455717000000000000e+06
2.455782000000000000e+06
2.455858000000000000e+06
2.455926000000000000e+06
2.456009000000000000e+06
2.456080000000000000e+06
2.456146000000000000e+06
2.456223000000000000e+06
2.456305000000000000e+06
2.456382000000000000e+06
2.456454000000000000e+06
2.456533000000000000e+06
2.456596000000000000e+06
2.456676000000000000e+06
2.456729000000000000e+06
2.456796000000000000e+06
2.456859000000000000e+06
2.456929000000000000e+06
2.457002000000000000e+06
2.457068000000000000e+06
2.457132000000000000e+06
2.457204000000000000e+06
2.457273000000000000e+06
2.457337000000000000e+06
2.457393000000000000e+06
2.457459000000000000e+06
2.457539000000000000e+06
2.457610000000000000e+06
2.457672000000000000e+06
2.457738000000000000e+06
2.457801000000000000e+06
2.457863000000000000e+06
2.457942000000000000e+06
2.458032000000000000e+06
2.458097000000000000e+06
2.458163000000000000e+06
2.458232000000000000e+06
2.458297000000000000e+06
2.458373000000000000e+06
2.458440000000000000e+06
2.458510000000000000e+06
2.458564000000000000e+06
2.458628000000000000e+06
2.458708000000000000e+06
2.458768000000000000e+06
2.458835000000000000e+06
2.458914000000000000e+06
2.458999000000000000e+06
2.459068000000000000e+06
2.459135000000000000e+06
2.459195000000000000e+06
2.459261000000000000e+06
2.459313000000000000e+06
2.459388000000000000e+06
2.459452000000000000e+06
2.459507000000000000e+06
2.459587000000000000e+06
2.459654000000000000e+06
2.459725000000000000e+06
2.459787000000000000e+06
2.459852000000000000e+06
2.459925000000000000e+06
2.460002000000000000e+06
2.460068000000000000e+06
2.460132000000000000e+06
2.460206000000000000e+06
2.460261000000000000e+06
2.460341000000000000e+06
2.460415000000000000e+06
2.460487000000000000e+06
2.460556000000000000e+06
2.460621000000000000e+06
2.460697000000000000e+06
2.460772000000000000e+06
2.460849000000000000e+06
2.460926000000000000e+06
2.460978000000000000e+06
2.461050000000000000e+06
2.461121000000000000e+06
2.461182000000000000e+06
2.461249000000000000e+06
2.461321000000000000e+06
2.461390000000000000e+06
2.461482000000000000e+06
2.461544000000000000e+06
2.461610000000000000e+06
2.461672000000000000e+06
2.461734000000000000e+06
2.461812000000000000e+06
2.461874000000000000e+06
2.461934000000000000e+06
2.462004000000000000e+06
2.462090000000000000e+06
2.462182000000000000e+06
2.462256000000000000e+06
2.462317000000000000e+06
2.462379000000000000e+06
2.462431000000000000e+06
2.462495000000000000e+06
2.462558000000000000e+06
2.462615000000000000e+06
2.462685000000000000e+06
2.462745000000000000e+06
2.462799000000000000e+06
2.462874000000000000e+06
2.462927000000000000e+06
2.462982000000000000e+06
2.463042000000000000e+06
2.463115000000000000e+06
2.463185000000000000e+06
2.463245000000000000e+06
2.463301000000000000e+06
2.463360000000000000e+06
2.463445000000000000e+06
2.463520000000000000e+06
2.463580000000000000e+06
2.463649000000000000e+06
2.463716000000000000e+06
2.463776000000000000e+06
2.463838000000000000e+06
2.463900000000000000e+06
2.463962000000000000e+06
2.464034000000000000e+06
2.464116000000000000e+06
2.464192000000000000e+06
2.464255000000000000e+06
2.464331000000000000e+06
2.464406000000000000e+06
2.464472000000000000e+06
2.464529000000000000e+06
2.464602000000000000e+06
2.464687000000000000e+06
2.464755000000000000e+06
2.464823000000000000e+06
2.464883000000000000e+06
2.464949000000000000e+06
2.465028000000000000e+06
2.465091000000000000e+06
2.465166000000000000e+06
2.465231000000000000e+06
2.465293000000000000e+06
2.465367000000000000e+06
2.465431000000000000e+06
2.465494000000000000e+06
2.465548000000000000e+06
2.465616000000000000e+06
2.465692000000000000e+06
2.465776000000000000e+06
2.465842000000000000e+06
2.465901000000000000e+06
2.465966000000000000e+06
2.466039000000000000e+06
2.466122000000000000e+06
2.466175000000000000e+06
2.466244000000000000e+06
2.466307000000000000e+06
2.466381000000000000e+06
2.466455000000000000e+06
2.466520000000000000e+06
2.466585000000000000e+06
2.466666000000000000e+06
2.466735000000000000e+06
2.466804000000000000e+06
2.466869000000000000e+06
2.466940000000000000e+06
2.466996000000000000e+06
2.467079000000000000e+06
2.467138000000000000e+06
2.467211000000000000e+06
2.467295000000000000e+06
2.467361000000000000e+06
2.467448000000000000e+06
2.467512000000000000e+06
2.467569000000000000e+06
2.467632000000000000e+06
2.467704000000000000e+06
2.467772000000000000e+06
2.467841000000000000e+06
2.467908000000000000e+06
2.467982000000000000e+06
2.468054000000000000e+06
2.468127000000000000e+06
2.468193000000000000e+06
2.468246000000000000e+06
2.468326000000000000e+06
2.468396000000000000e+06
2.468469000000000000e+06
2.468527000000000000e+06
2.468598000000000000e+06
2.468677000000000000e+06
2.468740000000000000e+06
2.468814000000000000e+06
2.468874000000000000e+06
2.468942000000000000e+06
2.468992000000000000e+06
2.469046000000000000e+06
2.469113000000000000e+06
2.469176000000000000e+06
2.469233000000000000e+06
2.469305000000000000e+06
2.469367000000000000e+06
2.469441000000000000e+06
2.469498000000000000e+06
2.469575000000000000e+06
2.469638000000000000e+06
2.469697000000000000e+06
2.469766000000000000e+06
2.469840000000000000e+06
2.469905000000000000e+06
2.469982000000000000e+06
2.470057000000000000e+06
2.470116000000000000e+06
2.470188000000000000e+06
2.470257000000000000e+06
2.470329000000000000e+06
2.470408000000000000e+06
2.470455000000000000e+06
2.470515000000000000e+06
2.470580000000000000e+06
2.470653000000000000e+06
2.470720000000000000e+06
2.470790000000000000e+06
2.470863000000000000e+06
2.470932000000000000e+06
2.471019000000000000e+06
2.471104000000000000e+06
2.471173000000000000e+06
2.471239000000000000e+06
2.471307000000000000e+06
2.471359000000000000e+06
2.471418000000000000e+06
2.471496000000000000e+06
2.471562000000000000e+06
2.471643000000000000e+06
2.471734000000000000e+06
2.471807000000000000e+06
2.471874000000000000e+06
2.471941000000000000e+06
2.472012000000000000e+06
2.472072000000000000e+06
2.472132000000000000e+06
2.472200000000000000e+06
2.472284000000000000e+06
2.472334000000000000e+06
2.472413000000000000e+06
2.472480000000000000e+06
2.472545000000000000e+06
2.472615000000000000e+06
2.472684000000000000e+06
2.472765000000000000e+06
2.472828000000000000e+06
2.472891000000000000e+06
2.472956000000000000e+06
2.473041000000000000e+06
2.473118000000000000e+06
2.473173000000000000e+06
2.473235000000000000e+06
2.473308000000000000e+06
2.473375000000000000e+06
2.473428000000000000e+06
2.473508000000000000e+06
2.473583000000000000e+06
2.473639000000000000e+06
2.473718000000000000e+06
2.473789000000000000e+06
2.473858000000000000e+06
2.473929000000000000e+06
2.474001000000000000e+06
2.474062000000000000e+06
2.474121000000000000e+06
2.474198000000000000e+06
2.474263000000000000e+06
2.474333000000000000e+06
2.474401000000000000e+06
2.474466000000000000e+06
2.474545000000000000e+06
2.474606000000000000e+06
2.474677000000000000e+06
2.474729000000000000e+06
2.474788000000000000e+06
2.474842000000000000e+06
2.474902000000000000e+06
2.474973000000000000e+06
2.475049000000000000e+06
2.475104000000000000e+06
2.475181000000000000e+06
2.475240000000000000e+06
2.475302000000000000e+06
2.475364000000000000e+06
2.475423000000000000e+06
2.475485000000000000e+06
2.475544000000000000e+06
2.475601000000000000e+06
2.475672000000000000e+06
2.475733000000000000e+06
2.475806000000000000e+06
2.475881000000000000e+06
2.475932000000000000e+06
2.475991000000000000e+06
2.476059000000000000e+06
2.476119000000000000e+06
2.476189000000000000e+06
2.476272000000000000e+06
2.476325000000000000e+06
2.476404000000000000e+06
2.476462000000000000e+06
2.476531000000000000e+06
2.476594000000000000e+06
2.476673000000000000e+06
2.476736000000000000e+06
2.476801000000000000e+06
2.476862000000000000e+06
2.476919000000000000e+06
2.476982000000000000e+06
2.477046000000000000e+06
2.477111000000000000e+06
2.477183000000000000e+06
2.477249000000000000e+06
2.477319000000000000e+06
2.477380000000000000e+06
2.477451000000000000e+06
2.477514000000000000e+06
2.477582000000000000e+06
2.477652000000000000e+06
2.477731000000000000e+06
2.477799000000000000e+06
2.477850000000000000e+06
2.477919000000000000e+06
2.477990000000000000e+06
2.478051000000000000e+06
2.478122000000000000e+06
2.478189000000000000e+06
2.478273000000000000e+06
2.478353000000000000e+06
2.478420000000000000e+06
2.478488000000000000e+06
2.478552000000000000e+06
2.478616000000000000e+06
2.478690000000000000e+06
2.478752000000000000e+06
2.478829000000000000e+06
2.478898000000000000e+06
2.478969000000000000e+06
2.479040000000000000e+06
2.479100000000000000e+06
2.479156000000000000e+06
2.479220000000000000e+06
2.479280000000000000e+06
2.479353000000000000e+06
2.479433000000000000e+06
2.479487000000000000e+06
2.479545000000000000e+06
2.479630000000000000e+06
2.479695000000000000e+06
2.479782000000000000e+06
2.479858000000000000e+06
2.479925000000000000e+06
2.479993000000000000e+06
2.480050000000000000e+06
2.480123000000000000e+06
2.480194000000000000e+06
2.480250000000000000e+06
2.480310000000000000e+06
2.480390000000000000e+06
2.480455000000000000e+06
2.480522000000000000e+06
2.480581000000000000e+06
2.480655000000000000e+06
2.480727000000000000e+06
2.480801000000000000e+06
2.480867000000000000e+06
2.480953000000000000e+06
2.481024000000000000e+06
2.481101000000000000e+06
2.481167000000000000e+06
2.481227000000000000e+06
2.481310000000000000e+06
2.481364000000000000e+06
2.481428000000000000e+06
2.481495000000000000e+06
2.481558000000000000e+06
2.481619000000000000e+06
2.481694000000000000e+06
2.481763000000000000e+06
2.481833000000000000e+06
2.481889000000000000e+06
2.481957000000000000e+06
2.482026000000000000e+06
2.482089000000000000e+06
2.482168000000000000e+06
2.482215000000000000e+06
2.482303000000000000e+06
2.482374000000000000e+06
2.482440000000000000e+06
2.482526000000000000e+06
2.482591000000000000e+06
2.482658000000000000e+06
2.482723000000000000e+06
2.482797000000000000e+06
2.482868000000000000e+06
2.482933000000000000e+06
2.482994000000000000e+06
2.483055000000000000e+06
