# Supplementary material for: Scaled Process Priors for Bayesian Nonparametric Estimation of the Unseen Genetic Variation
Source: J Am Stat Assoc. 2022 Sep 29;119(545):320–31. doi: 10.1080/01621459.2022.2115918 (PMC11073059; doi:10.1080/01621459.2022.2115918)
Supplement: Supplemental Material [file UASA_A_2115918_SM5205.zip › supplementary_files/ScaledProcesses/gnomAD/data/nfe_bgr/cts/all]

0.000000000000000000e+00
3.983100000000000000e+04
5.869200000000000000e+04
7.105200000000000000e+04
8.047600000000000000e+04
8.798300000000000000e+04
9.403800000000000000e+04
9.931400000000000000e+04
1.039230000000000000e+05
1.081520000000000000e+05
1.118720000000000000e+05
1.153870000000000000e+05
1.185800000000000000e+05
1.216090000000000000e+05
1.244390000000000000e+05
1.271250000000000000e+05
1.296720000000000000e+05
1.319770000000000000e+05
1.343320000000000000e+05
1.364790000000000000e+05
1.385180000000000000e+05
1.405140000000000000e+05
1.424220000000000000e+05
1.442850000000000000e+05
1.461260000000000000e+05
1.478910000000000000e+05
1.495670000000000000e+05
1.512470000000000000e+05
1.528120000000000000e+05
1.544630000000000000e+05
1.560570000000000000e+05
1.575290000000000000e+05
1.589470000000000000e+05
1.604450000000000000e+05
1.618520000000000000e+05
1.632050000000000000e+05
1.645720000000000000e+05
1.658370000000000000e+05
1.671420000000000000e+05
1.684440000000000000e+05
1.696530000000000000e+05
1.709070000000000000e+05
1.720980000000000000e+05
1.732510000000000000e+05
1.744090000000000000e+05
1.755520000000000000e+05
1.766450000000000000e+05
1.777740000000000000e+05
1.789050000000000000e+05
1.799080000000000000e+05
1.809870000000000000e+05
1.820740000000000000e+05
1.831600000000000000e+05
1.841990000000000000e+05
1.852180000000000000e+05
1.862450000000000000e+05
1.872390000000000000e+05
1.882500000000000000e+05
1.892330000000000000e+05
1.901350000000000000e+05
1.910830000000000000e+05
1.920260000000000000e+05
1.929220000000000000e+05
1.938010000000000000e+05
1.947070000000000000e+05
1.956400000000000000e+05
1.965150000000000000e+05
1.973120000000000000e+05
1.981270000000000000e+05
1.989810000000000000e+05
1.998230000000000000e+05
2.006820000000000000e+05
2.015860000000000000e+05
2.024390000000000000e+05
2.032730000000000000e+05
2.041170000000000000e+05
2.049020000000000000e+05
2.057470000000000000e+05
2.065700000000000000e+05
2.074350000000000000e+05
2.081940000000000000e+05
2.089890000000000000e+05
2.097920000000000000e+05
2.105970000000000000e+05
2.114130000000000000e+05
2.121360000000000000e+05
2.129050000000000000e+05
2.136530000000000000e+05
2.144100000000000000e+05
2.151580000000000000e+05
2.159210000000000000e+05
2.166510000000000000e+05
2.173570000000000000e+05
2.180040000000000000e+05
2.187220000000000000e+05
2.194830000000000000e+05
2.202170000000000000e+05
2.209010000000000000e+05
2.216030000000000000e+05
2.222670000000000000e+05
2.229520000000000000e+05
2.236190000000000000e+05
2.243220000000000000e+05
2.250160000000000000e+05
2.256660000000000000e+05
2.263320000000000000e+05
2.270430000000000000e+05
2.277360000000000000e+05
2.284460000000000000e+05
2.291480000000000000e+05
2.298320000000000000e+05
2.305140000000000000e+05
2.311790000000000000e+05
2.318100000000000000e+05
2.324660000000000000e+05
2.330640000000000000e+05
2.337560000000000000e+05
2.343880000000000000e+05
2.350450000000000000e+05
2.356990000000000000e+05
2.363120000000000000e+05
2.369960000000000000e+05
2.375970000000000000e+05
2.381830000000000000e+05
2.388130000000000000e+05
2.394700000000000000e+05
2.400440000000000000e+05
2.406370000000000000e+05
2.412130000000000000e+05
2.418400000000000000e+05
2.424610000000000000e+05
2.430810000000000000e+05
2.436660000000000000e+05
2.442570000000000000e+05
2.448530000000000000e+05
2.454620000000000000e+05
2.460710000000000000e+05
2.466430000000000000e+05
2.472140000000000000e+05
2.477900000000000000e+05
2.483770000000000000e+05
2.489450000000000000e+05
2.494850000000000000e+05
2.500500000000000000e+05
2.506220000000000000e+05
2.511960000000000000e+05
2.517470000000000000e+05
2.523110000000000000e+05
2.528690000000000000e+05
2.534260000000000000e+05
2.539950000000000000e+05
2.546220000000000000e+05
2.551800000000000000e+05
2.556950000000000000e+05
2.562320000000000000e+05
2.567640000000000000e+05
2.573240000000000000e+05
2.578360000000000000e+05
2.584010000000000000e+05
2.589210000000000000e+05
2.594560000000000000e+05
2.599590000000000000e+05
2.605090000000000000e+05
2.610320000000000000e+05
2.615320000000000000e+05
2.620700000000000000e+05
2.625880000000000000e+05
2.631000000000000000e+05
2.636220000000000000e+05
2.641370000000000000e+05
2.646300000000000000e+05
2.651740000000000000e+05
2.656950000000000000e+05
2.662090000000000000e+05
2.667300000000000000e+05
2.672110000000000000e+05
2.677170000000000000e+05
2.682050000000000000e+05
2.686990000000000000e+05
2.692310000000000000e+05
2.697660000000000000e+05
2.702320000000000000e+05
2.707050000000000000e+05
2.712130000000000000e+05
2.717280000000000000e+05
2.721890000000000000e+05
2.726990000000000000e+05
2.731890000000000000e+05
2.736530000000000000e+05
2.741250000000000000e+05
2.746250000000000000e+05
2.751120000000000000e+05
2.756150000000000000e+05
2.760910000000000000e+05
2.765620000000000000e+05
2.770800000000000000e+05
2.775660000000000000e+05
2.780670000000000000e+05
2.785630000000000000e+05
2.790640000000000000e+05
2.795470000000000000e+05
2.800510000000000000e+05
2.805060000000000000e+05
2.809590000000000000e+05
2.814490000000000000e+05
2.819230000000000000e+05
2.823860000000000000e+05
2.828270000000000000e+05
2.832750000000000000e+05
2.837160000000000000e+05
2.841870000000000000e+05
2.846490000000000000e+05
2.851000000000000000e+05
2.855650000000000000e+05
2.860270000000000000e+05
2.864510000000000000e+05
2.869190000000000000e+05
2.873790000000000000e+05
2.878570000000000000e+05
2.883310000000000000e+05
2.888140000000000000e+05
2.892730000000000000e+05
2.897270000000000000e+05
2.901700000000000000e+05
2.906330000000000000e+05
2.910560000000000000e+05
2.914980000000000000e+05
2.919170000000000000e+05
2.923640000000000000e+05
2.927680000000000000e+05
2.932310000000000000e+05
2.936520000000000000e+05
2.940720000000000000e+05
2.944960000000000000e+05
2.949220000000000000e+05
2.953610000000000000e+05
2.958000000000000000e+05
2.962130000000000000e+05
2.966190000000000000e+05
2.970720000000000000e+05
2.974650000000000000e+05
2.978380000000000000e+05
2.982440000000000000e+05
2.986450000000000000e+05
2.990720000000000000e+05
2.994880000000000000e+05
2.999050000000000000e+05
3.003240000000000000e+05
3.007680000000000000e+05
3.011860000000000000e+05
3.015980000000000000e+05
3.020510000000000000e+05
3.024910000000000000e+05
3.029030000000000000e+05
3.033070000000000000e+05
3.037030000000000000e+05
3.041170000000000000e+05
3.045360000000000000e+05
3.049250000000000000e+05
3.053100000000000000e+05
3.056770000000000000e+05
3.060980000000000000e+05
3.065220000000000000e+05
3.069210000000000000e+05
3.073420000000000000e+05
3.077950000000000000e+05
3.082270000000000000e+05
3.086330000000000000e+05
3.090260000000000000e+05
3.093980000000000000e+05
3.097710000000000000e+05
3.101590000000000000e+05
3.105230000000000000e+05
3.109360000000000000e+05
3.113160000000000000e+05
3.117190000000000000e+05
3.121260000000000000e+05
3.125270000000000000e+05
3.129090000000000000e+05
3.133050000000000000e+05
3.136930000000000000e+05
3.140440000000000000e+05
3.144510000000000000e+05
3.148370000000000000e+05
3.152280000000000000e+05
3.155850000000000000e+05
3.160190000000000000e+05
3.163680000000000000e+05
3.167690000000000000e+05
3.171540000000000000e+05
3.175580000000000000e+05
3.179230000000000000e+05
3.182680000000000000e+05
3.186770000000000000e+05
3.190700000000000000e+05
3.194590000000000000e+05
3.198590000000000000e+05
3.202460000000000000e+05
3.206140000000000000e+05
3.209930000000000000e+05
3.213830000000000000e+05
3.217560000000000000e+05
3.221570000000000000e+05
3.225490000000000000e+05
3.229350000000000000e+05
3.233080000000000000e+05
3.237090000000000000e+05
3.240730000000000000e+05
3.244450000000000000e+05
3.248150000000000000e+05
3.251750000000000000e+05
3.255570000000000000e+05
3.259100000000000000e+05
3.262800000000000000e+05
3.266410000000000000e+05
3.269770000000000000e+05
3.273540000000000000e+05
3.277120000000000000e+05
3.280760000000000000e+05
3.284480000000000000e+05
3.288170000000000000e+05
3.291460000000000000e+05
3.294840000000000000e+05
3.298470000000000000e+05
3.302610000000000000e+05
3.306110000000000000e+05
3.309920000000000000e+05
3.313700000000000000e+05
3.316840000000000000e+05
3.320370000000000000e+05
3.323930000000000000e+05
3.327290000000000000e+05
3.330800000000000000e+05
3.334280000000000000e+05
3.337590000000000000e+05
3.341290000000000000e+05
3.344700000000000000e+05
3.348490000000000000e+05
3.351790000000000000e+05
3.355220000000000000e+05
3.358890000000000000e+05
3.362260000000000000e+05
3.365710000000000000e+05
3.369400000000000000e+05
3.372590000000000000e+05
3.376190000000000000e+05
3.379280000000000000e+05
3.382930000000000000e+05
3.386380000000000000e+05
3.389990000000000000e+05
3.393540000000000000e+05
3.397060000000000000e+05
3.400560000000000000e+05
3.404280000000000000e+05
3.407610000000000000e+05
3.410820000000000000e+05
3.414740000000000000e+05
3.418110000000000000e+05
3.421840000000000000e+05
3.425170000000000000e+05
3.428520000000000000e+05
3.431800000000000000e+05
3.435450000000000000e+05
3.438770000000000000e+05
3.441910000000000000e+05
3.445040000000000000e+05
3.448290000000000000e+05
3.451450000000000000e+05
3.454750000000000000e+05
3.457880000000000000e+05
3.461130000000000000e+05
3.464290000000000000e+05
3.467410000000000000e+05
3.470840000000000000e+05
3.474260000000000000e+05
3.477190000000000000e+05
3.480420000000000000e+05
3.483620000000000000e+05
3.486530000000000000e+05
3.489510000000000000e+05
3.492460000000000000e+05
3.495880000000000000e+05
3.498890000000000000e+05
3.502440000000000000e+05
3.505640000000000000e+05
3.508800000000000000e+05
3.512020000000000000e+05
3.515340000000000000e+05
3.518310000000000000e+05
3.521640000000000000e+05
3.524920000000000000e+05
3.528140000000000000e+05
3.531070000000000000e+05
3.534030000000000000e+05
3.537320000000000000e+05
3.540350000000000000e+05
3.543570000000000000e+05
3.546880000000000000e+05
3.550020000000000000e+05
3.553250000000000000e+05
3.556510000000000000e+05
3.559690000000000000e+05
3.562810000000000000e+05
3.565870000000000000e+05
3.568620000000000000e+05
3.571480000000000000e+05
3.574600000000000000e+05
3.577640000000000000e+05
3.580660000000000000e+05
3.583600000000000000e+05
3.586470000000000000e+05
3.589670000000000000e+05
3.592580000000000000e+05
3.596030000000000000e+05
3.599040000000000000e+05
3.602100000000000000e+05
3.605210000000000000e+05
3.608630000000000000e+05
3.611780000000000000e+05
3.614820000000000000e+05
3.617670000000000000e+05
3.620830000000000000e+05
3.624040000000000000e+05
3.627240000000000000e+05
3.630300000000000000e+05
3.633130000000000000e+05
3.635930000000000000e+05
3.638770000000000000e+05
3.641630000000000000e+05
3.644710000000000000e+05
3.647690000000000000e+05
3.650520000000000000e+05
3.653600000000000000e+05
3.656610000000000000e+05
3.659460000000000000e+05
3.662490000000000000e+05
3.665610000000000000e+05
3.668750000000000000e+05
3.671660000000000000e+05
3.674840000000000000e+05
3.677830000000000000e+05
3.680970000000000000e+05
3.683930000000000000e+05
3.686770000000000000e+05
3.689720000000000000e+05
3.692930000000000000e+05
3.696000000000000000e+05
3.699100000000000000e+05
3.701890000000000000e+05
3.704990000000000000e+05
3.708170000000000000e+05
3.711030000000000000e+05
3.714060000000000000e+05
3.717040000000000000e+05
3.720020000000000000e+05
3.722700000000000000e+05
3.725730000000000000e+05
3.728490000000000000e+05
3.731490000000000000e+05
3.734210000000000000e+05
3.737170000000000000e+05
3.740080000000000000e+05
3.742750000000000000e+05
3.745770000000000000e+05
3.748450000000000000e+05
3.751470000000000000e+05
3.754200000000000000e+05
3.756960000000000000e+05
3.760200000000000000e+05
3.763080000000000000e+05
3.765630000000000000e+05
3.768490000000000000e+05
3.771360000000000000e+05
3.774470000000000000e+05
3.777400000000000000e+05
3.780060000000000000e+05
3.783170000000000000e+05
3.785990000000000000e+05
3.788800000000000000e+05
3.791650000000000000e+05
3.794570000000000000e+05
3.797580000000000000e+05
3.800500000000000000e+05
3.803220000000000000e+05
3.806370000000000000e+05
3.809470000000000000e+05
3.812130000000000000e+05
3.814830000000000000e+05
3.817570000000000000e+05
3.820640000000000000e+05
3.823330000000000000e+05
3.826380000000000000e+05
3.829430000000000000e+05
3.832370000000000000e+05
3.834970000000000000e+05
3.837650000000000000e+05
3.840080000000000000e+05
3.842850000000000000e+05
3.845610000000000000e+05
3.848080000000000000e+05
3.851120000000000000e+05
3.853700000000000000e+05
3.856590000000000000e+05
3.859220000000000000e+05
3.862070000000000000e+05
3.864820000000000000e+05
3.867430000000000000e+05
3.869770000000000000e+05
3.872350000000000000e+05
3.875240000000000000e+05
3.877800000000000000e+05
3.880680000000000000e+05
3.883370000000000000e+05
3.886260000000000000e+05
3.889030000000000000e+05
3.891700000000000000e+05
3.894260000000000000e+05
3.896980000000000000e+05
3.899560000000000000e+05
3.902120000000000000e+05
3.904930000000000000e+05
3.907580000000000000e+05
3.910180000000000000e+05
3.912730000000000000e+05
3.915260000000000000e+05
3.917910000000000000e+05
3.920640000000000000e+05
3.923220000000000000e+05
3.925710000000000000e+05
3.928500000000000000e+05
3.930950000000000000e+05
3.933620000000000000e+05
3.936060000000000000e+05
3.938830000000000000e+05
3.941670000000000000e+05
3.944230000000000000e+05
3.947180000000000000e+05
3.949960000000000000e+05
3.952410000000000000e+05
3.954860000000000000e+05
3.957400000000000000e+05
3.959840000000000000e+05
3.962300000000000000e+05
3.964840000000000000e+05
3.967400000000000000e+05
3.969920000000000000e+05
3.972490000000000000e+05
3.975290000000000000e+05
3.977870000000000000e+05
3.980480000000000000e+05
3.982830000000000000e+05
3.985460000000000000e+05
3.988120000000000000e+05
3.990350000000000000e+05
3.992920000000000000e+05
3.995430000000000000e+05
3.998260000000000000e+05
4.000890000000000000e+05
4.003380000000000000e+05
4.005770000000000000e+05
4.008610000000000000e+05
4.011180000000000000e+05
4.013630000000000000e+05
4.016020000000000000e+05
4.018770000000000000e+05
4.021350000000000000e+05
4.024000000000000000e+05
4.026640000000000000e+05
4.029270000000000000e+05
4.032100000000000000e+05
4.034630000000000000e+05
4.037040000000000000e+05
4.039920000000000000e+05
4.042720000000000000e+05
4.045110000000000000e+05
4.047530000000000000e+05
4.050290000000000000e+05
4.052590000000000000e+05
4.055190000000000000e+05
4.057590000000000000e+05
4.059970000000000000e+05
4.062320000000000000e+05
4.064730000000000000e+05
4.067180000000000000e+05
4.069620000000000000e+05
4.071790000000000000e+05
4.074440000000000000e+05
4.077010000000000000e+05
4.079420000000000000e+05
4.081680000000000000e+05
4.084110000000000000e+05
4.086560000000000000e+05
4.089340000000000000e+05
4.091920000000000000e+05
4.094130000000000000e+05
4.096410000000000000e+05
4.098910000000000000e+05
4.101240000000000000e+05
4.103700000000000000e+05
4.106440000000000000e+05
4.108900000000000000e+05
4.111540000000000000e+05
4.113910000000000000e+05
4.116160000000000000e+05
4.118780000000000000e+05
4.121330000000000000e+05
4.123830000000000000e+05
4.126430000000000000e+05
4.129070000000000000e+05
4.131500000000000000e+05
4.133980000000000000e+05
4.136290000000000000e+05
4.138800000000000000e+05
4.141010000000000000e+05
4.143560000000000000e+05
4.146080000000000000e+05
4.148440000000000000e+05
4.150780000000000000e+05
4.153030000000000000e+05
4.155500000000000000e+05
4.157980000000000000e+05
4.160460000000000000e+05
4.163010000000000000e+05
4.165280000000000000e+05
4.167550000000000000e+05
4.170000000000000000e+05
4.172520000000000000e+05
4.174540000000000000e+05
4.176930000000000000e+05
4.179400000000000000e+05
4.182010000000000000e+05
4.184300000000000000e+05
4.186640000000000000e+05
4.188810000000000000e+05
4.191200000000000000e+05
4.193210000000000000e+05
4.195680000000000000e+05
4.198120000000000000e+05
4.200490000000000000e+05
4.202740000000000000e+05
4.204890000000000000e+05
4.207460000000000000e+05
4.209530000000000000e+05
4.211690000000000000e+05
4.214110000000000000e+05
4.216260000000000000e+05
4.218580000000000000e+05
4.220880000000000000e+05
4.223190000000000000e+05
4.225540000000000000e+05
4.228060000000000000e+05
4.230590000000000000e+05
4.233000000000000000e+05
4.235520000000000000e+05
4.237820000000000000e+05
4.240310000000000000e+05
4.242620000000000000e+05
4.245150000000000000e+05
4.247170000000000000e+05
4.249340000000000000e+05
4.251500000000000000e+05
4.253870000000000000e+05
4.256230000000000000e+05
4.258370000000000000e+05
4.260620000000000000e+05
4.263100000000000000e+05
4.265130000000000000e+05
4.267340000000000000e+05
4.269520000000000000e+05
4.271830000000000000e+05
4.273800000000000000e+05
4.276070000000000000e+05
4.278600000000000000e+05
4.280590000000000000e+05
4.282720000000000000e+05
4.285000000000000000e+05
4.287250000000000000e+05
4.289410000000000000e+05
4.291730000000000000e+05
4.293800000000000000e+05
4.296070000000000000e+05
4.297960000000000000e+05
4.300140000000000000e+05
4.302450000000000000e+05
4.304720000000000000e+05
4.306920000000000000e+05
4.309170000000000000e+05
4.311580000000000000e+05
4.313710000000000000e+05
4.316160000000000000e+05
4.318610000000000000e+05
4.320760000000000000e+05
4.323130000000000000e+05
4.325360000000000000e+05
4.327600000000000000e+05
4.329850000000000000e+05
4.332070000000000000e+05
4.334210000000000000e+05
4.336850000000000000e+05
4.339060000000000000e+05
4.341280000000000000e+05
4.343580000000000000e+05
4.345850000000000000e+05
4.347960000000000000e+05
4.350340000000000000e+05
4.352520000000000000e+05
4.354930000000000000e+05
4.357110000000000000e+05
4.359210000000000000e+05
4.361220000000000000e+05
4.363490000000000000e+05
4.365800000000000000e+05
4.368100000000000000e+05
4.370220000000000000e+05
4.372520000000000000e+05
4.374670000000000000e+05
4.377100000000000000e+05
4.379310000000000000e+05
4.381490000000000000e+05
4.383590000000000000e+05
4.385670000000000000e+05
4.387950000000000000e+05
4.389920000000000000e+05
4.392110000000000000e+05
4.394260000000000000e+05
4.396380000000000000e+05
4.398600000000000000e+05
4.400800000000000000e+05
4.402880000000000000e+05
4.405090000000000000e+05
4.407250000000000000e+05
4.409340000000000000e+05
4.411310000000000000e+05
4.413330000000000000e+05
4.415400000000000000e+05
4.417380000000000000e+05
4.419560000000000000e+05
4.421950000000000000e+05
4.424220000000000000e+05
4.426230000000000000e+05
4.428340000000000000e+05
4.430650000000000000e+05
4.432650000000000000e+05
4.434770000000000000e+05
4.437130000000000000e+05
4.439290000000000000e+05
4.441510000000000000e+05
4.443700000000000000e+05
4.445750000000000000e+05
4.447950000000000000e+05
4.450340000000000000e+05
4.452210000000000000e+05
4.454560000000000000e+05
4.456880000000000000e+05
4.458910000000000000e+05
4.460970000000000000e+05
4.462890000000000000e+05
4.465110000000000000e+05
4.467220000000000000e+05
4.469240000000000000e+05
4.471100000000000000e+05
4.473410000000000000e+05
4.475430000000000000e+05
4.477480000000000000e+05
4.479580000000000000e+05
4.481680000000000000e+05
4.483850000000000000e+05
4.485680000000000000e+05
4.487800000000000000e+05
4.489750000000000000e+05
4.491730000000000000e+05
4.493960000000000000e+05
4.496060000000000000e+05
4.498150000000000000e+05
4.500070000000000000e+05
4.502380000000000000e+05
4.504320000000000000e+05
4.506360000000000000e+05
4.508140000000000000e+05
4.510150000000000000e+05
4.512050000000000000e+05
4.513860000000000000e+05
4.516040000000000000e+05
4.517940000000000000e+05
4.519980000000000000e+05
4.522180000000000000e+05
4.524170000000000000e+05
4.526220000000000000e+05
4.528070000000000000e+05
4.530090000000000000e+05
4.531930000000000000e+05
4.534270000000000000e+05
4.536630000000000000e+05
4.538530000000000000e+05
4.540470000000000000e+05
4.542480000000000000e+05
4.544580000000000000e+05
4.546740000000000000e+05
4.548810000000000000e+05
4.550960000000000000e+05
4.553030000000000000e+05
4.555260000000000000e+05
4.557020000000000000e+05
4.559040000000000000e+05
4.561090000000000000e+05
4.563190000000000000e+05
4.565190000000000000e+05
4.567250000000000000e+05
4.569220000000000000e+05
4.571030000000000000e+05
4.572950000000000000e+05
4.574950000000000000e+05
4.577010000000000000e+05
4.579200000000000000e+05
4.581200000000000000e+05
4.583040000000000000e+05
4.584940000000000000e+05
4.586980000000000000e+05
4.589200000000000000e+05
4.591000000000000000e+05
4.592930000000000000e+05
4.594790000000000000e+05
4.596630000000000000e+05
4.598510000000000000e+05
4.600550000000000000e+05
4.602740000000000000e+05
4.604610000000000000e+05
4.606720000000000000e+05
4.608570000000000000e+05
4.610600000000000000e+05
4.612360000000000000e+05
4.614260000000000000e+05
4.616480000000000000e+05
4.618710000000000000e+05
4.620550000000000000e+05
4.622350000000000000e+05
4.624320000000000000e+05
4.626410000000000000e+05
4.628420000000000000e+05
4.630540000000000000e+05
4.632490000000000000e+05
4.634640000000000000e+05
4.636530000000000000e+05
4.638250000000000000e+05
4.640000000000000000e+05
4.642090000000000000e+05
4.644020000000000000e+05
4.646010000000000000e+05
4.647830000000000000e+05
4.649760000000000000e+05
4.651660000000000000e+05
4.653440000000000000e+05
4.655550000000000000e+05
4.657470000000000000e+05
4.659540000000000000e+05
4.661360000000000000e+05
4.663140000000000000e+05
4.664950000000000000e+05
4.666980000000000000e+05
4.668830000000000000e+05
4.670890000000000000e+05
4.672680000000000000e+05
4.674750000000000000e+05
4.676620000000000000e+05
4.678500000000000000e+05
4.680430000000000000e+05
4.682290000000000000e+05
4.684360000000000000e+05
4.686530000000000000e+05
4.688150000000000000e+05
4.690280000000000000e+05
4.691970000000000000e+05
4.693770000000000000e+05
4.695560000000000000e+05
4.697250000000000000e+05
4.699230000000000000e+05
4.701000000000000000e+05
4.702740000000000000e+05
4.704600000000000000e+05
4.706430000000000000e+05
4.708600000000000000e+05
4.710590000000000000e+05
4.712410000000000000e+05
4.714310000000000000e+05
4.716210000000000000e+05
4.717880000000000000e+05
4.720040000000000000e+05
4.721690000000000000e+05
4.723590000000000000e+05
4.725520000000000000e+05
4.727470000000000000e+05
4.729280000000000000e+05
4.730970000000000000e+05
4.732910000000000000e+05
4.734880000000000000e+05
4.736730000000000000e+05
4.738680000000000000e+05
4.740330000000000000e+05
4.741980000000000000e+05
4.743820000000000000e+05
4.745820000000000000e+05
4.747590000000000000e+05
4.749290000000000000e+05
4.751040000000000000e+05
4.752900000000000000e+05
4.754810000000000000e+05
4.756780000000000000e+05
4.758470000000000000e+05
4.760440000000000000e+05
4.762200000000000000e+05
4.763900000000000000e+05
4.765590000000000000e+05
4.767460000000000000e+05
4.769020000000000000e+05
4.770830000000000000e+05
4.772530000000000000e+05
4.774160000000000000e+05
4.776010000000000000e+05
4.777880000000000000e+05
4.779610000000000000e+05
4.781290000000000000e+05
4.783070000000000000e+05
4.784800000000000000e+05
4.786430000000000000e+05
4.788200000000000000e+05
4.789700000000000000e+05
4.791380000000000000e+05
4.793220000000000000e+05
4.795070000000000000e+05
4.796720000000000000e+05
4.798500000000000000e+05
4.800780000000000000e+05
4.802690000000000000e+05
4.804650000000000000e+05
4.806520000000000000e+05
4.808380000000000000e+05
4.810270000000000000e+05
4.811670000000000000e+05
4.813670000000000000e+05
4.815330000000000000e+05
4.817320000000000000e+05
4.819020000000000000e+05
4.820910000000000000e+05
4.822870000000000000e+05
4.824700000000000000e+05
4.826430000000000000e+05
4.828020000000000000e+05
4.829620000000000000e+05
4.831320000000000000e+05
4.833190000000000000e+05
4.834940000000000000e+05
4.836400000000000000e+05
4.838430000000000000e+05
4.840340000000000000e+05
4.842010000000000000e+05
4.843690000000000000e+05
4.845350000000000000e+05
4.847050000000000000e+05
4.848910000000000000e+05
4.850620000000000000e+05
4.852270000000000000e+05
4.854240000000000000e+05
4.856160000000000000e+05
4.857790000000000000e+05
4.859520000000000000e+05
4.861320000000000000e+05
4.863120000000000000e+05
4.864960000000000000e+05
4.866800000000000000e+05
4.868470000000000000e+05
4.870290000000000000e+05
4.872170000000000000e+05
4.873740000000000000e+05
4.875610000000000000e+05
4.877350000000000000e+05
4.878970000000000000e+05
4.880410000000000000e+05
4.882010000000000000e+05
4.883950000000000000e+05
4.885790000000000000e+05
4.887420000000000000e+05
4.889110000000000000e+05
4.891000000000000000e+05
4.892680000000000000e+05
4.894310000000000000e+05
4.895990000000000000e+05
4.897580000000000000e+05
4.899160000000000000e+05
4.900790000000000000e+05
4.902190000000000000e+05
4.903810000000000000e+05
4.905630000000000000e+05
4.907230000000000000e+05
4.908820000000000000e+05
4.910600000000000000e+05
4.912290000000000000e+05
4.913980000000000000e+05
4.915800000000000000e+05
4.917550000000000000e+05
4.919340000000000000e+05
4.921010000000000000e+05
4.922630000000000000e+05
4.924310000000000000e+05
4.925860000000000000e+05
4.927600000000000000e+05
4.928940000000000000e+05
4.930470000000000000e+05
4.932120000000000000e+05
4.933530000000000000e+05
4.934990000000000000e+05
4.936590000000000000e+05
4.938150000000000000e+05
4.939940000000000000e+05
4.941550000000000000e+05
4.943200000000000000e+05
4.944710000000000000e+05
4.946320000000000000e+05
4.947960000000000000e+05
4.949610000000000000e+05
4.951190000000000000e+05
4.952830000000000000e+05
4.954440000000000000e+05
4.956210000000000000e+05
4.957760000000000000e+05
4.959490000000000000e+05
4.961220000000000000e+05
4.962960000000000000e+05
4.964720000000000000e+05
4.966390000000000000e+05
4.968120000000000000e+05
4.969730000000000000e+05
4.971380000000000000e+05
4.973030000000000000e+05
4.974650000000000000e+05
4.976270000000000000e+05
4.977760000000000000e+05
4.979350000000000000e+05
4.980830000000000000e+05
4.982630000000000000e+05
4.984350000000000000e+05
4.986160000000000000e+05
4.987960000000000000e+05
4.989650000000000000e+05
4.991260000000000000e+05
4.992690000000000000e+05
4.994400000000000000e+05
4.995960000000000000e+05
4.997400000000000000e+05
4.998930000000000000e+05
5.000530000000000000e+05
5.002310000000000000e+05
5.004000000000000000e+05
5.005790000000000000e+05
5.007590000000000000e+05
5.009190000000000000e+05
5.010870000000000000e+05
5.012180000000000000e+05
5.013760000000000000e+05
5.015400000000000000e+05
5.017070000000000000e+05
5.018470000000000000e+05
5.020140000000000000e+05
5.021670000000000000e+05
5.023180000000000000e+05
5.024870000000000000e+05
5.026630000000000000e+05
5.028440000000000000e+05
5.030080000000000000e+05
5.031510000000000000e+05
5.033230000000000000e+05
5.034650000000000000e+05
5.036220000000000000e+05
5.037790000000000000e+05
5.039440000000000000e+05
5.041130000000000000e+05
5.042300000000000000e+05
5.043940000000000000e+05
5.045490000000000000e+05
5.047110000000000000e+05
5.048690000000000000e+05
5.050300000000000000e+05
5.051830000000000000e+05
5.053460000000000000e+05
5.054990000000000000e+05
5.056800000000000000e+05
5.058430000000000000e+05
5.059870000000000000e+05
5.061400000000000000e+05
5.062930000000000000e+05
5.064720000000000000e+05
5.066190000000000000e+05
5.067850000000000000e+05
5.069350000000000000e+05
5.070870000000000000e+05
5.072470000000000000e+05
5.074080000000000000e+05
5.075830000000000000e+05
5.077440000000000000e+05
5.078980000000000000e+05
5.080560000000000000e+05
5.082080000000000000e+05
5.083680000000000000e+05
5.085170000000000000e+05
5.086810000000000000e+05
5.088440000000000000e+05
5.090070000000000000e+05
5.091480000000000000e+05
5.093120000000000000e+05
5.094760000000000000e+05
5.096310000000000000e+05
5.097700000000000000e+05
5.099200000000000000e+05
5.100830000000000000e+05
5.102470000000000000e+05
5.103980000000000000e+05
5.105580000000000000e+05
5.107100000000000000e+05
5.108900000000000000e+05
5.110170000000000000e+05
5.111580000000000000e+05
5.113110000000000000e+05
5.114710000000000000e+05
5.116260000000000000e+05
5.117900000000000000e+05
5.119350000000000000e+05
5.120920000000000000e+05
5.122170000000000000e+05
5.123740000000000000e+05
5.125400000000000000e+05
5.127050000000000000e+05
5.128470000000000000e+05
5.129990000000000000e+05
5.131670000000000000e+05
5.132990000000000000e+05
5.134750000000000000e+05
5.136360000000000000e+05
5.138050000000000000e+05
5.139390000000000000e+05
5.141000000000000000e+05
5.142550000000000000e+05
5.143970000000000000e+05
5.145940000000000000e+05
5.147670000000000000e+05
5.149130000000000000e+05
5.150610000000000000e+05
5.152160000000000000e+05
5.153860000000000000e+05
5.155410000000000000e+05
5.156950000000000000e+05
5.158390000000000000e+05
5.159800000000000000e+05
5.161280000000000000e+05
5.162630000000000000e+05
5.164060000000000000e+05
5.165570000000000000e+05
5.167020000000000000e+05
5.168670000000000000e+05
5.170160000000000000e+05
5.171560000000000000e+05
5.173180000000000000e+05
5.174570000000000000e+05
5.176070000000000000e+05
5.177490000000000000e+05
5.179090000000000000e+05
5.180640000000000000e+05
5.182070000000000000e+05
5.183570000000000000e+05
5.185220000000000000e+05
5.186700000000000000e+05
5.188070000000000000e+05
5.189650000000000000e+05
5.191300000000000000e+05
5.192740000000000000e+05
5.194220000000000000e+05
5.195780000000000000e+05
5.197110000000000000e+05
5.198600000000000000e+05
5.199930000000000000e+05
5.201330000000000000e+05
5.202720000000000000e+05
5.204150000000000000e+05
5.205690000000000000e+05
5.207250000000000000e+05
5.208760000000000000e+05
5.210290000000000000e+05
5.211870000000000000e+05
5.213500000000000000e+05
5.215000000000000000e+05
5.216600000000000000e+05
5.218070000000000000e+05
5.219460000000000000e+05
5.221080000000000000e+05
5.222520000000000000e+05
5.223990000000000000e+05
5.225510000000000000e+05
5.226950000000000000e+05
5.228270000000000000e+05
5.230040000000000000e+05
5.231670000000000000e+05
5.233010000000000000e+05
5.234570000000000000e+05
