# Supplementary material for: Scaled Process Priors for Bayesian Nonparametric Estimation of the Unseen Genetic Variation
Source: J Am Stat Assoc. 2022 Sep 29;119(545):320–31. doi: 10.1080/01621459.2022.2115918 (PMC11073059; doi:10.1080/01621459.2022.2115918)
Supplement: Supplemental Material [file UASA_A_2115918_SM5205.zip › supplementary_files/ScaledProcesses/gnomAD/data/oth/cts/all]

0.000000000000000000e+00
4.147700000000000000e+04
6.143700000000000000e+04
7.504300000000000000e+04
8.550400000000000000e+04
9.393700000000000000e+04
1.009480000000000000e+05
1.068960000000000000e+05
1.121980000000000000e+05
1.170540000000000000e+05
1.214920000000000000e+05
1.255750000000000000e+05
1.294190000000000000e+05
1.331520000000000000e+05
1.365530000000000000e+05
1.397210000000000000e+05
1.427890000000000000e+05
1.456750000000000000e+05
1.484150000000000000e+05
1.510440000000000000e+05
1.536970000000000000e+05
1.561010000000000000e+05
1.586180000000000000e+05
1.610560000000000000e+05
1.633740000000000000e+05
1.655750000000000000e+05
1.676960000000000000e+05
1.697620000000000000e+05
1.718180000000000000e+05
1.738680000000000000e+05
1.758960000000000000e+05
1.778720000000000000e+05
1.797680000000000000e+05
1.816760000000000000e+05
1.834610000000000000e+05
1.852160000000000000e+05
1.869320000000000000e+05
1.886670000000000000e+05
1.903480000000000000e+05
1.920170000000000000e+05
1.936930000000000000e+05
1.952850000000000000e+05
1.969150000000000000e+05
1.985520000000000000e+05
2.000550000000000000e+05
2.015600000000000000e+05
2.030170000000000000e+05
2.044980000000000000e+05
2.058890000000000000e+05
2.072810000000000000e+05
2.086720000000000000e+05
2.100670000000000000e+05
2.115340000000000000e+05
2.129070000000000000e+05
2.143280000000000000e+05
2.156620000000000000e+05
2.170500000000000000e+05
2.183710000000000000e+05
2.197440000000000000e+05
2.211100000000000000e+05
2.223920000000000000e+05
2.236300000000000000e+05
2.249140000000000000e+05
2.261870000000000000e+05
2.274580000000000000e+05
2.287030000000000000e+05
2.299250000000000000e+05
2.311840000000000000e+05
2.324090000000000000e+05
2.335920000000000000e+05
2.347340000000000000e+05
2.359610000000000000e+05
2.371870000000000000e+05
2.383790000000000000e+05
2.395340000000000000e+05
2.407220000000000000e+05
2.418710000000000000e+05
2.429460000000000000e+05
2.441150000000000000e+05
2.452320000000000000e+05
2.463800000000000000e+05
2.475310000000000000e+05
2.486600000000000000e+05
2.497280000000000000e+05
2.507700000000000000e+05
2.518890000000000000e+05
2.529030000000000000e+05
2.539900000000000000e+05
2.550930000000000000e+05
2.561370000000000000e+05
2.571980000000000000e+05
2.582830000000000000e+05
2.593760000000000000e+05
2.604120000000000000e+05
2.614610000000000000e+05
2.624870000000000000e+05
2.635640000000000000e+05
2.645520000000000000e+05
2.655270000000000000e+05
2.665220000000000000e+05
2.674690000000000000e+05
2.684610000000000000e+05
2.694260000000000000e+05
2.704440000000000000e+05
2.714680000000000000e+05
2.724360000000000000e+05
2.733580000000000000e+05
2.743400000000000000e+05
2.752540000000000000e+05
2.762100000000000000e+05
2.771550000000000000e+05
2.780870000000000000e+05
2.790420000000000000e+05
2.799900000000000000e+05
2.809190000000000000e+05
2.818700000000000000e+05
2.827640000000000000e+05
2.836950000000000000e+05
2.846260000000000000e+05
2.855110000000000000e+05
2.864320000000000000e+05
2.873820000000000000e+05
2.883230000000000000e+05
2.892340000000000000e+05
2.901220000000000000e+05
2.910950000000000000e+05
2.919970000000000000e+05
2.928930000000000000e+05
2.937510000000000000e+05
2.946280000000000000e+05
2.954940000000000000e+05
2.963820000000000000e+05
2.972440000000000000e+05
2.980760000000000000e+05
2.989540000000000000e+05
2.998060000000000000e+05
3.006740000000000000e+05
3.015640000000000000e+05
3.023850000000000000e+05
3.031990000000000000e+05
3.040420000000000000e+05
3.048680000000000000e+05
3.056330000000000000e+05
3.064960000000000000e+05
3.073140000000000000e+05
3.081840000000000000e+05
3.090540000000000000e+05
3.098670000000000000e+05
3.106590000000000000e+05
3.115160000000000000e+05
3.123100000000000000e+05
3.131150000000000000e+05
3.139050000000000000e+05
3.147200000000000000e+05
3.155460000000000000e+05
3.163390000000000000e+05
3.171330000000000000e+05
3.179430000000000000e+05
3.187490000000000000e+05
3.195640000000000000e+05
3.203740000000000000e+05
3.211560000000000000e+05
3.219620000000000000e+05
3.227510000000000000e+05
3.235260000000000000e+05
3.242840000000000000e+05
3.250800000000000000e+05
3.258510000000000000e+05
3.266200000000000000e+05
3.273660000000000000e+05
3.280870000000000000e+05
3.288610000000000000e+05
3.295860000000000000e+05
3.303290000000000000e+05
3.310650000000000000e+05
3.318320000000000000e+05
3.325720000000000000e+05
3.333760000000000000e+05
3.340840000000000000e+05
3.348370000000000000e+05
3.355840000000000000e+05
3.363530000000000000e+05
3.370690000000000000e+05
3.378170000000000000e+05
3.385620000000000000e+05
3.393050000000000000e+05
3.400560000000000000e+05
3.408040000000000000e+05
3.415310000000000000e+05
3.422700000000000000e+05
3.429870000000000000e+05
3.437310000000000000e+05
3.444590000000000000e+05
3.451510000000000000e+05
3.458940000000000000e+05
3.465890000000000000e+05
3.473110000000000000e+05
3.480350000000000000e+05
3.487730000000000000e+05
3.495260000000000000e+05
3.502360000000000000e+05
3.509640000000000000e+05
3.516490000000000000e+05
3.523580000000000000e+05
3.531180000000000000e+05
3.538300000000000000e+05
3.545540000000000000e+05
3.552300000000000000e+05
3.558660000000000000e+05
3.565680000000000000e+05
3.573230000000000000e+05
3.580690000000000000e+05
3.588020000000000000e+05
3.594380000000000000e+05
3.601330000000000000e+05
3.608390000000000000e+05
3.615490000000000000e+05
3.622260000000000000e+05
3.629200000000000000e+05
3.636280000000000000e+05
3.643330000000000000e+05
3.650470000000000000e+05
3.657380000000000000e+05
3.664210000000000000e+05
3.671140000000000000e+05
3.678170000000000000e+05
3.685480000000000000e+05
3.692330000000000000e+05
3.699200000000000000e+05
3.705520000000000000e+05
3.712260000000000000e+05
3.719420000000000000e+05
3.725630000000000000e+05
3.732370000000000000e+05
3.739240000000000000e+05
3.745410000000000000e+05
3.752070000000000000e+05
3.758330000000000000e+05
3.764910000000000000e+05
3.771360000000000000e+05
3.777910000000000000e+05
3.784260000000000000e+05
3.790160000000000000e+05
3.796730000000000000e+05
3.802870000000000000e+05
3.809210000000000000e+05
3.815530000000000000e+05
3.821970000000000000e+05
3.828380000000000000e+05
3.834560000000000000e+05
3.841310000000000000e+05
3.847650000000000000e+05
3.853920000000000000e+05
3.860460000000000000e+05
3.866950000000000000e+05
3.873510000000000000e+05
3.879980000000000000e+05
3.886200000000000000e+05
3.892840000000000000e+05
3.899160000000000000e+05
3.905290000000000000e+05
3.911790000000000000e+05
3.917670000000000000e+05
3.924040000000000000e+05
3.930220000000000000e+05
3.936610000000000000e+05
3.942660000000000000e+05
3.948860000000000000e+05
3.955200000000000000e+05
3.961820000000000000e+05
3.967930000000000000e+05
3.973930000000000000e+05
3.979910000000000000e+05
3.986190000000000000e+05
3.992460000000000000e+05
3.998500000000000000e+05
4.004770000000000000e+05
4.011160000000000000e+05
4.017290000000000000e+05
4.023200000000000000e+05
4.029230000000000000e+05
4.035000000000000000e+05
4.041350000000000000e+05
4.046970000000000000e+05
4.053040000000000000e+05
4.059220000000000000e+05
4.065870000000000000e+05
4.071760000000000000e+05
4.077870000000000000e+05
4.083760000000000000e+05
4.089730000000000000e+05
4.095580000000000000e+05
4.101610000000000000e+05
4.107260000000000000e+05
4.113250000000000000e+05
4.119100000000000000e+05
4.125420000000000000e+05
4.131080000000000000e+05
4.136910000000000000e+05
4.142770000000000000e+05
4.148570000000000000e+05
4.154220000000000000e+05
4.160260000000000000e+05
4.166000000000000000e+05
4.171930000000000000e+05
4.177360000000000000e+05
4.183380000000000000e+05
4.188910000000000000e+05
4.194670000000000000e+05
4.200290000000000000e+05
4.205780000000000000e+05
4.211470000000000000e+05
4.217110000000000000e+05
4.223240000000000000e+05
4.229270000000000000e+05
4.234550000000000000e+05
4.240330000000000000e+05
4.245980000000000000e+05
4.251770000000000000e+05
4.257660000000000000e+05
4.263770000000000000e+05
4.269570000000000000e+05
4.275580000000000000e+05
4.280600000000000000e+05
4.285730000000000000e+05
4.291280000000000000e+05
4.297210000000000000e+05
4.303050000000000000e+05
4.308790000000000000e+05
4.313800000000000000e+05
4.319290000000000000e+05
4.324920000000000000e+05
4.330240000000000000e+05
4.335520000000000000e+05
4.340960000000000000e+05
4.346540000000000000e+05
4.351750000000000000e+05
4.357420000000000000e+05
4.362840000000000000e+05
4.368500000000000000e+05
4.373930000000000000e+05
4.379410000000000000e+05
4.384580000000000000e+05
4.389900000000000000e+05
4.395130000000000000e+05
4.400440000000000000e+05
4.405740000000000000e+05
4.411110000000000000e+05
4.416590000000000000e+05
4.422450000000000000e+05
4.428000000000000000e+05
4.433660000000000000e+05
4.439180000000000000e+05
4.444750000000000000e+05
4.450130000000000000e+05
4.455690000000000000e+05
4.461250000000000000e+05
4.466590000000000000e+05
4.471550000000000000e+05
4.476770000000000000e+05
4.481850000000000000e+05
4.486850000000000000e+05
4.492110000000000000e+05
4.497570000000000000e+05
4.503230000000000000e+05
4.508420000000000000e+05
4.513900000000000000e+05
4.518960000000000000e+05
4.524100000000000000e+05
4.529560000000000000e+05
4.534610000000000000e+05
4.540050000000000000e+05
4.545130000000000000e+05
4.550380000000000000e+05
4.555630000000000000e+05
4.560700000000000000e+05
4.566570000000000000e+05
4.571680000000000000e+05
4.576830000000000000e+05
4.582070000000000000e+05
4.586930000000000000e+05
4.592040000000000000e+05
4.597110000000000000e+05
4.602440000000000000e+05
4.607470000000000000e+05
4.612550000000000000e+05
4.617460000000000000e+05
4.622280000000000000e+05
4.627470000000000000e+05
4.632190000000000000e+05
4.637300000000000000e+05
4.642310000000000000e+05
4.648010000000000000e+05
4.653320000000000000e+05
4.658670000000000000e+05
4.663600000000000000e+05
4.668850000000000000e+05
4.673470000000000000e+05
4.678450000000000000e+05
4.683230000000000000e+05
4.688620000000000000e+05
4.693880000000000000e+05
4.699220000000000000e+05
4.704310000000000000e+05
4.709240000000000000e+05
4.714240000000000000e+05
4.719250000000000000e+05
4.724130000000000000e+05
4.729190000000000000e+05
4.734400000000000000e+05
4.739330000000000000e+05
4.744530000000000000e+05
4.749270000000000000e+05
4.753950000000000000e+05
4.758410000000000000e+05
4.763310000000000000e+05
4.768250000000000000e+05
4.773190000000000000e+05
4.778610000000000000e+05
4.783550000000000000e+05
4.788790000000000000e+05
4.793760000000000000e+05
4.798510000000000000e+05
4.803820000000000000e+05
4.808700000000000000e+05
4.813470000000000000e+05
4.818400000000000000e+05
4.823260000000000000e+05
4.828330000000000000e+05
4.833290000000000000e+05
4.838150000000000000e+05
4.843140000000000000e+05
4.848020000000000000e+05
4.853090000000000000e+05
4.858100000000000000e+05
4.863130000000000000e+05
4.868120000000000000e+05
4.872840000000000000e+05
4.877510000000000000e+05
4.882190000000000000e+05
4.887180000000000000e+05
4.892320000000000000e+05
4.897710000000000000e+05
4.902440000000000000e+05
4.907100000000000000e+05
4.911530000000000000e+05
4.916500000000000000e+05
4.921280000000000000e+05
4.926330000000000000e+05
4.931660000000000000e+05
4.935890000000000000e+05
4.940990000000000000e+05
4.946120000000000000e+05
4.950480000000000000e+05
4.955140000000000000e+05
4.959870000000000000e+05
4.965030000000000000e+05
4.969960000000000000e+05
4.974690000000000000e+05
4.979580000000000000e+05
4.984540000000000000e+05
4.988890000000000000e+05
4.993860000000000000e+05
4.998330000000000000e+05
5.003250000000000000e+05
5.007950000000000000e+05
5.012990000000000000e+05
5.018140000000000000e+05
5.022460000000000000e+05
5.027400000000000000e+05
5.032120000000000000e+05
5.036940000000000000e+05
5.042000000000000000e+05
5.046240000000000000e+05
5.051200000000000000e+05
5.055350000000000000e+05
5.059780000000000000e+05
5.064710000000000000e+05
5.069250000000000000e+05
5.073570000000000000e+05
5.078280000000000000e+05
5.082700000000000000e+05
5.087120000000000000e+05
5.091810000000000000e+05
5.096730000000000000e+05
5.101350000000000000e+05
5.105970000000000000e+05
5.110650000000000000e+05
5.115320000000000000e+05
5.119860000000000000e+05
5.124400000000000000e+05
5.129440000000000000e+05
5.133760000000000000e+05
5.138360000000000000e+05
5.142940000000000000e+05
5.147610000000000000e+05
5.152450000000000000e+05
5.157430000000000000e+05
5.162230000000000000e+05
5.166780000000000000e+05
5.171910000000000000e+05
5.176280000000000000e+05
5.181040000000000000e+05
5.185570000000000000e+05
5.189830000000000000e+05
5.194270000000000000e+05
5.198820000000000000e+05
5.203680000000000000e+05
5.208460000000000000e+05
5.213240000000000000e+05
5.217910000000000000e+05
5.222270000000000000e+05
5.227320000000000000e+05
5.231840000000000000e+05
5.236310000000000000e+05
5.240800000000000000e+05
5.245210000000000000e+05
5.249790000000000000e+05
5.254170000000000000e+05
5.258660000000000000e+05
5.263360000000000000e+05
5.268200000000000000e+05
5.272660000000000000e+05
5.277220000000000000e+05
5.282020000000000000e+05
5.286770000000000000e+05
5.291250000000000000e+05
5.295970000000000000e+05
5.300280000000000000e+05
5.304500000000000000e+05
5.308550000000000000e+05
5.312690000000000000e+05
5.317230000000000000e+05
5.321440000000000000e+05
5.325870000000000000e+05
5.330100000000000000e+05
5.334670000000000000e+05
5.338760000000000000e+05
5.343050000000000000e+05
5.347390000000000000e+05
5.351970000000000000e+05
5.356400000000000000e+05
5.360930000000000000e+05
5.364590000000000000e+05
5.369220000000000000e+05
5.373090000000000000e+05
5.377700000000000000e+05
5.382090000000000000e+05
5.386500000000000000e+05
5.390810000000000000e+05
5.395300000000000000e+05
5.399290000000000000e+05
5.403550000000000000e+05
5.407940000000000000e+05
5.412250000000000000e+05
5.417040000000000000e+05
5.421480000000000000e+05
5.425640000000000000e+05
5.430020000000000000e+05
5.434340000000000000e+05
5.438960000000000000e+05
5.443410000000000000e+05
5.447710000000000000e+05
5.452150000000000000e+05
5.456240000000000000e+05
5.460620000000000000e+05
5.464630000000000000e+05
5.469210000000000000e+05
5.473480000000000000e+05
5.477320000000000000e+05
5.481660000000000000e+05
5.486070000000000000e+05
5.490340000000000000e+05
5.494740000000000000e+05
5.498800000000000000e+05
5.503190000000000000e+05
5.507420000000000000e+05
5.511580000000000000e+05
5.515500000000000000e+05
5.519870000000000000e+05
5.524180000000000000e+05
5.528270000000000000e+05
5.532560000000000000e+05
5.536550000000000000e+05
5.540790000000000000e+05
5.544920000000000000e+05
5.549250000000000000e+05
5.553650000000000000e+05
5.557950000000000000e+05
5.562140000000000000e+05
5.565970000000000000e+05
5.569800000000000000e+05
5.574030000000000000e+05
5.578080000000000000e+05
5.582160000000000000e+05
5.586330000000000000e+05
5.590470000000000000e+05
5.594430000000000000e+05
5.598400000000000000e+05
5.602300000000000000e+05
5.606420000000000000e+05
5.610510000000000000e+05
5.614480000000000000e+05
5.618670000000000000e+05
5.622680000000000000e+05
5.627140000000000000e+05
5.631110000000000000e+05
5.635270000000000000e+05
5.639480000000000000e+05
5.643410000000000000e+05
5.647560000000000000e+05
5.651270000000000000e+05
5.655710000000000000e+05
5.659570000000000000e+05
5.663750000000000000e+05
5.668030000000000000e+05
5.672040000000000000e+05
5.676220000000000000e+05
5.680570000000000000e+05
5.684580000000000000e+05
5.688720000000000000e+05
5.692840000000000000e+05
5.696860000000000000e+05
5.701010000000000000e+05
5.705020000000000000e+05
5.709450000000000000e+05
5.713310000000000000e+05
5.717560000000000000e+05
5.721570000000000000e+05
5.725920000000000000e+05
5.730080000000000000e+05
5.733840000000000000e+05
5.737790000000000000e+05
5.741720000000000000e+05
5.745710000000000000e+05
5.749630000000000000e+05
5.753730000000000000e+05
5.757790000000000000e+05
5.761610000000000000e+05
5.766000000000000000e+05
5.769910000000000000e+05
5.774050000000000000e+05
5.778300000000000000e+05
5.782730000000000000e+05
5.786470000000000000e+05
5.790560000000000000e+05
5.794220000000000000e+05
5.797910000000000000e+05
5.801930000000000000e+05
5.806160000000000000e+05
5.810160000000000000e+05
5.814200000000000000e+05
5.817860000000000000e+05
5.821680000000000000e+05
5.825750000000000000e+05
5.829840000000000000e+05
5.833840000000000000e+05
5.837840000000000000e+05
5.841530000000000000e+05
5.845400000000000000e+05
5.849530000000000000e+05
5.853580000000000000e+05
5.857240000000000000e+05
5.861070000000000000e+05
5.865040000000000000e+05
5.868840000000000000e+05
5.872490000000000000e+05
5.876380000000000000e+05
5.880150000000000000e+05
5.883930000000000000e+05
5.887980000000000000e+05
5.891950000000000000e+05
5.895900000000000000e+05
5.899760000000000000e+05
5.903650000000000000e+05
5.907240000000000000e+05
5.911170000000000000e+05
5.914980000000000000e+05
5.918570000000000000e+05
5.922180000000000000e+05
5.925860000000000000e+05
5.929620000000000000e+05
5.933420000000000000e+05
5.937070000000000000e+05
5.940870000000000000e+05
5.944380000000000000e+05
5.947950000000000000e+05
5.952070000000000000e+05
5.956050000000000000e+05
5.960370000000000000e+05
5.964640000000000000e+05
5.968340000000000000e+05
5.972250000000000000e+05
5.976190000000000000e+05
5.979790000000000000e+05
5.983630000000000000e+05
5.987530000000000000e+05
5.991050000000000000e+05
5.994900000000000000e+05
5.998730000000000000e+05
6.002310000000000000e+05
6.006140000000000000e+05
6.009820000000000000e+05
6.013690000000000000e+05
6.017250000000000000e+05
6.021090000000000000e+05
6.024860000000000000e+05
6.028760000000000000e+05
6.033030000000000000e+05
6.037130000000000000e+05
6.040930000000000000e+05
6.044820000000000000e+05
6.048650000000000000e+05
6.052180000000000000e+05
6.056030000000000000e+05
6.059600000000000000e+05
6.063460000000000000e+05
6.067370000000000000e+05
6.070940000000000000e+05
6.074670000000000000e+05
6.078220000000000000e+05
6.081960000000000000e+05
6.085840000000000000e+05
6.089710000000000000e+05
6.093520000000000000e+05
6.097420000000000000e+05
6.101340000000000000e+05
6.105040000000000000e+05
6.108710000000000000e+05
6.112650000000000000e+05
6.116460000000000000e+05
6.120150000000000000e+05
6.123760000000000000e+05
6.127830000000000000e+05
6.131630000000000000e+05
6.135240000000000000e+05
6.138730000000000000e+05
6.142470000000000000e+05
6.145760000000000000e+05
6.149710000000000000e+05
6.153440000000000000e+05
6.157150000000000000e+05
6.160690000000000000e+05
6.164480000000000000e+05
6.167960000000000000e+05
6.171780000000000000e+05
6.175510000000000000e+05
6.179340000000000000e+05
6.183480000000000000e+05
6.187650000000000000e+05
6.191410000000000000e+05
6.195270000000000000e+05
6.198860000000000000e+05
6.202130000000000000e+05
6.205540000000000000e+05
6.209140000000000000e+05
6.212430000000000000e+05
6.216000000000000000e+05
6.219740000000000000e+05
6.223310000000000000e+05
6.227110000000000000e+05
6.231080000000000000e+05
6.234690000000000000e+05
6.238470000000000000e+05
6.242170000000000000e+05
6.245610000000000000e+05
6.249100000000000000e+05
6.252680000000000000e+05
6.256050000000000000e+05
6.259500000000000000e+05
6.262960000000000000e+05
6.266660000000000000e+05
6.270610000000000000e+05
6.274420000000000000e+05
6.277970000000000000e+05
6.281400000000000000e+05
6.284800000000000000e+05
6.288820000000000000e+05
6.292620000000000000e+05
6.296370000000000000e+05
6.300360000000000000e+05
6.304280000000000000e+05
6.308020000000000000e+05
6.311980000000000000e+05
6.315560000000000000e+05
6.319060000000000000e+05
6.322700000000000000e+05
6.326220000000000000e+05
6.330150000000000000e+05
6.333850000000000000e+05
6.337290000000000000e+05
6.340910000000000000e+05
6.344250000000000000e+05
6.347740000000000000e+05
6.351460000000000000e+05
6.355020000000000000e+05
6.358590000000000000e+05
6.362300000000000000e+05
6.365950000000000000e+05
6.369320000000000000e+05
6.372480000000000000e+05
6.375950000000000000e+05
6.379880000000000000e+05
6.383440000000000000e+05
6.386940000000000000e+05
6.390340000000000000e+05
6.393940000000000000e+05
6.397710000000000000e+05
6.401140000000000000e+05
6.404410000000000000e+05
6.407870000000000000e+05
6.411610000000000000e+05
6.415010000000000000e+05
6.418550000000000000e+05
6.421690000000000000e+05
6.425190000000000000e+05
6.428410000000000000e+05
6.431650000000000000e+05
6.434850000000000000e+05
6.438330000000000000e+05
6.441880000000000000e+05
6.445420000000000000e+05
6.448790000000000000e+05
6.452610000000000000e+05
6.456340000000000000e+05
6.459940000000000000e+05
6.463400000000000000e+05
6.466860000000000000e+05
6.470380000000000000e+05
6.473570000000000000e+05
6.477040000000000000e+05
6.480460000000000000e+05
6.483920000000000000e+05
6.487460000000000000e+05
6.490840000000000000e+05
6.494320000000000000e+05
6.497520000000000000e+05
6.500880000000000000e+05
6.504520000000000000e+05
6.508250000000000000e+05
6.511400000000000000e+05
6.514730000000000000e+05
6.518160000000000000e+05
6.521630000000000000e+05
6.524860000000000000e+05
6.527960000000000000e+05
6.531110000000000000e+05
6.534690000000000000e+05
6.537990000000000000e+05
6.541540000000000000e+05
6.544970000000000000e+05
6.548730000000000000e+05
6.551950000000000000e+05
6.555530000000000000e+05
6.559020000000000000e+05
6.562430000000000000e+05
6.566110000000000000e+05
6.569290000000000000e+05
6.572850000000000000e+05
6.576300000000000000e+05
6.579550000000000000e+05
6.582930000000000000e+05
6.586430000000000000e+05
6.589580000000000000e+05
6.593060000000000000e+05
6.596310000000000000e+05
6.599630000000000000e+05
6.602820000000000000e+05
6.606130000000000000e+05
6.609410000000000000e+05
6.612790000000000000e+05
6.615900000000000000e+05
6.619110000000000000e+05
6.622340000000000000e+05
6.625610000000000000e+05
6.629150000000000000e+05
6.632540000000000000e+05
6.635640000000000000e+05
6.639030000000000000e+05
6.642430000000000000e+05
6.645510000000000000e+05
6.648680000000000000e+05
6.652180000000000000e+05
6.655630000000000000e+05
6.658830000000000000e+05
6.661990000000000000e+05
6.665090000000000000e+05
6.668820000000000000e+05
6.671620000000000000e+05
6.674890000000000000e+05
6.677970000000000000e+05
6.681240000000000000e+05
6.684450000000000000e+05
6.687780000000000000e+05
6.690860000000000000e+05
6.694160000000000000e+05
6.697480000000000000e+05
6.700860000000000000e+05
6.703810000000000000e+05
6.707100000000000000e+05
6.710240000000000000e+05
6.713390000000000000e+05
6.717100000000000000e+05
6.720790000000000000e+05
6.724200000000000000e+05
6.727580000000000000e+05
6.730990000000000000e+05
6.734160000000000000e+05
6.737510000000000000e+05
6.740720000000000000e+05
6.743930000000000000e+05
6.747060000000000000e+05
6.750610000000000000e+05
6.753890000000000000e+05
6.757210000000000000e+05
6.760340000000000000e+05
6.763460000000000000e+05
6.766680000000000000e+05
6.769830000000000000e+05
6.772930000000000000e+05
6.776280000000000000e+05
6.779690000000000000e+05
6.783240000000000000e+05
6.786490000000000000e+05
6.789770000000000000e+05
6.793040000000000000e+05
6.796340000000000000e+05
6.799450000000000000e+05
6.803080000000000000e+05
6.806480000000000000e+05
6.809740000000000000e+05
6.813080000000000000e+05
6.816290000000000000e+05
6.819500000000000000e+05
6.822810000000000000e+05
6.826150000000000000e+05
6.829600000000000000e+05
6.832620000000000000e+05
6.836020000000000000e+05
6.839130000000000000e+05
6.842420000000000000e+05
6.845690000000000000e+05
6.848910000000000000e+05
6.852200000000000000e+05
6.855260000000000000e+05
6.858330000000000000e+05
6.861570000000000000e+05
6.864770000000000000e+05
6.868230000000000000e+05
6.871620000000000000e+05
6.874800000000000000e+05
6.878130000000000000e+05
6.881160000000000000e+05
6.884750000000000000e+05
6.888020000000000000e+05
6.891190000000000000e+05
6.894400000000000000e+05
6.897710000000000000e+05
6.900730000000000000e+05
6.903860000000000000e+05
6.907050000000000000e+05
6.910350000000000000e+05
6.913760000000000000e+05
6.916940000000000000e+05
6.920170000000000000e+05
6.923420000000000000e+05
6.926730000000000000e+05
6.930040000000000000e+05
6.933310000000000000e+05
6.936330000000000000e+05
6.939350000000000000e+05
6.942460000000000000e+05
6.945540000000000000e+05
6.949210000000000000e+05
6.952260000000000000e+05
6.955500000000000000e+05
6.958630000000000000e+05
6.961770000000000000e+05
6.964730000000000000e+05
6.967870000000000000e+05
6.971100000000000000e+05
6.974390000000000000e+05
6.977340000000000000e+05
6.980630000000000000e+05
6.983430000000000000e+05
6.986380000000000000e+05
6.989390000000000000e+05
6.992590000000000000e+05
6.995590000000000000e+05
6.998470000000000000e+05
7.001590000000000000e+05
7.004710000000000000e+05
7.007760000000000000e+05
7.010700000000000000e+05
7.013800000000000000e+05
7.016850000000000000e+05
7.019880000000000000e+05
7.022980000000000000e+05
7.025860000000000000e+05
7.028950000000000000e+05
7.031850000000000000e+05
7.034950000000000000e+05
7.037870000000000000e+05
7.041210000000000000e+05
7.044380000000000000e+05
7.047700000000000000e+05
7.051040000000000000e+05
7.053940000000000000e+05
7.057110000000000000e+05
7.060280000000000000e+05
7.063410000000000000e+05
7.066090000000000000e+05
7.069070000000000000e+05
7.071890000000000000e+05
7.074780000000000000e+05
7.077870000000000000e+05
7.081050000000000000e+05
7.083930000000000000e+05
7.087180000000000000e+05
7.090080000000000000e+05
7.093260000000000000e+05
7.096300000000000000e+05
7.099550000000000000e+05
7.102840000000000000e+05
7.105860000000000000e+05
7.109160000000000000e+05
7.112090000000000000e+05
7.115220000000000000e+05
7.118320000000000000e+05
7.121320000000000000e+05
7.124610000000000000e+05
7.127820000000000000e+05
7.130860000000000000e+05
7.133900000000000000e+05
7.136980000000000000e+05
7.139920000000000000e+05
7.142800000000000000e+05
7.145970000000000000e+05
7.149010000000000000e+05
7.151790000000000000e+05
7.154920000000000000e+05
7.157800000000000000e+05
7.160820000000000000e+05
7.164090000000000000e+05
7.167370000000000000e+05
7.170480000000000000e+05
7.173530000000000000e+05
7.176710000000000000e+05
7.179850000000000000e+05
7.183340000000000000e+05
7.186460000000000000e+05
7.189440000000000000e+05
7.192400000000000000e+05
7.195560000000000000e+05
7.199060000000000000e+05
7.202020000000000000e+05
7.204860000000000000e+05
7.207630000000000000e+05
7.210910000000000000e+05
7.214170000000000000e+05
7.217320000000000000e+05
7.220540000000000000e+05
7.223650000000000000e+05
7.226520000000000000e+05
7.229620000000000000e+05
7.232600000000000000e+05
7.235510000000000000e+05
7.238720000000000000e+05
7.241630000000000000e+05
7.244610000000000000e+05
7.247630000000000000e+05
7.250610000000000000e+05
7.253570000000000000e+05
7.256470000000000000e+05
7.259440000000000000e+05
7.262700000000000000e+05
7.265830000000000000e+05
7.268620000000000000e+05
7.271550000000000000e+05
7.274390000000000000e+05
7.277270000000000000e+05
7.280170000000000000e+05
7.283400000000000000e+05
7.286540000000000000e+05
7.289480000000000000e+05
7.292400000000000000e+05
7.295550000000000000e+05
7.298500000000000000e+05
7.301880000000000000e+05
7.304770000000000000e+05
7.307690000000000000e+05
7.310620000000000000e+05
7.313960000000000000e+05
7.316560000000000000e+05
7.319510000000000000e+05
7.322640000000000000e+05
7.325410000000000000e+05
7.328360000000000000e+05
7.331130000000000000e+05
7.334030000000000000e+05
7.336970000000000000e+05
7.340110000000000000e+05
7.343210000000000000e+05
7.346100000000000000e+05
7.348950000000000000e+05
7.351690000000000000e+05
7.354610000000000000e+05
7.357360000000000000e+05
7.360240000000000000e+05
7.363190000000000000e+05
7.365840000000000000e+05
7.368750000000000000e+05
7.371790000000000000e+05
7.374520000000000000e+05
7.377530000000000000e+05
7.380530000000000000e+05
7.383240000000000000e+05
7.386080000000000000e+05
7.389190000000000000e+05
7.392010000000000000e+05
7.394920000000000000e+05
7.397690000000000000e+05
7.400590000000000000e+05
7.403450000000000000e+05
7.406550000000000000e+05
7.409740000000000000e+05
7.412730000000000000e+05
7.415580000000000000e+05
7.418560000000000000e+05
7.421580000000000000e+05
7.424690000000000000e+05
7.427550000000000000e+05
7.430160000000000000e+05
7.433050000000000000e+05
7.436170000000000000e+05
7.438810000000000000e+05
7.441960000000000000e+05
7.445280000000000000e+05
7.448250000000000000e+05
7.450770000000000000e+05
7.453600000000000000e+05
7.456270000000000000e+05
7.459200000000000000e+05
7.462010000000000000e+05
7.464900000000000000e+05
7.467700000000000000e+05
7.470530000000000000e+05
7.473650000000000000e+05
7.476390000000000000e+05
7.479050000000000000e+05
7.482040000000000000e+05
7.485110000000000000e+05
7.487560000000000000e+05
7.490390000000000000e+05
7.493510000000000000e+05
7.496160000000000000e+05
7.499110000000000000e+05
7.502210000000000000e+05
7.505060000000000000e+05
7.508060000000000000e+05
7.510870000000000000e+05
7.513750000000000000e+05
7.517010000000000000e+05
7.519500000000000000e+05
7.522270000000000000e+05
7.524760000000000000e+05
7.527580000000000000e+05
7.530580000000000000e+05
7.533510000000000000e+05
7.536270000000000000e+05
7.539130000000000000e+05
7.542450000000000000e+05
7.545340000000000000e+05
7.548230000000000000e+05
7.550710000000000000e+05
7.553600000000000000e+05
7.556740000000000000e+05
7.559520000000000000e+05
7.562350000000000000e+05
7.565390000000000000e+05
7.568650000000000000e+05
7.571350000000000000e+05
7.574330000000000000e+05
7.577000000000000000e+05
7.579730000000000000e+05
7.582590000000000000e+05
7.585140000000000000e+05
7.587580000000000000e+05
7.590580000000000000e+05
7.593460000000000000e+05
7.596240000000000000e+05
7.598840000000000000e+05
7.601540000000000000e+05
7.604470000000000000e+05
7.607380000000000000e+05
7.610150000000000000e+05
7.613020000000000000e+05
7.615810000000000000e+05
7.618790000000000000e+05
7.621910000000000000e+05
7.624370000000000000e+05
7.627250000000000000e+05
7.629910000000000000e+05
7.632580000000000000e+05
7.635270000000000000e+05
7.637910000000000000e+05
7.640670000000000000e+05
7.643620000000000000e+05
7.646310000000000000e+05
7.649180000000000000e+05
7.652090000000000000e+05
7.654690000000000000e+05
7.657590000000000000e+05
7.660560000000000000e+05
7.663260000000000000e+05
7.666130000000000000e+05
7.668860000000000000e+05
7.672000000000000000e+05
7.674910000000000000e+05
7.677710000000000000e+05
7.680500000000000000e+05
7.683040000000000000e+05
7.685700000000000000e+05
7.688350000000000000e+05
7.691080000000000000e+05
7.693960000000000000e+05
7.696830000000000000e+05
7.699720000000000000e+05
7.702430000000000000e+05
7.705240000000000000e+05
7.707920000000000000e+05
7.711060000000000000e+05
7.713910000000000000e+05
7.716810000000000000e+05
7.719610000000000000e+05
7.722390000000000000e+05
7.725020000000000000e+05
7.727680000000000000e+05
7.730340000000000000e+05
7.733070000000000000e+05
7.735620000000000000e+05
7.738580000000000000e+05
7.740980000000000000e+05
7.743870000000000000e+05
7.746500000000000000e+05
7.748980000000000000e+05
7.751590000000000000e+05
7.754270000000000000e+05
7.757290000000000000e+05
7.760030000000000000e+05
7.762910000000000000e+05
7.765540000000000000e+05
7.768010000000000000e+05
7.770870000000000000e+05
7.774010000000000000e+05
7.776540000000000000e+05
7.779330000000000000e+05
7.782210000000000000e+05
7.784910000000000000e+05
7.787360000000000000e+05
7.790080000000000000e+05
7.792720000000000000e+05
7.795160000000000000e+05
7.797620000000000000e+05
7.800330000000000000e+05
7.803380000000000000e+05
7.805720000000000000e+05
7.808760000000000000e+05
7.811660000000000000e+05
7.814140000000000000e+05
7.816640000000000000e+05
7.819370000000000000e+05
7.821900000000000000e+05
7.824520000000000000e+05
7.827250000000000000e+05
7.829850000000000000e+05
7.832370000000000000e+05
7.835310000000000000e+05
7.837870000000000000e+05
7.840430000000000000e+05
7.843360000000000000e+05
7.845980000000000000e+05
7.848940000000000000e+05
7.851430000000000000e+05
7.853960000000000000e+05
7.856710000000000000e+05
7.859320000000000000e+05
7.862010000000000000e+05
7.864330000000000000e+05
7.866920000000000000e+05
7.869360000000000000e+05
7.872030000000000000e+05
7.874900000000000000e+05
7.877540000000000000e+05
7.880410000000000000e+05
7.883110000000000000e+05
7.885590000000000000e+05
7.888060000000000000e+05
7.890720000000000000e+05
7.892950000000000000e+05
7.895610000000000000e+05
7.898500000000000000e+05
7.901010000000000000e+05
7.903740000000000000e+05
7.906500000000000000e+05
7.909000000000000000e+05
7.911640000000000000e+05
7.914440000000000000e+05
7.917010000000000000e+05
7.919840000000000000e+05
7.922560000000000000e+05
7.925450000000000000e+05
7.928190000000000000e+05
7.930640000000000000e+05
7.933300000000000000e+05
7.935920000000000000e+05
7.939030000000000000e+05
7.941540000000000000e+05
7.944310000000000000e+05
7.946800000000000000e+05
7.949430000000000000e+05
7.952220000000000000e+05
7.955160000000000000e+05
7.957800000000000000e+05
7.960580000000000000e+05
7.963020000000000000e+05
7.965570000000000000e+05
7.968280000000000000e+05
7.970930000000000000e+05
7.973560000000000000e+05
7.976210000000000000e+05
7.979060000000000000e+05
7.981530000000000000e+05
7.984220000000000000e+05
7.986880000000000000e+05
7.989390000000000000e+05
7.992080000000000000e+05
7.994980000000000000e+05
7.997560000000000000e+05
8.000190000000000000e+05
8.002690000000000000e+05
8.005430000000000000e+05
8.008300000000000000e+05
8.010880000000000000e+05
8.013430000000000000e+05
8.015950000000000000e+05
8.018480000000000000e+05
8.020820000000000000e+05
8.023250000000000000e+05
8.026120000000000000e+05
8.028700000000000000e+05
8.031470000000000000e+05
8.033980000000000000e+05
8.036510000000000000e+05
8.039030000000000000e+05
8.041420000000000000e+05
8.044220000000000000e+05
8.046510000000000000e+05
8.049010000000000000e+05
8.051780000000000000e+05
8.054500000000000000e+05
8.057310000000000000e+05
8.060030000000000000e+05
8.062620000000000000e+05
8.065220000000000000e+05
8.067900000000000000e+05
8.070390000000000000e+05
8.073090000000000000e+05
8.075390000000000000e+05
8.077890000000000000e+05
8.080560000000000000e+05
8.082870000000000000e+05
8.085470000000000000e+05
8.088110000000000000e+05
8.090630000000000000e+05
8.093230000000000000e+05
8.095690000000000000e+05
8.098400000000000000e+05
8.100930000000000000e+05
8.103430000000000000e+05
8.106220000000000000e+05
8.108580000000000000e+05
8.111280000000000000e+05
8.114040000000000000e+05
8.116680000000000000e+05
8.118990000000000000e+05
8.121590000000000000e+05
8.124120000000000000e+05
8.126720000000000000e+05
8.129260000000000000e+05
8.131760000000000000e+05
8.134220000000000000e+05
8.136730000000000000e+05
8.139330000000000000e+05
8.141930000000000000e+05
8.144450000000000000e+05
8.146880000000000000e+05
8.149630000000000000e+05
8.152230000000000000e+05
8.154740000000000000e+05
8.157320000000000000e+05
8.159830000000000000e+05
8.162380000000000000e+05
8.164650000000000000e+05
8.167440000000000000e+05
8.170160000000000000e+05
8.172700000000000000e+05
8.175190000000000000e+05
8.177540000000000000e+05
8.180000000000000000e+05
8.182540000000000000e+05
8.185000000000000000e+05
8.187460000000000000e+05
8.189810000000000000e+05
8.192460000000000000e+05
8.194910000000000000e+05
8.197400000000000000e+05
8.199880000000000000e+05
8.202460000000000000e+05
8.205100000000000000e+05
8.207580000000000000e+05
8.210120000000000000e+05
8.212590000000000000e+05
8.215090000000000000e+05
8.217820000000000000e+05
8.220720000000000000e+05
8.223470000000000000e+05
8.226190000000000000e+05
8.228790000000000000e+05
8.231380000000000000e+05
8.233830000000000000e+05
8.235870000000000000e+05
8.238250000000000000e+05
8.240700000000000000e+05
8.243200000000000000e+05
8.245710000000000000e+05
8.248150000000000000e+05
8.250530000000000000e+05
8.252750000000000000e+05
8.255400000000000000e+05
8.257840000000000000e+05
8.260470000000000000e+05
8.262900000000000000e+05
8.265230000000000000e+05
8.267710000000000000e+05
8.270170000000000000e+05
8.272580000000000000e+05
8.275030000000000000e+05
8.277170000000000000e+05
8.279750000000000000e+05
8.282280000000000000e+05
8.284580000000000000e+05
8.287170000000000000e+05
8.289600000000000000e+05
8.292140000000000000e+05
8.294690000000000000e+05
8.296980000000000000e+05
8.299670000000000000e+05
8.302370000000000000e+05
8.304950000000000000e+05
8.307490000000000000e+05
8.309970000000000000e+05
8.312630000000000000e+05
8.314850000000000000e+05
8.317460000000000000e+05
8.320040000000000000e+05
8.322610000000000000e+05
8.325160000000000000e+05
8.327580000000000000e+05
8.330000000000000000e+05
8.332680000000000000e+05
8.335030000000000000e+05
8.337370000000000000e+05
8.339550000000000000e+05
8.342290000000000000e+05
8.344760000000000000e+05
8.347100000000000000e+05
8.349330000000000000e+05
8.351510000000000000e+05
8.354120000000000000e+05
8.356190000000000000e+05
8.358850000000000000e+05
8.361420000000000000e+05
8.363930000000000000e+05
8.366360000000000000e+05
8.368860000000000000e+05
8.371240000000000000e+05
8.373620000000000000e+05
8.375840000000000000e+05
8.378270000000000000e+05
8.380670000000000000e+05
8.382990000000000000e+05
8.385260000000000000e+05
8.387560000000000000e+05
8.389980000000000000e+05
8.392370000000000000e+05
8.394940000000000000e+05
8.397380000000000000e+05
8.399850000000000000e+05
8.401980000000000000e+05
8.404570000000000000e+05
8.407080000000000000e+05
8.409430000000000000e+05
8.411700000000000000e+05
8.414060000000000000e+05
8.416460000000000000e+05
8.418780000000000000e+05
8.421290000000000000e+05
8.423660000000000000e+05
8.426100000000000000e+05
8.428530000000000000e+05
8.430950000000000000e+05
8.433390000000000000e+05
8.435790000000000000e+05
8.438280000000000000e+05
8.440890000000000000e+05
8.443050000000000000e+05
8.445710000000000000e+05
8.447990000000000000e+05
8.450390000000000000e+05
8.452770000000000000e+05
8.455110000000000000e+05
8.457450000000000000e+05
8.459720000000000000e+05
8.462270000000000000e+05
8.464570000000000000e+05
8.466770000000000000e+05
8.469490000000000000e+05
8.471830000000000000e+05
8.474310000000000000e+05
8.476720000000000000e+05
8.479000000000000000e+05
8.481470000000000000e+05
8.484060000000000000e+05
8.486380000000000000e+05
8.488760000000000000e+05
8.491020000000000000e+05
8.493550000000000000e+05
8.495940000000000000e+05
8.498140000000000000e+05
8.500530000000000000e+05
8.502890000000000000e+05
8.505310000000000000e+05
8.507510000000000000e+05
8.509680000000000000e+05
8.512030000000000000e+05
8.514600000000000000e+05
8.516900000000000000e+05
8.519080000000000000e+05
8.521520000000000000e+05
8.524100000000000000e+05
8.526280000000000000e+05
8.528530000000000000e+05
8.530800000000000000e+05
8.533420000000000000e+05
8.535560000000000000e+05
8.537960000000000000e+05
8.540420000000000000e+05
8.542560000000000000e+05
8.544970000000000000e+05
8.547380000000000000e+05
8.549770000000000000e+05
8.552210000000000000e+05
8.554520000000000000e+05
8.556800000000000000e+05
8.559000000000000000e+05
8.561120000000000000e+05
8.563750000000000000e+05
8.566110000000000000e+05
8.568730000000000000e+05
8.571440000000000000e+05
8.573590000000000000e+05
8.575990000000000000e+05
8.578410000000000000e+05
8.580660000000000000e+05
8.582820000000000000e+05
8.585230000000000000e+05
8.587530000000000000e+05
8.589710000000000000e+05
8.592130000000000000e+05
8.594460000000000000e+05
8.596770000000000000e+05
8.598960000000000000e+05
8.601470000000000000e+05
8.604070000000000000e+05
8.606340000000000000e+05
8.608710000000000000e+05
8.611060000000000000e+05
8.613660000000000000e+05
8.616030000000000000e+05
8.618480000000000000e+05
8.620980000000000000e+05
8.623450000000000000e+05
8.625830000000000000e+05
8.628210000000000000e+05
8.630620000000000000e+05
8.632840000000000000e+05
8.635150000000000000e+05
8.637430000000000000e+05
8.639670000000000000e+05
8.642020000000000000e+05
8.644540000000000000e+05
8.647070000000000000e+05
8.649250000000000000e+05
8.651530000000000000e+05
8.653730000000000000e+05
8.655950000000000000e+05
8.658030000000000000e+05
8.660510000000000000e+05
8.662810000000000000e+05
8.665250000000000000e+05
8.667560000000000000e+05
8.669790000000000000e+05
8.671980000000000000e+05
8.674360000000000000e+05
8.676810000000000000e+05
8.679310000000000000e+05
8.681930000000000000e+05
8.684350000000000000e+05
8.686750000000000000e+05
8.688850000000000000e+05
8.691210000000000000e+05
8.693490000000000000e+05
8.695680000000000000e+05
8.697970000000000000e+05
8.700310000000000000e+05
8.702610000000000000e+05
8.705150000000000000e+05
8.707450000000000000e+05
8.709920000000000000e+05
8.712200000000000000e+05
8.714500000000000000e+05
8.716610000000000000e+05
8.718850000000000000e+05
8.720960000000000000e+05
8.723410000000000000e+05
8.725760000000000000e+05
8.728240000000000000e+05
8.730670000000000000e+05
8.733180000000000000e+05
8.735310000000000000e+05
8.737740000000000000e+05
8.739980000000000000e+05
8.742200000000000000e+05
8.744190000000000000e+05
8.746490000000000000e+05
8.748710000000000000e+05
8.751090000000000000e+05
8.753410000000000000e+05
8.755960000000000000e+05
8.758400000000000000e+05
8.761040000000000000e+05
8.763370000000000000e+05
8.765560000000000000e+05
8.767980000000000000e+05
8.769960000000000000e+05
8.772390000000000000e+05
8.774600000000000000e+05
8.777170000000000000e+05
8.779510000000000000e+05
8.781800000000000000e+05
8.784310000000000000e+05
8.786810000000000000e+05
8.788970000000000000e+05
8.791460000000000000e+05
8.793670000000000000e+05
8.796030000000000000e+05
8.798200000000000000e+05
8.800430000000000000e+05
8.802940000000000000e+05
8.805100000000000000e+05
8.807310000000000000e+05
8.809720000000000000e+05
8.812010000000000000e+05
8.814360000000000000e+05
8.816650000000000000e+05
8.818790000000000000e+05
8.820770000000000000e+05
8.822930000000000000e+05
8.825440000000000000e+05
8.827930000000000000e+05
8.829990000000000000e+05
8.832020000000000000e+05
8.834080000000000000e+05
8.836470000000000000e+05
8.838580000000000000e+05
8.840950000000000000e+05
8.843260000000000000e+05
8.845450000000000000e+05
8.847630000000000000e+05
8.849910000000000000e+05
8.852280000000000000e+05
8.854790000000000000e+05
8.857040000000000000e+05
8.859300000000000000e+05
8.861710000000000000e+05
8.863920000000000000e+05
8.866120000000000000e+05
8.868330000000000000e+05
8.870220000000000000e+05
8.872580000000000000e+05
8.874830000000000000e+05
8.876940000000000000e+05
8.878990000000000000e+05
8.881140000000000000e+05
8.882930000000000000e+05
8.885180000000000000e+05
8.887470000000000000e+05
8.889640000000000000e+05
8.891690000000000000e+05
8.893960000000000000e+05
8.896120000000000000e+05
8.898480000000000000e+05
8.900670000000000000e+05
8.902940000000000000e+05
8.904850000000000000e+05
8.907000000000000000e+05
8.909240000000000000e+05
8.911340000000000000e+05
8.913400000000000000e+05
8.915580000000000000e+05
8.917880000000000000e+05
8.920280000000000000e+05
8.922520000000000000e+05
8.924880000000000000e+05
8.927050000000000000e+05
8.929250000000000000e+05
8.931340000000000000e+05
8.933690000000000000e+05
8.935680000000000000e+05
8.937860000000000000e+05
8.940320000000000000e+05
8.942670000000000000e+05
8.944880000000000000e+05
8.946950000000000000e+05
8.948910000000000000e+05
8.951160000000000000e+05
8.953370000000000000e+05
8.955760000000000000e+05
8.957750000000000000e+05
8.959870000000000000e+05
8.962190000000000000e+05
8.964290000000000000e+05
8.966610000000000000e+05
8.968730000000000000e+05
8.971020000000000000e+05
8.973300000000000000e+05
8.975460000000000000e+05
8.977580000000000000e+05
8.979780000000000000e+05
8.981850000000000000e+05
8.984070000000000000e+05
8.986380000000000000e+05
8.988500000000000000e+05
8.990680000000000000e+05
8.992940000000000000e+05
8.995320000000000000e+05
8.997570000000000000e+05
8.999860000000000000e+05
9.001790000000000000e+05
9.004040000000000000e+05
9.006090000000000000e+05
9.008330000000000000e+05
9.010470000000000000e+05
9.012430000000000000e+05
9.014930000000000000e+05
9.016940000000000000e+05
9.019410000000000000e+05
9.021550000000000000e+05
9.024010000000000000e+05
9.026130000000000000e+05
9.028210000000000000e+05
9.030220000000000000e+05
9.032290000000000000e+05
9.034290000000000000e+05
9.036470000000000000e+05
9.038620000000000000e+05
9.040910000000000000e+05
9.043120000000000000e+05
9.045380000000000000e+05
9.047320000000000000e+05
9.049440000000000000e+05
9.051680000000000000e+05
9.053880000000000000e+05
9.055860000000000000e+05
9.058100000000000000e+05
9.060000000000000000e+05
9.062190000000000000e+05
9.064200000000000000e+05
9.066530000000000000e+05
9.068750000000000000e+05
9.070770000000000000e+05
9.073050000000000000e+05
9.075270000000000000e+05
9.077240000000000000e+05
9.079550000000000000e+05
9.081730000000000000e+05
9.084040000000000000e+05
9.086190000000000000e+05
9.088320000000000000e+05
9.090480000000000000e+05
9.092820000000000000e+05
9.094830000000000000e+05
9.096690000000000000e+05
9.098830000000000000e+05
9.100880000000000000e+05
9.102990000000000000e+05
9.105210000000000000e+05
9.107470000000000000e+05
9.109430000000000000e+05
9.111360000000000000e+05
9.113630000000000000e+05
9.115690000000000000e+05
9.118050000000000000e+05
9.120450000000000000e+05
9.122920000000000000e+05
9.125000000000000000e+05
9.127200000000000000e+05
9.129470000000000000e+05
9.131690000000000000e+05
9.133780000000000000e+05
9.135850000000000000e+05
9.137910000000000000e+05
9.140080000000000000e+05
9.142220000000000000e+05
9.144290000000000000e+05
9.146600000000000000e+05
9.148550000000000000e+05
9.150700000000000000e+05
9.152860000000000000e+05
9.155180000000000000e+05
9.157310000000000000e+05
9.159490000000000000e+05
9.161340000000000000e+05
9.163400000000000000e+05
9.165410000000000000e+05
9.167570000000000000e+05
9.169640000000000000e+05
9.171820000000000000e+05
9.174370000000000000e+05
9.176490000000000000e+05
9.178420000000000000e+05
9.180570000000000000e+05
9.182810000000000000e+05
9.184740000000000000e+05
9.186850000000000000e+05
9.188970000000000000e+05
9.191200000000000000e+05
9.193230000000000000e+05
9.195320000000000000e+05
9.197390000000000000e+05
9.199720000000000000e+05
9.201650000000000000e+05
9.203530000000000000e+05
9.205500000000000000e+05
9.207690000000000000e+05
9.209710000000000000e+05
9.211780000000000000e+05
9.214030000000000000e+05
9.215930000000000000e+05
9.218210000000000000e+05
9.220280000000000000e+05
9.222400000000000000e+05
9.224470000000000000e+05
9.226580000000000000e+05
9.228500000000000000e+05
9.230580000000000000e+05
9.232760000000000000e+05
9.234830000000000000e+05
9.237070000000000000e+05
9.238970000000000000e+05
9.241240000000000000e+05
9.243290000000000000e+05
9.245410000000000000e+05
9.247490000000000000e+05
9.249560000000000000e+05
9.251720000000000000e+05
9.253590000000000000e+05
9.255570000000000000e+05
9.257690000000000000e+05
9.259880000000000000e+05
9.262040000000000000e+05
9.264120000000000000e+05
9.266310000000000000e+05
9.268470000000000000e+05
9.270550000000000000e+05
9.272570000000000000e+05
9.274710000000000000e+05
9.276690000000000000e+05
9.278770000000000000e+05
9.280850000000000000e+05
9.282910000000000000e+05
9.284770000000000000e+05
9.286700000000000000e+05
9.288660000000000000e+05
9.290770000000000000e+05
9.292620000000000000e+05
9.294620000000000000e+05
9.296820000000000000e+05
9.298630000000000000e+05
9.300870000000000000e+05
9.303160000000000000e+05
9.305380000000000000e+05
9.307900000000000000e+05
9.309720000000000000e+05
9.311690000000000000e+05
9.313770000000000000e+05
9.315770000000000000e+05
9.317920000000000000e+05
9.319970000000000000e+05
9.321990000000000000e+05
9.324120000000000000e+05
9.326200000000000000e+05
9.328310000000000000e+05
9.330310000000000000e+05
9.332310000000000000e+05
9.334410000000000000e+05
9.336510000000000000e+05
9.338620000000000000e+05
9.340760000000000000e+05
9.342620000000000000e+05
9.344600000000000000e+05
9.346780000000000000e+05
9.348470000000000000e+05
9.350550000000000000e+05
9.352390000000000000e+05
9.354550000000000000e+05
9.356490000000000000e+05
9.358570000000000000e+05
9.360590000000000000e+05
9.362730000000000000e+05
9.364710000000000000e+05
9.366740000000000000e+05
9.368540000000000000e+05
9.370550000000000000e+05
9.372550000000000000e+05
9.374640000000000000e+05
9.376820000000000000e+05
9.379110000000000000e+05
9.381040000000000000e+05
9.383310000000000000e+05
9.385290000000000000e+05
9.386980000000000000e+05
9.388870000000000000e+05
9.391010000000000000e+05
9.393210000000000000e+05
9.395300000000000000e+05
9.397220000000000000e+05
9.399290000000000000e+05
9.401720000000000000e+05
9.404050000000000000e+05
9.406240000000000000e+05
9.408320000000000000e+05
9.410460000000000000e+05
9.412590000000000000e+05
9.414720000000000000e+05
9.416840000000000000e+05
9.418880000000000000e+05
9.420910000000000000e+05
9.423120000000000000e+05
9.425050000000000000e+05
9.426890000000000000e+05
9.428920000000000000e+05
9.431050000000000000e+05
9.432920000000000000e+05
9.434940000000000000e+05
9.437040000000000000e+05
9.438990000000000000e+05
9.440980000000000000e+05
9.442930000000000000e+05
9.444930000000000000e+05
9.446910000000000000e+05
9.449040000000000000e+05
9.451140000000000000e+05
9.453280000000000000e+05
9.455290000000000000e+05
9.457370000000000000e+05
9.459330000000000000e+05
9.461140000000000000e+05
9.462980000000000000e+05
9.465060000000000000e+05
9.466990000000000000e+05
9.469190000000000000e+05
9.471030000000000000e+05
9.473040000000000000e+05
9.474850000000000000e+05
9.476810000000000000e+05
9.478770000000000000e+05
9.480770000000000000e+05
9.482780000000000000e+05
9.484690000000000000e+05
9.486750000000000000e+05
9.488900000000000000e+05
9.490880000000000000e+05
9.493030000000000000e+05
9.495260000000000000e+05
9.497350000000000000e+05
9.499160000000000000e+05
9.501140000000000000e+05
9.503150000000000000e+05
9.505040000000000000e+05
9.506950000000000000e+05
9.508840000000000000e+05
9.510690000000000000e+05
9.512650000000000000e+05
9.514410000000000000e+05
9.516470000000000000e+05
9.518530000000000000e+05
9.520620000000000000e+05
9.522750000000000000e+05
9.524600000000000000e+05
9.526620000000000000e+05
9.528430000000000000e+05
9.530650000000000000e+05
9.532630000000000000e+05
9.534560000000000000e+05
9.536520000000000000e+05
9.538470000000000000e+05
9.540330000000000000e+05
9.542090000000000000e+05
9.544060000000000000e+05
9.545930000000000000e+05
9.547850000000000000e+05
9.550090000000000000e+05
9.552120000000000000e+05
9.554070000000000000e+05
9.556060000000000000e+05
9.557880000000000000e+05
9.559710000000000000e+05
9.561490000000000000e+05
9.563350000000000000e+05
9.565580000000000000e+05
9.567450000000000000e+05
9.569350000000000000e+05
9.571330000000000000e+05
9.573040000000000000e+05
9.574870000000000000e+05
9.576790000000000000e+05
9.578680000000000000e+05
9.580740000000000000e+05
9.582430000000000000e+05
9.584360000000000000e+05
9.586540000000000000e+05
9.588360000000000000e+05
9.590450000000000000e+05
9.592480000000000000e+05
9.594610000000000000e+05
9.596770000000000000e+05
9.598640000000000000e+05
9.600660000000000000e+05
9.602580000000000000e+05
9.604630000000000000e+05
9.606470000000000000e+05
9.608520000000000000e+05
9.610430000000000000e+05
9.612230000000000000e+05
9.614350000000000000e+05
9.616490000000000000e+05
9.618270000000000000e+05
9.620240000000000000e+05
9.622100000000000000e+05
9.624090000000000000e+05
9.625950000000000000e+05
9.627960000000000000e+05
9.629820000000000000e+05
9.631890000000000000e+05
9.633600000000000000e+05
9.635560000000000000e+05
9.637400000000000000e+05
9.639570000000000000e+05
9.641430000000000000e+05
9.643270000000000000e+05
9.645260000000000000e+05
9.647140000000000000e+05
9.649000000000000000e+05
9.650860000000000000e+05
9.652830000000000000e+05
9.654790000000000000e+05
9.656870000000000000e+05
9.658940000000000000e+05
9.660900000000000000e+05
9.662850000000000000e+05
9.664790000000000000e+05
9.666560000000000000e+05
9.668130000000000000e+05
9.670010000000000000e+05
9.672160000000000000e+05
9.674090000000000000e+05
9.675970000000000000e+05
9.677880000000000000e+05
9.679610000000000000e+05
9.681790000000000000e+05
9.684040000000000000e+05
9.685900000000000000e+05
9.687870000000000000e+05
9.689910000000000000e+05
9.691790000000000000e+05
9.693590000000000000e+05
9.695700000000000000e+05
9.697720000000000000e+05
9.699540000000000000e+05
9.701520000000000000e+05
9.703290000000000000e+05
9.705020000000000000e+05
9.706850000000000000e+05
9.708630000000000000e+05
9.710510000000000000e+05
9.712470000000000000e+05
9.714610000000000000e+05
9.716650000000000000e+05
9.718470000000000000e+05
9.720590000000000000e+05
9.722360000000000000e+05
9.724410000000000000e+05
9.726220000000000000e+05
9.728070000000000000e+05
9.730070000000000000e+05
9.732110000000000000e+05
9.734070000000000000e+05
9.736080000000000000e+05
9.737810000000000000e+05
9.739710000000000000e+05
9.741460000000000000e+05
9.743130000000000000e+05
9.745290000000000000e+05
9.747250000000000000e+05
9.749150000000000000e+05
9.751120000000000000e+05
9.752970000000000000e+05
9.754720000000000000e+05
9.756570000000000000e+05
9.758300000000000000e+05
9.760180000000000000e+05
9.762160000000000000e+05
9.763920000000000000e+05
9.765790000000000000e+05
9.767480000000000000e+05
9.769730000000000000e+05
9.771440000000000000e+05
9.773470000000000000e+05
9.775120000000000000e+05
9.777080000000000000e+05
9.779010000000000000e+05
9.780830000000000000e+05
9.782990000000000000e+05
9.784900000000000000e+05
9.786730000000000000e+05
9.788610000000000000e+05
9.790520000000000000e+05
9.792240000000000000e+05
9.794010000000000000e+05
9.795740000000000000e+05
9.797870000000000000e+05
9.799560000000000000e+05
9.801460000000000000e+05
9.803270000000000000e+05
9.805310000000000000e+05
9.806960000000000000e+05
9.808810000000000000e+05
9.810740000000000000e+05
9.812670000000000000e+05
9.814430000000000000e+05
9.816250000000000000e+05
9.818360000000000000e+05
9.820490000000000000e+05
9.822510000000000000e+05
9.824320000000000000e+05
9.826050000000000000e+05
9.828040000000000000e+05
9.830040000000000000e+05
9.831820000000000000e+05
9.833740000000000000e+05
9.835550000000000000e+05
9.837280000000000000e+05
9.839100000000000000e+05
9.841130000000000000e+05
9.843100000000000000e+05
9.845100000000000000e+05
9.847090000000000000e+05
9.849030000000000000e+05
9.851020000000000000e+05
9.852810000000000000e+05
9.854460000000000000e+05
9.856400000000000000e+05
9.858230000000000000e+05
9.860140000000000000e+05
9.862030000000000000e+05
9.863830000000000000e+05
9.865770000000000000e+05
9.867730000000000000e+05
9.869540000000000000e+05
9.871420000000000000e+05
9.873220000000000000e+05
9.875030000000000000e+05
9.877240000000000000e+05
9.879010000000000000e+05
9.880990000000000000e+05
9.883020000000000000e+05
9.885030000000000000e+05
9.887070000000000000e+05
9.889150000000000000e+05
9.890910000000000000e+05
9.892770000000000000e+05
9.894470000000000000e+05
9.896430000000000000e+05
9.898350000000000000e+05
9.900160000000000000e+05
9.902080000000000000e+05
9.903850000000000000e+05
9.905720000000000000e+05
9.907980000000000000e+05
9.909870000000000000e+05
9.911820000000000000e+05
9.913590000000000000e+05
9.915550000000000000e+05
9.917480000000000000e+05
9.919110000000000000e+05
9.921190000000000000e+05
9.923120000000000000e+05
9.925100000000000000e+05
9.926740000000000000e+05
9.928490000000000000e+05
9.930480000000000000e+05
9.932270000000000000e+05
9.934060000000000000e+05
9.935870000000000000e+05
9.937480000000000000e+05
9.939440000000000000e+05
9.941400000000000000e+05
9.943080000000000000e+05
9.944950000000000000e+05
9.946660000000000000e+05
9.948510000000000000e+05
9.950340000000000000e+05
9.952450000000000000e+05
9.954320000000000000e+05
9.956200000000000000e+05
9.957910000000000000e+05
9.959510000000000000e+05
9.961460000000000000e+05
9.963190000000000000e+05
9.965010000000000000e+05
9.966780000000000000e+05
9.968540000000000000e+05
9.970410000000000000e+05
9.972290000000000000e+05
9.973950000000000000e+05
9.975930000000000000e+05
9.977940000000000000e+05
9.979840000000000000e+05
9.981510000000000000e+05
9.983250000000000000e+05
9.985170000000000000e+05
9.986780000000000000e+05
9.988510000000000000e+05
9.990200000000000000e+05
9.991960000000000000e+05
9.993690000000000000e+05
9.995550000000000000e+05
9.997420000000000000e+05
9.999260000000000000e+05
1.000114000000000000e+06
1.000317000000000000e+06
1.000523000000000000e+06
1.000703000000000000e+06
1.000880000000000000e+06
1.001047000000000000e+06
1.001223000000000000e+06
1.001401000000000000e+06
1.001606000000000000e+06
1.001768000000000000e+06
1.001947000000000000e+06
1.002116000000000000e+06
1.002288000000000000e+06
1.002477000000000000e+06
1.002666000000000000e+06
1.002829000000000000e+06
1.003009000000000000e+06
1.003174000000000000e+06
1.003353000000000000e+06
1.003532000000000000e+06
1.003710000000000000e+06
1.003862000000000000e+06
1.004060000000000000e+06
1.004230000000000000e+06
1.004396000000000000e+06
1.004592000000000000e+06
1.004769000000000000e+06
1.004934000000000000e+06
1.005118000000000000e+06
1.005297000000000000e+06
1.005497000000000000e+06
1.005674000000000000e+06
1.005865000000000000e+06
1.006040000000000000e+06
1.006238000000000000e+06
1.006417000000000000e+06
1.006585000000000000e+06
1.006778000000000000e+06
1.006928000000000000e+06
1.007108000000000000e+06
1.007304000000000000e+06
1.007482000000000000e+06
1.007666000000000000e+06
1.007838000000000000e+06
1.008032000000000000e+06
1.008218000000000000e+06
1.008373000000000000e+06
1.008564000000000000e+06
1.008745000000000000e+06
1.008916000000000000e+06
1.009092000000000000e+06
1.009274000000000000e+06
1.009463000000000000e+06
1.009625000000000000e+06
1.009805000000000000e+06
1.009992000000000000e+06
1.010170000000000000e+06
1.010336000000000000e+06
1.010513000000000000e+06
1.010699000000000000e+06
1.010862000000000000e+06
1.011032000000000000e+06
1.011219000000000000e+06
1.011416000000000000e+06
1.011584000000000000e+06
1.011751000000000000e+06
1.011948000000000000e+06
1.012125000000000000e+06
1.012290000000000000e+06
1.012492000000000000e+06
1.012669000000000000e+06
1.012829000000000000e+06
1.013010000000000000e+06
1.013189000000000000e+06
1.013377000000000000e+06
1.013554000000000000e+06
1.013715000000000000e+06
1.013871000000000000e+06
1.014050000000000000e+06
1.014235000000000000e+06
1.014395000000000000e+06
1.014555000000000000e+06
1.014735000000000000e+06
1.014906000000000000e+06
1.015089000000000000e+06
1.015260000000000000e+06
1.015455000000000000e+06
1.015631000000000000e+06
1.015816000000000000e+06
1.015969000000000000e+06
1.016155000000000000e+06
1.016341000000000000e+06
1.016550000000000000e+06
1.016722000000000000e+06
1.016873000000000000e+06
1.017048000000000000e+06
1.017211000000000000e+06
1.017400000000000000e+06
1.017589000000000000e+06
1.017752000000000000e+06
1.017928000000000000e+06
1.018098000000000000e+06
1.018283000000000000e+06
1.018445000000000000e+06
1.018605000000000000e+06
1.018778000000000000e+06
1.018959000000000000e+06
1.019140000000000000e+06
1.019320000000000000e+06
1.019496000000000000e+06
1.019667000000000000e+06
1.019837000000000000e+06
1.020017000000000000e+06
1.020215000000000000e+06
1.020385000000000000e+06
1.020538000000000000e+06
1.020708000000000000e+06
1.020900000000000000e+06
1.021080000000000000e+06
1.021261000000000000e+06
1.021425000000000000e+06
1.021590000000000000e+06
1.021779000000000000e+06
1.021944000000000000e+06
1.022126000000000000e+06
1.022295000000000000e+06
1.022453000000000000e+06
1.022606000000000000e+06
1.022774000000000000e+06
1.022951000000000000e+06
1.023124000000000000e+06
1.023286000000000000e+06
1.023467000000000000e+06
1.023640000000000000e+06
1.023801000000000000e+06
1.023985000000000000e+06
1.024147000000000000e+06
1.024328000000000000e+06
1.024497000000000000e+06
1.024661000000000000e+06
1.024820000000000000e+06
1.024998000000000000e+06
1.025192000000000000e+06
1.025364000000000000e+06
1.025548000000000000e+06
1.025706000000000000e+06
1.025886000000000000e+06
1.026039000000000000e+06
1.026212000000000000e+06
1.026374000000000000e+06
1.026554000000000000e+06
1.026750000000000000e+06
1.026940000000000000e+06
1.027115000000000000e+06
1.027277000000000000e+06
1.027449000000000000e+06
1.027641000000000000e+06
1.027793000000000000e+06
1.027955000000000000e+06
1.028100000000000000e+06
1.028266000000000000e+06
1.028413000000000000e+06
1.028574000000000000e+06
1.028744000000000000e+06
1.028898000000000000e+06
1.029080000000000000e+06
1.029256000000000000e+06
1.029426000000000000e+06
1.029604000000000000e+06
1.029779000000000000e+06
1.029951000000000000e+06
1.030130000000000000e+06
1.030292000000000000e+06
1.030452000000000000e+06
1.030585000000000000e+06
1.030766000000000000e+06
1.030937000000000000e+06
1.031093000000000000e+06
1.031267000000000000e+06
1.031446000000000000e+06
1.031594000000000000e+06
1.031730000000000000e+06
1.031914000000000000e+06
1.032077000000000000e+06
1.032270000000000000e+06
1.032433000000000000e+06
1.032639000000000000e+06
1.032808000000000000e+06
1.032968000000000000e+06
1.033120000000000000e+06
1.033313000000000000e+06
1.033478000000000000e+06
1.033647000000000000e+06
1.033811000000000000e+06
1.033976000000000000e+06
1.034130000000000000e+06
1.034299000000000000e+06
1.034476000000000000e+06
1.034647000000000000e+06
1.034844000000000000e+06
1.035033000000000000e+06
1.035199000000000000e+06
1.035357000000000000e+06
1.035531000000000000e+06
1.035706000000000000e+06
1.035864000000000000e+06
1.036022000000000000e+06
1.036196000000000000e+06
1.036374000000000000e+06
1.036536000000000000e+06
1.036714000000000000e+06
1.036869000000000000e+06
1.037049000000000000e+06
1.037244000000000000e+06
1.037393000000000000e+06
1.037558000000000000e+06
1.037721000000000000e+06
1.037880000000000000e+06
1.038050000000000000e+06
1.038225000000000000e+06
1.038378000000000000e+06
1.038550000000000000e+06
1.038748000000000000e+06
1.038894000000000000e+06
1.039076000000000000e+06
1.039231000000000000e+06
1.039389000000000000e+06
1.039553000000000000e+06
1.039739000000000000e+06
1.039887000000000000e+06
1.040032000000000000e+06
1.040174000000000000e+06
1.040368000000000000e+06
1.040548000000000000e+06
1.040718000000000000e+06
1.040889000000000000e+06
1.041063000000000000e+06
1.041232000000000000e+06
1.041388000000000000e+06
1.041560000000000000e+06
1.041723000000000000e+06
1.041908000000000000e+06
1.042081000000000000e+06
1.042240000000000000e+06
1.042422000000000000e+06
1.042589000000000000e+06
1.042783000000000000e+06
1.042923000000000000e+06
1.043087000000000000e+06
1.043260000000000000e+06
1.043439000000000000e+06
1.043589000000000000e+06
1.043768000000000000e+06
1.043922000000000000e+06
1.044110000000000000e+06
1.044283000000000000e+06
1.044437000000000000e+06
1.044601000000000000e+06
1.044766000000000000e+06
1.044939000000000000e+06
1.045102000000000000e+06
1.045277000000000000e+06
1.045433000000000000e+06
1.045625000000000000e+06
1.045799000000000000e+06
1.045962000000000000e+06
1.046114000000000000e+06
1.046293000000000000e+06
1.046452000000000000e+06
1.046629000000000000e+06
1.046804000000000000e+06
1.046991000000000000e+06
1.047177000000000000e+06
1.047355000000000000e+06
1.047553000000000000e+06
1.047723000000000000e+06
1.047887000000000000e+06
1.048043000000000000e+06
1.048207000000000000e+06
1.048368000000000000e+06
1.048533000000000000e+06
1.048715000000000000e+06
1.048901000000000000e+06
1.049049000000000000e+06
1.049215000000000000e+06
1.049368000000000000e+06
1.049531000000000000e+06
1.049693000000000000e+06
1.049842000000000000e+06
1.050010000000000000e+06
1.050179000000000000e+06
1.050364000000000000e+06
1.050527000000000000e+06
1.050720000000000000e+06
1.050891000000000000e+06
1.051058000000000000e+06
1.051230000000000000e+06
1.051394000000000000e+06
1.051574000000000000e+06
1.051741000000000000e+06
1.051878000000000000e+06
1.052042000000000000e+06
1.052225000000000000e+06
1.052391000000000000e+06
1.052567000000000000e+06
1.052736000000000000e+06
1.052909000000000000e+06
1.053077000000000000e+06
1.053242000000000000e+06
1.053394000000000000e+06
1.053543000000000000e+06
1.053699000000000000e+06
1.053843000000000000e+06
1.054001000000000000e+06
1.054164000000000000e+06
1.054340000000000000e+06
1.054489000000000000e+06
1.054655000000000000e+06
1.054834000000000000e+06
1.055015000000000000e+06
1.055183000000000000e+06
1.055323000000000000e+06
1.055491000000000000e+06
1.055646000000000000e+06
1.055816000000000000e+06
1.055980000000000000e+06
1.056150000000000000e+06
1.056308000000000000e+06
1.056470000000000000e+06
1.056618000000000000e+06
1.056762000000000000e+06
1.056939000000000000e+06
1.057088000000000000e+06
1.057260000000000000e+06
1.057414000000000000e+06
1.057579000000000000e+06
1.057744000000000000e+06
1.057921000000000000e+06
1.058095000000000000e+06
1.058241000000000000e+06
1.058420000000000000e+06
1.058566000000000000e+06
1.058722000000000000e+06
1.058879000000000000e+06
1.059023000000000000e+06
1.059193000000000000e+06
1.059357000000000000e+06
1.059512000000000000e+06
1.059671000000000000e+06
1.059850000000000000e+06
1.060030000000000000e+06
1.060176000000000000e+06
1.060339000000000000e+06
1.060485000000000000e+06
1.060614000000000000e+06
1.060759000000000000e+06
1.060934000000000000e+06
1.061088000000000000e+06
1.061251000000000000e+06
1.061379000000000000e+06
1.061528000000000000e+06
1.061685000000000000e+06
1.061834000000000000e+06
1.062003000000000000e+06
1.062140000000000000e+06
1.062324000000000000e+06
1.062472000000000000e+06
1.062647000000000000e+06
1.062796000000000000e+06
1.062971000000000000e+06
1.063128000000000000e+06
1.063274000000000000e+06
1.063453000000000000e+06
1.063613000000000000e+06
1.063761000000000000e+06
1.063929000000000000e+06
1.064106000000000000e+06
1.064278000000000000e+06
1.064419000000000000e+06
1.064564000000000000e+06
1.064718000000000000e+06
1.064864000000000000e+06
1.065018000000000000e+06
1.065184000000000000e+06
1.065341000000000000e+06
1.065509000000000000e+06
1.065667000000000000e+06
1.065838000000000000e+06
1.066012000000000000e+06
1.066172000000000000e+06
1.066342000000000000e+06
1.066494000000000000e+06
1.066646000000000000e+06
1.066818000000000000e+06
1.066979000000000000e+06
1.067138000000000000e+06
1.067312000000000000e+06
1.067473000000000000e+06
1.067643000000000000e+06
1.067792000000000000e+06
1.067991000000000000e+06
1.068178000000000000e+06
1.068322000000000000e+06
1.068479000000000000e+06
1.068632000000000000e+06
1.068795000000000000e+06
1.068972000000000000e+06
1.069132000000000000e+06
1.069296000000000000e+06
1.069448000000000000e+06
1.069619000000000000e+06
1.069798000000000000e+06
1.069967000000000000e+06
1.070125000000000000e+06
1.070280000000000000e+06
1.070454000000000000e+06
1.070612000000000000e+06
1.070782000000000000e+06
1.070971000000000000e+06
1.071126000000000000e+06
1.071290000000000000e+06
1.071448000000000000e+06
1.071610000000000000e+06
1.071784000000000000e+06
1.071922000000000000e+06
1.072082000000000000e+06
1.072252000000000000e+06
1.072406000000000000e+06
1.072548000000000000e+06
1.072696000000000000e+06
1.072859000000000000e+06
1.073014000000000000e+06
1.073171000000000000e+06
1.073315000000000000e+06
1.073454000000000000e+06
1.073638000000000000e+06
1.073794000000000000e+06
1.073953000000000000e+06
1.074101000000000000e+06
1.074269000000000000e+06
1.074438000000000000e+06
1.074629000000000000e+06
1.074788000000000000e+06
1.074959000000000000e+06
1.075098000000000000e+06
1.075271000000000000e+06
1.075426000000000000e+06
1.075578000000000000e+06
1.075720000000000000e+06
1.075882000000000000e+06
1.076043000000000000e+06
1.076181000000000000e+06
1.076360000000000000e+06
1.076534000000000000e+06
1.076672000000000000e+06
1.076819000000000000e+06
1.076985000000000000e+06
1.077152000000000000e+06
1.077328000000000000e+06
1.077483000000000000e+06
1.077615000000000000e+06
1.077766000000000000e+06
1.077927000000000000e+06
1.078081000000000000e+06
1.078245000000000000e+06
1.078412000000000000e+06
1.078563000000000000e+06
1.078701000000000000e+06
1.078883000000000000e+06
1.079031000000000000e+06
1.079195000000000000e+06
1.079376000000000000e+06
1.079538000000000000e+06
1.079705000000000000e+06
1.079871000000000000e+06
1.080007000000000000e+06
1.080170000000000000e+06
1.080324000000000000e+06
1.080483000000000000e+06
1.080619000000000000e+06
1.080765000000000000e+06
1.080909000000000000e+06
1.081078000000000000e+06
1.081218000000000000e+06
1.081348000000000000e+06
1.081501000000000000e+06
1.081641000000000000e+06
1.081814000000000000e+06
1.081968000000000000e+06
1.082140000000000000e+06
1.082296000000000000e+06
1.082444000000000000e+06
1.082605000000000000e+06
1.082753000000000000e+06
1.082913000000000000e+06
1.083069000000000000e+06
1.083210000000000000e+06
1.083375000000000000e+06
1.083563000000000000e+06
1.083726000000000000e+06
1.083870000000000000e+06
1.084024000000000000e+06
1.084181000000000000e+06
1.084338000000000000e+06
1.084496000000000000e+06
1.084697000000000000e+06
1.084872000000000000e+06
1.085018000000000000e+06
1.085186000000000000e+06
1.085335000000000000e+06
1.085475000000000000e+06
1.085616000000000000e+06
1.085766000000000000e+06
1.085916000000000000e+06
1.086060000000000000e+06
1.086202000000000000e+06
1.086372000000000000e+06
1.086512000000000000e+06
1.086650000000000000e+06
1.086791000000000000e+06
1.086925000000000000e+06
1.087073000000000000e+06
1.087233000000000000e+06
1.087401000000000000e+06
1.087563000000000000e+06
1.087720000000000000e+06
1.087872000000000000e+06
1.088025000000000000e+06
1.088169000000000000e+06
1.088323000000000000e+06
1.088466000000000000e+06
1.088622000000000000e+06
1.088771000000000000e+06
1.088931000000000000e+06
1.089073000000000000e+06
1.089232000000000000e+06
1.089395000000000000e+06
1.089540000000000000e+06
1.089700000000000000e+06
1.089850000000000000e+06
1.090009000000000000e+06
1.090145000000000000e+06
1.090300000000000000e+06
1.090439000000000000e+06
1.090586000000000000e+06
1.090737000000000000e+06
1.090930000000000000e+06
1.091096000000000000e+06
1.091242000000000000e+06
1.091397000000000000e+06
1.091542000000000000e+06
1.091681000000000000e+06
1.091829000000000000e+06
1.091987000000000000e+06
1.092130000000000000e+06
1.092286000000000000e+06
1.092435000000000000e+06
1.092596000000000000e+06
1.092766000000000000e+06
1.092928000000000000e+06
1.093076000000000000e+06
1.093216000000000000e+06
1.093386000000000000e+06
1.093530000000000000e+06
1.093699000000000000e+06
1.093856000000000000e+06
1.094015000000000000e+06
1.094159000000000000e+06
1.094334000000000000e+06
1.094490000000000000e+06
1.094631000000000000e+06
1.094802000000000000e+06
1.094953000000000000e+06
1.095122000000000000e+06
1.095262000000000000e+06
1.095427000000000000e+06
1.095578000000000000e+06
1.095737000000000000e+06
1.095885000000000000e+06
1.096066000000000000e+06
1.096225000000000000e+06
1.096370000000000000e+06
1.096535000000000000e+06
1.096697000000000000e+06
1.096848000000000000e+06
1.096993000000000000e+06
1.097131000000000000e+06
1.097264000000000000e+06
1.097414000000000000e+06
1.097567000000000000e+06
1.097714000000000000e+06
1.097875000000000000e+06
1.098017000000000000e+06
1.098183000000000000e+06
1.098336000000000000e+06
1.098464000000000000e+06
1.098601000000000000e+06
1.098745000000000000e+06
1.098894000000000000e+06
1.099048000000000000e+06
1.099198000000000000e+06
1.099355000000000000e+06
1.099498000000000000e+06
1.099642000000000000e+06
1.099821000000000000e+06
1.099990000000000000e+06
1.100149000000000000e+06
1.100303000000000000e+06
1.100438000000000000e+06
1.100604000000000000e+06
1.100760000000000000e+06
1.100914000000000000e+06
1.101067000000000000e+06
1.101211000000000000e+06
1.101359000000000000e+06
1.101538000000000000e+06
1.101693000000000000e+06
1.101846000000000000e+06
1.102002000000000000e+06
1.102168000000000000e+06
1.102327000000000000e+06
1.102475000000000000e+06
1.102610000000000000e+06
1.102756000000000000e+06
1.102897000000000000e+06
1.103028000000000000e+06
1.103168000000000000e+06
1.103300000000000000e+06
1.103444000000000000e+06
1.103595000000000000e+06
1.103738000000000000e+06
1.103865000000000000e+06
1.104010000000000000e+06
1.104155000000000000e+06
1.104301000000000000e+06
1.104441000000000000e+06
1.104583000000000000e+06
1.104734000000000000e+06
1.104898000000000000e+06
1.105026000000000000e+06
1.105182000000000000e+06
1.105302000000000000e+06
1.105450000000000000e+06
1.105604000000000000e+06
1.105763000000000000e+06
1.105922000000000000e+06
1.106056000000000000e+06
1.106213000000000000e+06
1.106369000000000000e+06
1.106496000000000000e+06
1.106676000000000000e+06
1.106820000000000000e+06
1.106940000000000000e+06
1.107097000000000000e+06
1.107232000000000000e+06
1.107400000000000000e+06
1.107533000000000000e+06
1.107691000000000000e+06
1.107832000000000000e+06
1.107982000000000000e+06
1.108128000000000000e+06
1.108269000000000000e+06
1.108404000000000000e+06
1.108552000000000000e+06
1.108697000000000000e+06
1.108844000000000000e+06
1.108992000000000000e+06
1.109140000000000000e+06
1.109326000000000000e+06
1.109476000000000000e+06
1.109628000000000000e+06
1.109795000000000000e+06
1.109955000000000000e+06
1.110094000000000000e+06
1.110258000000000000e+06
1.110415000000000000e+06
1.110570000000000000e+06
1.110735000000000000e+06
1.110897000000000000e+06
1.111031000000000000e+06
1.111174000000000000e+06
1.111320000000000000e+06
1.111465000000000000e+06
1.111601000000000000e+06
1.111742000000000000e+06
1.111883000000000000e+06
1.112028000000000000e+06
1.112182000000000000e+06
1.112339000000000000e+06
1.112477000000000000e+06
1.112633000000000000e+06
1.112783000000000000e+06
1.112931000000000000e+06
1.113085000000000000e+06
1.113232000000000000e+06
1.113374000000000000e+06
1.113520000000000000e+06
1.113684000000000000e+06
1.113853000000000000e+06
1.114013000000000000e+06
1.114169000000000000e+06
1.114322000000000000e+06
1.114462000000000000e+06
1.114598000000000000e+06
1.114732000000000000e+06
1.114871000000000000e+06
1.115035000000000000e+06
1.115178000000000000e+06
1.115303000000000000e+06
1.115466000000000000e+06
1.115594000000000000e+06
1.115733000000000000e+06
1.115883000000000000e+06
1.116031000000000000e+06
1.116176000000000000e+06
1.116306000000000000e+06
1.116439000000000000e+06
1.116595000000000000e+06
1.116750000000000000e+06
1.116912000000000000e+06
1.117049000000000000e+06
1.117202000000000000e+06
1.117343000000000000e+06
1.117491000000000000e+06
1.117613000000000000e+06
1.117775000000000000e+06
1.117927000000000000e+06
1.118054000000000000e+06
1.118222000000000000e+06
1.118381000000000000e+06
1.118540000000000000e+06
1.118688000000000000e+06
1.118842000000000000e+06
1.118982000000000000e+06
1.119135000000000000e+06
1.119272000000000000e+06
1.119425000000000000e+06
1.119584000000000000e+06
1.119742000000000000e+06
1.119877000000000000e+06
