# Supplementary material for: Scaled Process Priors for Bayesian Nonparametric Estimation of the Unseen Genetic Variation
Source: J Am Stat Assoc. 2022 Sep 29;119(545):320–31. doi: 10.1080/01621459.2022.2115918 (PMC11073059; doi:10.1080/01621459.2022.2115918)
Supplement: Supplemental Material [file UASA_A_2115918_SM5205.zip › supplementary_files/ScaledProcesses/gnomAD/data/eas_oea/cts/all]

0.000000000000000000e+00
4.224000000000000000e+04
6.050700000000000000e+04
7.252400000000000000e+04
8.146500000000000000e+04
8.845400000000000000e+04
9.429200000000000000e+04
9.939100000000000000e+04
1.038880000000000000e+05
1.077800000000000000e+05
1.114290000000000000e+05
1.147220000000000000e+05
1.177480000000000000e+05
1.205180000000000000e+05
1.231880000000000000e+05
1.256830000000000000e+05
1.280200000000000000e+05
1.302920000000000000e+05
1.324980000000000000e+05
1.346290000000000000e+05
1.366530000000000000e+05
1.385650000000000000e+05
1.404560000000000000e+05
1.422200000000000000e+05
1.439980000000000000e+05
1.456400000000000000e+05
1.472430000000000000e+05
1.488410000000000000e+05
1.504770000000000000e+05
1.519980000000000000e+05
1.535150000000000000e+05
1.550100000000000000e+05
1.564040000000000000e+05
1.578460000000000000e+05
1.592130000000000000e+05
1.605460000000000000e+05
1.618720000000000000e+05
1.631230000000000000e+05
1.644010000000000000e+05
1.656240000000000000e+05
1.668340000000000000e+05
1.680120000000000000e+05
1.691840000000000000e+05
1.703880000000000000e+05
1.715300000000000000e+05
1.727130000000000000e+05
1.738660000000000000e+05
1.749990000000000000e+05
1.761210000000000000e+05
1.771940000000000000e+05
1.782720000000000000e+05
1.793870000000000000e+05
1.803760000000000000e+05
1.814240000000000000e+05
1.824860000000000000e+05
1.835290000000000000e+05
1.845270000000000000e+05
1.855180000000000000e+05
1.864940000000000000e+05
1.875110000000000000e+05
1.884640000000000000e+05
1.894920000000000000e+05
1.904660000000000000e+05
1.914100000000000000e+05
1.923520000000000000e+05
1.932600000000000000e+05
1.941730000000000000e+05
1.950560000000000000e+05
1.959160000000000000e+05
1.968160000000000000e+05
1.977260000000000000e+05
1.986970000000000000e+05
1.995640000000000000e+05
2.003930000000000000e+05
2.012780000000000000e+05
2.021900000000000000e+05
2.030650000000000000e+05
2.039390000000000000e+05
2.048080000000000000e+05
2.056530000000000000e+05
2.065150000000000000e+05
2.073520000000000000e+05
2.081300000000000000e+05
2.089300000000000000e+05
2.097510000000000000e+05
2.105620000000000000e+05
2.113740000000000000e+05
2.121500000000000000e+05
2.128970000000000000e+05
2.136960000000000000e+05
2.144500000000000000e+05
2.152060000000000000e+05
2.159970000000000000e+05
2.167860000000000000e+05
2.175980000000000000e+05
2.183860000000000000e+05
2.191570000000000000e+05
2.199050000000000000e+05
2.206660000000000000e+05
2.214180000000000000e+05
2.221540000000000000e+05
2.229320000000000000e+05
2.237410000000000000e+05
2.245130000000000000e+05
2.252210000000000000e+05
2.259330000000000000e+05
2.266920000000000000e+05
2.274290000000000000e+05
2.281880000000000000e+05
2.288950000000000000e+05
2.296560000000000000e+05
2.304070000000000000e+05
2.311030000000000000e+05
2.317640000000000000e+05
2.324640000000000000e+05
2.331800000000000000e+05
2.338560000000000000e+05
2.345470000000000000e+05
2.352690000000000000e+05
2.359930000000000000e+05
2.367120000000000000e+05
2.373780000000000000e+05
2.381030000000000000e+05
2.388100000000000000e+05
2.394760000000000000e+05
2.401830000000000000e+05
2.408080000000000000e+05
2.414620000000000000e+05
2.421110000000000000e+05
2.428100000000000000e+05
2.434550000000000000e+05
2.441230000000000000e+05
2.447230000000000000e+05
2.454100000000000000e+05
2.460590000000000000e+05
2.467230000000000000e+05
2.473540000000000000e+05
2.480360000000000000e+05
2.486880000000000000e+05
2.493460000000000000e+05
2.500190000000000000e+05
2.505990000000000000e+05
2.512270000000000000e+05
2.518390000000000000e+05
2.524590000000000000e+05
2.530810000000000000e+05
2.537850000000000000e+05
2.543850000000000000e+05
2.550040000000000000e+05
2.556310000000000000e+05
2.562560000000000000e+05
2.568900000000000000e+05
2.574900000000000000e+05
2.581310000000000000e+05
2.587280000000000000e+05
2.592600000000000000e+05
2.598430000000000000e+05
2.604590000000000000e+05
2.610860000000000000e+05
2.616880000000000000e+05
2.622820000000000000e+05
2.629030000000000000e+05
2.634760000000000000e+05
2.641060000000000000e+05
2.646620000000000000e+05
2.652510000000000000e+05
2.658400000000000000e+05
2.664520000000000000e+05
2.670220000000000000e+05
2.675770000000000000e+05
2.681230000000000000e+05
2.686890000000000000e+05
2.692650000000000000e+05
2.698110000000000000e+05
2.703870000000000000e+05
2.709540000000000000e+05
2.715260000000000000e+05
2.720800000000000000e+05
2.726060000000000000e+05
2.731370000000000000e+05
2.736930000000000000e+05
2.742910000000000000e+05
2.748830000000000000e+05
2.754640000000000000e+05
2.759990000000000000e+05
2.765480000000000000e+05
2.771040000000000000e+05
2.776490000000000000e+05
2.782260000000000000e+05
2.787620000000000000e+05
2.793110000000000000e+05
2.798390000000000000e+05
2.803390000000000000e+05
2.808580000000000000e+05
2.813940000000000000e+05
2.819420000000000000e+05
2.824860000000000000e+05
2.830070000000000000e+05
2.835310000000000000e+05
2.840760000000000000e+05
2.846450000000000000e+05
2.851790000000000000e+05
2.857500000000000000e+05
2.862660000000000000e+05
2.867920000000000000e+05
2.872940000000000000e+05
2.878070000000000000e+05
2.883290000000000000e+05
2.888690000000000000e+05
2.893750000000000000e+05
2.899330000000000000e+05
2.904650000000000000e+05
2.909410000000000000e+05
2.914570000000000000e+05
2.919480000000000000e+05
2.924680000000000000e+05
2.930090000000000000e+05
2.935510000000000000e+05
2.940530000000000000e+05
2.945170000000000000e+05
2.950370000000000000e+05
2.955570000000000000e+05
2.960650000000000000e+05
2.965910000000000000e+05
2.970940000000000000e+05
2.976140000000000000e+05
2.981130000000000000e+05
2.985730000000000000e+05
2.990720000000000000e+05
2.996100000000000000e+05
3.001050000000000000e+05
3.006020000000000000e+05
3.011290000000000000e+05
3.016210000000000000e+05
3.021070000000000000e+05
3.026290000000000000e+05
3.031270000000000000e+05
3.035850000000000000e+05
3.041000000000000000e+05
3.045660000000000000e+05
3.050810000000000000e+05
3.055790000000000000e+05
3.060740000000000000e+05
3.065230000000000000e+05
3.070500000000000000e+05
3.075370000000000000e+05
3.080320000000000000e+05
3.084930000000000000e+05
3.089670000000000000e+05
3.094530000000000000e+05
3.099220000000000000e+05
3.103700000000000000e+05
3.108830000000000000e+05
3.113830000000000000e+05
3.119070000000000000e+05
3.123910000000000000e+05
3.128590000000000000e+05
3.133490000000000000e+05
3.138260000000000000e+05
3.142990000000000000e+05
3.148180000000000000e+05
3.153120000000000000e+05
3.158140000000000000e+05
3.162640000000000000e+05
3.167170000000000000e+05
3.171920000000000000e+05
3.176600000000000000e+05
3.181120000000000000e+05
3.185530000000000000e+05
3.189910000000000000e+05
3.194350000000000000e+05
3.199080000000000000e+05
3.204070000000000000e+05
3.208890000000000000e+05
3.213600000000000000e+05
3.218010000000000000e+05
3.222610000000000000e+05
3.226910000000000000e+05
3.231550000000000000e+05
3.236230000000000000e+05
3.240760000000000000e+05
3.245210000000000000e+05
3.249910000000000000e+05
3.254630000000000000e+05
3.259200000000000000e+05
3.263730000000000000e+05
3.268350000000000000e+05
3.273130000000000000e+05
3.277710000000000000e+05
3.282300000000000000e+05
3.286570000000000000e+05
3.290900000000000000e+05
3.295390000000000000e+05
3.299790000000000000e+05
3.303960000000000000e+05
3.308270000000000000e+05
3.313090000000000000e+05
3.317480000000000000e+05
3.322040000000000000e+05
3.326540000000000000e+05
3.331140000000000000e+05
3.335400000000000000e+05
3.339420000000000000e+05
3.343910000000000000e+05
3.348450000000000000e+05
3.353180000000000000e+05
3.357400000000000000e+05
3.361480000000000000e+05
3.366130000000000000e+05
3.370120000000000000e+05
3.375000000000000000e+05
3.379560000000000000e+05
3.383770000000000000e+05
3.388030000000000000e+05
3.392660000000000000e+05
3.397000000000000000e+05
3.401600000000000000e+05
3.405640000000000000e+05
3.409750000000000000e+05
3.413560000000000000e+05
3.417790000000000000e+05
3.421760000000000000e+05
3.426120000000000000e+05
3.430360000000000000e+05
3.434730000000000000e+05
3.439370000000000000e+05
3.443670000000000000e+05
3.447630000000000000e+05
3.451690000000000000e+05
3.456010000000000000e+05
3.460510000000000000e+05
3.464820000000000000e+05
3.468920000000000000e+05
3.473220000000000000e+05
3.477480000000000000e+05
3.481790000000000000e+05
3.486030000000000000e+05
3.490500000000000000e+05
3.494830000000000000e+05
3.498980000000000000e+05
3.503280000000000000e+05
3.507340000000000000e+05
3.511480000000000000e+05
3.515140000000000000e+05
3.519420000000000000e+05
3.523290000000000000e+05
3.527590000000000000e+05
3.531810000000000000e+05
3.535720000000000000e+05
3.539760000000000000e+05
3.543970000000000000e+05
3.547940000000000000e+05
3.552250000000000000e+05
3.556700000000000000e+05
3.560780000000000000e+05
3.564890000000000000e+05
3.569150000000000000e+05
3.573000000000000000e+05
3.576960000000000000e+05
3.581350000000000000e+05
3.585160000000000000e+05
3.589460000000000000e+05
3.593230000000000000e+05
3.597370000000000000e+05
3.601660000000000000e+05
3.605540000000000000e+05
3.609550000000000000e+05
3.613570000000000000e+05
3.617650000000000000e+05
3.621660000000000000e+05
3.625600000000000000e+05
3.629560000000000000e+05
3.633490000000000000e+05
3.637370000000000000e+05
3.641790000000000000e+05
3.645520000000000000e+05
3.649720000000000000e+05
3.653850000000000000e+05
3.657970000000000000e+05
3.662130000000000000e+05
3.666110000000000000e+05
3.670370000000000000e+05
3.674580000000000000e+05
3.678680000000000000e+05
3.682710000000000000e+05
3.686540000000000000e+05
3.690570000000000000e+05
3.694790000000000000e+05
3.698550000000000000e+05
3.702550000000000000e+05
3.706540000000000000e+05
3.710390000000000000e+05
3.714010000000000000e+05
3.717900000000000000e+05
3.721580000000000000e+05
3.725550000000000000e+05
3.729460000000000000e+05
3.733350000000000000e+05
3.737370000000000000e+05
3.741540000000000000e+05
3.745320000000000000e+05
3.749470000000000000e+05
3.753320000000000000e+05
3.757160000000000000e+05
3.761140000000000000e+05
3.765270000000000000e+05
3.769200000000000000e+05
3.773180000000000000e+05
3.777190000000000000e+05
3.781290000000000000e+05
3.784990000000000000e+05
3.788870000000000000e+05
3.792630000000000000e+05
3.796470000000000000e+05
3.800370000000000000e+05
3.804470000000000000e+05
3.808320000000000000e+05
3.812000000000000000e+05
3.815970000000000000e+05
3.819940000000000000e+05
3.823720000000000000e+05
3.827420000000000000e+05
3.831290000000000000e+05
3.834690000000000000e+05
3.838540000000000000e+05
3.842300000000000000e+05
3.846290000000000000e+05
3.850000000000000000e+05
3.854090000000000000e+05
3.857780000000000000e+05
3.861580000000000000e+05
3.865330000000000000e+05
3.869340000000000000e+05
3.872890000000000000e+05
3.876950000000000000e+05
3.880920000000000000e+05
3.885010000000000000e+05
3.888650000000000000e+05
3.892260000000000000e+05
3.895750000000000000e+05
3.899450000000000000e+05
3.903350000000000000e+05
3.907110000000000000e+05
3.910620000000000000e+05
3.914250000000000000e+05
3.917950000000000000e+05
3.921790000000000000e+05
3.925740000000000000e+05
3.929670000000000000e+05
3.933300000000000000e+05
3.937300000000000000e+05
3.941010000000000000e+05
3.944800000000000000e+05
3.948500000000000000e+05
3.952260000000000000e+05
3.955550000000000000e+05
3.958960000000000000e+05
3.962050000000000000e+05
3.965440000000000000e+05
3.969140000000000000e+05
3.972950000000000000e+05
3.976470000000000000e+05
3.980150000000000000e+05
3.983820000000000000e+05
3.987520000000000000e+05
3.990600000000000000e+05
3.994350000000000000e+05
3.998130000000000000e+05
4.002000000000000000e+05
4.005800000000000000e+05
4.009380000000000000e+05
4.012900000000000000e+05
4.016640000000000000e+05
4.020390000000000000e+05
4.024230000000000000e+05
4.027650000000000000e+05
4.030810000000000000e+05
4.034640000000000000e+05
4.038170000000000000e+05
4.041900000000000000e+05
4.045510000000000000e+05
4.049180000000000000e+05
4.052510000000000000e+05
4.056050000000000000e+05
4.059620000000000000e+05
4.063460000000000000e+05
4.067040000000000000e+05
4.070890000000000000e+05
4.074020000000000000e+05
4.077550000000000000e+05
4.081210000000000000e+05
4.084670000000000000e+05
4.088130000000000000e+05
4.091630000000000000e+05
4.094930000000000000e+05
4.098700000000000000e+05
4.102410000000000000e+05
4.105890000000000000e+05
4.109490000000000000e+05
4.112930000000000000e+05
4.116390000000000000e+05
4.119930000000000000e+05
4.123470000000000000e+05
4.127050000000000000e+05
4.130340000000000000e+05
4.133610000000000000e+05
4.137400000000000000e+05
4.140950000000000000e+05
4.144480000000000000e+05
4.147960000000000000e+05
4.151350000000000000e+05
4.154750000000000000e+05
4.158310000000000000e+05
4.161980000000000000e+05
4.165250000000000000e+05
4.168800000000000000e+05
4.172180000000000000e+05
4.175500000000000000e+05
4.179280000000000000e+05
4.182860000000000000e+05
4.186740000000000000e+05
4.189930000000000000e+05
4.193290000000000000e+05
4.196480000000000000e+05
4.200010000000000000e+05
4.203730000000000000e+05
4.207420000000000000e+05
4.211180000000000000e+05
4.214530000000000000e+05
4.218200000000000000e+05
4.221650000000000000e+05
4.225070000000000000e+05
4.228440000000000000e+05
4.232060000000000000e+05
4.235650000000000000e+05
4.238920000000000000e+05
4.242570000000000000e+05
4.246010000000000000e+05
4.249080000000000000e+05
4.252220000000000000e+05
4.255860000000000000e+05
4.259160000000000000e+05
4.262140000000000000e+05
4.265890000000000000e+05
4.269070000000000000e+05
4.272370000000000000e+05
4.275800000000000000e+05
4.279050000000000000e+05
4.282590000000000000e+05
4.285900000000000000e+05
4.289180000000000000e+05
4.292540000000000000e+05
4.295940000000000000e+05
4.299080000000000000e+05
4.302410000000000000e+05
4.305290000000000000e+05
4.308570000000000000e+05
4.311670000000000000e+05
4.314890000000000000e+05
4.318290000000000000e+05
4.321910000000000000e+05
4.325430000000000000e+05
4.328870000000000000e+05
4.332080000000000000e+05
4.335630000000000000e+05
4.338940000000000000e+05
4.342240000000000000e+05
4.345470000000000000e+05
4.349070000000000000e+05
4.352420000000000000e+05
4.356170000000000000e+05
4.359760000000000000e+05
4.362730000000000000e+05
4.366000000000000000e+05
4.369240000000000000e+05
4.372580000000000000e+05
4.376020000000000000e+05
4.379290000000000000e+05
4.382410000000000000e+05
4.385740000000000000e+05
4.388910000000000000e+05
4.392170000000000000e+05
4.395600000000000000e+05
4.399040000000000000e+05
4.402090000000000000e+05
4.405280000000000000e+05
4.408460000000000000e+05
4.411630000000000000e+05
4.414590000000000000e+05
4.417990000000000000e+05
4.421310000000000000e+05
4.424680000000000000e+05
4.427760000000000000e+05
4.431020000000000000e+05
4.434410000000000000e+05
4.437580000000000000e+05
4.440670000000000000e+05
4.444220000000000000e+05
4.447510000000000000e+05
4.451030000000000000e+05
4.454390000000000000e+05
4.457480000000000000e+05
4.460780000000000000e+05
4.463630000000000000e+05
4.466760000000000000e+05
4.469780000000000000e+05
4.473080000000000000e+05
4.476500000000000000e+05
4.479700000000000000e+05
4.483010000000000000e+05
4.486120000000000000e+05
4.489190000000000000e+05
4.492720000000000000e+05
4.496000000000000000e+05
4.499300000000000000e+05
4.502360000000000000e+05
4.505610000000000000e+05
4.508550000000000000e+05
4.511980000000000000e+05
4.515520000000000000e+05
4.518770000000000000e+05
4.522030000000000000e+05
4.525360000000000000e+05
4.528640000000000000e+05
4.531770000000000000e+05
4.534850000000000000e+05
4.538090000000000000e+05
4.541360000000000000e+05
4.544690000000000000e+05
4.548080000000000000e+05
4.551250000000000000e+05
4.554330000000000000e+05
4.557630000000000000e+05
4.560800000000000000e+05
4.563850000000000000e+05
4.567030000000000000e+05
4.570170000000000000e+05
4.573380000000000000e+05
4.576340000000000000e+05
4.579740000000000000e+05
4.582780000000000000e+05
4.586100000000000000e+05
4.589510000000000000e+05
4.592610000000000000e+05
4.595900000000000000e+05
4.598920000000000000e+05
4.602220000000000000e+05
4.605540000000000000e+05
4.608840000000000000e+05
4.612460000000000000e+05
4.615580000000000000e+05
4.618750000000000000e+05
4.621590000000000000e+05
4.624630000000000000e+05
4.627820000000000000e+05
4.631090000000000000e+05
4.634120000000000000e+05
4.637430000000000000e+05
4.640400000000000000e+05
4.643180000000000000e+05
4.646510000000000000e+05
4.649510000000000000e+05
4.652870000000000000e+05
4.655830000000000000e+05
4.658760000000000000e+05
4.662160000000000000e+05
4.665220000000000000e+05
4.668370000000000000e+05
4.671330000000000000e+05
4.674400000000000000e+05
4.677610000000000000e+05
4.680540000000000000e+05
4.683720000000000000e+05
4.686960000000000000e+05
4.689890000000000000e+05
4.692990000000000000e+05
4.696360000000000000e+05
4.699590000000000000e+05
4.702640000000000000e+05
4.705950000000000000e+05
4.708790000000000000e+05
4.711790000000000000e+05
4.714670000000000000e+05
4.717840000000000000e+05
4.720620000000000000e+05
4.723590000000000000e+05
4.726730000000000000e+05
4.729990000000000000e+05
4.733180000000000000e+05
4.736170000000000000e+05
4.738990000000000000e+05
4.742140000000000000e+05
4.745140000000000000e+05
4.748190000000000000e+05
4.751210000000000000e+05
4.754180000000000000e+05
4.757090000000000000e+05
4.759950000000000000e+05
4.762860000000000000e+05
4.766020000000000000e+05
4.769000000000000000e+05
4.771940000000000000e+05
4.775370000000000000e+05
4.778310000000000000e+05
4.781370000000000000e+05
4.784600000000000000e+05
4.787590000000000000e+05
4.790880000000000000e+05
4.793750000000000000e+05
4.796800000000000000e+05
4.799910000000000000e+05
4.802810000000000000e+05
4.805660000000000000e+05
4.808850000000000000e+05
4.811740000000000000e+05
4.814810000000000000e+05
4.817730000000000000e+05
4.820680000000000000e+05
4.823450000000000000e+05
4.826660000000000000e+05
4.829420000000000000e+05
4.832150000000000000e+05
4.834660000000000000e+05
4.838070000000000000e+05
4.841060000000000000e+05
4.844000000000000000e+05
4.846880000000000000e+05
4.850150000000000000e+05
4.853340000000000000e+05
4.856450000000000000e+05
4.859340000000000000e+05
4.862290000000000000e+05
4.865370000000000000e+05
4.868210000000000000e+05
4.871130000000000000e+05
4.874130000000000000e+05
4.876850000000000000e+05
4.879780000000000000e+05
4.882350000000000000e+05
4.885240000000000000e+05
4.888430000000000000e+05
4.891180000000000000e+05
4.894270000000000000e+05
4.897290000000000000e+05
4.900070000000000000e+05
4.902830000000000000e+05
4.905660000000000000e+05
4.908500000000000000e+05
4.911650000000000000e+05
4.914490000000000000e+05
4.917220000000000000e+05
4.919890000000000000e+05
4.922990000000000000e+05
4.925880000000000000e+05
4.928960000000000000e+05
4.931510000000000000e+05
4.934630000000000000e+05
4.937450000000000000e+05
4.940210000000000000e+05
4.943180000000000000e+05
4.945960000000000000e+05
4.948860000000000000e+05
4.951600000000000000e+05
4.954510000000000000e+05
4.957380000000000000e+05
4.960180000000000000e+05
4.963140000000000000e+05
4.965990000000000000e+05
4.969000000000000000e+05
4.971990000000000000e+05
4.974930000000000000e+05
4.977610000000000000e+05
4.980400000000000000e+05
4.983450000000000000e+05
4.986330000000000000e+05
4.989290000000000000e+05
4.992210000000000000e+05
4.995070000000000000e+05
4.998040000000000000e+05
5.000740000000000000e+05
5.003660000000000000e+05
5.006620000000000000e+05
5.009410000000000000e+05
5.012560000000000000e+05
5.015480000000000000e+05
5.018260000000000000e+05
5.021190000000000000e+05
5.023890000000000000e+05
5.026610000000000000e+05
5.029440000000000000e+05
5.032320000000000000e+05
5.035150000000000000e+05
5.037970000000000000e+05
5.040970000000000000e+05
5.043780000000000000e+05
5.046700000000000000e+05
5.049440000000000000e+05
5.052090000000000000e+05
5.054960000000000000e+05
5.057500000000000000e+05
5.060710000000000000e+05
5.063610000000000000e+05
5.066190000000000000e+05
5.068970000000000000e+05
5.071430000000000000e+05
5.074150000000000000e+05
5.076800000000000000e+05
5.079650000000000000e+05
5.082460000000000000e+05
5.085360000000000000e+05
5.088340000000000000e+05
5.091230000000000000e+05
5.094290000000000000e+05
5.097140000000000000e+05
5.099750000000000000e+05
5.102270000000000000e+05
5.105130000000000000e+05
5.107890000000000000e+05
5.111080000000000000e+05
5.113650000000000000e+05
5.116380000000000000e+05
5.119170000000000000e+05
5.121890000000000000e+05
5.124410000000000000e+05
5.127260000000000000e+05
5.130040000000000000e+05
5.132850000000000000e+05
5.135480000000000000e+05
5.137930000000000000e+05
5.140720000000000000e+05
5.143790000000000000e+05
5.146550000000000000e+05
5.149560000000000000e+05
5.152230000000000000e+05
5.155080000000000000e+05
5.157900000000000000e+05
5.160490000000000000e+05
5.162890000000000000e+05
5.165220000000000000e+05
5.167800000000000000e+05
5.170640000000000000e+05
5.173600000000000000e+05
5.176400000000000000e+05
5.179120000000000000e+05
5.181730000000000000e+05
5.184430000000000000e+05
5.186980000000000000e+05
5.189550000000000000e+05
5.192300000000000000e+05
5.195020000000000000e+05
5.197470000000000000e+05
5.199810000000000000e+05
5.202840000000000000e+05
5.205390000000000000e+05
5.207750000000000000e+05
5.210540000000000000e+05
5.213280000000000000e+05
5.215920000000000000e+05
5.218870000000000000e+05
5.221790000000000000e+05
5.224500000000000000e+05
5.227090000000000000e+05
5.229700000000000000e+05
5.232280000000000000e+05
5.234900000000000000e+05
5.237580000000000000e+05
5.240090000000000000e+05
5.242440000000000000e+05
5.245050000000000000e+05
5.247610000000000000e+05
5.250520000000000000e+05
5.253500000000000000e+05
5.256050000000000000e+05
5.258820000000000000e+05
5.261370000000000000e+05
5.264060000000000000e+05
5.266720000000000000e+05
5.269540000000000000e+05
5.272030000000000000e+05
5.274600000000000000e+05
5.277260000000000000e+05
5.280000000000000000e+05
5.282630000000000000e+05
5.285250000000000000e+05
5.288110000000000000e+05
5.290740000000000000e+05
5.293490000000000000e+05
5.296030000000000000e+05
5.298840000000000000e+05
5.301550000000000000e+05
5.304180000000000000e+05
5.306910000000000000e+05
5.309450000000000000e+05
5.311880000000000000e+05
5.314690000000000000e+05
5.317490000000000000e+05
5.320190000000000000e+05
5.322780000000000000e+05
5.325350000000000000e+05
5.327900000000000000e+05
5.330540000000000000e+05
5.333100000000000000e+05
5.335990000000000000e+05
5.338510000000000000e+05
5.341350000000000000e+05
5.344280000000000000e+05
5.346960000000000000e+05
5.349710000000000000e+05
5.352450000000000000e+05
5.355140000000000000e+05
5.357630000000000000e+05
5.360430000000000000e+05
5.363090000000000000e+05
5.365550000000000000e+05
5.368060000000000000e+05
5.371040000000000000e+05
5.373820000000000000e+05
5.376570000000000000e+05
5.379270000000000000e+05
5.381750000000000000e+05
5.384400000000000000e+05
5.387370000000000000e+05
5.389920000000000000e+05
5.392560000000000000e+05
5.395000000000000000e+05
5.397640000000000000e+05
5.400050000000000000e+05
5.402780000000000000e+05
5.405480000000000000e+05
5.408020000000000000e+05
5.410840000000000000e+05
5.413540000000000000e+05
5.416270000000000000e+05
5.419050000000000000e+05
5.421500000000000000e+05
5.423780000000000000e+05
5.426530000000000000e+05
5.429230000000000000e+05
5.431870000000000000e+05
5.434880000000000000e+05
5.437630000000000000e+05
5.440570000000000000e+05
5.442880000000000000e+05
5.445240000000000000e+05
5.447740000000000000e+05
5.450180000000000000e+05
5.452970000000000000e+05
5.455870000000000000e+05
5.458490000000000000e+05
5.461140000000000000e+05
5.463850000000000000e+05
5.466560000000000000e+05
5.469310000000000000e+05
5.471800000000000000e+05
5.474320000000000000e+05
5.476940000000000000e+05
5.479420000000000000e+05
5.482080000000000000e+05
5.484520000000000000e+05
5.487260000000000000e+05
5.489950000000000000e+05
5.492550000000000000e+05
5.495380000000000000e+05
5.497930000000000000e+05
5.500340000000000000e+05
5.503120000000000000e+05
5.505640000000000000e+05
5.508220000000000000e+05
5.510740000000000000e+05
5.513270000000000000e+05
5.515690000000000000e+05
5.518220000000000000e+05
5.520730000000000000e+05
5.523440000000000000e+05
5.525870000000000000e+05
5.528370000000000000e+05
5.530910000000000000e+05
5.533530000000000000e+05
5.536050000000000000e+05
5.538470000000000000e+05
5.541180000000000000e+05
5.543510000000000000e+05
5.546220000000000000e+05
5.548890000000000000e+05
5.551490000000000000e+05
5.554360000000000000e+05
5.556790000000000000e+05
5.559130000000000000e+05
5.561500000000000000e+05
5.563950000000000000e+05
5.566570000000000000e+05
5.569020000000000000e+05
5.571950000000000000e+05
5.574270000000000000e+05
5.577040000000000000e+05
5.579550000000000000e+05
5.582080000000000000e+05
5.584570000000000000e+05
5.587210000000000000e+05
5.589730000000000000e+05
5.592180000000000000e+05
5.594420000000000000e+05
5.597050000000000000e+05
5.599500000000000000e+05
5.601950000000000000e+05
5.604620000000000000e+05
5.607380000000000000e+05
5.609910000000000000e+05
5.612390000000000000e+05
5.615020000000000000e+05
5.617260000000000000e+05
5.619390000000000000e+05
5.621840000000000000e+05
5.624390000000000000e+05
5.627070000000000000e+05
5.629910000000000000e+05
5.632080000000000000e+05
5.634900000000000000e+05
5.637320000000000000e+05
5.639570000000000000e+05
5.642070000000000000e+05
5.644440000000000000e+05
5.646710000000000000e+05
5.649080000000000000e+05
5.651610000000000000e+05
5.654610000000000000e+05
5.657040000000000000e+05
5.659450000000000000e+05
5.661960000000000000e+05
5.664550000000000000e+05
5.666800000000000000e+05
5.669320000000000000e+05
5.671750000000000000e+05
5.674210000000000000e+05
5.676720000000000000e+05
5.679110000000000000e+05
5.681370000000000000e+05
5.683850000000000000e+05
5.686100000000000000e+05
5.688480000000000000e+05
5.690930000000000000e+05
5.693660000000000000e+05
5.696130000000000000e+05
5.698720000000000000e+05
5.701250000000000000e+05
5.703610000000000000e+05
5.706080000000000000e+05
5.708630000000000000e+05
5.711490000000000000e+05
5.714240000000000000e+05
5.716600000000000000e+05
5.718880000000000000e+05
5.721330000000000000e+05
5.724040000000000000e+05
5.726410000000000000e+05
5.728840000000000000e+05
5.731410000000000000e+05
5.733930000000000000e+05
5.736210000000000000e+05
5.738690000000000000e+05
5.741270000000000000e+05
5.743830000000000000e+05
5.746360000000000000e+05
5.748800000000000000e+05
5.751230000000000000e+05
5.753670000000000000e+05
5.756120000000000000e+05
5.758360000000000000e+05
5.760870000000000000e+05
5.763300000000000000e+05
5.765670000000000000e+05
5.767930000000000000e+05
5.770330000000000000e+05
5.772920000000000000e+05
5.775770000000000000e+05
5.778300000000000000e+05
5.780800000000000000e+05
5.783420000000000000e+05
5.785850000000000000e+05
5.788430000000000000e+05
5.790690000000000000e+05
5.793110000000000000e+05
5.795580000000000000e+05
5.797870000000000000e+05
5.800250000000000000e+05
5.802910000000000000e+05
5.805520000000000000e+05
5.807910000000000000e+05
5.810450000000000000e+05
5.812600000000000000e+05
5.815190000000000000e+05
5.817450000000000000e+05
5.819910000000000000e+05
5.822270000000000000e+05
5.824980000000000000e+05
5.827220000000000000e+05
5.829970000000000000e+05
5.832440000000000000e+05
5.834690000000000000e+05
5.837050000000000000e+05
5.839430000000000000e+05
5.841900000000000000e+05
5.844150000000000000e+05
5.846510000000000000e+05
5.849130000000000000e+05
5.851780000000000000e+05
5.854470000000000000e+05
5.856740000000000000e+05
5.858870000000000000e+05
5.861300000000000000e+05
5.863830000000000000e+05
5.866080000000000000e+05
5.868300000000000000e+05
5.870620000000000000e+05
5.873110000000000000e+05
5.875470000000000000e+05
5.878040000000000000e+05
5.880310000000000000e+05
5.882860000000000000e+05
5.885190000000000000e+05
5.887680000000000000e+05
5.890060000000000000e+05
5.892310000000000000e+05
5.894600000000000000e+05
5.897170000000000000e+05
5.899520000000000000e+05
5.901690000000000000e+05
5.903950000000000000e+05
5.906070000000000000e+05
5.908300000000000000e+05
5.910680000000000000e+05
5.912990000000000000e+05
5.915330000000000000e+05
5.917710000000000000e+05
5.920090000000000000e+05
5.922310000000000000e+05
5.924940000000000000e+05
5.927550000000000000e+05
5.929920000000000000e+05
5.932360000000000000e+05
5.934760000000000000e+05
5.937430000000000000e+05
5.940010000000000000e+05
5.942270000000000000e+05
5.944620000000000000e+05
5.947270000000000000e+05
5.949790000000000000e+05
5.952400000000000000e+05
5.954830000000000000e+05
5.957340000000000000e+05
5.959420000000000000e+05
5.961690000000000000e+05
5.963980000000000000e+05
5.966360000000000000e+05
5.968590000000000000e+05
5.970650000000000000e+05
5.972830000000000000e+05
5.975300000000000000e+05
5.977660000000000000e+05
5.979960000000000000e+05
5.982240000000000000e+05
5.984590000000000000e+05
5.986880000000000000e+05
5.989080000000000000e+05
5.991180000000000000e+05
5.993500000000000000e+05
5.996050000000000000e+05
5.998620000000000000e+05
6.000790000000000000e+05
6.003210000000000000e+05
6.005420000000000000e+05
6.007410000000000000e+05
6.009750000000000000e+05
6.012010000000000000e+05
6.014230000000000000e+05
6.016630000000000000e+05
6.019010000000000000e+05
6.021370000000000000e+05
6.023740000000000000e+05
6.026030000000000000e+05
6.028370000000000000e+05
6.030400000000000000e+05
6.032750000000000000e+05
6.034940000000000000e+05
6.037320000000000000e+05
6.039680000000000000e+05
6.042030000000000000e+05
6.044350000000000000e+05
6.046730000000000000e+05
6.048810000000000000e+05
6.051150000000000000e+05
6.053560000000000000e+05
6.055880000000000000e+05
6.058270000000000000e+05
6.060780000000000000e+05
6.063150000000000000e+05
6.065500000000000000e+05
6.067860000000000000e+05
6.070470000000000000e+05
6.073020000000000000e+05
6.075310000000000000e+05
6.077640000000000000e+05
6.079920000000000000e+05
6.082180000000000000e+05
6.084460000000000000e+05
6.086600000000000000e+05
6.088860000000000000e+05
6.091280000000000000e+05
6.093660000000000000e+05
6.095900000000000000e+05
6.098110000000000000e+05
6.100690000000000000e+05
6.103150000000000000e+05
6.105490000000000000e+05
6.107750000000000000e+05
6.110220000000000000e+05
6.112650000000000000e+05
6.115050000000000000e+05
6.117580000000000000e+05
6.119990000000000000e+05
6.122270000000000000e+05
6.124810000000000000e+05
6.127140000000000000e+05
6.129570000000000000e+05
6.131940000000000000e+05
6.134140000000000000e+05
6.136170000000000000e+05
6.138200000000000000e+05
6.140600000000000000e+05
6.142810000000000000e+05
6.144880000000000000e+05
6.147390000000000000e+05
6.149800000000000000e+05
6.152190000000000000e+05
6.154320000000000000e+05
6.156640000000000000e+05
6.159100000000000000e+05
6.161650000000000000e+05
6.164120000000000000e+05
6.166220000000000000e+05
6.168560000000000000e+05
6.171020000000000000e+05
6.173300000000000000e+05
6.175430000000000000e+05
6.177790000000000000e+05
6.179970000000000000e+05
6.182210000000000000e+05
6.184510000000000000e+05
6.186810000000000000e+05
6.189130000000000000e+05
6.191630000000000000e+05
6.194060000000000000e+05
6.196460000000000000e+05
6.198770000000000000e+05
6.201120000000000000e+05
6.203290000000000000e+05
6.205470000000000000e+05
6.208080000000000000e+05
6.210340000000000000e+05
6.212530000000000000e+05
6.214730000000000000e+05
6.216930000000000000e+05
6.219040000000000000e+05
6.221500000000000000e+05
6.223690000000000000e+05
6.225950000000000000e+05
6.227900000000000000e+05
6.230320000000000000e+05
6.232650000000000000e+05
6.234640000000000000e+05
6.236990000000000000e+05
6.239290000000000000e+05
6.241430000000000000e+05
6.243780000000000000e+05
6.246060000000000000e+05
6.248250000000000000e+05
6.250510000000000000e+05
6.252670000000000000e+05
6.254970000000000000e+05
6.257180000000000000e+05
6.259280000000000000e+05
6.261380000000000000e+05
6.263490000000000000e+05
6.265590000000000000e+05
6.267740000000000000e+05
6.270240000000000000e+05
6.272360000000000000e+05
6.274550000000000000e+05
6.276820000000000000e+05
6.278810000000000000e+05
6.280870000000000000e+05
6.283190000000000000e+05
6.285520000000000000e+05
6.287780000000000000e+05
6.290010000000000000e+05
6.292230000000000000e+05
6.294270000000000000e+05
6.296230000000000000e+05
6.298750000000000000e+05
6.301420000000000000e+05
6.303540000000000000e+05
6.305660000000000000e+05
6.307910000000000000e+05
6.310110000000000000e+05
6.312530000000000000e+05
6.314890000000000000e+05
6.316920000000000000e+05
6.319100000000000000e+05
6.321450000000000000e+05
6.323760000000000000e+05
6.325880000000000000e+05
6.328030000000000000e+05
6.330170000000000000e+05
6.332430000000000000e+05
6.334760000000000000e+05
6.336960000000000000e+05
6.339030000000000000e+05
6.341140000000000000e+05
6.343310000000000000e+05
6.345710000000000000e+05
6.347870000000000000e+05
6.349960000000000000e+05
6.352300000000000000e+05
6.354360000000000000e+05
6.356750000000000000e+05
6.358690000000000000e+05
6.360780000000000000e+05
6.362910000000000000e+05
6.365040000000000000e+05
6.366950000000000000e+05
6.369370000000000000e+05
6.371410000000000000e+05
6.373360000000000000e+05
6.375400000000000000e+05
6.377730000000000000e+05
6.380030000000000000e+05
6.382130000000000000e+05
6.384220000000000000e+05
6.386460000000000000e+05
6.388460000000000000e+05
6.390650000000000000e+05
6.392910000000000000e+05
6.394950000000000000e+05
6.397330000000000000e+05
6.399430000000000000e+05
6.401490000000000000e+05
6.403670000000000000e+05
6.405820000000000000e+05
6.408240000000000000e+05
6.410390000000000000e+05
6.412520000000000000e+05
6.414730000000000000e+05
6.416830000000000000e+05
6.419190000000000000e+05
6.421460000000000000e+05
6.423840000000000000e+05
6.425900000000000000e+05
6.427880000000000000e+05
6.430060000000000000e+05
6.432170000000000000e+05
6.434300000000000000e+05
6.436360000000000000e+05
6.438310000000000000e+05
6.440490000000000000e+05
6.442370000000000000e+05
6.444270000000000000e+05
6.446470000000000000e+05
6.448510000000000000e+05
6.450480000000000000e+05
6.452480000000000000e+05
6.454870000000000000e+05
6.457190000000000000e+05
6.459150000000000000e+05
6.461370000000000000e+05
6.463670000000000000e+05
6.465960000000000000e+05
6.468060000000000000e+05
6.469930000000000000e+05
6.472280000000000000e+05
6.474400000000000000e+05
6.476560000000000000e+05
6.478730000000000000e+05
6.480960000000000000e+05
6.483020000000000000e+05
6.485240000000000000e+05
6.487540000000000000e+05
6.489760000000000000e+05
6.491680000000000000e+05
6.494000000000000000e+05
6.496110000000000000e+05
6.498120000000000000e+05
6.500350000000000000e+05
6.502580000000000000e+05
6.504690000000000000e+05
6.506950000000000000e+05
6.509050000000000000e+05
6.511160000000000000e+05
6.513080000000000000e+05
6.515010000000000000e+05
6.517300000000000000e+05
6.519510000000000000e+05
6.521600000000000000e+05
6.523650000000000000e+05
6.525880000000000000e+05
6.528070000000000000e+05
6.530040000000000000e+05
6.532070000000000000e+05
6.534200000000000000e+05
6.536300000000000000e+05
6.538300000000000000e+05
6.540330000000000000e+05
6.542370000000000000e+05
6.544390000000000000e+05
6.546530000000000000e+05
6.548770000000000000e+05
6.550800000000000000e+05
6.552900000000000000e+05
6.554800000000000000e+05
6.556890000000000000e+05
6.558790000000000000e+05
6.561150000000000000e+05
6.562960000000000000e+05
6.565200000000000000e+05
6.567540000000000000e+05
6.569360000000000000e+05
6.571450000000000000e+05
6.573490000000000000e+05
6.575550000000000000e+05
6.577550000000000000e+05
6.579580000000000000e+05
6.581630000000000000e+05
6.583850000000000000e+05
6.585840000000000000e+05
6.588040000000000000e+05
6.590140000000000000e+05
6.592270000000000000e+05
6.594380000000000000e+05
6.596370000000000000e+05
6.598520000000000000e+05
6.600270000000000000e+05
6.602380000000000000e+05
6.604300000000000000e+05
6.606350000000000000e+05
6.608540000000000000e+05
6.610620000000000000e+05
6.612720000000000000e+05
6.614920000000000000e+05
6.617020000000000000e+05
6.619210000000000000e+05
6.621240000000000000e+05
6.623390000000000000e+05
6.625480000000000000e+05
6.627630000000000000e+05
6.629590000000000000e+05
6.631620000000000000e+05
6.633610000000000000e+05
6.635760000000000000e+05
6.637920000000000000e+05
6.640270000000000000e+05
6.642090000000000000e+05
6.644240000000000000e+05
6.645980000000000000e+05
6.648390000000000000e+05
6.650730000000000000e+05
6.652520000000000000e+05
6.654190000000000000e+05
6.656390000000000000e+05
6.658400000000000000e+05
6.660500000000000000e+05
6.662510000000000000e+05
6.664790000000000000e+05
6.666730000000000000e+05
6.668960000000000000e+05
6.671340000000000000e+05
6.673300000000000000e+05
6.675280000000000000e+05
6.677360000000000000e+05
6.679260000000000000e+05
6.681290000000000000e+05
6.683290000000000000e+05
6.685270000000000000e+05
6.687500000000000000e+05
6.689570000000000000e+05
6.691590000000000000e+05
6.693700000000000000e+05
6.695930000000000000e+05
6.697900000000000000e+05
6.699980000000000000e+05
6.702110000000000000e+05
6.704120000000000000e+05
6.705870000000000000e+05
6.708050000000000000e+05
6.710170000000000000e+05
6.712520000000000000e+05
6.714650000000000000e+05
6.716710000000000000e+05
6.718530000000000000e+05
6.720570000000000000e+05
6.722790000000000000e+05
6.724780000000000000e+05
6.726990000000000000e+05
6.728960000000000000e+05
6.730980000000000000e+05
6.733030000000000000e+05
6.735120000000000000e+05
6.737310000000000000e+05
6.739410000000000000e+05
6.741700000000000000e+05
6.743770000000000000e+05
6.746020000000000000e+05
6.748160000000000000e+05
6.750320000000000000e+05
6.752360000000000000e+05
6.754170000000000000e+05
6.756250000000000000e+05
6.758310000000000000e+05
6.760430000000000000e+05
6.762450000000000000e+05
6.764330000000000000e+05
6.766420000000000000e+05
6.768640000000000000e+05
6.770740000000000000e+05
6.772970000000000000e+05
6.775040000000000000e+05
6.777140000000000000e+05
6.778820000000000000e+05
6.780730000000000000e+05
6.782730000000000000e+05
6.784540000000000000e+05
6.786800000000000000e+05
6.788670000000000000e+05
6.790980000000000000e+05
6.792950000000000000e+05
6.795010000000000000e+05
6.796980000000000000e+05
6.799110000000000000e+05
6.801240000000000000e+05
6.803080000000000000e+05
6.805120000000000000e+05
6.807200000000000000e+05
6.809240000000000000e+05
6.811020000000000000e+05
6.813110000000000000e+05
6.815060000000000000e+05
6.816950000000000000e+05
6.819130000000000000e+05
6.821170000000000000e+05
6.823580000000000000e+05
6.825630000000000000e+05
6.827510000000000000e+05
6.829290000000000000e+05
6.831350000000000000e+05
6.833490000000000000e+05
6.835390000000000000e+05
6.837410000000000000e+05
6.839360000000000000e+05
6.841530000000000000e+05
6.843770000000000000e+05
6.845840000000000000e+05
6.847810000000000000e+05
6.849710000000000000e+05
6.851780000000000000e+05
6.853490000000000000e+05
6.855520000000000000e+05
6.857430000000000000e+05
6.859270000000000000e+05
6.861620000000000000e+05
6.863400000000000000e+05
6.865500000000000000e+05
6.867450000000000000e+05
6.869150000000000000e+05
6.871120000000000000e+05
6.873160000000000000e+05
6.875120000000000000e+05
6.877020000000000000e+05
6.879200000000000000e+05
6.881220000000000000e+05
6.883180000000000000e+05
6.885140000000000000e+05
6.887100000000000000e+05
6.888970000000000000e+05
6.891080000000000000e+05
6.892960000000000000e+05
6.894920000000000000e+05
6.896710000000000000e+05
6.898770000000000000e+05
6.900740000000000000e+05
6.902840000000000000e+05
6.904880000000000000e+05
6.906740000000000000e+05
6.908920000000000000e+05
6.910940000000000000e+05
6.913060000000000000e+05
6.915060000000000000e+05
6.916930000000000000e+05
6.919070000000000000e+05
6.920860000000000000e+05
6.922610000000000000e+05
6.924690000000000000e+05
6.926470000000000000e+05
6.928440000000000000e+05
6.930750000000000000e+05
6.932770000000000000e+05
6.934510000000000000e+05
6.936510000000000000e+05
6.938230000000000000e+05
6.939970000000000000e+05
6.941880000000000000e+05
6.943710000000000000e+05
6.945470000000000000e+05
6.947290000000000000e+05
6.949170000000000000e+05
6.951020000000000000e+05
6.952880000000000000e+05
6.954880000000000000e+05
6.956870000000000000e+05
6.958740000000000000e+05
6.960570000000000000e+05
6.962600000000000000e+05
6.964420000000000000e+05
6.966390000000000000e+05
6.968250000000000000e+05
6.970220000000000000e+05
6.972280000000000000e+05
6.974200000000000000e+05
6.976110000000000000e+05
6.978080000000000000e+05
6.979980000000000000e+05
6.981960000000000000e+05
6.984060000000000000e+05
6.986160000000000000e+05
6.988060000000000000e+05
6.989850000000000000e+05
6.991980000000000000e+05
6.994000000000000000e+05
6.995930000000000000e+05
6.997670000000000000e+05
6.999540000000000000e+05
7.001640000000000000e+05
7.003390000000000000e+05
7.005540000000000000e+05
7.007750000000000000e+05
7.009550000000000000e+05
7.011400000000000000e+05
7.013320000000000000e+05
7.015040000000000000e+05
7.017130000000000000e+05
7.019210000000000000e+05
7.020790000000000000e+05
7.022660000000000000e+05
7.024590000000000000e+05
7.026370000000000000e+05
7.028290000000000000e+05
7.030240000000000000e+05
7.032450000000000000e+05
7.034220000000000000e+05
7.035940000000000000e+05
7.037860000000000000e+05
7.039860000000000000e+05
7.041950000000000000e+05
7.043930000000000000e+05
7.045930000000000000e+05
7.047860000000000000e+05
7.049500000000000000e+05
7.051430000000000000e+05
7.053310000000000000e+05
7.055110000000000000e+05
7.057150000000000000e+05
7.059090000000000000e+05
7.060910000000000000e+05
7.062740000000000000e+05
7.064590000000000000e+05
7.066400000000000000e+05
7.068530000000000000e+05
7.070460000000000000e+05
7.072470000000000000e+05
7.074400000000000000e+05
7.076240000000000000e+05
7.077930000000000000e+05
7.079770000000000000e+05
7.081890000000000000e+05
7.083900000000000000e+05
7.085520000000000000e+05
7.087350000000000000e+05
7.089450000000000000e+05
7.091350000000000000e+05
7.093170000000000000e+05
7.095160000000000000e+05
7.096830000000000000e+05
7.098670000000000000e+05
7.100440000000000000e+05
7.102300000000000000e+05
7.104270000000000000e+05
7.106110000000000000e+05
7.107790000000000000e+05
7.109890000000000000e+05
7.111970000000000000e+05
7.113860000000000000e+05
7.115750000000000000e+05
7.117500000000000000e+05
7.119340000000000000e+05
7.121320000000000000e+05
7.123400000000000000e+05
7.125480000000000000e+05
7.127560000000000000e+05
7.129400000000000000e+05
7.131230000000000000e+05
7.132990000000000000e+05
7.134980000000000000e+05
7.136820000000000000e+05
7.138830000000000000e+05
7.140540000000000000e+05
7.142650000000000000e+05
7.144620000000000000e+05
7.146530000000000000e+05
7.148500000000000000e+05
7.150660000000000000e+05
7.152690000000000000e+05
7.154350000000000000e+05
7.156460000000000000e+05
7.158290000000000000e+05
7.159840000000000000e+05
7.161680000000000000e+05
7.163650000000000000e+05
7.165610000000000000e+05
7.167560000000000000e+05
7.169350000000000000e+05
7.171150000000000000e+05
7.173110000000000000e+05
7.174920000000000000e+05
7.176910000000000000e+05
7.179120000000000000e+05
7.180990000000000000e+05
7.183180000000000000e+05
7.184960000000000000e+05
7.187020000000000000e+05
7.188940000000000000e+05
7.190950000000000000e+05
7.192900000000000000e+05
7.194870000000000000e+05
7.196600000000000000e+05
7.198310000000000000e+05
7.200060000000000000e+05
7.201710000000000000e+05
7.203510000000000000e+05
7.205290000000000000e+05
7.207320000000000000e+05
7.209250000000000000e+05
7.211340000000000000e+05
7.213160000000000000e+05
7.215040000000000000e+05
7.216880000000000000e+05
7.218770000000000000e+05
7.220550000000000000e+05
7.222460000000000000e+05
7.224450000000000000e+05
7.226320000000000000e+05
7.228260000000000000e+05
7.229960000000000000e+05
7.232040000000000000e+05
7.233860000000000000e+05
7.235560000000000000e+05
7.237460000000000000e+05
7.239190000000000000e+05
7.241050000000000000e+05
7.242960000000000000e+05
7.244920000000000000e+05
7.246800000000000000e+05
7.248730000000000000e+05
7.250500000000000000e+05
7.252300000000000000e+05
7.254080000000000000e+05
7.256000000000000000e+05
7.257990000000000000e+05
7.259800000000000000e+05
7.261830000000000000e+05
7.263760000000000000e+05
7.265530000000000000e+05
7.267410000000000000e+05
7.269410000000000000e+05
7.271240000000000000e+05
7.273410000000000000e+05
7.275300000000000000e+05
7.277130000000000000e+05
7.278890000000000000e+05
7.280620000000000000e+05
7.282300000000000000e+05
7.284360000000000000e+05
7.286260000000000000e+05
7.287960000000000000e+05
7.289670000000000000e+05
7.291560000000000000e+05
7.293530000000000000e+05
7.295250000000000000e+05
7.297140000000000000e+05
7.298910000000000000e+05
7.301000000000000000e+05
7.302580000000000000e+05
7.304500000000000000e+05
7.306280000000000000e+05
7.307940000000000000e+05
7.309800000000000000e+05
7.311820000000000000e+05
7.313420000000000000e+05
7.315520000000000000e+05
7.317260000000000000e+05
7.319300000000000000e+05
7.321120000000000000e+05
7.322930000000000000e+05
7.324870000000000000e+05
7.326690000000000000e+05
7.328590000000000000e+05
7.330310000000000000e+05
7.332280000000000000e+05
7.334070000000000000e+05
7.335890000000000000e+05
7.337520000000000000e+05
7.339510000000000000e+05
7.341670000000000000e+05
7.343430000000000000e+05
7.345360000000000000e+05
7.347290000000000000e+05
7.349170000000000000e+05
7.351170000000000000e+05
7.353420000000000000e+05
7.354930000000000000e+05
7.356970000000000000e+05
7.358820000000000000e+05
7.360540000000000000e+05
7.362120000000000000e+05
7.363770000000000000e+05
7.365620000000000000e+05
7.367500000000000000e+05
7.369350000000000000e+05
7.371160000000000000e+05
7.373180000000000000e+05
7.375050000000000000e+05
7.376850000000000000e+05
7.378640000000000000e+05
7.380470000000000000e+05
7.382260000000000000e+05
7.384300000000000000e+05
7.386210000000000000e+05
7.388070000000000000e+05
7.390080000000000000e+05
7.391590000000000000e+05
7.393470000000000000e+05
7.395320000000000000e+05
7.397070000000000000e+05
7.398820000000000000e+05
7.400850000000000000e+05
7.402700000000000000e+05
7.404370000000000000e+05
7.406100000000000000e+05
7.407690000000000000e+05
7.409480000000000000e+05
7.411390000000000000e+05
7.413120000000000000e+05
7.415030000000000000e+05
7.416880000000000000e+05
7.418620000000000000e+05
7.420210000000000000e+05
7.422070000000000000e+05
7.423780000000000000e+05
7.425710000000000000e+05
7.427540000000000000e+05
7.429210000000000000e+05
7.430910000000000000e+05
7.432650000000000000e+05
7.434120000000000000e+05
7.436110000000000000e+05
7.437830000000000000e+05
7.439810000000000000e+05
7.441690000000000000e+05
7.443560000000000000e+05
7.445320000000000000e+05
7.447120000000000000e+05
7.448900000000000000e+05
7.450430000000000000e+05
7.452410000000000000e+05
7.454110000000000000e+05
7.455780000000000000e+05
7.457260000000000000e+05
7.458890000000000000e+05
7.460900000000000000e+05
7.462510000000000000e+05
7.464390000000000000e+05
7.466260000000000000e+05
7.468260000000000000e+05
7.469880000000000000e+05
7.471680000000000000e+05
7.473470000000000000e+05
7.475210000000000000e+05
7.477190000000000000e+05
7.479070000000000000e+05
7.481010000000000000e+05
7.482870000000000000e+05
7.484740000000000000e+05
7.486820000000000000e+05
7.488510000000000000e+05
7.490170000000000000e+05
7.492070000000000000e+05
7.493880000000000000e+05
7.495640000000000000e+05
7.497380000000000000e+05
7.499310000000000000e+05
7.501050000000000000e+05
7.502800000000000000e+05
7.504540000000000000e+05
7.506340000000000000e+05
7.507970000000000000e+05
7.510010000000000000e+05
7.511770000000000000e+05
7.513540000000000000e+05
7.515180000000000000e+05
7.516890000000000000e+05
7.518520000000000000e+05
7.520290000000000000e+05
7.521840000000000000e+05
7.523530000000000000e+05
7.525530000000000000e+05
7.527330000000000000e+05
7.529000000000000000e+05
7.530790000000000000e+05
7.532520000000000000e+05
7.534390000000000000e+05
7.536000000000000000e+05
7.537830000000000000e+05
7.539810000000000000e+05
7.541540000000000000e+05
7.543210000000000000e+05
7.545370000000000000e+05
7.547040000000000000e+05
7.548790000000000000e+05
7.550590000000000000e+05
7.552490000000000000e+05
7.554220000000000000e+05
7.555900000000000000e+05
7.557680000000000000e+05
7.559340000000000000e+05
7.561150000000000000e+05
7.562860000000000000e+05
7.564600000000000000e+05
7.566610000000000000e+05
7.568250000000000000e+05
7.569950000000000000e+05
7.571390000000000000e+05
7.573300000000000000e+05
7.574990000000000000e+05
7.576780000000000000e+05
7.578710000000000000e+05
7.580490000000000000e+05
7.582280000000000000e+05
7.584110000000000000e+05
7.585780000000000000e+05
7.587620000000000000e+05
7.589160000000000000e+05
7.590860000000000000e+05
7.592600000000000000e+05
7.594590000000000000e+05
7.596480000000000000e+05
7.598470000000000000e+05
7.600100000000000000e+05
7.601810000000000000e+05
7.603720000000000000e+05
7.605410000000000000e+05
7.607110000000000000e+05
7.608920000000000000e+05
7.610480000000000000e+05
7.612190000000000000e+05
7.614040000000000000e+05
7.615850000000000000e+05
7.617490000000000000e+05
7.619030000000000000e+05
7.620760000000000000e+05
7.622520000000000000e+05
7.624260000000000000e+05
7.626160000000000000e+05
7.627730000000000000e+05
7.629620000000000000e+05
7.631270000000000000e+05
7.633080000000000000e+05
7.635070000000000000e+05
7.636590000000000000e+05
7.638310000000000000e+05
7.640020000000000000e+05
7.641530000000000000e+05
7.643290000000000000e+05
7.645010000000000000e+05
7.646920000000000000e+05
7.648660000000000000e+05
7.650390000000000000e+05
7.652370000000000000e+05
7.654160000000000000e+05
7.655830000000000000e+05
7.657440000000000000e+05
7.658950000000000000e+05
7.660500000000000000e+05
7.662470000000000000e+05
7.664100000000000000e+05
7.665970000000000000e+05
7.667830000000000000e+05
7.669640000000000000e+05
7.671560000000000000e+05
7.673280000000000000e+05
7.674930000000000000e+05
7.676520000000000000e+05
7.678170000000000000e+05
7.679620000000000000e+05
7.681700000000000000e+05
7.683490000000000000e+05
7.685070000000000000e+05
7.686760000000000000e+05
7.688650000000000000e+05
7.690430000000000000e+05
7.692140000000000000e+05
7.694020000000000000e+05
7.695820000000000000e+05
7.697610000000000000e+05
7.699340000000000000e+05
7.700930000000000000e+05
7.702770000000000000e+05
7.704550000000000000e+05
7.706320000000000000e+05
7.708060000000000000e+05
7.709890000000000000e+05
7.711480000000000000e+05
7.713150000000000000e+05
7.715130000000000000e+05
7.716810000000000000e+05
7.718450000000000000e+05
7.720100000000000000e+05
7.721760000000000000e+05
7.723540000000000000e+05
7.725460000000000000e+05
7.727280000000000000e+05
7.729000000000000000e+05
7.730690000000000000e+05
7.732560000000000000e+05
7.734310000000000000e+05
7.736000000000000000e+05
7.737710000000000000e+05
7.739230000000000000e+05
7.740790000000000000e+05
7.742310000000000000e+05
7.744080000000000000e+05
7.745620000000000000e+05
7.747320000000000000e+05
7.748950000000000000e+05
7.750880000000000000e+05
7.752640000000000000e+05
7.754360000000000000e+05
7.755900000000000000e+05
7.757630000000000000e+05
7.759430000000000000e+05
7.761270000000000000e+05
7.762910000000000000e+05
7.765030000000000000e+05
7.766720000000000000e+05
7.768290000000000000e+05
7.769890000000000000e+05
7.771710000000000000e+05
7.773400000000000000e+05
7.775260000000000000e+05
7.777000000000000000e+05
7.778710000000000000e+05
7.780220000000000000e+05
7.781790000000000000e+05
7.783500000000000000e+05
7.785190000000000000e+05
7.787010000000000000e+05
7.788670000000000000e+05
7.790160000000000000e+05
7.791860000000000000e+05
7.793610000000000000e+05
7.795460000000000000e+05
7.797180000000000000e+05
7.799170000000000000e+05
7.800830000000000000e+05
7.802330000000000000e+05
7.803960000000000000e+05
7.805520000000000000e+05
7.806990000000000000e+05
7.808580000000000000e+05
7.810250000000000000e+05
7.812020000000000000e+05
7.813650000000000000e+05
7.815160000000000000e+05
7.816950000000000000e+05
7.818690000000000000e+05
7.820440000000000000e+05
7.822050000000000000e+05
7.823590000000000000e+05
7.825250000000000000e+05
7.826890000000000000e+05
7.828500000000000000e+05
7.830230000000000000e+05
7.832150000000000000e+05
7.833850000000000000e+05
7.835510000000000000e+05
7.837280000000000000e+05
7.839140000000000000e+05
7.840940000000000000e+05
7.842670000000000000e+05
7.844370000000000000e+05
7.846270000000000000e+05
7.847920000000000000e+05
7.849370000000000000e+05
7.851140000000000000e+05
7.852950000000000000e+05
7.854530000000000000e+05
7.856190000000000000e+05
7.858020000000000000e+05
7.859600000000000000e+05
7.861250000000000000e+05
7.862940000000000000e+05
7.865030000000000000e+05
7.866810000000000000e+05
7.868530000000000000e+05
7.869970000000000000e+05
7.871800000000000000e+05
7.873630000000000000e+05
7.875250000000000000e+05
7.877080000000000000e+05
7.878780000000000000e+05
7.880540000000000000e+05
7.882150000000000000e+05
7.883720000000000000e+05
7.885260000000000000e+05
7.886560000000000000e+05
7.888240000000000000e+05
7.889830000000000000e+05
7.891600000000000000e+05
7.893170000000000000e+05
7.894740000000000000e+05
7.896350000000000000e+05
7.897750000000000000e+05
7.899390000000000000e+05
7.901030000000000000e+05
7.902930000000000000e+05
7.904480000000000000e+05
7.906190000000000000e+05
7.908020000000000000e+05
7.909810000000000000e+05
7.911540000000000000e+05
7.913040000000000000e+05
7.914840000000000000e+05
7.916310000000000000e+05
7.918040000000000000e+05
7.919660000000000000e+05
7.921250000000000000e+05
7.922910000000000000e+05
7.924610000000000000e+05
7.926410000000000000e+05
7.928030000000000000e+05
7.929850000000000000e+05
7.931680000000000000e+05
7.933410000000000000e+05
7.935150000000000000e+05
7.936880000000000000e+05
7.938510000000000000e+05
7.940020000000000000e+05
7.941850000000000000e+05
7.943410000000000000e+05
7.945040000000000000e+05
7.946700000000000000e+05
7.948450000000000000e+05
7.950030000000000000e+05
7.951580000000000000e+05
7.953030000000000000e+05
7.954830000000000000e+05
7.956530000000000000e+05
7.958370000000000000e+05
7.959890000000000000e+05
7.961870000000000000e+05
7.963490000000000000e+05
7.965350000000000000e+05
7.966880000000000000e+05
7.968510000000000000e+05
7.970180000000000000e+05
7.971740000000000000e+05
7.973370000000000000e+05
7.975100000000000000e+05
7.976760000000000000e+05
7.978450000000000000e+05
7.980060000000000000e+05
7.981760000000000000e+05
7.983460000000000000e+05
7.985030000000000000e+05
7.986590000000000000e+05
7.988130000000000000e+05
7.989920000000000000e+05
7.991480000000000000e+05
7.993120000000000000e+05
7.994730000000000000e+05
7.996190000000000000e+05
7.997780000000000000e+05
7.999550000000000000e+05
8.001180000000000000e+05
8.002830000000000000e+05
8.004500000000000000e+05
8.006400000000000000e+05
8.008080000000000000e+05
8.009810000000000000e+05
8.011480000000000000e+05
8.012890000000000000e+05
8.014460000000000000e+05
8.016040000000000000e+05
8.017660000000000000e+05
8.019220000000000000e+05
8.020810000000000000e+05
8.022520000000000000e+05
8.024180000000000000e+05
8.026020000000000000e+05
8.027690000000000000e+05
8.029310000000000000e+05
8.031120000000000000e+05
8.032610000000000000e+05
8.034290000000000000e+05
8.036060000000000000e+05
8.037560000000000000e+05
8.039040000000000000e+05
8.040860000000000000e+05
8.042450000000000000e+05
8.044240000000000000e+05
8.045860000000000000e+05
8.047370000000000000e+05
8.049060000000000000e+05
8.050550000000000000e+05
8.052460000000000000e+05
8.053990000000000000e+05
8.055670000000000000e+05
8.057130000000000000e+05
8.058800000000000000e+05
8.060510000000000000e+05
8.062080000000000000e+05
8.063640000000000000e+05
8.065310000000000000e+05
8.067030000000000000e+05
8.068610000000000000e+05
8.070190000000000000e+05
8.072040000000000000e+05
8.073440000000000000e+05
8.074870000000000000e+05
8.076300000000000000e+05
8.077890000000000000e+05
8.079390000000000000e+05
8.080760000000000000e+05
8.082400000000000000e+05
8.084120000000000000e+05
8.085910000000000000e+05
8.087490000000000000e+05
8.089150000000000000e+05
8.090680000000000000e+05
8.092260000000000000e+05
8.093660000000000000e+05
8.095320000000000000e+05
8.096780000000000000e+05
8.098670000000000000e+05
8.100410000000000000e+05
8.101940000000000000e+05
8.103560000000000000e+05
8.105380000000000000e+05
8.106810000000000000e+05
8.108600000000000000e+05
8.110120000000000000e+05
8.111780000000000000e+05
8.113300000000000000e+05
8.114990000000000000e+05
8.116560000000000000e+05
8.118350000000000000e+05
8.120210000000000000e+05
8.121680000000000000e+05
8.123000000000000000e+05
8.124350000000000000e+05
8.126060000000000000e+05
8.127790000000000000e+05
8.129480000000000000e+05
8.131260000000000000e+05
8.132980000000000000e+05
8.134760000000000000e+05
8.136430000000000000e+05
8.138200000000000000e+05
8.139570000000000000e+05
8.141030000000000000e+05
8.142950000000000000e+05
8.144380000000000000e+05
8.145690000000000000e+05
8.147290000000000000e+05
8.148920000000000000e+05
8.150590000000000000e+05
8.151970000000000000e+05
8.153880000000000000e+05
8.155720000000000000e+05
8.157320000000000000e+05
8.159070000000000000e+05
8.160860000000000000e+05
8.162510000000000000e+05
8.164090000000000000e+05
8.165720000000000000e+05
8.167240000000000000e+05
8.168820000000000000e+05
8.170440000000000000e+05
8.171850000000000000e+05
8.173170000000000000e+05
8.174460000000000000e+05
8.176100000000000000e+05
8.177730000000000000e+05
8.179550000000000000e+05
8.180840000000000000e+05
8.182480000000000000e+05
8.183990000000000000e+05
8.185660000000000000e+05
8.187170000000000000e+05
8.188750000000000000e+05
8.190330000000000000e+05
8.191930000000000000e+05
8.193490000000000000e+05
8.195230000000000000e+05
8.196830000000000000e+05
8.198320000000000000e+05
8.199710000000000000e+05
8.201210000000000000e+05
8.202970000000000000e+05
8.204590000000000000e+05
8.206060000000000000e+05
8.207800000000000000e+05
8.209510000000000000e+05
8.211100000000000000e+05
8.212660000000000000e+05
8.214340000000000000e+05
8.215770000000000000e+05
8.217610000000000000e+05
8.219220000000000000e+05
8.220740000000000000e+05
8.222480000000000000e+05
8.224000000000000000e+05
8.225660000000000000e+05
8.227310000000000000e+05
8.228580000000000000e+05
8.230160000000000000e+05
8.231690000000000000e+05
8.233190000000000000e+05
8.234610000000000000e+05
8.236170000000000000e+05
8.237770000000000000e+05
8.239520000000000000e+05
8.241300000000000000e+05
8.243010000000000000e+05
8.244810000000000000e+05
8.246490000000000000e+05
8.248050000000000000e+05
8.249500000000000000e+05
8.250940000000000000e+05
8.252490000000000000e+05
8.254010000000000000e+05
8.255540000000000000e+05
8.257240000000000000e+05
8.258870000000000000e+05
8.260310000000000000e+05
8.261950000000000000e+05
8.263540000000000000e+05
8.265230000000000000e+05
8.266830000000000000e+05
8.268450000000000000e+05
8.270070000000000000e+05
8.271700000000000000e+05
8.273250000000000000e+05
8.274740000000000000e+05
8.276200000000000000e+05
8.277830000000000000e+05
8.279500000000000000e+05
8.281320000000000000e+05
8.282980000000000000e+05
8.284400000000000000e+05
8.286260000000000000e+05
8.287930000000000000e+05
8.289530000000000000e+05
8.291140000000000000e+05
8.292760000000000000e+05
8.294410000000000000e+05
8.295920000000000000e+05
8.297490000000000000e+05
8.299030000000000000e+05
8.300720000000000000e+05
8.302290000000000000e+05
8.304080000000000000e+05
8.305760000000000000e+05
8.307230000000000000e+05
8.308710000000000000e+05
8.310320000000000000e+05
8.311830000000000000e+05
8.313270000000000000e+05
8.315000000000000000e+05
8.316460000000000000e+05
8.318020000000000000e+05
8.319530000000000000e+05
8.321070000000000000e+05
8.322580000000000000e+05
8.324230000000000000e+05
8.325790000000000000e+05
8.327420000000000000e+05
8.329070000000000000e+05
8.330380000000000000e+05
8.331870000000000000e+05
8.333390000000000000e+05
8.335170000000000000e+05
8.336790000000000000e+05
8.338430000000000000e+05
8.339880000000000000e+05
8.341380000000000000e+05
8.342760000000000000e+05
8.344400000000000000e+05
8.345990000000000000e+05
8.347480000000000000e+05
8.348930000000000000e+05
8.350490000000000000e+05
8.352230000000000000e+05
8.353840000000000000e+05
8.355250000000000000e+05
8.356660000000000000e+05
8.358120000000000000e+05
8.359820000000000000e+05
8.361390000000000000e+05
8.362860000000000000e+05
8.364310000000000000e+05
8.366100000000000000e+05
8.367470000000000000e+05
8.369020000000000000e+05
8.370440000000000000e+05
8.371880000000000000e+05
8.373320000000000000e+05
8.374880000000000000e+05
8.376380000000000000e+05
8.377930000000000000e+05
8.379550000000000000e+05
8.381110000000000000e+05
8.382440000000000000e+05
8.383860000000000000e+05
8.385340000000000000e+05
8.386840000000000000e+05
8.388540000000000000e+05
8.390210000000000000e+05
8.391670000000000000e+05
8.393110000000000000e+05
8.394640000000000000e+05
8.396250000000000000e+05
8.397840000000000000e+05
8.399250000000000000e+05
8.400550000000000000e+05
8.402210000000000000e+05
8.404010000000000000e+05
8.405810000000000000e+05
8.407440000000000000e+05
8.409030000000000000e+05
8.410770000000000000e+05
8.412220000000000000e+05
8.413750000000000000e+05
8.415230000000000000e+05
8.416610000000000000e+05
8.418380000000000000e+05
8.420000000000000000e+05
8.421400000000000000e+05
8.422810000000000000e+05
8.424410000000000000e+05
8.425830000000000000e+05
8.427260000000000000e+05
8.428900000000000000e+05
8.430460000000000000e+05
8.432070000000000000e+05
8.433660000000000000e+05
8.435110000000000000e+05
8.436330000000000000e+05
8.437810000000000000e+05
8.439370000000000000e+05
8.440620000000000000e+05
8.442130000000000000e+05
8.443600000000000000e+05
8.444860000000000000e+05
8.446400000000000000e+05
8.448130000000000000e+05
8.449790000000000000e+05
8.451470000000000000e+05
8.453030000000000000e+05
8.454400000000000000e+05
8.456100000000000000e+05
8.457560000000000000e+05
8.459150000000000000e+05
8.460740000000000000e+05
8.462560000000000000e+05
8.464030000000000000e+05
8.465680000000000000e+05
8.467310000000000000e+05
8.468770000000000000e+05
8.470260000000000000e+05
8.471930000000000000e+05
8.473530000000000000e+05
8.474980000000000000e+05
8.476550000000000000e+05
8.478110000000000000e+05
8.479730000000000000e+05
8.481180000000000000e+05
8.482800000000000000e+05
8.484360000000000000e+05
8.485800000000000000e+05
8.487470000000000000e+05
8.488950000000000000e+05
8.490310000000000000e+05
8.491600000000000000e+05
8.493060000000000000e+05
8.494440000000000000e+05
8.496100000000000000e+05
8.497580000000000000e+05
8.498900000000000000e+05
8.500320000000000000e+05
8.501710000000000000e+05
8.503360000000000000e+05
8.504590000000000000e+05
8.506030000000000000e+05
8.507700000000000000e+05
8.509010000000000000e+05
8.510520000000000000e+05
8.512030000000000000e+05
8.513460000000000000e+05
8.515240000000000000e+05
8.516690000000000000e+05
8.518130000000000000e+05
8.519690000000000000e+05
8.521170000000000000e+05
8.522710000000000000e+05
8.524190000000000000e+05
8.525610000000000000e+05
8.527150000000000000e+05
8.528630000000000000e+05
8.529920000000000000e+05
8.531290000000000000e+05
8.532700000000000000e+05
8.534080000000000000e+05
8.535700000000000000e+05
8.537240000000000000e+05
8.538670000000000000e+05
8.540190000000000000e+05
8.541700000000000000e+05
8.543030000000000000e+05
8.544330000000000000e+05
8.545720000000000000e+05
8.547110000000000000e+05
8.548580000000000000e+05
8.549950000000000000e+05
8.551440000000000000e+05
8.553010000000000000e+05
8.554430000000000000e+05
8.555900000000000000e+05
8.557220000000000000e+05
8.558810000000000000e+05
8.560340000000000000e+05
8.561860000000000000e+05
8.563390000000000000e+05
8.564910000000000000e+05
8.566340000000000000e+05
8.568080000000000000e+05
8.569560000000000000e+05
8.570910000000000000e+05
8.572230000000000000e+05
8.573660000000000000e+05
8.575100000000000000e+05
8.576580000000000000e+05
8.578160000000000000e+05
8.579660000000000000e+05
8.581070000000000000e+05
8.582620000000000000e+05
8.584090000000000000e+05
8.585620000000000000e+05
8.587010000000000000e+05
8.588660000000000000e+05
8.590050000000000000e+05
8.591580000000000000e+05
8.593010000000000000e+05
8.594530000000000000e+05
8.596040000000000000e+05
8.597590000000000000e+05
8.599150000000000000e+05
8.600580000000000000e+05
8.602130000000000000e+05
8.603620000000000000e+05
8.605140000000000000e+05
8.606360000000000000e+05
8.607850000000000000e+05
8.609250000000000000e+05
8.610730000000000000e+05
8.612150000000000000e+05
8.613630000000000000e+05
8.615120000000000000e+05
8.616460000000000000e+05
8.618040000000000000e+05
8.619620000000000000e+05
8.621190000000000000e+05
8.622530000000000000e+05
8.623930000000000000e+05
8.625440000000000000e+05
8.627020000000000000e+05
8.628350000000000000e+05
8.629940000000000000e+05
8.631660000000000000e+05
8.633130000000000000e+05
8.634610000000000000e+05
8.636310000000000000e+05
8.637850000000000000e+05
8.639380000000000000e+05
8.641040000000000000e+05
8.642620000000000000e+05
8.644200000000000000e+05
8.645680000000000000e+05
8.647180000000000000e+05
8.648860000000000000e+05
8.650300000000000000e+05
8.651740000000000000e+05
8.653120000000000000e+05
8.654480000000000000e+05
8.656090000000000000e+05
8.657520000000000000e+05
8.659100000000000000e+05
8.660490000000000000e+05
8.661970000000000000e+05
8.663280000000000000e+05
8.664790000000000000e+05
8.666450000000000000e+05
8.668020000000000000e+05
8.669520000000000000e+05
8.671020000000000000e+05
8.672670000000000000e+05
8.674200000000000000e+05
8.675670000000000000e+05
8.677050000000000000e+05
8.678470000000000000e+05
8.679770000000000000e+05
8.681170000000000000e+05
8.682710000000000000e+05
8.684150000000000000e+05
8.685770000000000000e+05
8.687400000000000000e+05
8.688960000000000000e+05
8.690400000000000000e+05
8.691710000000000000e+05
8.693140000000000000e+05
8.694960000000000000e+05
8.696480000000000000e+05
8.697950000000000000e+05
8.699480000000000000e+05
8.701160000000000000e+05
8.702720000000000000e+05
8.704230000000000000e+05
8.705760000000000000e+05
8.707420000000000000e+05
8.708950000000000000e+05
8.710230000000000000e+05
8.711870000000000000e+05
8.713350000000000000e+05
8.714860000000000000e+05
8.716530000000000000e+05
8.718190000000000000e+05
8.719780000000000000e+05
8.721200000000000000e+05
8.722650000000000000e+05
8.724140000000000000e+05
8.725710000000000000e+05
8.727290000000000000e+05
8.728730000000000000e+05
8.730150000000000000e+05
8.731720000000000000e+05
8.733390000000000000e+05
8.734810000000000000e+05
8.736220000000000000e+05
8.737640000000000000e+05
8.739110000000000000e+05
8.740640000000000000e+05
8.742190000000000000e+05
8.743480000000000000e+05
8.744950000000000000e+05
8.746400000000000000e+05
8.747800000000000000e+05
8.749290000000000000e+05
8.750700000000000000e+05
8.752120000000000000e+05
8.753620000000000000e+05
8.754990000000000000e+05
8.756440000000000000e+05
8.758070000000000000e+05
8.759670000000000000e+05
8.760990000000000000e+05
8.762430000000000000e+05
8.763750000000000000e+05
8.765350000000000000e+05
8.766790000000000000e+05
8.768250000000000000e+05
8.769740000000000000e+05
8.771250000000000000e+05
8.772830000000000000e+05
8.774470000000000000e+05
8.776200000000000000e+05
8.777670000000000000e+05
8.779010000000000000e+05
8.780690000000000000e+05
8.782130000000000000e+05
8.783700000000000000e+05
8.785330000000000000e+05
8.786850000000000000e+05
8.788340000000000000e+05
8.789780000000000000e+05
8.791300000000000000e+05
8.792650000000000000e+05
8.794060000000000000e+05
8.795490000000000000e+05
8.796870000000000000e+05
8.798240000000000000e+05
8.799450000000000000e+05
8.800930000000000000e+05
8.802410000000000000e+05
8.803930000000000000e+05
8.805290000000000000e+05
8.806990000000000000e+05
8.808420000000000000e+05
8.810000000000000000e+05
8.811500000000000000e+05
8.813130000000000000e+05
8.814590000000000000e+05
8.816150000000000000e+05
8.817630000000000000e+05
8.819140000000000000e+05
8.820480000000000000e+05
8.821940000000000000e+05
8.823320000000000000e+05
8.824490000000000000e+05
8.825950000000000000e+05
8.827170000000000000e+05
8.828640000000000000e+05
8.829860000000000000e+05
8.831360000000000000e+05
8.832880000000000000e+05
8.834230000000000000e+05
8.835450000000000000e+05
8.836950000000000000e+05
8.838440000000000000e+05
8.839900000000000000e+05
8.841120000000000000e+05
8.842510000000000000e+05
8.843830000000000000e+05
8.845310000000000000e+05
8.846570000000000000e+05
8.848030000000000000e+05
8.849390000000000000e+05
8.850800000000000000e+05
8.852550000000000000e+05
8.853890000000000000e+05
8.855270000000000000e+05
8.856720000000000000e+05
8.858040000000000000e+05
8.859560000000000000e+05
8.861010000000000000e+05
8.862410000000000000e+05
8.863860000000000000e+05
8.865510000000000000e+05
8.866990000000000000e+05
8.868460000000000000e+05
8.870070000000000000e+05
8.871360000000000000e+05
8.872790000000000000e+05
8.874170000000000000e+05
8.875770000000000000e+05
8.877250000000000000e+05
8.878740000000000000e+05
8.880170000000000000e+05
8.881500000000000000e+05
8.882810000000000000e+05
8.884200000000000000e+05
8.885730000000000000e+05
8.887080000000000000e+05
8.888630000000000000e+05
8.890170000000000000e+05
8.891660000000000000e+05
8.893150000000000000e+05
8.894480000000000000e+05
8.896000000000000000e+05
8.897410000000000000e+05
8.898950000000000000e+05
8.900170000000000000e+05
8.901680000000000000e+05
8.902890000000000000e+05
8.904480000000000000e+05
8.905730000000000000e+05
8.907150000000000000e+05
8.908520000000000000e+05
8.909820000000000000e+05
8.911390000000000000e+05
8.912810000000000000e+05
8.914220000000000000e+05
8.915690000000000000e+05
8.917100000000000000e+05
8.918690000000000000e+05
8.920400000000000000e+05
8.921830000000000000e+05
8.923240000000000000e+05
8.924870000000000000e+05
8.926140000000000000e+05
8.927370000000000000e+05
8.929100000000000000e+05
8.930480000000000000e+05
8.931820000000000000e+05
8.933140000000000000e+05
8.934640000000000000e+05
8.935820000000000000e+05
8.937110000000000000e+05
8.938710000000000000e+05
8.940260000000000000e+05
8.941820000000000000e+05
8.943250000000000000e+05
8.944410000000000000e+05
8.945830000000000000e+05
8.947090000000000000e+05
8.948390000000000000e+05
8.949840000000000000e+05
8.951280000000000000e+05
8.952430000000000000e+05
8.953900000000000000e+05
8.955330000000000000e+05
8.956570000000000000e+05
8.957970000000000000e+05
8.959530000000000000e+05
8.960920000000000000e+05
8.962140000000000000e+05
8.963380000000000000e+05
8.964680000000000000e+05
8.965910000000000000e+05
8.967340000000000000e+05
8.968730000000000000e+05
8.970170000000000000e+05
8.971520000000000000e+05
8.973090000000000000e+05
8.974260000000000000e+05
8.975700000000000000e+05
8.976820000000000000e+05
8.978210000000000000e+05
8.979730000000000000e+05
8.981150000000000000e+05
8.982910000000000000e+05
8.984240000000000000e+05
8.985750000000000000e+05
8.987040000000000000e+05
8.988420000000000000e+05
8.989830000000000000e+05
8.991360000000000000e+05
8.992790000000000000e+05
8.994340000000000000e+05
8.995720000000000000e+05
8.997270000000000000e+05
8.998730000000000000e+05
9.000050000000000000e+05
9.001530000000000000e+05
9.002950000000000000e+05
9.004190000000000000e+05
9.005630000000000000e+05
9.006920000000000000e+05
9.008380000000000000e+05
9.009670000000000000e+05
9.011050000000000000e+05
9.012410000000000000e+05
9.013930000000000000e+05
9.015320000000000000e+05
9.016560000000000000e+05
9.018040000000000000e+05
9.019430000000000000e+05
9.020820000000000000e+05
9.022210000000000000e+05
9.023750000000000000e+05
9.025160000000000000e+05
9.026600000000000000e+05
9.028010000000000000e+05
9.029800000000000000e+05
9.031190000000000000e+05
9.032550000000000000e+05
9.033900000000000000e+05
9.035420000000000000e+05
9.036940000000000000e+05
9.038280000000000000e+05
9.039810000000000000e+05
9.041050000000000000e+05
9.042570000000000000e+05
9.044050000000000000e+05
9.045420000000000000e+05
9.046860000000000000e+05
9.048390000000000000e+05
9.049680000000000000e+05
9.051080000000000000e+05
9.052380000000000000e+05
9.053780000000000000e+05
9.054920000000000000e+05
9.056240000000000000e+05
9.057580000000000000e+05
9.059090000000000000e+05
9.060570000000000000e+05
9.062030000000000000e+05
9.063530000000000000e+05
9.065120000000000000e+05
9.066530000000000000e+05
9.068030000000000000e+05
9.069310000000000000e+05
9.070490000000000000e+05
9.072050000000000000e+05
9.073440000000000000e+05
9.074810000000000000e+05
9.076350000000000000e+05
9.077810000000000000e+05
9.079310000000000000e+05
9.080620000000000000e+05
9.081700000000000000e+05
9.082870000000000000e+05
9.084250000000000000e+05
9.085620000000000000e+05
9.087130000000000000e+05
9.088650000000000000e+05
9.090290000000000000e+05
9.091640000000000000e+05
9.093030000000000000e+05
9.094430000000000000e+05
9.095880000000000000e+05
9.097290000000000000e+05
9.098660000000000000e+05
9.099940000000000000e+05
9.101360000000000000e+05
9.102960000000000000e+05
9.104400000000000000e+05
9.105850000000000000e+05
9.107290000000000000e+05
9.108640000000000000e+05
9.109920000000000000e+05
9.111280000000000000e+05
9.112880000000000000e+05
9.114350000000000000e+05
9.115600000000000000e+05
9.117010000000000000e+05
9.118240000000000000e+05
9.119760000000000000e+05
9.121270000000000000e+05
9.122680000000000000e+05
9.124100000000000000e+05
9.125630000000000000e+05
9.126790000000000000e+05
9.128300000000000000e+05
9.129800000000000000e+05
9.131190000000000000e+05
9.132770000000000000e+05
9.134100000000000000e+05
9.135400000000000000e+05
9.136830000000000000e+05
9.138170000000000000e+05
9.139580000000000000e+05
9.140890000000000000e+05
9.142280000000000000e+05
9.143610000000000000e+05
9.145050000000000000e+05
9.146330000000000000e+05
9.147630000000000000e+05
9.149130000000000000e+05
9.150360000000000000e+05
9.151690000000000000e+05
9.153100000000000000e+05
9.154430000000000000e+05
9.155670000000000000e+05
9.157200000000000000e+05
9.158690000000000000e+05
9.160020000000000000e+05
9.161280000000000000e+05
9.162620000000000000e+05
9.164120000000000000e+05
9.165340000000000000e+05
9.166730000000000000e+05
9.168170000000000000e+05
9.169830000000000000e+05
9.171210000000000000e+05
9.172520000000000000e+05
9.173880000000000000e+05
9.175310000000000000e+05
9.176740000000000000e+05
9.178040000000000000e+05
9.179200000000000000e+05
9.180540000000000000e+05
9.181790000000000000e+05
9.183240000000000000e+05
9.184750000000000000e+05
9.186160000000000000e+05
9.187620000000000000e+05
9.188930000000000000e+05
9.190350000000000000e+05
9.191620000000000000e+05
9.193110000000000000e+05
9.194450000000000000e+05
9.195830000000000000e+05
9.197000000000000000e+05
9.198450000000000000e+05
9.199840000000000000e+05
9.201060000000000000e+05
9.202560000000000000e+05
9.203900000000000000e+05
9.205100000000000000e+05
9.206540000000000000e+05
9.207970000000000000e+05
9.209140000000000000e+05
9.210470000000000000e+05
9.212050000000000000e+05
9.213400000000000000e+05
9.214550000000000000e+05
9.215920000000000000e+05
9.217500000000000000e+05
9.219020000000000000e+05
9.220210000000000000e+05
9.221510000000000000e+05
9.222730000000000000e+05
9.224070000000000000e+05
9.225460000000000000e+05
9.226580000000000000e+05
9.227910000000000000e+05
9.229250000000000000e+05
9.230620000000000000e+05
9.231870000000000000e+05
9.233270000000000000e+05
9.234690000000000000e+05
9.236220000000000000e+05
9.237620000000000000e+05
9.239120000000000000e+05
9.240410000000000000e+05
9.241830000000000000e+05
9.243220000000000000e+05
9.244610000000000000e+05
9.245880000000000000e+05
9.247410000000000000e+05
9.248810000000000000e+05
9.250120000000000000e+05
9.251430000000000000e+05
9.252880000000000000e+05
9.254380000000000000e+05
9.255940000000000000e+05
9.257260000000000000e+05
9.258430000000000000e+05
9.259780000000000000e+05
9.261100000000000000e+05
9.262450000000000000e+05
9.263920000000000000e+05
9.265290000000000000e+05
9.266420000000000000e+05
9.267760000000000000e+05
9.269300000000000000e+05
9.270690000000000000e+05
9.272190000000000000e+05
9.273590000000000000e+05
9.274810000000000000e+05
9.276440000000000000e+05
9.277690000000000000e+05
9.278980000000000000e+05
9.280270000000000000e+05
9.281720000000000000e+05
9.283140000000000000e+05
9.284460000000000000e+05
9.285730000000000000e+05
9.287100000000000000e+05
9.288580000000000000e+05
9.290030000000000000e+05
9.291320000000000000e+05
9.292610000000000000e+05
9.293940000000000000e+05
9.295190000000000000e+05
9.296530000000000000e+05
9.297810000000000000e+05
9.299310000000000000e+05
9.300570000000000000e+05
9.301760000000000000e+05
9.303140000000000000e+05
9.304490000000000000e+05
9.305820000000000000e+05
9.306970000000000000e+05
9.308520000000000000e+05
9.309850000000000000e+05
9.311260000000000000e+05
9.312430000000000000e+05
9.314000000000000000e+05
9.315360000000000000e+05
9.316690000000000000e+05
9.318100000000000000e+05
9.319410000000000000e+05
9.320900000000000000e+05
9.322330000000000000e+05
9.323710000000000000e+05
9.325040000000000000e+05
9.326300000000000000e+05
9.327550000000000000e+05
9.328720000000000000e+05
9.330060000000000000e+05
9.331480000000000000e+05
9.332910000000000000e+05
9.334370000000000000e+05
9.335460000000000000e+05
9.336890000000000000e+05
9.338050000000000000e+05
9.339360000000000000e+05
9.340810000000000000e+05
9.342180000000000000e+05
9.343530000000000000e+05
9.345050000000000000e+05
9.346340000000000000e+05
9.347710000000000000e+05
9.349100000000000000e+05
9.350280000000000000e+05
9.351770000000000000e+05
9.353270000000000000e+05
9.354360000000000000e+05
9.355780000000000000e+05
9.356950000000000000e+05
9.358200000000000000e+05
9.359570000000000000e+05
9.360800000000000000e+05
9.362200000000000000e+05
9.363400000000000000e+05
9.364590000000000000e+05
9.365930000000000000e+05
9.367070000000000000e+05
9.368270000000000000e+05
9.369540000000000000e+05
9.371090000000000000e+05
9.372570000000000000e+05
9.373940000000000000e+05
9.375170000000000000e+05
9.376380000000000000e+05
9.377610000000000000e+05
9.379030000000000000e+05
9.380120000000000000e+05
9.381430000000000000e+05
9.382580000000000000e+05
9.383840000000000000e+05
9.385040000000000000e+05
9.386330000000000000e+05
9.387730000000000000e+05
9.388880000000000000e+05
9.390130000000000000e+05
9.391500000000000000e+05
9.392670000000000000e+05
9.393950000000000000e+05
9.395200000000000000e+05
9.396450000000000000e+05
9.397880000000000000e+05
9.399220000000000000e+05
9.400490000000000000e+05
9.401770000000000000e+05
9.403260000000000000e+05
9.404450000000000000e+05
9.405790000000000000e+05
9.407100000000000000e+05
9.408450000000000000e+05
9.409810000000000000e+05
9.411080000000000000e+05
9.412490000000000000e+05
9.413940000000000000e+05
9.415300000000000000e+05
9.416660000000000000e+05
9.418170000000000000e+05
9.419500000000000000e+05
9.420790000000000000e+05
9.422200000000000000e+05
9.423680000000000000e+05
9.425000000000000000e+05
9.426430000000000000e+05
9.427620000000000000e+05
9.428930000000000000e+05
9.430300000000000000e+05
9.431390000000000000e+05
9.432810000000000000e+05
9.434150000000000000e+05
9.435530000000000000e+05
9.436880000000000000e+05
9.438220000000000000e+05
9.439360000000000000e+05
9.440670000000000000e+05
9.441900000000000000e+05
9.443050000000000000e+05
9.444190000000000000e+05
9.445310000000000000e+05
9.446780000000000000e+05
9.448060000000000000e+05
9.449310000000000000e+05
9.450650000000000000e+05
9.451990000000000000e+05
9.453130000000000000e+05
9.454480000000000000e+05
9.455680000000000000e+05
9.456860000000000000e+05
9.458210000000000000e+05
9.459710000000000000e+05
9.460930000000000000e+05
9.462280000000000000e+05
9.463800000000000000e+05
9.465130000000000000e+05
9.466430000000000000e+05
9.467780000000000000e+05
9.469110000000000000e+05
9.470380000000000000e+05
9.471710000000000000e+05
9.473010000000000000e+05
9.474400000000000000e+05
9.475670000000000000e+05
9.476790000000000000e+05
9.478160000000000000e+05
9.479430000000000000e+05
9.480650000000000000e+05
9.481810000000000000e+05
9.483190000000000000e+05
9.484420000000000000e+05
9.485700000000000000e+05
9.486970000000000000e+05
9.488400000000000000e+05
9.489590000000000000e+05
9.490970000000000000e+05
9.492420000000000000e+05
9.493720000000000000e+05
9.495170000000000000e+05
9.496520000000000000e+05
9.498050000000000000e+05
9.499180000000000000e+05
9.500520000000000000e+05
9.501990000000000000e+05
9.503210000000000000e+05
9.504430000000000000e+05
9.505780000000000000e+05
9.507130000000000000e+05
9.508430000000000000e+05
9.509550000000000000e+05
9.511140000000000000e+05
9.512280000000000000e+05
9.513470000000000000e+05
9.514830000000000000e+05
9.516210000000000000e+05
9.517530000000000000e+05
9.518810000000000000e+05
9.520140000000000000e+05
9.521410000000000000e+05
9.522700000000000000e+05
9.524040000000000000e+05
9.525590000000000000e+05
9.526920000000000000e+05
9.528080000000000000e+05
9.529370000000000000e+05
9.530540000000000000e+05
9.531780000000000000e+05
9.532920000000000000e+05
9.534030000000000000e+05
9.535420000000000000e+05
9.536710000000000000e+05
9.537850000000000000e+05
9.538890000000000000e+05
9.539890000000000000e+05
9.541160000000000000e+05
9.542490000000000000e+05
9.543880000000000000e+05
9.545030000000000000e+05
9.546450000000000000e+05
9.547720000000000000e+05
9.549070000000000000e+05
9.550200000000000000e+05
9.551440000000000000e+05
9.552750000000000000e+05
9.554040000000000000e+05
9.555560000000000000e+05
9.556870000000000000e+05
9.558120000000000000e+05
9.559300000000000000e+05
9.560700000000000000e+05
9.561890000000000000e+05
9.563150000000000000e+05
9.564600000000000000e+05
9.565950000000000000e+05
9.567310000000000000e+05
9.568730000000000000e+05
9.569860000000000000e+05
9.571090000000000000e+05
9.572470000000000000e+05
9.573650000000000000e+05
9.575060000000000000e+05
9.576240000000000000e+05
9.577640000000000000e+05
9.578890000000000000e+05
9.580080000000000000e+05
9.581230000000000000e+05
9.582480000000000000e+05
9.583840000000000000e+05
9.585250000000000000e+05
9.586500000000000000e+05
9.587770000000000000e+05
9.589070000000000000e+05
9.590420000000000000e+05
9.591640000000000000e+05
9.592750000000000000e+05
9.594140000000000000e+05
9.595250000000000000e+05
9.596560000000000000e+05
9.597940000000000000e+05
9.599210000000000000e+05
9.600590000000000000e+05
9.601920000000000000e+05
9.603320000000000000e+05
9.604580000000000000e+05
9.605990000000000000e+05
9.607270000000000000e+05
9.608340000000000000e+05
9.609630000000000000e+05
9.611020000000000000e+05
9.612370000000000000e+05
9.613780000000000000e+05
9.614980000000000000e+05
9.616290000000000000e+05
9.617450000000000000e+05
9.618890000000000000e+05
9.620370000000000000e+05
9.621580000000000000e+05
9.622780000000000000e+05
9.624030000000000000e+05
9.625270000000000000e+05
9.626560000000000000e+05
9.627770000000000000e+05
9.629130000000000000e+05
9.630380000000000000e+05
9.631610000000000000e+05
9.632880000000000000e+05
9.633980000000000000e+05
9.635310000000000000e+05
9.636740000000000000e+05
9.638030000000000000e+05
9.639210000000000000e+05
9.640660000000000000e+05
9.642110000000000000e+05
9.643460000000000000e+05
9.644660000000000000e+05
9.646010000000000000e+05
9.647210000000000000e+05
9.648540000000000000e+05
9.649790000000000000e+05
9.651040000000000000e+05
9.652370000000000000e+05
9.653640000000000000e+05
9.654870000000000000e+05
9.656020000000000000e+05
9.657300000000000000e+05
9.658610000000000000e+05
9.659780000000000000e+05
9.661170000000000000e+05
9.662600000000000000e+05
9.663780000000000000e+05
9.665000000000000000e+05
9.666190000000000000e+05
9.667590000000000000e+05
9.668920000000000000e+05
9.670210000000000000e+05
9.671380000000000000e+05
9.672710000000000000e+05
9.673970000000000000e+05
9.675280000000000000e+05
9.676590000000000000e+05
9.677780000000000000e+05
9.678930000000000000e+05
9.680230000000000000e+05
9.681460000000000000e+05
9.682630000000000000e+05
9.683850000000000000e+05
9.685030000000000000e+05
9.686380000000000000e+05
9.687710000000000000e+05
9.688930000000000000e+05
9.689980000000000000e+05
9.691430000000000000e+05
9.692620000000000000e+05
9.694180000000000000e+05
9.695500000000000000e+05
9.696490000000000000e+05
9.697810000000000000e+05
9.699060000000000000e+05
9.700440000000000000e+05
9.701800000000000000e+05
9.703290000000000000e+05
9.704330000000000000e+05
9.705720000000000000e+05
9.706900000000000000e+05
9.708180000000000000e+05
9.709460000000000000e+05
9.710790000000000000e+05
9.712200000000000000e+05
9.713340000000000000e+05
9.714690000000000000e+05
9.715640000000000000e+05
9.717040000000000000e+05
9.718340000000000000e+05
9.719500000000000000e+05
9.720830000000000000e+05
9.722220000000000000e+05
9.723440000000000000e+05
9.724650000000000000e+05
9.726010000000000000e+05
9.727110000000000000e+05
9.728520000000000000e+05
9.729890000000000000e+05
9.731140000000000000e+05
9.732430000000000000e+05
9.733740000000000000e+05
9.735200000000000000e+05
9.736640000000000000e+05
9.737890000000000000e+05
9.739230000000000000e+05
9.740370000000000000e+05
9.741620000000000000e+05
9.742990000000000000e+05
9.744350000000000000e+05
9.745700000000000000e+05
9.747060000000000000e+05
9.748130000000000000e+05
9.749390000000000000e+05
9.750590000000000000e+05
9.751720000000000000e+05
9.753140000000000000e+05
9.754500000000000000e+05
9.755810000000000000e+05
9.757130000000000000e+05
9.758290000000000000e+05
9.759640000000000000e+05
9.760840000000000000e+05
9.762330000000000000e+05
9.763490000000000000e+05
9.764660000000000000e+05
9.766040000000000000e+05
9.767340000000000000e+05
9.768340000000000000e+05
9.769460000000000000e+05
9.770750000000000000e+05
9.772020000000000000e+05
9.773070000000000000e+05
9.774350000000000000e+05
9.775720000000000000e+05
9.777050000000000000e+05
9.778210000000000000e+05
9.779480000000000000e+05
9.780760000000000000e+05
9.782060000000000000e+05
9.783480000000000000e+05
9.784490000000000000e+05
9.785580000000000000e+05
9.786960000000000000e+05
9.788240000000000000e+05
9.789410000000000000e+05
9.790460000000000000e+05
9.791600000000000000e+05
9.792850000000000000e+05
9.794060000000000000e+05
9.795320000000000000e+05
9.796700000000000000e+05
9.798010000000000000e+05
9.799270000000000000e+05
9.800660000000000000e+05
9.802020000000000000e+05
9.803360000000000000e+05
9.804560000000000000e+05
9.805810000000000000e+05
9.806930000000000000e+05
9.808080000000000000e+05
9.809550000000000000e+05
9.810880000000000000e+05
9.811970000000000000e+05
9.813190000000000000e+05
9.814220000000000000e+05
9.815560000000000000e+05
9.816860000000000000e+05
9.818180000000000000e+05
9.819360000000000000e+05
9.820580000000000000e+05
9.821810000000000000e+05
9.823050000000000000e+05
9.824330000000000000e+05
9.825500000000000000e+05
9.826880000000000000e+05
9.828040000000000000e+05
9.829120000000000000e+05
9.830530000000000000e+05
9.831980000000000000e+05
9.833280000000000000e+05
9.834630000000000000e+05
9.835850000000000000e+05
9.837050000000000000e+05
9.838460000000000000e+05
9.839710000000000000e+05
9.840760000000000000e+05
9.842060000000000000e+05
9.843160000000000000e+05
9.844450000000000000e+05
9.845630000000000000e+05
9.846850000000000000e+05
9.848010000000000000e+05
9.849330000000000000e+05
9.850680000000000000e+05
9.851880000000000000e+05
9.853250000000000000e+05
9.854460000000000000e+05
9.855880000000000000e+05
9.857070000000000000e+05
9.858460000000000000e+05
9.859490000000000000e+05
9.860740000000000000e+05
9.861850000000000000e+05
9.863010000000000000e+05
9.864300000000000000e+05
9.865590000000000000e+05
9.866870000000000000e+05
9.868000000000000000e+05
9.869280000000000000e+05
9.870390000000000000e+05
9.871610000000000000e+05
9.872960000000000000e+05
9.874050000000000000e+05
9.875420000000000000e+05
9.876550000000000000e+05
9.877850000000000000e+05
9.879160000000000000e+05
9.880450000000000000e+05
9.881560000000000000e+05
9.882840000000000000e+05
9.884060000000000000e+05
9.885300000000000000e+05
9.886460000000000000e+05
9.887740000000000000e+05
9.889020000000000000e+05
9.890400000000000000e+05
9.891410000000000000e+05
9.892780000000000000e+05
9.893960000000000000e+05
9.895450000000000000e+05
9.896840000000000000e+05
9.898090000000000000e+05
9.899300000000000000e+05
9.900520000000000000e+05
9.901790000000000000e+05
9.903220000000000000e+05
9.904290000000000000e+05
9.905630000000000000e+05
9.906920000000000000e+05
9.908170000000000000e+05
9.909280000000000000e+05
9.910520000000000000e+05
9.911850000000000000e+05
9.912940000000000000e+05
9.914210000000000000e+05
9.915370000000000000e+05
9.916670000000000000e+05
9.917910000000000000e+05
9.919100000000000000e+05
9.920580000000000000e+05
9.921480000000000000e+05
9.922850000000000000e+05
9.923880000000000000e+05
9.925170000000000000e+05
9.926430000000000000e+05
9.927580000000000000e+05
9.928730000000000000e+05
9.929930000000000000e+05
9.931130000000000000e+05
9.932300000000000000e+05
9.933490000000000000e+05
9.934830000000000000e+05
9.936110000000000000e+05
9.937500000000000000e+05
9.938680000000000000e+05
9.940100000000000000e+05
9.941470000000000000e+05
9.942790000000000000e+05
9.944250000000000000e+05
9.945620000000000000e+05
9.946840000000000000e+05
9.948120000000000000e+05
9.949280000000000000e+05
9.950430000000000000e+05
9.951610000000000000e+05
9.952740000000000000e+05
9.953930000000000000e+05
9.955260000000000000e+05
9.956440000000000000e+05
9.957790000000000000e+05
9.959130000000000000e+05
9.960300000000000000e+05
9.961460000000000000e+05
9.962700000000000000e+05
9.963790000000000000e+05
9.965240000000000000e+05
9.966510000000000000e+05
9.968000000000000000e+05
9.969370000000000000e+05
9.970610000000000000e+05
9.971770000000000000e+05
9.973040000000000000e+05
9.974040000000000000e+05
9.975370000000000000e+05
9.976400000000000000e+05
9.977690000000000000e+05
9.978980000000000000e+05
9.980120000000000000e+05
9.981410000000000000e+05
9.982660000000000000e+05
9.983830000000000000e+05
9.985080000000000000e+05
9.986250000000000000e+05
9.987420000000000000e+05
9.988550000000000000e+05
9.989800000000000000e+05
9.990910000000000000e+05
9.992190000000000000e+05
9.993320000000000000e+05
9.994560000000000000e+05
9.995640000000000000e+05
9.997000000000000000e+05
9.998390000000000000e+05
9.999510000000000000e+05
1.000067000000000000e+06
1.000184000000000000e+06
1.000298000000000000e+06
1.000433000000000000e+06
1.000562000000000000e+06
1.000688000000000000e+06
1.000807000000000000e+06
1.000935000000000000e+06
1.001046000000000000e+06
1.001159000000000000e+06
1.001277000000000000e+06
1.001414000000000000e+06
1.001531000000000000e+06
1.001644000000000000e+06
1.001762000000000000e+06
1.001881000000000000e+06
1.002001000000000000e+06
1.002137000000000000e+06
1.002242000000000000e+06
1.002354000000000000e+06
1.002483000000000000e+06
1.002609000000000000e+06
1.002749000000000000e+06
1.002866000000000000e+06
1.003001000000000000e+06
1.003123000000000000e+06
1.003224000000000000e+06
1.003346000000000000e+06
1.003454000000000000e+06
1.003603000000000000e+06
1.003737000000000000e+06
1.003866000000000000e+06
1.003974000000000000e+06
1.004081000000000000e+06
1.004204000000000000e+06
1.004328000000000000e+06
1.004438000000000000e+06
1.004558000000000000e+06
1.004673000000000000e+06
1.004789000000000000e+06
1.004901000000000000e+06
1.004999000000000000e+06
1.005114000000000000e+06
1.005229000000000000e+06
1.005328000000000000e+06
1.005470000000000000e+06
1.005577000000000000e+06
1.005699000000000000e+06
1.005840000000000000e+06
1.005956000000000000e+06
1.006083000000000000e+06
1.006195000000000000e+06
1.006314000000000000e+06
1.006428000000000000e+06
1.006549000000000000e+06
1.006670000000000000e+06
1.006798000000000000e+06
1.006916000000000000e+06
1.007033000000000000e+06
1.007174000000000000e+06
1.007295000000000000e+06
1.007397000000000000e+06
1.007519000000000000e+06
1.007641000000000000e+06
1.007758000000000000e+06
1.007868000000000000e+06
1.007986000000000000e+06
1.008087000000000000e+06
1.008197000000000000e+06
1.008314000000000000e+06
1.008410000000000000e+06
1.008536000000000000e+06
1.008665000000000000e+06
1.008769000000000000e+06
1.008881000000000000e+06
1.008998000000000000e+06
1.009109000000000000e+06
1.009240000000000000e+06
1.009366000000000000e+06
1.009487000000000000e+06
1.009615000000000000e+06
1.009717000000000000e+06
1.009829000000000000e+06
1.009929000000000000e+06
1.010032000000000000e+06
1.010187000000000000e+06
1.010289000000000000e+06
1.010407000000000000e+06
1.010518000000000000e+06
1.010644000000000000e+06
1.010756000000000000e+06
1.010881000000000000e+06
1.011003000000000000e+06
1.011111000000000000e+06
1.011212000000000000e+06
1.011326000000000000e+06
1.011425000000000000e+06
1.011566000000000000e+06
1.011691000000000000e+06
1.011802000000000000e+06
1.011927000000000000e+06
1.012049000000000000e+06
1.012162000000000000e+06
1.012264000000000000e+06
1.012383000000000000e+06
1.012526000000000000e+06
1.012634000000000000e+06
1.012721000000000000e+06
1.012836000000000000e+06
1.012963000000000000e+06
1.013072000000000000e+06
1.013185000000000000e+06
1.013306000000000000e+06
1.013447000000000000e+06
1.013584000000000000e+06
1.013707000000000000e+06
1.013835000000000000e+06
1.013946000000000000e+06
1.014049000000000000e+06
1.014176000000000000e+06
1.014301000000000000e+06
1.014421000000000000e+06
1.014539000000000000e+06
1.014662000000000000e+06
1.014788000000000000e+06
1.014888000000000000e+06
1.014998000000000000e+06
1.015110000000000000e+06
1.015226000000000000e+06
1.015363000000000000e+06
1.015464000000000000e+06
1.015588000000000000e+06
1.015703000000000000e+06
1.015824000000000000e+06
1.015944000000000000e+06
1.016051000000000000e+06
1.016175000000000000e+06
1.016281000000000000e+06
1.016409000000000000e+06
1.016518000000000000e+06
1.016650000000000000e+06
1.016771000000000000e+06
1.016883000000000000e+06
1.017004000000000000e+06
1.017139000000000000e+06
1.017257000000000000e+06
1.017377000000000000e+06
1.017487000000000000e+06
1.017624000000000000e+06
1.017754000000000000e+06
1.017869000000000000e+06
1.017992000000000000e+06
1.018115000000000000e+06
1.018244000000000000e+06
1.018351000000000000e+06
1.018475000000000000e+06
1.018575000000000000e+06
1.018698000000000000e+06
1.018824000000000000e+06
1.018936000000000000e+06
1.019052000000000000e+06
1.019160000000000000e+06
1.019283000000000000e+06
1.019391000000000000e+06
1.019496000000000000e+06
1.019610000000000000e+06
1.019740000000000000e+06
1.019855000000000000e+06
1.019955000000000000e+06
1.020072000000000000e+06
1.020198000000000000e+06
1.020301000000000000e+06
1.020413000000000000e+06
1.020544000000000000e+06
1.020675000000000000e+06
1.020795000000000000e+06
1.020920000000000000e+06
1.021043000000000000e+06
1.021135000000000000e+06
1.021253000000000000e+06
1.021363000000000000e+06
1.021471000000000000e+06
1.021580000000000000e+06
1.021706000000000000e+06
1.021829000000000000e+06
1.021939000000000000e+06
1.022062000000000000e+06
1.022179000000000000e+06
1.022294000000000000e+06
1.022405000000000000e+06
1.022516000000000000e+06
1.022646000000000000e+06
1.022765000000000000e+06
1.022880000000000000e+06
1.022995000000000000e+06
1.023102000000000000e+06
1.023227000000000000e+06
1.023351000000000000e+06
1.023459000000000000e+06
1.023559000000000000e+06
1.023663000000000000e+06
1.023773000000000000e+06
1.023885000000000000e+06
1.024016000000000000e+06
1.024145000000000000e+06
1.024259000000000000e+06
1.024365000000000000e+06
1.024489000000000000e+06
1.024612000000000000e+06
1.024771000000000000e+06
1.024896000000000000e+06
1.025020000000000000e+06
1.025126000000000000e+06
1.025248000000000000e+06
1.025347000000000000e+06
1.025468000000000000e+06
1.025577000000000000e+06
1.025708000000000000e+06
1.025832000000000000e+06
1.025929000000000000e+06
1.026047000000000000e+06
1.026166000000000000e+06
1.026283000000000000e+06
1.026399000000000000e+06
1.026514000000000000e+06
1.026630000000000000e+06
1.026739000000000000e+06
1.026850000000000000e+06
1.026978000000000000e+06
1.027112000000000000e+06
1.027245000000000000e+06
1.027355000000000000e+06
1.027464000000000000e+06
1.027591000000000000e+06
1.027723000000000000e+06
1.027844000000000000e+06
1.027986000000000000e+06
1.028092000000000000e+06
1.028214000000000000e+06
1.028344000000000000e+06
1.028444000000000000e+06
1.028574000000000000e+06
1.028695000000000000e+06
1.028822000000000000e+06
1.028943000000000000e+06
1.029063000000000000e+06
1.029177000000000000e+06
1.029288000000000000e+06
1.029400000000000000e+06
1.029522000000000000e+06
1.029621000000000000e+06
1.029722000000000000e+06
1.029838000000000000e+06
1.029975000000000000e+06
1.030080000000000000e+06
1.030187000000000000e+06
1.030304000000000000e+06
1.030438000000000000e+06
1.030546000000000000e+06
1.030669000000000000e+06
1.030789000000000000e+06
1.030902000000000000e+06
1.031016000000000000e+06
1.031117000000000000e+06
1.031243000000000000e+06
1.031364000000000000e+06
1.031487000000000000e+06
1.031599000000000000e+06
1.031717000000000000e+06
1.031826000000000000e+06
1.031938000000000000e+06
1.032056000000000000e+06
1.032159000000000000e+06
1.032284000000000000e+06
1.032372000000000000e+06
1.032480000000000000e+06
1.032589000000000000e+06
1.032712000000000000e+06
1.032811000000000000e+06
1.032935000000000000e+06
1.033044000000000000e+06
1.033159000000000000e+06
1.033268000000000000e+06
1.033368000000000000e+06
1.033487000000000000e+06
1.033614000000000000e+06
1.033732000000000000e+06
1.033844000000000000e+06
1.033947000000000000e+06
1.034062000000000000e+06
1.034169000000000000e+06
1.034279000000000000e+06
1.034401000000000000e+06
1.034530000000000000e+06
1.034655000000000000e+06
1.034775000000000000e+06
1.034880000000000000e+06
1.034989000000000000e+06
1.035111000000000000e+06
1.035240000000000000e+06
1.035347000000000000e+06
1.035444000000000000e+06
1.035562000000000000e+06
1.035685000000000000e+06
1.035806000000000000e+06
1.035912000000000000e+06
1.036033000000000000e+06
1.036125000000000000e+06
1.036228000000000000e+06
1.036337000000000000e+06
1.036435000000000000e+06
1.036559000000000000e+06
1.036677000000000000e+06
1.036789000000000000e+06
1.036900000000000000e+06
1.036999000000000000e+06
1.037134000000000000e+06
1.037276000000000000e+06
1.037371000000000000e+06
1.037471000000000000e+06
1.037573000000000000e+06
1.037681000000000000e+06
1.037794000000000000e+06
1.037890000000000000e+06
1.037991000000000000e+06
1.038088000000000000e+06
1.038207000000000000e+06
1.038331000000000000e+06
1.038423000000000000e+06
1.038546000000000000e+06
1.038663000000000000e+06
1.038774000000000000e+06
1.038886000000000000e+06
1.039005000000000000e+06
1.039112000000000000e+06
1.039244000000000000e+06
1.039365000000000000e+06
1.039472000000000000e+06
1.039594000000000000e+06
1.039705000000000000e+06
1.039796000000000000e+06
1.039911000000000000e+06
1.040027000000000000e+06
1.040147000000000000e+06
1.040268000000000000e+06
1.040369000000000000e+06
1.040476000000000000e+06
1.040596000000000000e+06
1.040730000000000000e+06
1.040839000000000000e+06
1.040963000000000000e+06
1.041082000000000000e+06
1.041201000000000000e+06
1.041337000000000000e+06
1.041455000000000000e+06
1.041586000000000000e+06
1.041703000000000000e+06
1.041820000000000000e+06
1.041951000000000000e+06
1.042069000000000000e+06
1.042181000000000000e+06
1.042286000000000000e+06
1.042401000000000000e+06
1.042505000000000000e+06
1.042602000000000000e+06
1.042721000000000000e+06
1.042819000000000000e+06
1.042933000000000000e+06
1.043048000000000000e+06
1.043155000000000000e+06
1.043274000000000000e+06
1.043383000000000000e+06
1.043498000000000000e+06
1.043619000000000000e+06
1.043722000000000000e+06
1.043830000000000000e+06
1.043943000000000000e+06
1.044058000000000000e+06
1.044162000000000000e+06
1.044270000000000000e+06
1.044372000000000000e+06
1.044497000000000000e+06
1.044618000000000000e+06
1.044738000000000000e+06
1.044845000000000000e+06
1.044962000000000000e+06
1.045086000000000000e+06
1.045211000000000000e+06
1.045343000000000000e+06
1.045451000000000000e+06
1.045550000000000000e+06
1.045670000000000000e+06
1.045772000000000000e+06
1.045894000000000000e+06
1.046033000000000000e+06
1.046146000000000000e+06
1.046256000000000000e+06
1.046377000000000000e+06
1.046489000000000000e+06
1.046596000000000000e+06
1.046697000000000000e+06
1.046817000000000000e+06
1.046932000000000000e+06
1.047053000000000000e+06
1.047148000000000000e+06
1.047266000000000000e+06
1.047360000000000000e+06
1.047470000000000000e+06
1.047610000000000000e+06
1.047734000000000000e+06
1.047857000000000000e+06
1.047970000000000000e+06
1.048080000000000000e+06
1.048182000000000000e+06
1.048296000000000000e+06
1.048406000000000000e+06
1.048504000000000000e+06
1.048623000000000000e+06
1.048742000000000000e+06
1.048859000000000000e+06
1.048968000000000000e+06
1.049091000000000000e+06
1.049192000000000000e+06
1.049307000000000000e+06
1.049406000000000000e+06
1.049517000000000000e+06
1.049624000000000000e+06
1.049745000000000000e+06
1.049856000000000000e+06
1.049961000000000000e+06
1.050076000000000000e+06
1.050193000000000000e+06
1.050299000000000000e+06
1.050413000000000000e+06
1.050522000000000000e+06
1.050641000000000000e+06
1.050760000000000000e+06
1.050862000000000000e+06
1.050977000000000000e+06
1.051076000000000000e+06
1.051186000000000000e+06
1.051301000000000000e+06
1.051427000000000000e+06
1.051556000000000000e+06
1.051648000000000000e+06
1.051768000000000000e+06
1.051870000000000000e+06
1.051958000000000000e+06
1.052066000000000000e+06
1.052191000000000000e+06
1.052298000000000000e+06
1.052394000000000000e+06
1.052497000000000000e+06
1.052611000000000000e+06
1.052727000000000000e+06
1.052844000000000000e+06
1.052960000000000000e+06
1.053070000000000000e+06
1.053183000000000000e+06
1.053295000000000000e+06
1.053386000000000000e+06
1.053502000000000000e+06
1.053611000000000000e+06
1.053718000000000000e+06
1.053843000000000000e+06
1.053943000000000000e+06
1.054050000000000000e+06
1.054172000000000000e+06
1.054275000000000000e+06
1.054389000000000000e+06
1.054489000000000000e+06
1.054617000000000000e+06
1.054719000000000000e+06
1.054838000000000000e+06
1.054960000000000000e+06
1.055069000000000000e+06
1.055187000000000000e+06
1.055302000000000000e+06
1.055403000000000000e+06
1.055531000000000000e+06
1.055647000000000000e+06
1.055765000000000000e+06
1.055870000000000000e+06
1.055985000000000000e+06
1.056094000000000000e+06
1.056206000000000000e+06
1.056313000000000000e+06
1.056428000000000000e+06
1.056534000000000000e+06
1.056635000000000000e+06
1.056754000000000000e+06
1.056870000000000000e+06
1.056985000000000000e+06
1.057100000000000000e+06
1.057194000000000000e+06
1.057302000000000000e+06
1.057415000000000000e+06
1.057522000000000000e+06
1.057625000000000000e+06
1.057736000000000000e+06
1.057847000000000000e+06
1.057948000000000000e+06
1.058058000000000000e+06
1.058167000000000000e+06
1.058245000000000000e+06
1.058333000000000000e+06
1.058447000000000000e+06
1.058561000000000000e+06
1.058678000000000000e+06
1.058787000000000000e+06
1.058899000000000000e+06
1.059010000000000000e+06
1.059134000000000000e+06
1.059233000000000000e+06
1.059342000000000000e+06
1.059454000000000000e+06
1.059560000000000000e+06
1.059663000000000000e+06
1.059758000000000000e+06
1.059881000000000000e+06
1.060001000000000000e+06
1.060106000000000000e+06
1.060214000000000000e+06
1.060314000000000000e+06
1.060418000000000000e+06
1.060538000000000000e+06
1.060638000000000000e+06
1.060769000000000000e+06
1.060879000000000000e+06
1.060985000000000000e+06
1.061093000000000000e+06
1.061179000000000000e+06
1.061298000000000000e+06
1.061416000000000000e+06
1.061526000000000000e+06
1.061646000000000000e+06
1.061754000000000000e+06
1.061856000000000000e+06
1.061974000000000000e+06
1.062083000000000000e+06
1.062189000000000000e+06
1.062316000000000000e+06
1.062437000000000000e+06
1.062549000000000000e+06
1.062670000000000000e+06
1.062769000000000000e+06
1.062892000000000000e+06
1.063010000000000000e+06
1.063115000000000000e+06
1.063210000000000000e+06
1.063299000000000000e+06
1.063410000000000000e+06
1.063523000000000000e+06
1.063636000000000000e+06
1.063746000000000000e+06
1.063849000000000000e+06
1.063963000000000000e+06
1.064086000000000000e+06
1.064205000000000000e+06
1.064312000000000000e+06
1.064421000000000000e+06
1.064541000000000000e+06
1.064673000000000000e+06
1.064780000000000000e+06
1.064896000000000000e+06
1.065004000000000000e+06
1.065123000000000000e+06
1.065232000000000000e+06
1.065335000000000000e+06
1.065426000000000000e+06
1.065529000000000000e+06
1.065642000000000000e+06
1.065747000000000000e+06
1.065850000000000000e+06
1.065951000000000000e+06
1.066053000000000000e+06
1.066169000000000000e+06
1.066284000000000000e+06
1.066385000000000000e+06
1.066522000000000000e+06
1.066629000000000000e+06
1.066753000000000000e+06
1.066856000000000000e+06
1.066971000000000000e+06
1.067082000000000000e+06
1.067186000000000000e+06
1.067283000000000000e+06
1.067411000000000000e+06
1.067526000000000000e+06
1.067627000000000000e+06
1.067732000000000000e+06
1.067846000000000000e+06
1.067936000000000000e+06
1.068040000000000000e+06
1.068135000000000000e+06
1.068259000000000000e+06
1.068370000000000000e+06
1.068470000000000000e+06
1.068564000000000000e+06
1.068677000000000000e+06
1.068793000000000000e+06
1.068913000000000000e+06
1.069026000000000000e+06
1.069137000000000000e+06
1.069257000000000000e+06
1.069350000000000000e+06
1.069462000000000000e+06
1.069576000000000000e+06
1.069668000000000000e+06
1.069779000000000000e+06
1.069885000000000000e+06
1.070007000000000000e+06
1.070103000000000000e+06
1.070223000000000000e+06
1.070349000000000000e+06
1.070466000000000000e+06
1.070577000000000000e+06
1.070674000000000000e+06
1.070773000000000000e+06
1.070887000000000000e+06
1.070995000000000000e+06
1.071103000000000000e+06
1.071211000000000000e+06
1.071295000000000000e+06
1.071393000000000000e+06
1.071496000000000000e+06
1.071608000000000000e+06
1.071720000000000000e+06
1.071824000000000000e+06
1.071926000000000000e+06
1.072027000000000000e+06
1.072129000000000000e+06
1.072226000000000000e+06
1.072330000000000000e+06
1.072421000000000000e+06
1.072521000000000000e+06
1.072635000000000000e+06
1.072732000000000000e+06
1.072841000000000000e+06
1.072962000000000000e+06
1.073067000000000000e+06
1.073181000000000000e+06
1.073285000000000000e+06
1.073384000000000000e+06
1.073477000000000000e+06
1.073581000000000000e+06
1.073699000000000000e+06
1.073791000000000000e+06
1.073893000000000000e+06
1.073998000000000000e+06
1.074110000000000000e+06
1.074209000000000000e+06
1.074311000000000000e+06
1.074431000000000000e+06
1.074535000000000000e+06
1.074625000000000000e+06
1.074731000000000000e+06
1.074839000000000000e+06
1.074940000000000000e+06
1.075038000000000000e+06
1.075155000000000000e+06
1.075272000000000000e+06
1.075369000000000000e+06
1.075477000000000000e+06
1.075597000000000000e+06
1.075705000000000000e+06
1.075814000000000000e+06
1.075912000000000000e+06
1.076019000000000000e+06
1.076124000000000000e+06
1.076213000000000000e+06
1.076322000000000000e+06
1.076426000000000000e+06
1.076540000000000000e+06
1.076637000000000000e+06
1.076738000000000000e+06
1.076854000000000000e+06
1.076969000000000000e+06
1.077093000000000000e+06
1.077206000000000000e+06
1.077319000000000000e+06
1.077404000000000000e+06
1.077509000000000000e+06
1.077612000000000000e+06
1.077716000000000000e+06
1.077826000000000000e+06
1.077955000000000000e+06
1.078068000000000000e+06
1.078169000000000000e+06
1.078281000000000000e+06
1.078407000000000000e+06
1.078508000000000000e+06
1.078614000000000000e+06
1.078710000000000000e+06
1.078833000000000000e+06
1.078939000000000000e+06
1.079038000000000000e+06
1.079130000000000000e+06
1.079249000000000000e+06
1.079364000000000000e+06
1.079473000000000000e+06
1.079572000000000000e+06
1.079674000000000000e+06
1.079776000000000000e+06
1.079883000000000000e+06
1.079976000000000000e+06
1.080082000000000000e+06
1.080199000000000000e+06
1.080287000000000000e+06
1.080400000000000000e+06
1.080518000000000000e+06
1.080626000000000000e+06
1.080724000000000000e+06
1.080848000000000000e+06
1.080953000000000000e+06
1.081064000000000000e+06
1.081169000000000000e+06
1.081276000000000000e+06
1.081376000000000000e+06
1.081477000000000000e+06
1.081581000000000000e+06
1.081697000000000000e+06
1.081816000000000000e+06
1.081925000000000000e+06
1.082024000000000000e+06
1.082151000000000000e+06
1.082265000000000000e+06
1.082377000000000000e+06
1.082473000000000000e+06
1.082564000000000000e+06
1.082679000000000000e+06
1.082793000000000000e+06
1.082920000000000000e+06
1.083022000000000000e+06
1.083121000000000000e+06
1.083240000000000000e+06
1.083344000000000000e+06
1.083435000000000000e+06
1.083537000000000000e+06
1.083646000000000000e+06
1.083757000000000000e+06
1.083890000000000000e+06
1.084004000000000000e+06
1.084114000000000000e+06
1.084212000000000000e+06
1.084341000000000000e+06
1.084435000000000000e+06
1.084547000000000000e+06
1.084659000000000000e+06
1.084756000000000000e+06
1.084870000000000000e+06
1.084971000000000000e+06
1.085071000000000000e+06
1.085173000000000000e+06
1.085261000000000000e+06
1.085362000000000000e+06
1.085470000000000000e+06
1.085567000000000000e+06
1.085679000000000000e+06
1.085780000000000000e+06
1.085885000000000000e+06
1.085991000000000000e+06
1.086094000000000000e+06
1.086213000000000000e+06
1.086340000000000000e+06
1.086441000000000000e+06
1.086554000000000000e+06
1.086664000000000000e+06
1.086770000000000000e+06
1.086874000000000000e+06
1.086975000000000000e+06
1.087086000000000000e+06
1.087208000000000000e+06
1.087336000000000000e+06
1.087450000000000000e+06
1.087545000000000000e+06
1.087676000000000000e+06
1.087775000000000000e+06
1.087885000000000000e+06
1.087993000000000000e+06
1.088099000000000000e+06
1.088204000000000000e+06
1.088308000000000000e+06
1.088424000000000000e+06
1.088535000000000000e+06
1.088644000000000000e+06
1.088754000000000000e+06
1.088860000000000000e+06
1.088970000000000000e+06
1.089086000000000000e+06
1.089199000000000000e+06
1.089287000000000000e+06
1.089399000000000000e+06
1.089525000000000000e+06
1.089622000000000000e+06
1.089719000000000000e+06
1.089837000000000000e+06
1.089952000000000000e+06
1.090061000000000000e+06
1.090166000000000000e+06
1.090256000000000000e+06
1.090358000000000000e+06
1.090463000000000000e+06
1.090583000000000000e+06
1.090673000000000000e+06
1.090792000000000000e+06
1.090886000000000000e+06
1.090999000000000000e+06
1.091106000000000000e+06
1.091190000000000000e+06
1.091282000000000000e+06
1.091388000000000000e+06
1.091495000000000000e+06
1.091579000000000000e+06
1.091712000000000000e+06
1.091797000000000000e+06
1.091910000000000000e+06
1.092030000000000000e+06
1.092130000000000000e+06
1.092253000000000000e+06
1.092363000000000000e+06
1.092455000000000000e+06
1.092553000000000000e+06
1.092652000000000000e+06
1.092764000000000000e+06
1.092872000000000000e+06
1.092971000000000000e+06
1.093088000000000000e+06
1.093216000000000000e+06
1.093298000000000000e+06
1.093396000000000000e+06
1.093480000000000000e+06
1.093580000000000000e+06
1.093678000000000000e+06
1.093778000000000000e+06
1.093875000000000000e+06
1.093985000000000000e+06
1.094095000000000000e+06
1.094205000000000000e+06
1.094325000000000000e+06
1.094428000000000000e+06
1.094520000000000000e+06
1.094615000000000000e+06
1.094708000000000000e+06
1.094802000000000000e+06
1.094906000000000000e+06
1.095006000000000000e+06
1.095100000000000000e+06
1.095190000000000000e+06
1.095278000000000000e+06
1.095382000000000000e+06
1.095489000000000000e+06
1.095586000000000000e+06
1.095689000000000000e+06
1.095790000000000000e+06
1.095898000000000000e+06
1.096007000000000000e+06
1.096121000000000000e+06
1.096247000000000000e+06
1.096327000000000000e+06
1.096435000000000000e+06
1.096555000000000000e+06
1.096656000000000000e+06
1.096752000000000000e+06
1.096848000000000000e+06
1.096964000000000000e+06
1.097072000000000000e+06
1.097161000000000000e+06
1.097266000000000000e+06
1.097372000000000000e+06
1.097479000000000000e+06
1.097592000000000000e+06
1.097688000000000000e+06
1.097784000000000000e+06
1.097891000000000000e+06
1.097993000000000000e+06
1.098096000000000000e+06
1.098194000000000000e+06
1.098311000000000000e+06
1.098405000000000000e+06
1.098504000000000000e+06
1.098608000000000000e+06
1.098708000000000000e+06
1.098806000000000000e+06
1.098905000000000000e+06
1.099008000000000000e+06
1.099110000000000000e+06
1.099213000000000000e+06
1.099295000000000000e+06
1.099395000000000000e+06
1.099490000000000000e+06
1.099582000000000000e+06
1.099676000000000000e+06
1.099763000000000000e+06
1.099870000000000000e+06
1.099966000000000000e+06
1.100059000000000000e+06
1.100166000000000000e+06
1.100263000000000000e+06
1.100378000000000000e+06
1.100498000000000000e+06
1.100587000000000000e+06
1.100691000000000000e+06
1.100807000000000000e+06
1.100908000000000000e+06
1.101032000000000000e+06
1.101145000000000000e+06
1.101252000000000000e+06
1.101372000000000000e+06
1.101481000000000000e+06
1.101590000000000000e+06
1.101685000000000000e+06
1.101792000000000000e+06
1.101880000000000000e+06
1.102000000000000000e+06
1.102114000000000000e+06
1.102213000000000000e+06
1.102313000000000000e+06
1.102419000000000000e+06
1.102512000000000000e+06
1.102618000000000000e+06
1.102741000000000000e+06
1.102837000000000000e+06
1.102959000000000000e+06
1.103034000000000000e+06
1.103147000000000000e+06
1.103253000000000000e+06
1.103353000000000000e+06
1.103464000000000000e+06
1.103564000000000000e+06
1.103652000000000000e+06
1.103749000000000000e+06
1.103832000000000000e+06
1.103919000000000000e+06
1.104042000000000000e+06
1.104149000000000000e+06
1.104249000000000000e+06
1.104350000000000000e+06
1.104453000000000000e+06
1.104566000000000000e+06
1.104673000000000000e+06
1.104771000000000000e+06
1.104868000000000000e+06
1.104956000000000000e+06
1.105044000000000000e+06
1.105137000000000000e+06
1.105251000000000000e+06
1.105347000000000000e+06
1.105439000000000000e+06
1.105542000000000000e+06
1.105636000000000000e+06
1.105744000000000000e+06
1.105841000000000000e+06
1.105942000000000000e+06
1.106040000000000000e+06
1.106143000000000000e+06
1.106244000000000000e+06
1.106327000000000000e+06
1.106430000000000000e+06
1.106528000000000000e+06
1.106623000000000000e+06
1.106721000000000000e+06
1.106825000000000000e+06
1.106948000000000000e+06
1.107050000000000000e+06
1.107140000000000000e+06
1.107255000000000000e+06
1.107360000000000000e+06
1.107447000000000000e+06
1.107557000000000000e+06
1.107668000000000000e+06
1.107779000000000000e+06
1.107880000000000000e+06
1.107987000000000000e+06
1.108060000000000000e+06
1.108157000000000000e+06
1.108273000000000000e+06
1.108376000000000000e+06
1.108478000000000000e+06
1.108601000000000000e+06
1.108709000000000000e+06
1.108809000000000000e+06
1.108922000000000000e+06
1.109031000000000000e+06
1.109134000000000000e+06
1.109240000000000000e+06
1.109344000000000000e+06
1.109464000000000000e+06
1.109565000000000000e+06
1.109682000000000000e+06
1.109790000000000000e+06
1.109892000000000000e+06
1.109984000000000000e+06
1.110084000000000000e+06
1.110179000000000000e+06
1.110274000000000000e+06
1.110368000000000000e+06
1.110469000000000000e+06
1.110585000000000000e+06
1.110680000000000000e+06
1.110788000000000000e+06
1.110881000000000000e+06
1.110996000000000000e+06
1.111092000000000000e+06
1.111180000000000000e+06
1.111272000000000000e+06
1.111372000000000000e+06
1.111465000000000000e+06
1.111567000000000000e+06
1.111669000000000000e+06
1.111765000000000000e+06
1.111873000000000000e+06
1.111972000000000000e+06
1.112076000000000000e+06
1.112172000000000000e+06
1.112303000000000000e+06
1.112394000000000000e+06
1.112493000000000000e+06
1.112587000000000000e+06
1.112695000000000000e+06
1.112795000000000000e+06
1.112897000000000000e+06
1.113000000000000000e+06
1.113091000000000000e+06
1.113188000000000000e+06
1.113295000000000000e+06
1.113399000000000000e+06
1.113502000000000000e+06
1.113616000000000000e+06
1.113724000000000000e+06
1.113818000000000000e+06
1.113910000000000000e+06
1.114007000000000000e+06
1.114100000000000000e+06
1.114184000000000000e+06
1.114281000000000000e+06
1.114400000000000000e+06
1.114499000000000000e+06
1.114606000000000000e+06
1.114717000000000000e+06
1.114821000000000000e+06
1.114916000000000000e+06
1.115013000000000000e+06
1.115123000000000000e+06
1.115236000000000000e+06
1.115334000000000000e+06
1.115440000000000000e+06
1.115545000000000000e+06
1.115633000000000000e+06
1.115749000000000000e+06
1.115855000000000000e+06
1.115971000000000000e+06
1.116057000000000000e+06
1.116146000000000000e+06
1.116258000000000000e+06
1.116357000000000000e+06
1.116472000000000000e+06
1.116573000000000000e+06
1.116672000000000000e+06
1.116779000000000000e+06
1.116893000000000000e+06
1.116967000000000000e+06
1.117083000000000000e+06
1.117174000000000000e+06
1.117263000000000000e+06
1.117368000000000000e+06
1.117465000000000000e+06
1.117555000000000000e+06
1.117655000000000000e+06
1.117746000000000000e+06
1.117861000000000000e+06
1.117955000000000000e+06
1.118062000000000000e+06
1.118147000000000000e+06
1.118234000000000000e+06
1.118345000000000000e+06
1.118456000000000000e+06
1.118558000000000000e+06
1.118645000000000000e+06
1.118722000000000000e+06
1.118811000000000000e+06
1.118914000000000000e+06
1.119015000000000000e+06
1.119113000000000000e+06
1.119224000000000000e+06
1.119324000000000000e+06
1.119444000000000000e+06
1.119560000000000000e+06
1.119677000000000000e+06
1.119783000000000000e+06
1.119859000000000000e+06
1.119953000000000000e+06
1.120073000000000000e+06
1.120171000000000000e+06
1.120275000000000000e+06
1.120372000000000000e+06
1.120463000000000000e+06
1.120551000000000000e+06
1.120664000000000000e+06
1.120769000000000000e+06
1.120874000000000000e+06
1.120964000000000000e+06
1.121068000000000000e+06
1.121155000000000000e+06
1.121257000000000000e+06
1.121345000000000000e+06
1.121439000000000000e+06
1.121541000000000000e+06
1.121643000000000000e+06
1.121749000000000000e+06
1.121853000000000000e+06
1.121958000000000000e+06
1.122045000000000000e+06
1.122152000000000000e+06
1.122255000000000000e+06
1.122356000000000000e+06
1.122450000000000000e+06
1.122535000000000000e+06
1.122658000000000000e+06
1.122746000000000000e+06
1.122844000000000000e+06
1.122940000000000000e+06
1.123038000000000000e+06
1.123149000000000000e+06
1.123241000000000000e+06
1.123337000000000000e+06
1.123447000000000000e+06
1.123527000000000000e+06
1.123634000000000000e+06
1.123731000000000000e+06
1.123831000000000000e+06
1.123915000000000000e+06
1.124004000000000000e+06
1.124089000000000000e+06
1.124188000000000000e+06
1.124277000000000000e+06
1.124360000000000000e+06
1.124463000000000000e+06
1.124560000000000000e+06
1.124664000000000000e+06
1.124761000000000000e+06
1.124853000000000000e+06
1.124954000000000000e+06
1.125053000000000000e+06
1.125176000000000000e+06
1.125267000000000000e+06
1.125358000000000000e+06
1.125455000000000000e+06
1.125539000000000000e+06
1.125642000000000000e+06
1.125738000000000000e+06
1.125828000000000000e+06
1.125907000000000000e+06
1.126012000000000000e+06
1.126108000000000000e+06
1.126223000000000000e+06
1.126328000000000000e+06
1.126439000000000000e+06
1.126534000000000000e+06
1.126642000000000000e+06
1.126745000000000000e+06
1.126838000000000000e+06
1.126942000000000000e+06
1.127043000000000000e+06
1.127149000000000000e+06
1.127225000000000000e+06
1.127309000000000000e+06
1.127417000000000000e+06
1.127531000000000000e+06
1.127636000000000000e+06
1.127754000000000000e+06
1.127855000000000000e+06
1.127952000000000000e+06
1.128055000000000000e+06
1.128166000000000000e+06
1.128272000000000000e+06
1.128375000000000000e+06
1.128486000000000000e+06
1.128570000000000000e+06
1.128658000000000000e+06
1.128768000000000000e+06
1.128860000000000000e+06
1.128951000000000000e+06
1.129051000000000000e+06
1.129136000000000000e+06
1.129236000000000000e+06
1.129343000000000000e+06
1.129444000000000000e+06
1.129542000000000000e+06
1.129626000000000000e+06
1.129710000000000000e+06
1.129809000000000000e+06
1.129909000000000000e+06
1.130012000000000000e+06
1.130107000000000000e+06
1.130196000000000000e+06
1.130298000000000000e+06
1.130386000000000000e+06
1.130467000000000000e+06
1.130571000000000000e+06
1.130674000000000000e+06
1.130775000000000000e+06
1.130871000000000000e+06
1.130972000000000000e+06
1.131082000000000000e+06
1.131184000000000000e+06
1.131282000000000000e+06
1.131371000000000000e+06
1.131458000000000000e+06
1.131551000000000000e+06
1.131630000000000000e+06
1.131737000000000000e+06
1.131841000000000000e+06
1.131949000000000000e+06
1.132064000000000000e+06
1.132154000000000000e+06
1.132241000000000000e+06
1.132328000000000000e+06
1.132439000000000000e+06
1.132550000000000000e+06
1.132638000000000000e+06
1.132723000000000000e+06
1.132819000000000000e+06
1.132938000000000000e+06
1.133051000000000000e+06
1.133143000000000000e+06
1.133244000000000000e+06
1.133350000000000000e+06
1.133438000000000000e+06
1.133530000000000000e+06
1.133623000000000000e+06
1.133707000000000000e+06
1.133822000000000000e+06
1.133923000000000000e+06
1.134020000000000000e+06
1.134124000000000000e+06
1.134220000000000000e+06
1.134306000000000000e+06
1.134397000000000000e+06
1.134500000000000000e+06
1.134591000000000000e+06
1.134685000000000000e+06
1.134786000000000000e+06
1.134902000000000000e+06
1.135005000000000000e+06
1.135122000000000000e+06
1.135217000000000000e+06
1.135320000000000000e+06
1.135440000000000000e+06
1.135542000000000000e+06
1.135634000000000000e+06
1.135747000000000000e+06
1.135863000000000000e+06
1.135971000000000000e+06
1.136067000000000000e+06
1.136153000000000000e+06
1.136241000000000000e+06
1.136353000000000000e+06
1.136452000000000000e+06
1.136553000000000000e+06
1.136646000000000000e+06
1.136737000000000000e+06
1.136836000000000000e+06
1.136926000000000000e+06
1.137014000000000000e+06
1.137119000000000000e+06
1.137212000000000000e+06
1.137303000000000000e+06
1.137404000000000000e+06
1.137502000000000000e+06
1.137594000000000000e+06
1.137690000000000000e+06
1.137781000000000000e+06
1.137887000000000000e+06
1.137981000000000000e+06
1.138099000000000000e+06
1.138194000000000000e+06
1.138267000000000000e+06
1.138371000000000000e+06
1.138452000000000000e+06
1.138543000000000000e+06
1.138641000000000000e+06
1.138736000000000000e+06
1.138834000000000000e+06
1.138940000000000000e+06
1.139025000000000000e+06
1.139115000000000000e+06
1.139212000000000000e+06
1.139296000000000000e+06
1.139380000000000000e+06
1.139477000000000000e+06
1.139593000000000000e+06
1.139675000000000000e+06
1.139762000000000000e+06
1.139864000000000000e+06
1.139958000000000000e+06
1.140039000000000000e+06
1.140137000000000000e+06
1.140238000000000000e+06
1.140332000000000000e+06
1.140411000000000000e+06
1.140499000000000000e+06
1.140600000000000000e+06
1.140703000000000000e+06
1.140825000000000000e+06
1.140932000000000000e+06
1.141036000000000000e+06
1.141151000000000000e+06
1.141235000000000000e+06
1.141338000000000000e+06
1.141410000000000000e+06
1.141495000000000000e+06
1.141605000000000000e+06
1.141714000000000000e+06
1.141825000000000000e+06
1.141923000000000000e+06
1.142020000000000000e+06
1.142095000000000000e+06
1.142190000000000000e+06
1.142270000000000000e+06
1.142364000000000000e+06
1.142466000000000000e+06
1.142548000000000000e+06
1.142646000000000000e+06
1.142741000000000000e+06
1.142864000000000000e+06
1.142960000000000000e+06
1.143053000000000000e+06
1.143150000000000000e+06
1.143264000000000000e+06
1.143341000000000000e+06
1.143431000000000000e+06
1.143548000000000000e+06
1.143626000000000000e+06
1.143731000000000000e+06
1.143809000000000000e+06
1.143904000000000000e+06
1.144009000000000000e+06
1.144093000000000000e+06
1.144194000000000000e+06
1.144298000000000000e+06
1.144387000000000000e+06
1.144480000000000000e+06
1.144569000000000000e+06
1.144658000000000000e+06
1.144745000000000000e+06
1.144836000000000000e+06
1.144932000000000000e+06
1.145009000000000000e+06
1.145113000000000000e+06
1.145221000000000000e+06
1.145328000000000000e+06
1.145431000000000000e+06
1.145514000000000000e+06
1.145604000000000000e+06
1.145707000000000000e+06
1.145813000000000000e+06
1.145901000000000000e+06
1.145994000000000000e+06
1.146090000000000000e+06
1.146180000000000000e+06
1.146281000000000000e+06
1.146379000000000000e+06
1.146480000000000000e+06
1.146564000000000000e+06
1.146659000000000000e+06
1.146767000000000000e+06
1.146858000000000000e+06
1.146968000000000000e+06
1.147061000000000000e+06
1.147176000000000000e+06
1.147284000000000000e+06
1.147376000000000000e+06
1.147472000000000000e+06
1.147578000000000000e+06
1.147680000000000000e+06
1.147772000000000000e+06
1.147878000000000000e+06
1.147956000000000000e+06
1.148050000000000000e+06
1.148164000000000000e+06
1.148264000000000000e+06
1.148381000000000000e+06
1.148469000000000000e+06
1.148570000000000000e+06
1.148671000000000000e+06
1.148762000000000000e+06
1.148850000000000000e+06
1.148936000000000000e+06
1.149033000000000000e+06
1.149109000000000000e+06
1.149219000000000000e+06
1.149305000000000000e+06
1.149391000000000000e+06
1.149470000000000000e+06
1.149562000000000000e+06
1.149652000000000000e+06
1.149765000000000000e+06
1.149866000000000000e+06
1.149949000000000000e+06
1.150053000000000000e+06
1.150134000000000000e+06
1.150243000000000000e+06
1.150351000000000000e+06
1.150447000000000000e+06
1.150543000000000000e+06
1.150649000000000000e+06
1.150747000000000000e+06
1.150846000000000000e+06
1.150950000000000000e+06
1.151036000000000000e+06
1.151132000000000000e+06
1.151224000000000000e+06
1.151325000000000000e+06
1.151414000000000000e+06
1.151504000000000000e+06
1.151599000000000000e+06
1.151691000000000000e+06
1.151786000000000000e+06
1.151870000000000000e+06
1.151963000000000000e+06
1.152052000000000000e+06
1.152138000000000000e+06
1.152239000000000000e+06
1.152336000000000000e+06
1.152431000000000000e+06
1.152519000000000000e+06
1.152610000000000000e+06
1.152709000000000000e+06
1.152815000000000000e+06
1.152910000000000000e+06
1.152993000000000000e+06
1.153099000000000000e+06
1.153206000000000000e+06
1.153284000000000000e+06
1.153386000000000000e+06
1.153476000000000000e+06
1.153580000000000000e+06
1.153661000000000000e+06
1.153758000000000000e+06
1.153874000000000000e+06
1.153973000000000000e+06
1.154072000000000000e+06
1.154172000000000000e+06
1.154266000000000000e+06
1.154359000000000000e+06
1.154463000000000000e+06
1.154561000000000000e+06
1.154656000000000000e+06
1.154752000000000000e+06
1.154854000000000000e+06
1.154954000000000000e+06
1.155039000000000000e+06
1.155137000000000000e+06
1.155236000000000000e+06
1.155325000000000000e+06
1.155406000000000000e+06
1.155500000000000000e+06
1.155595000000000000e+06
1.155704000000000000e+06
1.155805000000000000e+06
1.155909000000000000e+06
1.155997000000000000e+06
1.156090000000000000e+06
1.156184000000000000e+06
1.156283000000000000e+06
1.156385000000000000e+06
1.156463000000000000e+06
1.156570000000000000e+06
1.156669000000000000e+06
1.156775000000000000e+06
1.156886000000000000e+06
1.156990000000000000e+06
1.157070000000000000e+06
1.157156000000000000e+06
1.157235000000000000e+06
1.157341000000000000e+06
1.157423000000000000e+06
1.157532000000000000e+06
1.157643000000000000e+06
1.157717000000000000e+06
1.157804000000000000e+06
1.157901000000000000e+06
1.158006000000000000e+06
1.158100000000000000e+06
1.158195000000000000e+06
1.158288000000000000e+06
1.158382000000000000e+06
1.158479000000000000e+06
1.158583000000000000e+06
1.158678000000000000e+06
1.158784000000000000e+06
1.158878000000000000e+06
1.158971000000000000e+06
1.159051000000000000e+06
1.159151000000000000e+06
1.159250000000000000e+06
1.159339000000000000e+06
1.159417000000000000e+06
1.159514000000000000e+06
1.159619000000000000e+06
1.159716000000000000e+06
1.159807000000000000e+06
1.159900000000000000e+06
1.159992000000000000e+06
1.160086000000000000e+06
1.160171000000000000e+06
1.160274000000000000e+06
1.160378000000000000e+06
1.160476000000000000e+06
1.160575000000000000e+06
1.160655000000000000e+06
1.160740000000000000e+06
1.160844000000000000e+06
1.160940000000000000e+06
1.161044000000000000e+06
1.161144000000000000e+06
1.161257000000000000e+06
1.161353000000000000e+06
1.161442000000000000e+06
1.161540000000000000e+06
1.161627000000000000e+06
1.161748000000000000e+06
1.161830000000000000e+06
1.161899000000000000e+06
1.161991000000000000e+06
1.162072000000000000e+06
1.162173000000000000e+06
1.162264000000000000e+06
1.162356000000000000e+06
1.162447000000000000e+06
1.162528000000000000e+06
1.162604000000000000e+06
1.162695000000000000e+06
1.162793000000000000e+06
1.162898000000000000e+06
1.163004000000000000e+06
1.163093000000000000e+06
1.163200000000000000e+06
1.163311000000000000e+06
1.163386000000000000e+06
1.163487000000000000e+06
1.163592000000000000e+06
1.163691000000000000e+06
1.163792000000000000e+06
1.163890000000000000e+06
1.163997000000000000e+06
1.164093000000000000e+06
1.164191000000000000e+06
1.164279000000000000e+06
1.164372000000000000e+06
1.164457000000000000e+06
1.164545000000000000e+06
1.164639000000000000e+06
1.164724000000000000e+06
1.164809000000000000e+06
1.164910000000000000e+06
1.165006000000000000e+06
1.165101000000000000e+06
1.165183000000000000e+06
1.165266000000000000e+06
1.165357000000000000e+06
1.165459000000000000e+06
1.165543000000000000e+06
1.165638000000000000e+06
1.165725000000000000e+06
1.165829000000000000e+06
1.165922000000000000e+06
1.166020000000000000e+06
1.166094000000000000e+06
1.166195000000000000e+06
1.166291000000000000e+06
1.166374000000000000e+06
1.166463000000000000e+06
1.166556000000000000e+06
1.166628000000000000e+06
1.166719000000000000e+06
1.166820000000000000e+06
1.166910000000000000e+06
1.167002000000000000e+06
1.167082000000000000e+06
1.167180000000000000e+06
1.167279000000000000e+06
1.167363000000000000e+06
1.167456000000000000e+06
1.167551000000000000e+06
1.167648000000000000e+06
1.167729000000000000e+06
1.167807000000000000e+06
1.167912000000000000e+06
1.167999000000000000e+06
1.168077000000000000e+06
1.168158000000000000e+06
1.168236000000000000e+06
1.168325000000000000e+06
1.168423000000000000e+06
1.168511000000000000e+06
1.168608000000000000e+06
1.168701000000000000e+06
1.168790000000000000e+06
1.168892000000000000e+06
1.168979000000000000e+06
1.169064000000000000e+06
1.169170000000000000e+06
1.169275000000000000e+06
1.169363000000000000e+06
1.169461000000000000e+06
1.169539000000000000e+06
1.169640000000000000e+06
1.169726000000000000e+06
1.169824000000000000e+06
1.169917000000000000e+06
1.170003000000000000e+06
1.170105000000000000e+06
1.170203000000000000e+06
1.170290000000000000e+06
1.170372000000000000e+06
1.170491000000000000e+06
1.170587000000000000e+06
1.170684000000000000e+06
1.170760000000000000e+06
1.170867000000000000e+06
1.170949000000000000e+06
1.171040000000000000e+06
1.171131000000000000e+06
1.171220000000000000e+06
1.171301000000000000e+06
1.171395000000000000e+06
1.171495000000000000e+06
1.171579000000000000e+06
1.171666000000000000e+06
1.171744000000000000e+06
1.171831000000000000e+06
1.171914000000000000e+06
1.171998000000000000e+06
1.172094000000000000e+06
1.172178000000000000e+06
1.172259000000000000e+06
1.172332000000000000e+06
1.172435000000000000e+06
1.172503000000000000e+06
1.172596000000000000e+06
1.172665000000000000e+06
1.172771000000000000e+06
1.172863000000000000e+06
1.172967000000000000e+06
1.173044000000000000e+06
1.173146000000000000e+06
1.173229000000000000e+06
1.173333000000000000e+06
1.173434000000000000e+06
1.173531000000000000e+06
1.173625000000000000e+06
1.173711000000000000e+06
1.173802000000000000e+06
1.173893000000000000e+06
1.173986000000000000e+06
1.174081000000000000e+06
1.174178000000000000e+06
1.174276000000000000e+06
1.174365000000000000e+06
1.174454000000000000e+06
1.174547000000000000e+06
1.174645000000000000e+06
1.174722000000000000e+06
1.174837000000000000e+06
1.174937000000000000e+06
1.175036000000000000e+06
1.175114000000000000e+06
1.175204000000000000e+06
1.175292000000000000e+06
1.175386000000000000e+06
1.175472000000000000e+06
1.175560000000000000e+06
1.175641000000000000e+06
1.175734000000000000e+06
1.175835000000000000e+06
1.175929000000000000e+06
1.176022000000000000e+06
1.176131000000000000e+06
1.176213000000000000e+06
1.176296000000000000e+06
1.176387000000000000e+06
1.176471000000000000e+06
1.176558000000000000e+06
1.176646000000000000e+06
1.176743000000000000e+06
1.176811000000000000e+06
1.176908000000000000e+06
1.176998000000000000e+06
1.177094000000000000e+06
1.177194000000000000e+06
1.177271000000000000e+06
1.177361000000000000e+06
1.177442000000000000e+06
1.177528000000000000e+06
1.177618000000000000e+06
1.177710000000000000e+06
1.177801000000000000e+06
1.177875000000000000e+06
1.177965000000000000e+06
1.178045000000000000e+06
1.178130000000000000e+06
1.178229000000000000e+06
1.178311000000000000e+06
1.178399000000000000e+06
1.178492000000000000e+06
1.178582000000000000e+06
1.178662000000000000e+06
1.178749000000000000e+06
1.178838000000000000e+06
1.178928000000000000e+06
1.179024000000000000e+06
1.179112000000000000e+06
1.179211000000000000e+06
1.179312000000000000e+06
1.179397000000000000e+06
1.179491000000000000e+06
1.179586000000000000e+06
1.179668000000000000e+06
1.179747000000000000e+06
1.179836000000000000e+06
1.179937000000000000e+06
1.180025000000000000e+06
1.180130000000000000e+06
1.180211000000000000e+06
1.180290000000000000e+06
1.180389000000000000e+06
1.180478000000000000e+06
1.180581000000000000e+06
1.180680000000000000e+06
1.180766000000000000e+06
1.180858000000000000e+06
1.180950000000000000e+06
1.181030000000000000e+06
1.181107000000000000e+06
1.181211000000000000e+06
1.181303000000000000e+06
1.181395000000000000e+06
1.181493000000000000e+06
1.181573000000000000e+06
1.181651000000000000e+06
1.181736000000000000e+06
1.181831000000000000e+06
1.181924000000000000e+06
1.182007000000000000e+06
1.182080000000000000e+06
1.182169000000000000e+06
1.182265000000000000e+06
1.182361000000000000e+06
1.182459000000000000e+06
1.182544000000000000e+06
1.182630000000000000e+06
1.182718000000000000e+06
1.182815000000000000e+06
1.182913000000000000e+06
1.183004000000000000e+06
1.183078000000000000e+06
1.183172000000000000e+06
1.183279000000000000e+06
1.183381000000000000e+06
1.183483000000000000e+06
1.183570000000000000e+06
1.183654000000000000e+06
1.183737000000000000e+06
1.183825000000000000e+06
1.183920000000000000e+06
1.184005000000000000e+06
1.184105000000000000e+06
1.184202000000000000e+06
1.184285000000000000e+06
1.184375000000000000e+06
1.184454000000000000e+06
1.184544000000000000e+06
1.184656000000000000e+06
1.184768000000000000e+06
1.184846000000000000e+06
1.184940000000000000e+06
1.185043000000000000e+06
1.185111000000000000e+06
1.185220000000000000e+06
1.185327000000000000e+06
1.185396000000000000e+06
1.185484000000000000e+06
1.185585000000000000e+06
1.185677000000000000e+06
1.185772000000000000e+06
1.185864000000000000e+06
1.185945000000000000e+06
1.186029000000000000e+06
1.186117000000000000e+06
1.186199000000000000e+06
1.186275000000000000e+06
1.186371000000000000e+06
1.186459000000000000e+06
1.186549000000000000e+06
1.186652000000000000e+06
1.186739000000000000e+06
1.186821000000000000e+06
1.186906000000000000e+06
1.186990000000000000e+06
1.187092000000000000e+06
1.187181000000000000e+06
1.187276000000000000e+06
1.187374000000000000e+06
1.187458000000000000e+06
1.187543000000000000e+06
1.187638000000000000e+06
1.187722000000000000e+06
1.187807000000000000e+06
1.187896000000000000e+06
1.187983000000000000e+06
1.188087000000000000e+06
1.188187000000000000e+06
1.188282000000000000e+06
1.188390000000000000e+06
1.188478000000000000e+06
1.188558000000000000e+06
1.188657000000000000e+06
1.188741000000000000e+06
1.188853000000000000e+06
1.188942000000000000e+06
1.189017000000000000e+06
1.189114000000000000e+06
1.189198000000000000e+06
1.189274000000000000e+06
1.189377000000000000e+06
1.189452000000000000e+06
1.189536000000000000e+06
1.189631000000000000e+06
1.189735000000000000e+06
1.189831000000000000e+06
1.189914000000000000e+06
1.190017000000000000e+06
1.190108000000000000e+06
1.190198000000000000e+06
1.190291000000000000e+06
1.190396000000000000e+06
1.190483000000000000e+06
1.190565000000000000e+06
1.190650000000000000e+06
1.190741000000000000e+06
1.190850000000000000e+06
1.190948000000000000e+06
1.191046000000000000e+06
1.191137000000000000e+06
1.191241000000000000e+06
1.191324000000000000e+06
1.191402000000000000e+06
1.191487000000000000e+06
1.191584000000000000e+06
1.191682000000000000e+06
1.191783000000000000e+06
1.191857000000000000e+06
1.191961000000000000e+06
1.192058000000000000e+06
1.192150000000000000e+06
1.192242000000000000e+06
1.192340000000000000e+06
1.192427000000000000e+06
1.192503000000000000e+06
1.192601000000000000e+06
1.192678000000000000e+06
1.192759000000000000e+06
1.192849000000000000e+06
1.192941000000000000e+06
1.193017000000000000e+06
1.193116000000000000e+06
1.193215000000000000e+06
1.193286000000000000e+06
1.193369000000000000e+06
1.193462000000000000e+06
1.193554000000000000e+06
1.193627000000000000e+06
1.193721000000000000e+06
1.193821000000000000e+06
1.193920000000000000e+06
1.194013000000000000e+06
1.194126000000000000e+06
1.194225000000000000e+06
1.194309000000000000e+06
1.194406000000000000e+06
1.194491000000000000e+06
1.194598000000000000e+06
1.194679000000000000e+06
1.194756000000000000e+06
1.194862000000000000e+06
1.194944000000000000e+06
1.195037000000000000e+06
1.195135000000000000e+06
1.195222000000000000e+06
1.195312000000000000e+06
1.195383000000000000e+06
1.195452000000000000e+06
1.195540000000000000e+06
1.195637000000000000e+06
1.195728000000000000e+06
1.195811000000000000e+06
1.195902000000000000e+06
1.196013000000000000e+06
1.196090000000000000e+06
1.196172000000000000e+06
1.196265000000000000e+06
1.196353000000000000e+06
1.196436000000000000e+06
1.196525000000000000e+06
1.196601000000000000e+06
1.196687000000000000e+06
1.196781000000000000e+06
1.196872000000000000e+06
1.196958000000000000e+06
1.197035000000000000e+06
1.197132000000000000e+06
1.197219000000000000e+06
1.197297000000000000e+06
1.197377000000000000e+06
1.197448000000000000e+06
1.197541000000000000e+06
1.197636000000000000e+06
1.197733000000000000e+06
1.197825000000000000e+06
1.197907000000000000e+06
1.198016000000000000e+06
1.198085000000000000e+06
1.198165000000000000e+06
1.198239000000000000e+06
1.198317000000000000e+06
1.198412000000000000e+06
1.198527000000000000e+06
1.198630000000000000e+06
1.198712000000000000e+06
1.198806000000000000e+06
1.198906000000000000e+06
1.198982000000000000e+06
1.199072000000000000e+06
1.199169000000000000e+06
1.199268000000000000e+06
1.199361000000000000e+06
1.199447000000000000e+06
1.199533000000000000e+06
1.199616000000000000e+06
1.199709000000000000e+06
1.199804000000000000e+06
1.199890000000000000e+06
1.199977000000000000e+06
1.200070000000000000e+06
1.200144000000000000e+06
1.200210000000000000e+06
1.200275000000000000e+06
1.200361000000000000e+06
1.200457000000000000e+06
1.200547000000000000e+06
1.200616000000000000e+06
1.200696000000000000e+06
1.200800000000000000e+06
1.200894000000000000e+06
1.200983000000000000e+06
1.201068000000000000e+06
1.201160000000000000e+06
1.201244000000000000e+06
1.201333000000000000e+06
1.201424000000000000e+06
1.201510000000000000e+06
1.201585000000000000e+06
1.201652000000000000e+06
1.201754000000000000e+06
1.201848000000000000e+06
1.201928000000000000e+06
1.202028000000000000e+06
1.202107000000000000e+06
1.202193000000000000e+06
1.202296000000000000e+06
1.202374000000000000e+06
1.202459000000000000e+06
1.202525000000000000e+06
1.202616000000000000e+06
1.202708000000000000e+06
1.202788000000000000e+06
1.202875000000000000e+06
1.202966000000000000e+06
1.203045000000000000e+06
1.203134000000000000e+06
1.203220000000000000e+06
1.203319000000000000e+06
1.203416000000000000e+06
1.203508000000000000e+06
1.203596000000000000e+06
1.203678000000000000e+06
1.203760000000000000e+06
1.203848000000000000e+06
1.203921000000000000e+06
1.204009000000000000e+06
1.204089000000000000e+06
1.204178000000000000e+06
1.204267000000000000e+06
1.204371000000000000e+06
1.204449000000000000e+06
1.204557000000000000e+06
1.204639000000000000e+06
1.204719000000000000e+06
1.204810000000000000e+06
1.204905000000000000e+06
1.205001000000000000e+06
1.205091000000000000e+06
1.205176000000000000e+06
1.205269000000000000e+06
1.205349000000000000e+06
1.205434000000000000e+06
1.205518000000000000e+06
1.205603000000000000e+06
1.205692000000000000e+06
1.205762000000000000e+06
1.205832000000000000e+06
1.205913000000000000e+06
1.206005000000000000e+06
1.206092000000000000e+06
1.206183000000000000e+06
1.206261000000000000e+06
1.206355000000000000e+06
1.206434000000000000e+06
1.206506000000000000e+06
1.206596000000000000e+06
1.206688000000000000e+06
1.206780000000000000e+06
1.206851000000000000e+06
1.206938000000000000e+06
1.207011000000000000e+06
1.207102000000000000e+06
1.207187000000000000e+06
1.207278000000000000e+06
1.207360000000000000e+06
1.207448000000000000e+06
1.207528000000000000e+06
1.207621000000000000e+06
1.207714000000000000e+06
1.207801000000000000e+06
1.207873000000000000e+06
1.207962000000000000e+06
1.208046000000000000e+06
1.208136000000000000e+06
1.208229000000000000e+06
1.208332000000000000e+06
1.208420000000000000e+06
1.208514000000000000e+06
1.208615000000000000e+06
1.208706000000000000e+06
1.208793000000000000e+06
1.208875000000000000e+06
1.208968000000000000e+06
1.209062000000000000e+06
1.209153000000000000e+06
1.209246000000000000e+06
1.209334000000000000e+06
1.209434000000000000e+06
1.209529000000000000e+06
1.209622000000000000e+06
1.209717000000000000e+06
1.209811000000000000e+06
1.209902000000000000e+06
1.209987000000000000e+06
1.210080000000000000e+06
1.210154000000000000e+06
1.210238000000000000e+06
1.210312000000000000e+06
1.210397000000000000e+06
1.210481000000000000e+06
1.210565000000000000e+06
1.210665000000000000e+06
1.210741000000000000e+06
1.210828000000000000e+06
1.210923000000000000e+06
1.211019000000000000e+06
1.211100000000000000e+06
1.211184000000000000e+06
1.211284000000000000e+06
1.211387000000000000e+06
1.211462000000000000e+06
1.211550000000000000e+06
1.211634000000000000e+06
1.211715000000000000e+06
1.211796000000000000e+06
1.211909000000000000e+06
1.211995000000000000e+06
1.212087000000000000e+06
1.212165000000000000e+06
1.212256000000000000e+06
1.212341000000000000e+06
1.212432000000000000e+06
1.212515000000000000e+06
1.212586000000000000e+06
1.212672000000000000e+06
1.212741000000000000e+06
1.212820000000000000e+06
1.212910000000000000e+06
1.213004000000000000e+06
1.213099000000000000e+06
1.213170000000000000e+06
1.213253000000000000e+06
1.213347000000000000e+06
1.213425000000000000e+06
1.213519000000000000e+06
1.213599000000000000e+06
1.213682000000000000e+06
1.213771000000000000e+06
1.213854000000000000e+06
1.213943000000000000e+06
1.214009000000000000e+06
1.214086000000000000e+06
1.214167000000000000e+06
1.214245000000000000e+06
1.214329000000000000e+06
1.214409000000000000e+06
1.214498000000000000e+06
1.214582000000000000e+06
1.214664000000000000e+06
1.214759000000000000e+06
1.214830000000000000e+06
1.214918000000000000e+06
1.215015000000000000e+06
1.215106000000000000e+06
1.215198000000000000e+06
1.215281000000000000e+06
1.215374000000000000e+06
1.215437000000000000e+06
1.215521000000000000e+06
1.215600000000000000e+06
1.215690000000000000e+06
1.215783000000000000e+06
1.215880000000000000e+06
1.215959000000000000e+06
1.216030000000000000e+06
1.216115000000000000e+06
1.216209000000000000e+06
1.216297000000000000e+06
1.216390000000000000e+06
1.216480000000000000e+06
1.216575000000000000e+06
1.216666000000000000e+06
1.216759000000000000e+06
1.216839000000000000e+06
1.216927000000000000e+06
1.217021000000000000e+06
1.217094000000000000e+06
1.217169000000000000e+06
1.217260000000000000e+06
1.217339000000000000e+06
1.217428000000000000e+06
1.217520000000000000e+06
1.217587000000000000e+06
1.217657000000000000e+06
1.217734000000000000e+06
1.217808000000000000e+06
1.217897000000000000e+06
1.217985000000000000e+06
1.218063000000000000e+06
1.218162000000000000e+06
1.218231000000000000e+06
1.218304000000000000e+06
1.218402000000000000e+06
1.218495000000000000e+06
1.218573000000000000e+06
1.218662000000000000e+06
1.218753000000000000e+06
1.218851000000000000e+06
1.218934000000000000e+06
1.219008000000000000e+06
1.219089000000000000e+06
1.219180000000000000e+06
1.219268000000000000e+06
1.219340000000000000e+06
1.219427000000000000e+06
1.219499000000000000e+06
1.219575000000000000e+06
1.219667000000000000e+06
1.219756000000000000e+06
1.219845000000000000e+06
1.219920000000000000e+06
1.220015000000000000e+06
1.220089000000000000e+06
1.220191000000000000e+06
1.220272000000000000e+06
1.220357000000000000e+06
1.220428000000000000e+06
1.220529000000000000e+06
1.220622000000000000e+06
1.220697000000000000e+06
1.220798000000000000e+06
1.220885000000000000e+06
1.220950000000000000e+06
1.221038000000000000e+06
1.221132000000000000e+06
1.221215000000000000e+06
1.221297000000000000e+06
1.221388000000000000e+06
1.221455000000000000e+06
1.221553000000000000e+06
1.221634000000000000e+06
1.221720000000000000e+06
1.221791000000000000e+06
1.221879000000000000e+06
1.221963000000000000e+06
1.222036000000000000e+06
1.222126000000000000e+06
1.222211000000000000e+06
1.222303000000000000e+06
1.222378000000000000e+06
1.222466000000000000e+06
1.222558000000000000e+06
1.222652000000000000e+06
1.222731000000000000e+06
1.222815000000000000e+06
1.222913000000000000e+06
1.222981000000000000e+06
1.223066000000000000e+06
1.223159000000000000e+06
1.223242000000000000e+06
1.223319000000000000e+06
1.223391000000000000e+06
1.223468000000000000e+06
1.223566000000000000e+06
1.223648000000000000e+06
1.223732000000000000e+06
1.223821000000000000e+06
1.223904000000000000e+06
1.223992000000000000e+06
1.224080000000000000e+06
1.224157000000000000e+06
1.224239000000000000e+06
1.224325000000000000e+06
1.224391000000000000e+06
1.224483000000000000e+06
1.224581000000000000e+06
1.224659000000000000e+06
1.224752000000000000e+06
1.224833000000000000e+06
1.224908000000000000e+06
1.224978000000000000e+06
1.225048000000000000e+06
1.225134000000000000e+06
1.225221000000000000e+06
1.225295000000000000e+06
1.225382000000000000e+06
1.225474000000000000e+06
1.225550000000000000e+06
1.225620000000000000e+06
1.225700000000000000e+06
1.225781000000000000e+06
1.225869000000000000e+06
1.225928000000000000e+06
1.226005000000000000e+06
1.226076000000000000e+06
1.226157000000000000e+06
1.226238000000000000e+06
1.226339000000000000e+06
1.226428000000000000e+06
1.226512000000000000e+06
1.226592000000000000e+06
1.226669000000000000e+06
1.226745000000000000e+06
1.226829000000000000e+06
1.226909000000000000e+06
1.226998000000000000e+06
1.227081000000000000e+06
1.227170000000000000e+06
1.227259000000000000e+06
1.227348000000000000e+06
1.227432000000000000e+06
1.227513000000000000e+06
1.227584000000000000e+06
1.227674000000000000e+06
1.227748000000000000e+06
1.227838000000000000e+06
1.227915000000000000e+06
1.227990000000000000e+06
1.228077000000000000e+06
1.228153000000000000e+06
1.228230000000000000e+06
1.228310000000000000e+06
1.228393000000000000e+06
1.228487000000000000e+06
1.228561000000000000e+06
1.228652000000000000e+06
1.228741000000000000e+06
1.228833000000000000e+06
1.228918000000000000e+06
1.229012000000000000e+06
1.229100000000000000e+06
1.229175000000000000e+06
1.229244000000000000e+06
1.229324000000000000e+06
1.229423000000000000e+06
1.229510000000000000e+06
1.229602000000000000e+06
1.229701000000000000e+06
1.229789000000000000e+06
1.229871000000000000e+06
1.229958000000000000e+06
1.230042000000000000e+06
1.230137000000000000e+06
1.230211000000000000e+06
1.230295000000000000e+06
1.230373000000000000e+06
1.230454000000000000e+06
1.230535000000000000e+06
1.230616000000000000e+06
1.230712000000000000e+06
1.230803000000000000e+06
1.230876000000000000e+06
1.230962000000000000e+06
1.231044000000000000e+06
1.231128000000000000e+06
1.231208000000000000e+06
1.231284000000000000e+06
1.231382000000000000e+06
1.231452000000000000e+06
1.231538000000000000e+06
1.231620000000000000e+06
1.231709000000000000e+06
1.231790000000000000e+06
1.231867000000000000e+06
1.231951000000000000e+06
1.232040000000000000e+06
1.232120000000000000e+06
1.232220000000000000e+06
1.232297000000000000e+06
1.232393000000000000e+06
1.232468000000000000e+06
1.232560000000000000e+06
1.232648000000000000e+06
1.232742000000000000e+06
1.232815000000000000e+06
1.232902000000000000e+06
1.232984000000000000e+06
1.233071000000000000e+06
1.233158000000000000e+06
1.233236000000000000e+06
1.233314000000000000e+06
1.233386000000000000e+06
1.233474000000000000e+06
1.233582000000000000e+06
1.233680000000000000e+06
1.233766000000000000e+06
1.233837000000000000e+06
1.233910000000000000e+06
1.234002000000000000e+06
1.234102000000000000e+06
1.234191000000000000e+06
1.234273000000000000e+06
1.234363000000000000e+06
1.234429000000000000e+06
1.234512000000000000e+06
1.234606000000000000e+06
1.234690000000000000e+06
1.234770000000000000e+06
1.234850000000000000e+06
1.234922000000000000e+06
1.235006000000000000e+06
1.235082000000000000e+06
1.235169000000000000e+06
1.235253000000000000e+06
1.235338000000000000e+06
1.235416000000000000e+06
1.235482000000000000e+06
1.235562000000000000e+06
1.235644000000000000e+06
1.235718000000000000e+06
1.235801000000000000e+06
1.235903000000000000e+06
1.235975000000000000e+06
1.236044000000000000e+06
1.236124000000000000e+06
1.236209000000000000e+06
1.236289000000000000e+06
1.236359000000000000e+06
1.236436000000000000e+06
1.236510000000000000e+06
1.236581000000000000e+06
1.236678000000000000e+06
1.236763000000000000e+06
1.236838000000000000e+06
1.236917000000000000e+06
1.236992000000000000e+06
1.237082000000000000e+06
1.237151000000000000e+06
1.237249000000000000e+06
1.237329000000000000e+06
1.237413000000000000e+06
1.237485000000000000e+06
1.237572000000000000e+06
1.237663000000000000e+06
1.237733000000000000e+06
1.237821000000000000e+06
1.237908000000000000e+06
1.237971000000000000e+06
1.238081000000000000e+06
1.238167000000000000e+06
1.238239000000000000e+06
1.238317000000000000e+06
1.238388000000000000e+06
1.238472000000000000e+06
1.238552000000000000e+06
1.238621000000000000e+06
1.238686000000000000e+06
1.238775000000000000e+06
1.238850000000000000e+06
1.238936000000000000e+06
1.239023000000000000e+06
1.239105000000000000e+06
1.239179000000000000e+06
1.239248000000000000e+06
1.239326000000000000e+06
1.239409000000000000e+06
1.239482000000000000e+06
1.239567000000000000e+06
1.239646000000000000e+06
1.239720000000000000e+06
1.239815000000000000e+06
1.239907000000000000e+06
1.239991000000000000e+06
1.240076000000000000e+06
1.240160000000000000e+06
1.240234000000000000e+06
1.240325000000000000e+06
1.240407000000000000e+06
1.240493000000000000e+06
1.240564000000000000e+06
1.240644000000000000e+06
1.240716000000000000e+06
1.240802000000000000e+06
1.240901000000000000e+06
1.241010000000000000e+06
1.241090000000000000e+06
1.241169000000000000e+06
1.241248000000000000e+06
1.241326000000000000e+06
1.241407000000000000e+06
1.241490000000000000e+06
1.241574000000000000e+06
1.241650000000000000e+06
1.241752000000000000e+06
1.241827000000000000e+06
1.241911000000000000e+06
1.241994000000000000e+06
1.242096000000000000e+06
1.242177000000000000e+06
1.242251000000000000e+06
1.242338000000000000e+06
1.242428000000000000e+06
1.242516000000000000e+06
1.242586000000000000e+06
1.242656000000000000e+06
1.242745000000000000e+06
1.242824000000000000e+06
1.242909000000000000e+06
1.242995000000000000e+06
1.243073000000000000e+06
1.243147000000000000e+06
1.243231000000000000e+06
1.243310000000000000e+06
1.243385000000000000e+06
1.243454000000000000e+06
1.243536000000000000e+06
1.243614000000000000e+06
1.243702000000000000e+06
1.243786000000000000e+06
1.243857000000000000e+06
1.243935000000000000e+06
1.244007000000000000e+06
1.244092000000000000e+06
1.244173000000000000e+06
1.244239000000000000e+06
1.244318000000000000e+06
1.244398000000000000e+06
1.244479000000000000e+06
1.244553000000000000e+06
1.244621000000000000e+06
1.244723000000000000e+06
1.244805000000000000e+06
1.244870000000000000e+06
1.244951000000000000e+06
1.245031000000000000e+06
1.245096000000000000e+06
1.245192000000000000e+06
1.245278000000000000e+06
1.245355000000000000e+06
1.245433000000000000e+06
1.245524000000000000e+06
1.245599000000000000e+06
1.245664000000000000e+06
1.245739000000000000e+06
1.245822000000000000e+06
1.245894000000000000e+06
1.245969000000000000e+06
1.246059000000000000e+06
1.246137000000000000e+06
1.246208000000000000e+06
1.246276000000000000e+06
1.246363000000000000e+06
1.246451000000000000e+06
1.246554000000000000e+06
1.246653000000000000e+06
1.246727000000000000e+06
1.246817000000000000e+06
1.246890000000000000e+06
1.246971000000000000e+06
1.247062000000000000e+06
1.247154000000000000e+06
1.247225000000000000e+06
1.247320000000000000e+06
1.247403000000000000e+06
1.247488000000000000e+06
1.247562000000000000e+06
1.247650000000000000e+06
1.247729000000000000e+06
1.247820000000000000e+06
1.247904000000000000e+06
1.247987000000000000e+06
1.248069000000000000e+06
1.248150000000000000e+06
1.248230000000000000e+06
1.248311000000000000e+06
1.248412000000000000e+06
1.248503000000000000e+06
1.248582000000000000e+06
1.248679000000000000e+06
1.248755000000000000e+06
1.248845000000000000e+06
1.248918000000000000e+06
1.248998000000000000e+06
1.249094000000000000e+06
1.249187000000000000e+06
1.249272000000000000e+06
1.249358000000000000e+06
1.249434000000000000e+06
1.249534000000000000e+06
1.249609000000000000e+06
1.249680000000000000e+06
1.249770000000000000e+06
1.249858000000000000e+06
1.249956000000000000e+06
1.250036000000000000e+06
1.250128000000000000e+06
1.250217000000000000e+06
1.250312000000000000e+06
1.250394000000000000e+06
1.250485000000000000e+06
1.250560000000000000e+06
1.250651000000000000e+06
1.250736000000000000e+06
1.250821000000000000e+06
1.250914000000000000e+06
1.251004000000000000e+06
1.251092000000000000e+06
1.251189000000000000e+06
1.251262000000000000e+06
1.251333000000000000e+06
1.251430000000000000e+06
1.251494000000000000e+06
1.251569000000000000e+06
1.251653000000000000e+06
1.251723000000000000e+06
1.251806000000000000e+06
1.251890000000000000e+06
1.251976000000000000e+06
1.252062000000000000e+06
1.252119000000000000e+06
1.252192000000000000e+06
1.252267000000000000e+06
1.252347000000000000e+06
1.252436000000000000e+06
1.252521000000000000e+06
1.252592000000000000e+06
1.252686000000000000e+06
1.252766000000000000e+06
1.252861000000000000e+06
1.252943000000000000e+06
1.253023000000000000e+06
1.253114000000000000e+06
1.253180000000000000e+06
1.253246000000000000e+06
1.253334000000000000e+06
1.253424000000000000e+06
1.253501000000000000e+06
1.253593000000000000e+06
1.253667000000000000e+06
1.253739000000000000e+06
1.253808000000000000e+06
1.253886000000000000e+06
1.253970000000000000e+06
1.254056000000000000e+06
1.254132000000000000e+06
1.254204000000000000e+06
1.254300000000000000e+06
1.254383000000000000e+06
1.254457000000000000e+06
1.254538000000000000e+06
1.254610000000000000e+06
1.254687000000000000e+06
1.254772000000000000e+06
1.254841000000000000e+06
1.254929000000000000e+06
1.255017000000000000e+06
1.255103000000000000e+06
1.255175000000000000e+06
1.255253000000000000e+06
1.255320000000000000e+06
1.255409000000000000e+06
1.255481000000000000e+06
1.255566000000000000e+06
1.255643000000000000e+06
1.255727000000000000e+06
1.255808000000000000e+06
1.255904000000000000e+06
1.255975000000000000e+06
1.256051000000000000e+06
1.256131000000000000e+06
1.256215000000000000e+06
1.256293000000000000e+06
1.256366000000000000e+06
1.256444000000000000e+06
1.256527000000000000e+06
1.256605000000000000e+06
1.256686000000000000e+06
1.256750000000000000e+06
1.256831000000000000e+06
1.256904000000000000e+06
1.256986000000000000e+06
1.257066000000000000e+06
1.257153000000000000e+06
1.257244000000000000e+06
1.257316000000000000e+06
1.257385000000000000e+06
1.257468000000000000e+06
1.257547000000000000e+06
1.257623000000000000e+06
1.257693000000000000e+06
1.257767000000000000e+06
1.257825000000000000e+06
1.257909000000000000e+06
1.257992000000000000e+06
1.258068000000000000e+06
1.258132000000000000e+06
1.258217000000000000e+06
1.258305000000000000e+06
1.258387000000000000e+06
1.258462000000000000e+06
1.258548000000000000e+06
1.258625000000000000e+06
1.258697000000000000e+06
1.258777000000000000e+06
1.258854000000000000e+06
1.258925000000000000e+06
1.258998000000000000e+06
1.259076000000000000e+06
1.259163000000000000e+06
1.259249000000000000e+06
1.259334000000000000e+06
1.259420000000000000e+06
1.259500000000000000e+06
1.259582000000000000e+06
1.259657000000000000e+06
1.259739000000000000e+06
1.259811000000000000e+06
1.259885000000000000e+06
1.259960000000000000e+06
1.260052000000000000e+06
1.260140000000000000e+06
1.260203000000000000e+06
1.260290000000000000e+06
1.260361000000000000e+06
1.260440000000000000e+06
1.260508000000000000e+06
1.260597000000000000e+06
1.260674000000000000e+06
1.260756000000000000e+06
1.260831000000000000e+06
1.260910000000000000e+06
1.260986000000000000e+06
1.261072000000000000e+06
1.261174000000000000e+06
1.261258000000000000e+06
1.261332000000000000e+06
1.261416000000000000e+06
1.261483000000000000e+06
1.261542000000000000e+06
1.261608000000000000e+06
1.261684000000000000e+06
1.261757000000000000e+06
1.261857000000000000e+06
1.261932000000000000e+06
1.262004000000000000e+06
1.262096000000000000e+06
1.262172000000000000e+06
1.262261000000000000e+06
1.262338000000000000e+06
1.262412000000000000e+06
1.262488000000000000e+06
1.262568000000000000e+06
1.262644000000000000e+06
1.262730000000000000e+06
1.262815000000000000e+06
1.262908000000000000e+06
1.262983000000000000e+06
1.263061000000000000e+06
1.263150000000000000e+06
1.263226000000000000e+06
1.263296000000000000e+06
1.263363000000000000e+06
1.263429000000000000e+06
1.263515000000000000e+06
1.263601000000000000e+06
1.263663000000000000e+06
1.263740000000000000e+06
1.263841000000000000e+06
1.263919000000000000e+06
1.264001000000000000e+06
1.264084000000000000e+06
1.264179000000000000e+06
1.264254000000000000e+06
1.264330000000000000e+06
1.264420000000000000e+06
1.264498000000000000e+06
1.264578000000000000e+06
1.264667000000000000e+06
1.264760000000000000e+06
1.264835000000000000e+06
1.264913000000000000e+06
1.264990000000000000e+06
1.265075000000000000e+06
1.265155000000000000e+06
1.265241000000000000e+06
1.265316000000000000e+06
1.265400000000000000e+06
1.265479000000000000e+06
1.265556000000000000e+06
1.265633000000000000e+06
1.265702000000000000e+06
1.265776000000000000e+06
1.265877000000000000e+06
1.265955000000000000e+06
1.266046000000000000e+06
1.266124000000000000e+06
1.266198000000000000e+06
1.266270000000000000e+06
1.266338000000000000e+06
1.266426000000000000e+06
1.266516000000000000e+06
1.266593000000000000e+06
1.266676000000000000e+06
1.266767000000000000e+06
1.266841000000000000e+06
1.266919000000000000e+06
1.267003000000000000e+06
1.267085000000000000e+06
1.267167000000000000e+06
1.267256000000000000e+06
1.267345000000000000e+06
1.267414000000000000e+06
1.267488000000000000e+06
1.267573000000000000e+06
1.267644000000000000e+06
1.267736000000000000e+06
1.267812000000000000e+06
1.267893000000000000e+06
1.267975000000000000e+06
1.268055000000000000e+06
1.268135000000000000e+06
1.268230000000000000e+06
1.268305000000000000e+06
1.268373000000000000e+06
1.268465000000000000e+06
1.268541000000000000e+06
1.268612000000000000e+06
1.268685000000000000e+06
1.268769000000000000e+06
1.268842000000000000e+06
1.268917000000000000e+06
1.269006000000000000e+06
1.269095000000000000e+06
1.269161000000000000e+06
1.269252000000000000e+06
1.269338000000000000e+06
1.269423000000000000e+06
1.269503000000000000e+06
1.269592000000000000e+06
1.269694000000000000e+06
1.269779000000000000e+06
1.269871000000000000e+06
1.269943000000000000e+06
1.270019000000000000e+06
1.270098000000000000e+06
1.270189000000000000e+06
1.270279000000000000e+06
1.270358000000000000e+06
1.270447000000000000e+06
1.270504000000000000e+06
1.270588000000000000e+06
1.270669000000000000e+06
1.270747000000000000e+06
1.270807000000000000e+06
1.270873000000000000e+06
1.270962000000000000e+06
1.271042000000000000e+06
1.271123000000000000e+06
1.271189000000000000e+06
1.271277000000000000e+06
1.271356000000000000e+06
1.271451000000000000e+06
1.271527000000000000e+06
1.271629000000000000e+06
1.271711000000000000e+06
1.271793000000000000e+06
1.271861000000000000e+06
1.271938000000000000e+06
1.272026000000000000e+06
1.272104000000000000e+06
1.272170000000000000e+06
1.272232000000000000e+06
1.272322000000000000e+06
1.272395000000000000e+06
1.272467000000000000e+06
1.272550000000000000e+06
1.272630000000000000e+06
1.272711000000000000e+06
1.272798000000000000e+06
1.272865000000000000e+06
1.272942000000000000e+06
1.273025000000000000e+06
1.273102000000000000e+06
1.273182000000000000e+06
1.273266000000000000e+06
1.273332000000000000e+06
1.273412000000000000e+06
1.273499000000000000e+06
1.273584000000000000e+06
1.273661000000000000e+06
1.273744000000000000e+06
1.273821000000000000e+06
1.273899000000000000e+06
1.273986000000000000e+06
1.274059000000000000e+06
1.274140000000000000e+06
1.274226000000000000e+06
1.274298000000000000e+06
1.274358000000000000e+06
1.274421000000000000e+06
1.274503000000000000e+06
1.274570000000000000e+06
1.274647000000000000e+06
1.274724000000000000e+06
1.274792000000000000e+06
1.274878000000000000e+06
1.274942000000000000e+06
1.275016000000000000e+06
1.275086000000000000e+06
1.275161000000000000e+06
1.275243000000000000e+06
1.275317000000000000e+06
1.275391000000000000e+06
1.275471000000000000e+06
1.275539000000000000e+06
1.275622000000000000e+06
1.275682000000000000e+06
1.275752000000000000e+06
1.275826000000000000e+06
1.275897000000000000e+06
1.275983000000000000e+06
1.276078000000000000e+06
1.276147000000000000e+06
1.276224000000000000e+06
1.276299000000000000e+06
1.276378000000000000e+06
1.276450000000000000e+06
1.276534000000000000e+06
1.276613000000000000e+06
1.276698000000000000e+06
1.276773000000000000e+06
1.276852000000000000e+06
1.276917000000000000e+06
1.277004000000000000e+06
1.277070000000000000e+06
1.277143000000000000e+06
1.277226000000000000e+06
1.277301000000000000e+06
1.277381000000000000e+06
1.277463000000000000e+06
1.277530000000000000e+06
1.277610000000000000e+06
1.277684000000000000e+06
1.277760000000000000e+06
1.277842000000000000e+06
1.277936000000000000e+06
1.278014000000000000e+06
1.278087000000000000e+06
1.278164000000000000e+06
1.278237000000000000e+06
1.278313000000000000e+06
1.278379000000000000e+06
1.278462000000000000e+06
1.278541000000000000e+06
1.278607000000000000e+06
1.278689000000000000e+06
1.278777000000000000e+06
1.278849000000000000e+06
1.278937000000000000e+06
1.279012000000000000e+06
1.279100000000000000e+06
1.279175000000000000e+06
1.279241000000000000e+06
1.279324000000000000e+06
1.279406000000000000e+06
1.279504000000000000e+06
1.279578000000000000e+06
1.279664000000000000e+06
1.279742000000000000e+06
1.279829000000000000e+06
1.279914000000000000e+06
1.280003000000000000e+06
1.280074000000000000e+06
1.280141000000000000e+06
1.280202000000000000e+06
1.280274000000000000e+06
1.280356000000000000e+06
1.280438000000000000e+06
1.280526000000000000e+06
1.280600000000000000e+06
1.280681000000000000e+06
1.280752000000000000e+06
1.280831000000000000e+06
1.280915000000000000e+06
1.280994000000000000e+06
1.281079000000000000e+06
1.281169000000000000e+06
1.281258000000000000e+06
1.281343000000000000e+06
1.281438000000000000e+06
1.281517000000000000e+06
1.281583000000000000e+06
1.281652000000000000e+06
1.281722000000000000e+06
1.281808000000000000e+06
1.281884000000000000e+06
1.281959000000000000e+06
1.282022000000000000e+06
1.282103000000000000e+06
1.282177000000000000e+06
1.282252000000000000e+06
1.282320000000000000e+06
1.282393000000000000e+06
1.282473000000000000e+06
1.282565000000000000e+06
1.282629000000000000e+06
1.282713000000000000e+06
1.282788000000000000e+06
1.282870000000000000e+06
1.282936000000000000e+06
1.283006000000000000e+06
1.283075000000000000e+06
1.283155000000000000e+06
1.283223000000000000e+06
1.283281000000000000e+06
1.283345000000000000e+06
1.283433000000000000e+06
1.283515000000000000e+06
1.283580000000000000e+06
1.283667000000000000e+06
1.283746000000000000e+06
1.283836000000000000e+06
1.283915000000000000e+06
1.284004000000000000e+06
1.284066000000000000e+06
1.284148000000000000e+06
1.284231000000000000e+06
1.284315000000000000e+06
1.284401000000000000e+06
1.284475000000000000e+06
1.284549000000000000e+06
1.284628000000000000e+06
1.284699000000000000e+06
1.284777000000000000e+06
1.284841000000000000e+06
1.284905000000000000e+06
1.284989000000000000e+06
1.285069000000000000e+06
1.285148000000000000e+06
1.285233000000000000e+06
1.285297000000000000e+06
1.285356000000000000e+06
1.285449000000000000e+06
1.285537000000000000e+06
1.285619000000000000e+06
1.285698000000000000e+06
1.285772000000000000e+06
1.285838000000000000e+06
1.285929000000000000e+06
1.286002000000000000e+06
1.286088000000000000e+06
1.286163000000000000e+06
1.286234000000000000e+06
1.286317000000000000e+06
1.286394000000000000e+06
1.286487000000000000e+06
1.286550000000000000e+06
1.286612000000000000e+06
1.286686000000000000e+06
1.286762000000000000e+06
1.286833000000000000e+06
1.286903000000000000e+06
1.286982000000000000e+06
1.287078000000000000e+06
1.287156000000000000e+06
1.287239000000000000e+06
1.287308000000000000e+06
1.287392000000000000e+06
1.287484000000000000e+06
1.287543000000000000e+06
1.287628000000000000e+06
1.287703000000000000e+06
1.287766000000000000e+06
1.287835000000000000e+06
1.287910000000000000e+06
1.287986000000000000e+06
1.288063000000000000e+06
1.288133000000000000e+06
1.288223000000000000e+06
1.288297000000000000e+06
1.288366000000000000e+06
1.288455000000000000e+06
1.288528000000000000e+06
1.288608000000000000e+06
1.288670000000000000e+06
1.288738000000000000e+06
1.288810000000000000e+06
1.288887000000000000e+06
1.288957000000000000e+06
1.289043000000000000e+06
1.289133000000000000e+06
1.289199000000000000e+06
1.289279000000000000e+06
1.289349000000000000e+06
1.289434000000000000e+06
1.289519000000000000e+06
1.289605000000000000e+06
1.289674000000000000e+06
1.289742000000000000e+06
1.289814000000000000e+06
1.289889000000000000e+06
1.289967000000000000e+06
1.290039000000000000e+06
1.290128000000000000e+06
1.290209000000000000e+06
1.290283000000000000e+06
1.290353000000000000e+06
1.290426000000000000e+06
1.290498000000000000e+06
1.290573000000000000e+06
1.290656000000000000e+06
1.290721000000000000e+06
1.290788000000000000e+06
1.290877000000000000e+06
1.290947000000000000e+06
1.291022000000000000e+06
1.291112000000000000e+06
1.291199000000000000e+06
1.291275000000000000e+06
1.291352000000000000e+06
1.291432000000000000e+06
1.291502000000000000e+06
1.291573000000000000e+06
1.291636000000000000e+06
1.291713000000000000e+06
1.291792000000000000e+06
1.291855000000000000e+06
1.291929000000000000e+06
1.292002000000000000e+06
1.292077000000000000e+06
1.292143000000000000e+06
1.292226000000000000e+06
1.292290000000000000e+06
1.292360000000000000e+06
1.292453000000000000e+06
1.292514000000000000e+06
1.292595000000000000e+06
1.292678000000000000e+06
1.292755000000000000e+06
1.292834000000000000e+06
1.292901000000000000e+06
1.292979000000000000e+06
1.293053000000000000e+06
1.293126000000000000e+06
1.293201000000000000e+06
1.293270000000000000e+06
1.293346000000000000e+06
1.293413000000000000e+06
1.293485000000000000e+06
1.293546000000000000e+06
1.293613000000000000e+06
1.293706000000000000e+06
1.293777000000000000e+06
1.293852000000000000e+06
1.293919000000000000e+06
1.294000000000000000e+06
1.294086000000000000e+06
1.294172000000000000e+06
1.294254000000000000e+06
1.294324000000000000e+06
1.294400000000000000e+06
1.294468000000000000e+06
1.294547000000000000e+06
1.294621000000000000e+06
1.294698000000000000e+06
1.294769000000000000e+06
1.294831000000000000e+06
1.294899000000000000e+06
1.294971000000000000e+06
1.295048000000000000e+06
1.295111000000000000e+06
1.295195000000000000e+06
1.295266000000000000e+06
1.295356000000000000e+06
1.295438000000000000e+06
1.295504000000000000e+06
1.295576000000000000e+06
1.295638000000000000e+06
1.295723000000000000e+06
1.295805000000000000e+06
1.295869000000000000e+06
1.295940000000000000e+06
1.296006000000000000e+06
1.296089000000000000e+06
1.296174000000000000e+06
1.296243000000000000e+06
1.296325000000000000e+06
1.296413000000000000e+06
1.296497000000000000e+06
1.296558000000000000e+06
1.296648000000000000e+06
1.296721000000000000e+06
1.296790000000000000e+06
1.296871000000000000e+06
1.296937000000000000e+06
1.297008000000000000e+06
1.297089000000000000e+06
1.297164000000000000e+06
1.297237000000000000e+06
1.297310000000000000e+06
1.297393000000000000e+06
1.297468000000000000e+06
1.297535000000000000e+06
1.297605000000000000e+06
1.297672000000000000e+06
1.297730000000000000e+06
1.297804000000000000e+06
1.297879000000000000e+06
1.297960000000000000e+06
1.298044000000000000e+06
1.298114000000000000e+06
1.298194000000000000e+06
1.298274000000000000e+06
1.298336000000000000e+06
1.298420000000000000e+06
1.298503000000000000e+06
1.298588000000000000e+06
1.298652000000000000e+06
1.298733000000000000e+06
1.298804000000000000e+06
1.298876000000000000e+06
1.298960000000000000e+06
1.299035000000000000e+06
1.299101000000000000e+06
1.299179000000000000e+06
1.299262000000000000e+06
1.299339000000000000e+06
1.299407000000000000e+06
1.299483000000000000e+06
1.299557000000000000e+06
1.299628000000000000e+06
1.299711000000000000e+06
1.299779000000000000e+06
1.299848000000000000e+06
1.299920000000000000e+06
1.299987000000000000e+06
1.300067000000000000e+06
1.300150000000000000e+06
1.300214000000000000e+06
1.300281000000000000e+06
1.300353000000000000e+06
1.300445000000000000e+06
1.300519000000000000e+06
1.300587000000000000e+06
1.300656000000000000e+06
1.300737000000000000e+06
1.300818000000000000e+06
1.300888000000000000e+06
1.300955000000000000e+06
1.301033000000000000e+06
1.301100000000000000e+06
1.301170000000000000e+06
1.301231000000000000e+06
1.301318000000000000e+06
1.301383000000000000e+06
1.301472000000000000e+06
1.301538000000000000e+06
1.301621000000000000e+06
1.301717000000000000e+06
1.301776000000000000e+06
1.301840000000000000e+06
1.301921000000000000e+06
1.301982000000000000e+06
1.302046000000000000e+06
1.302105000000000000e+06
1.302177000000000000e+06
1.302254000000000000e+06
1.302334000000000000e+06
1.302402000000000000e+06
1.302489000000000000e+06
1.302559000000000000e+06
1.302636000000000000e+06
1.302707000000000000e+06
1.302792000000000000e+06
1.302868000000000000e+06
1.302939000000000000e+06
1.303001000000000000e+06
1.303097000000000000e+06
1.303165000000000000e+06
1.303242000000000000e+06
1.303328000000000000e+06
1.303415000000000000e+06
1.303491000000000000e+06
1.303553000000000000e+06
1.303613000000000000e+06
1.303675000000000000e+06
1.303748000000000000e+06
1.303824000000000000e+06
1.303894000000000000e+06
1.303959000000000000e+06
1.304038000000000000e+06
1.304120000000000000e+06
1.304192000000000000e+06
1.304264000000000000e+06
1.304339000000000000e+06
1.304406000000000000e+06
1.304485000000000000e+06
1.304547000000000000e+06
1.304615000000000000e+06
1.304689000000000000e+06
1.304762000000000000e+06
1.304845000000000000e+06
1.304927000000000000e+06
1.304992000000000000e+06
1.305075000000000000e+06
1.305151000000000000e+06
1.305234000000000000e+06
1.305296000000000000e+06
1.305361000000000000e+06
1.305415000000000000e+06
1.305491000000000000e+06
1.305574000000000000e+06
1.305640000000000000e+06
1.305721000000000000e+06
1.305784000000000000e+06
1.305865000000000000e+06
1.305942000000000000e+06
1.306003000000000000e+06
1.306087000000000000e+06
1.306165000000000000e+06
1.306231000000000000e+06
1.306306000000000000e+06
1.306393000000000000e+06
1.306465000000000000e+06
1.306551000000000000e+06
1.306613000000000000e+06
1.306690000000000000e+06
1.306754000000000000e+06
1.306832000000000000e+06
1.306907000000000000e+06
1.306989000000000000e+06
1.307056000000000000e+06
1.307134000000000000e+06
1.307190000000000000e+06
1.307265000000000000e+06
1.307338000000000000e+06
1.307424000000000000e+06
1.307485000000000000e+06
1.307566000000000000e+06
1.307641000000000000e+06
1.307720000000000000e+06
1.307790000000000000e+06
1.307858000000000000e+06
1.307932000000000000e+06
1.307991000000000000e+06
1.308063000000000000e+06
1.308124000000000000e+06
1.308189000000000000e+06
1.308268000000000000e+06
1.308347000000000000e+06
1.308432000000000000e+06
1.308504000000000000e+06
1.308591000000000000e+06
1.308665000000000000e+06
1.308737000000000000e+06
1.308820000000000000e+06
1.308893000000000000e+06
1.308971000000000000e+06
1.309054000000000000e+06
1.309132000000000000e+06
1.309219000000000000e+06
1.309290000000000000e+06
1.309366000000000000e+06
1.309429000000000000e+06
1.309508000000000000e+06
1.309575000000000000e+06
1.309659000000000000e+06
1.309743000000000000e+06
1.309827000000000000e+06
1.309913000000000000e+06
1.309990000000000000e+06
1.310064000000000000e+06
1.310139000000000000e+06
1.310216000000000000e+06
1.310274000000000000e+06
1.310351000000000000e+06
1.310429000000000000e+06
1.310505000000000000e+06
1.310590000000000000e+06
1.310664000000000000e+06
1.310737000000000000e+06
1.310798000000000000e+06
1.310863000000000000e+06
1.310942000000000000e+06
1.311021000000000000e+06
1.311080000000000000e+06
1.311160000000000000e+06
1.311236000000000000e+06
1.311302000000000000e+06
1.311367000000000000e+06
1.311442000000000000e+06
1.311504000000000000e+06
1.311573000000000000e+06
1.311656000000000000e+06
1.311731000000000000e+06
1.311809000000000000e+06
1.311888000000000000e+06
1.311962000000000000e+06
1.312024000000000000e+06
1.312091000000000000e+06
1.312150000000000000e+06
1.312228000000000000e+06
1.312298000000000000e+06
1.312368000000000000e+06
1.312454000000000000e+06
1.312525000000000000e+06
1.312593000000000000e+06
1.312668000000000000e+06
1.312750000000000000e+06
1.312825000000000000e+06
1.312918000000000000e+06
1.312984000000000000e+06
1.313076000000000000e+06
1.313148000000000000e+06
1.313225000000000000e+06
1.313320000000000000e+06
1.313388000000000000e+06
1.313456000000000000e+06
1.313534000000000000e+06
1.313596000000000000e+06
1.313668000000000000e+06
1.313735000000000000e+06
1.313804000000000000e+06
1.313891000000000000e+06
1.313965000000000000e+06
1.314041000000000000e+06
1.314116000000000000e+06
1.314186000000000000e+06
1.314259000000000000e+06
1.314337000000000000e+06
1.314419000000000000e+06
1.314491000000000000e+06
1.314563000000000000e+06
1.314624000000000000e+06
1.314703000000000000e+06
1.314788000000000000e+06
1.314869000000000000e+06
1.314948000000000000e+06
1.315026000000000000e+06
1.315092000000000000e+06
1.315166000000000000e+06
1.315232000000000000e+06
1.315299000000000000e+06
1.315380000000000000e+06
1.315448000000000000e+06
1.315514000000000000e+06
1.315590000000000000e+06
1.315665000000000000e+06
1.315736000000000000e+06
1.315821000000000000e+06
1.315901000000000000e+06
1.315972000000000000e+06
1.316047000000000000e+06
1.316128000000000000e+06
1.316188000000000000e+06
1.316246000000000000e+06
1.316318000000000000e+06
1.316385000000000000e+06
1.316476000000000000e+06
1.316533000000000000e+06
1.316606000000000000e+06
1.316689000000000000e+06
1.316769000000000000e+06
1.316852000000000000e+06
1.316933000000000000e+06
1.317005000000000000e+06
1.317066000000000000e+06
1.317147000000000000e+06
1.317226000000000000e+06
1.317294000000000000e+06
1.317363000000000000e+06
1.317423000000000000e+06
1.317493000000000000e+06
1.317566000000000000e+06
1.317645000000000000e+06
1.317714000000000000e+06
1.317778000000000000e+06
1.317863000000000000e+06
1.317925000000000000e+06
1.318001000000000000e+06
1.318073000000000000e+06
1.318148000000000000e+06
1.318215000000000000e+06
1.318298000000000000e+06
1.318379000000000000e+06
1.318447000000000000e+06
1.318520000000000000e+06
1.318585000000000000e+06
1.318659000000000000e+06
1.318735000000000000e+06
1.318800000000000000e+06
1.318872000000000000e+06
1.318951000000000000e+06
1.319039000000000000e+06
1.319099000000000000e+06
1.319186000000000000e+06
1.319259000000000000e+06
1.319333000000000000e+06
1.319394000000000000e+06
1.319457000000000000e+06
1.319534000000000000e+06
1.319612000000000000e+06
1.319676000000000000e+06
1.319740000000000000e+06
1.319822000000000000e+06
1.319901000000000000e+06
1.319966000000000000e+06
1.320040000000000000e+06
1.320108000000000000e+06
1.320172000000000000e+06
1.320240000000000000e+06
1.320305000000000000e+06
1.320380000000000000e+06
1.320445000000000000e+06
1.320518000000000000e+06
1.320588000000000000e+06
1.320669000000000000e+06
1.320745000000000000e+06
1.320822000000000000e+06
1.320884000000000000e+06
1.320948000000000000e+06
1.321014000000000000e+06
1.321071000000000000e+06
1.321139000000000000e+06
1.321218000000000000e+06
1.321292000000000000e+06
1.321362000000000000e+06
1.321431000000000000e+06
1.321499000000000000e+06
1.321569000000000000e+06
1.321634000000000000e+06
1.321723000000000000e+06
1.321783000000000000e+06
1.321857000000000000e+06
1.321928000000000000e+06
1.321989000000000000e+06
1.322068000000000000e+06
1.322143000000000000e+06
1.322231000000000000e+06
1.322285000000000000e+06
1.322340000000000000e+06
1.322414000000000000e+06
1.322488000000000000e+06
1.322561000000000000e+06
1.322617000000000000e+06
1.322692000000000000e+06
1.322768000000000000e+06
1.322830000000000000e+06
1.322888000000000000e+06
1.322961000000000000e+06
1.323031000000000000e+06
1.323109000000000000e+06
1.323178000000000000e+06
1.323243000000000000e+06
1.323316000000000000e+06
1.323390000000000000e+06
1.323445000000000000e+06
1.323518000000000000e+06
1.323590000000000000e+06
1.323667000000000000e+06
1.323726000000000000e+06
1.323791000000000000e+06
1.323852000000000000e+06
1.323928000000000000e+06
1.323996000000000000e+06
1.324074000000000000e+06
1.324145000000000000e+06
1.324214000000000000e+06
1.324302000000000000e+06
1.324370000000000000e+06
1.324438000000000000e+06
1.324504000000000000e+06
1.324561000000000000e+06
1.324648000000000000e+06
1.324725000000000000e+06
1.324797000000000000e+06
1.324877000000000000e+06
1.324939000000000000e+06
1.325017000000000000e+06
1.325089000000000000e+06
1.325170000000000000e+06
1.325246000000000000e+06
1.325305000000000000e+06
1.325372000000000000e+06
1.325437000000000000e+06
1.325506000000000000e+06
1.325575000000000000e+06
1.325648000000000000e+06
1.325714000000000000e+06
1.325766000000000000e+06
1.325833000000000000e+06
1.325920000000000000e+06
1.326003000000000000e+06
1.326083000000000000e+06
1.326157000000000000e+06
1.326224000000000000e+06
1.326296000000000000e+06
1.326372000000000000e+06
1.326449000000000000e+06
1.326529000000000000e+06
1.326603000000000000e+06
1.326686000000000000e+06
1.326760000000000000e+06
1.326829000000000000e+06
1.326903000000000000e+06
1.326959000000000000e+06
1.327034000000000000e+06
1.327109000000000000e+06
1.327173000000000000e+06
1.327239000000000000e+06
1.327320000000000000e+06
1.327397000000000000e+06
1.327457000000000000e+06
1.327531000000000000e+06
1.327614000000000000e+06
1.327680000000000000e+06
1.327750000000000000e+06
1.327829000000000000e+06
1.327900000000000000e+06
1.327977000000000000e+06
1.328046000000000000e+06
1.328123000000000000e+06
1.328199000000000000e+06
1.328287000000000000e+06
1.328361000000000000e+06
1.328435000000000000e+06
1.328500000000000000e+06
1.328566000000000000e+06
1.328636000000000000e+06
1.328700000000000000e+06
1.328792000000000000e+06
1.328850000000000000e+06
1.328937000000000000e+06
1.329002000000000000e+06
