# Supplementary material for: Scaled Process Priors for Bayesian Nonparametric Estimation of the Unseen Genetic Variation
Source: J Am Stat Assoc. 2022 Sep 29;119(545):320–31. doi: 10.1080/01621459.2022.2115918 (PMC11073059; doi:10.1080/01621459.2022.2115918)
Supplement: Supplemental Material [file UASA_A_2115918_SM5205.zip › supplementary_files/ScaledProcesses/gnomAD/data/afr/cts/all]

0.000000000000000000e+00
4.693300000000000000e+04
7.208600000000000000e+04
8.982100000000000000e+04
1.038200000000000000e+05
1.156690000000000000e+05
1.259810000000000000e+05
1.350200000000000000e+05
1.432180000000000000e+05
1.508030000000000000e+05
1.578880000000000000e+05
1.643610000000000000e+05
1.704330000000000000e+05
1.762100000000000000e+05
1.815640000000000000e+05
1.867210000000000000e+05
1.914920000000000000e+05
1.961280000000000000e+05
2.004790000000000000e+05
2.046810000000000000e+05
2.088250000000000000e+05
2.127480000000000000e+05
2.165520000000000000e+05
2.201960000000000000e+05
2.237220000000000000e+05
2.270910000000000000e+05
2.304050000000000000e+05
2.337170000000000000e+05
2.369190000000000000e+05
2.399630000000000000e+05
2.429200000000000000e+05
2.459900000000000000e+05
2.489180000000000000e+05
2.517410000000000000e+05
2.544440000000000000e+05
2.571210000000000000e+05
2.596850000000000000e+05
2.622780000000000000e+05
2.648190000000000000e+05
2.673620000000000000e+05
2.697760000000000000e+05
2.722030000000000000e+05
2.746530000000000000e+05
2.770010000000000000e+05
2.793390000000000000e+05
2.816210000000000000e+05
2.838350000000000000e+05
2.860350000000000000e+05
2.881600000000000000e+05
2.902560000000000000e+05
2.922820000000000000e+05
2.943820000000000000e+05
2.964550000000000000e+05
2.983880000000000000e+05
3.003570000000000000e+05
3.023000000000000000e+05
3.041450000000000000e+05
3.060890000000000000e+05
3.079180000000000000e+05
3.098240000000000000e+05
3.117120000000000000e+05
3.136410000000000000e+05
3.153770000000000000e+05
3.171210000000000000e+05
3.189030000000000000e+05
3.206210000000000000e+05
3.223550000000000000e+05
3.240180000000000000e+05
3.256510000000000000e+05
3.273460000000000000e+05
3.289950000000000000e+05
3.306040000000000000e+05
3.322300000000000000e+05
3.338460000000000000e+05
3.354330000000000000e+05
3.370090000000000000e+05
3.385720000000000000e+05
3.401050000000000000e+05
3.416550000000000000e+05
3.431620000000000000e+05
3.446480000000000000e+05
3.460660000000000000e+05
3.475180000000000000e+05
3.489750000000000000e+05
3.504510000000000000e+05
3.519190000000000000e+05
3.533570000000000000e+05
3.547190000000000000e+05
3.561370000000000000e+05
3.575390000000000000e+05
3.589070000000000000e+05
3.603540000000000000e+05
3.616210000000000000e+05
3.629610000000000000e+05
3.643030000000000000e+05
3.656600000000000000e+05
3.669620000000000000e+05
3.682630000000000000e+05
3.695980000000000000e+05
3.709350000000000000e+05
3.722180000000000000e+05
3.734910000000000000e+05
3.747050000000000000e+05
3.759430000000000000e+05
3.771680000000000000e+05
3.784450000000000000e+05
3.797250000000000000e+05
3.809450000000000000e+05
3.821950000000000000e+05
3.834140000000000000e+05
3.845660000000000000e+05
3.857670000000000000e+05
3.869740000000000000e+05
3.881970000000000000e+05
3.893730000000000000e+05
3.905150000000000000e+05
3.917200000000000000e+05
3.928940000000000000e+05
3.940610000000000000e+05
3.952090000000000000e+05
3.963330000000000000e+05
3.974090000000000000e+05
3.985400000000000000e+05
3.996520000000000000e+05
4.007510000000000000e+05
4.018440000000000000e+05
4.029300000000000000e+05
4.040410000000000000e+05
4.051290000000000000e+05
4.062270000000000000e+05
4.072740000000000000e+05
4.083300000000000000e+05
4.093760000000000000e+05
4.104560000000000000e+05
4.115360000000000000e+05
4.125560000000000000e+05
4.135670000000000000e+05
4.145960000000000000e+05
4.156530000000000000e+05
4.166540000000000000e+05
4.176500000000000000e+05
4.187070000000000000e+05
4.197440000000000000e+05
4.207840000000000000e+05
4.217400000000000000e+05
4.227820000000000000e+05
4.238480000000000000e+05
4.248510000000000000e+05
4.258100000000000000e+05
4.268560000000000000e+05
4.278060000000000000e+05
4.287830000000000000e+05
4.297490000000000000e+05
4.307760000000000000e+05
4.317760000000000000e+05
4.327180000000000000e+05
4.336540000000000000e+05
4.346050000000000000e+05
4.355580000000000000e+05
4.365100000000000000e+05
4.374390000000000000e+05
4.383530000000000000e+05
4.392910000000000000e+05
4.402330000000000000e+05
4.410790000000000000e+05
4.419880000000000000e+05
4.428710000000000000e+05
4.437480000000000000e+05
4.446780000000000000e+05
4.455760000000000000e+05
4.465340000000000000e+05
4.474830000000000000e+05
4.483790000000000000e+05
4.492840000000000000e+05
4.501940000000000000e+05
4.510840000000000000e+05
4.520040000000000000e+05
4.528950000000000000e+05
4.537790000000000000e+05
4.546120000000000000e+05
4.555340000000000000e+05
4.563950000000000000e+05
4.572710000000000000e+05
4.581370000000000000e+05
4.590110000000000000e+05
4.598800000000000000e+05
4.607660000000000000e+05
4.616280000000000000e+05
4.625300000000000000e+05
4.633350000000000000e+05
4.641450000000000000e+05
4.649580000000000000e+05
4.658200000000000000e+05
4.666620000000000000e+05
4.675090000000000000e+05
4.683100000000000000e+05
4.691430000000000000e+05
4.699830000000000000e+05
4.707830000000000000e+05
4.715710000000000000e+05
4.724170000000000000e+05
4.732540000000000000e+05
4.741120000000000000e+05
4.749320000000000000e+05
4.757590000000000000e+05
4.765440000000000000e+05
4.773310000000000000e+05
4.781060000000000000e+05
4.788610000000000000e+05
4.796510000000000000e+05
4.804560000000000000e+05
4.812090000000000000e+05
4.820440000000000000e+05
4.828530000000000000e+05
4.836360000000000000e+05
4.844200000000000000e+05
4.852350000000000000e+05
4.859690000000000000e+05
4.867830000000000000e+05
4.875630000000000000e+05
4.883780000000000000e+05
4.891930000000000000e+05
4.899330000000000000e+05
4.906780000000000000e+05
4.914350000000000000e+05
4.921880000000000000e+05
4.929640000000000000e+05
4.936860000000000000e+05
4.944920000000000000e+05
4.952530000000000000e+05
4.960010000000000000e+05
4.968020000000000000e+05
4.975340000000000000e+05
4.982870000000000000e+05
4.990270000000000000e+05
4.997720000000000000e+05
5.005160000000000000e+05
5.012100000000000000e+05
5.019730000000000000e+05
5.026720000000000000e+05
5.034230000000000000e+05
5.041920000000000000e+05
5.049570000000000000e+05
5.056800000000000000e+05
5.064130000000000000e+05
5.071030000000000000e+05
5.077990000000000000e+05
5.085020000000000000e+05
5.092130000000000000e+05
5.099380000000000000e+05
5.106420000000000000e+05
5.113750000000000000e+05
5.120870000000000000e+05
5.128340000000000000e+05
5.135400000000000000e+05
5.142280000000000000e+05
5.149240000000000000e+05
5.156140000000000000e+05
5.163160000000000000e+05
5.170830000000000000e+05
5.178070000000000000e+05
5.184750000000000000e+05
5.191070000000000000e+05
5.197950000000000000e+05
5.204950000000000000e+05
5.211600000000000000e+05
5.218830000000000000e+05
5.226230000000000000e+05
5.233040000000000000e+05
5.239970000000000000e+05
5.246970000000000000e+05
5.253860000000000000e+05
5.261070000000000000e+05
5.267640000000000000e+05
5.274640000000000000e+05
5.280840000000000000e+05
5.287490000000000000e+05
5.293780000000000000e+05
5.300270000000000000e+05
5.307190000000000000e+05
5.313820000000000000e+05
5.320550000000000000e+05
5.327070000000000000e+05
5.333440000000000000e+05
5.340100000000000000e+05
5.346550000000000000e+05
5.353070000000000000e+05
5.359540000000000000e+05
5.365750000000000000e+05
5.372330000000000000e+05
5.379430000000000000e+05
5.386100000000000000e+05
5.392810000000000000e+05
5.399060000000000000e+05
5.405670000000000000e+05
5.412260000000000000e+05
5.418750000000000000e+05
5.425690000000000000e+05
5.431930000000000000e+05
5.438470000000000000e+05
5.445080000000000000e+05
5.451310000000000000e+05
5.457820000000000000e+05
5.464410000000000000e+05
5.471050000000000000e+05
5.477550000000000000e+05
5.484170000000000000e+05
5.490900000000000000e+05
5.497430000000000000e+05
5.503970000000000000e+05
5.510590000000000000e+05
5.517110000000000000e+05
5.523420000000000000e+05
5.530080000000000000e+05
5.535990000000000000e+05
5.542450000000000000e+05
5.548980000000000000e+05
5.555260000000000000e+05
5.561120000000000000e+05
5.567600000000000000e+05
5.573630000000000000e+05
5.579630000000000000e+05
5.585970000000000000e+05
5.592380000000000000e+05
5.598240000000000000e+05
5.603920000000000000e+05
5.610200000000000000e+05
5.616290000000000000e+05
5.622150000000000000e+05
5.628070000000000000e+05
5.634290000000000000e+05
5.639600000000000000e+05
5.645530000000000000e+05
5.651480000000000000e+05
5.657540000000000000e+05
5.663800000000000000e+05
5.669990000000000000e+05
5.675800000000000000e+05
5.681850000000000000e+05
5.688020000000000000e+05
5.693600000000000000e+05
5.699540000000000000e+05
5.705930000000000000e+05
5.711960000000000000e+05
5.718370000000000000e+05
5.724290000000000000e+05
5.730150000000000000e+05
5.736090000000000000e+05
5.741690000000000000e+05
5.747690000000000000e+05
5.753220000000000000e+05
5.758790000000000000e+05
5.764690000000000000e+05
5.770230000000000000e+05
5.776520000000000000e+05
5.782460000000000000e+05
5.788110000000000000e+05
5.793640000000000000e+05
5.799140000000000000e+05
5.805370000000000000e+05
5.811350000000000000e+05
5.817510000000000000e+05
5.823370000000000000e+05
5.828950000000000000e+05
5.834800000000000000e+05
5.840780000000000000e+05
5.846710000000000000e+05
5.852400000000000000e+05
5.858460000000000000e+05
5.863740000000000000e+05
5.869650000000000000e+05
5.875370000000000000e+05
5.881790000000000000e+05
5.887350000000000000e+05
5.892920000000000000e+05
5.898610000000000000e+05
5.904180000000000000e+05
5.909730000000000000e+05
5.915480000000000000e+05
5.921060000000000000e+05
5.926710000000000000e+05
5.932240000000000000e+05
5.938200000000000000e+05
5.943760000000000000e+05
5.949120000000000000e+05
5.954710000000000000e+05
5.960090000000000000e+05
5.965490000000000000e+05
5.970970000000000000e+05
5.976640000000000000e+05
5.982010000000000000e+05
5.987820000000000000e+05
5.993390000000000000e+05
5.999120000000000000e+05
6.004690000000000000e+05
6.010070000000000000e+05
6.015500000000000000e+05
6.020910000000000000e+05
6.026480000000000000e+05
6.031600000000000000e+05
6.037020000000000000e+05
6.042630000000000000e+05
6.048180000000000000e+05
6.053290000000000000e+05
6.058710000000000000e+05
6.064090000000000000e+05
6.069700000000000000e+05
6.074990000000000000e+05
6.080660000000000000e+05
6.086090000000000000e+05
6.091540000000000000e+05
6.097060000000000000e+05
6.102510000000000000e+05
6.108180000000000000e+05
6.113950000000000000e+05
6.119360000000000000e+05
6.125020000000000000e+05
6.130460000000000000e+05
6.136030000000000000e+05
6.141150000000000000e+05
6.146430000000000000e+05
6.151950000000000000e+05
6.157320000000000000e+05
6.162930000000000000e+05
6.168360000000000000e+05
6.173340000000000000e+05
6.178760000000000000e+05
6.184170000000000000e+05
6.189490000000000000e+05
6.195050000000000000e+05
6.200550000000000000e+05
6.205880000000000000e+05
6.211150000000000000e+05
6.216560000000000000e+05
6.221650000000000000e+05
6.226880000000000000e+05
6.231980000000000000e+05
6.237190000000000000e+05
6.242550000000000000e+05
6.247670000000000000e+05
6.252540000000000000e+05
6.257880000000000000e+05
6.263040000000000000e+05
6.268370000000000000e+05
6.273360000000000000e+05
6.278830000000000000e+05
6.283920000000000000e+05
6.289370000000000000e+05
6.294480000000000000e+05
6.299510000000000000e+05
6.304790000000000000e+05
6.309850000000000000e+05
6.315140000000000000e+05
6.320500000000000000e+05
6.325870000000000000e+05
6.330760000000000000e+05
6.335810000000000000e+05
6.340630000000000000e+05
6.345850000000000000e+05
6.350850000000000000e+05
6.355650000000000000e+05
6.360940000000000000e+05
6.366130000000000000e+05
6.371140000000000000e+05
6.376020000000000000e+05
6.381070000000000000e+05
6.386160000000000000e+05
6.391550000000000000e+05
6.396640000000000000e+05
6.401720000000000000e+05
6.406680000000000000e+05
6.411780000000000000e+05
6.416760000000000000e+05
6.421350000000000000e+05
6.426180000000000000e+05
6.431130000000000000e+05
6.435830000000000000e+05
6.441120000000000000e+05
6.446010000000000000e+05
6.451130000000000000e+05
6.456390000000000000e+05
6.461330000000000000e+05
6.466740000000000000e+05
6.471560000000000000e+05
6.476580000000000000e+05
6.481550000000000000e+05
6.486690000000000000e+05
6.491560000000000000e+05
6.496270000000000000e+05
6.500780000000000000e+05
6.505550000000000000e+05
6.510210000000000000e+05
6.515220000000000000e+05
6.520430000000000000e+05
6.525200000000000000e+05
6.529940000000000000e+05
6.534830000000000000e+05
6.539640000000000000e+05
6.543900000000000000e+05
6.548610000000000000e+05
6.553190000000000000e+05
6.557570000000000000e+05
6.562400000000000000e+05
6.567250000000000000e+05
6.571870000000000000e+05
6.576860000000000000e+05
6.581870000000000000e+05
6.587300000000000000e+05
6.592110000000000000e+05
6.596780000000000000e+05
6.601460000000000000e+05
6.606240000000000000e+05
6.610760000000000000e+05
6.615680000000000000e+05
6.620440000000000000e+05
6.625080000000000000e+05
6.629660000000000000e+05
6.634480000000000000e+05
6.639060000000000000e+05
6.643940000000000000e+05
6.648630000000000000e+05
6.653370000000000000e+05
6.658590000000000000e+05
6.663120000000000000e+05
6.667900000000000000e+05
6.672480000000000000e+05
6.676950000000000000e+05
6.681500000000000000e+05
6.686400000000000000e+05
6.691040000000000000e+05
6.696100000000000000e+05
6.700840000000000000e+05
6.705380000000000000e+05
6.710050000000000000e+05
6.714820000000000000e+05
6.719430000000000000e+05
6.724250000000000000e+05
6.728770000000000000e+05
6.733420000000000000e+05
6.737820000000000000e+05
6.742280000000000000e+05
6.747200000000000000e+05
6.752040000000000000e+05
6.756930000000000000e+05
6.761170000000000000e+05
6.766090000000000000e+05
6.770580000000000000e+05
6.775020000000000000e+05
6.779510000000000000e+05
6.784130000000000000e+05
6.789130000000000000e+05
6.793870000000000000e+05
6.798550000000000000e+05
6.802790000000000000e+05
6.807100000000000000e+05
6.811510000000000000e+05
6.815670000000000000e+05
6.820160000000000000e+05
6.824470000000000000e+05
6.828420000000000000e+05
6.833190000000000000e+05
6.837310000000000000e+05
6.842030000000000000e+05
6.846720000000000000e+05
6.851380000000000000e+05
6.855960000000000000e+05
6.860500000000000000e+05
6.864860000000000000e+05
6.869390000000000000e+05
6.873780000000000000e+05
6.878430000000000000e+05
6.883110000000000000e+05
6.887340000000000000e+05
6.892130000000000000e+05
6.896900000000000000e+05
6.901250000000000000e+05
6.905670000000000000e+05
6.910010000000000000e+05
6.914270000000000000e+05
6.918560000000000000e+05
6.922990000000000000e+05
6.927380000000000000e+05
6.932260000000000000e+05
6.937010000000000000e+05
6.941350000000000000e+05
6.945530000000000000e+05
6.949460000000000000e+05
6.953620000000000000e+05
6.958020000000000000e+05
6.962340000000000000e+05
6.966650000000000000e+05
6.970870000000000000e+05
6.975270000000000000e+05
6.979480000000000000e+05
6.983590000000000000e+05
6.988200000000000000e+05
6.992360000000000000e+05
6.996800000000000000e+05
7.001060000000000000e+05
7.005360000000000000e+05
7.009870000000000000e+05
7.014110000000000000e+05
7.018390000000000000e+05
7.022410000000000000e+05
7.026440000000000000e+05
7.030880000000000000e+05
7.035440000000000000e+05
7.039620000000000000e+05
7.043930000000000000e+05
7.048280000000000000e+05
7.052450000000000000e+05
7.056760000000000000e+05
7.061530000000000000e+05
7.066050000000000000e+05
7.070680000000000000e+05
7.075380000000000000e+05
7.079890000000000000e+05
7.084520000000000000e+05
7.089120000000000000e+05
7.093570000000000000e+05
7.098020000000000000e+05
7.102140000000000000e+05
7.106310000000000000e+05
7.110640000000000000e+05
7.114670000000000000e+05
7.118810000000000000e+05
7.123080000000000000e+05
7.127090000000000000e+05
7.131060000000000000e+05
7.135270000000000000e+05
7.139720000000000000e+05
7.144130000000000000e+05
7.148380000000000000e+05
7.152590000000000000e+05
7.156880000000000000e+05
7.161050000000000000e+05
7.165140000000000000e+05
7.169420000000000000e+05
7.173720000000000000e+05
7.177830000000000000e+05
7.181910000000000000e+05
7.186090000000000000e+05
7.190000000000000000e+05
7.194100000000000000e+05
7.198120000000000000e+05
7.202230000000000000e+05
7.206760000000000000e+05
7.210850000000000000e+05
7.215230000000000000e+05
7.219100000000000000e+05
7.223520000000000000e+05
7.227750000000000000e+05
7.232180000000000000e+05
7.236250000000000000e+05
7.240750000000000000e+05
7.244990000000000000e+05
7.249040000000000000e+05
7.253210000000000000e+05
7.257260000000000000e+05
7.261180000000000000e+05
7.265430000000000000e+05
7.269420000000000000e+05
7.273780000000000000e+05
7.277800000000000000e+05
7.281900000000000000e+05
7.286030000000000000e+05
7.290030000000000000e+05
7.294170000000000000e+05
7.298160000000000000e+05
7.302040000000000000e+05
7.306220000000000000e+05
7.310590000000000000e+05
7.314600000000000000e+05
7.319050000000000000e+05
7.323350000000000000e+05
7.327360000000000000e+05
7.330840000000000000e+05
7.334650000000000000e+05
7.338760000000000000e+05
7.343100000000000000e+05
7.347470000000000000e+05
7.351500000000000000e+05
7.355750000000000000e+05
7.359660000000000000e+05
7.363520000000000000e+05
7.367600000000000000e+05
7.371570000000000000e+05
7.375690000000000000e+05
7.379970000000000000e+05
7.383900000000000000e+05
7.387560000000000000e+05
7.391270000000000000e+05
7.395210000000000000e+05
7.399120000000000000e+05
7.402770000000000000e+05
7.406380000000000000e+05
7.410370000000000000e+05
7.414700000000000000e+05
7.418550000000000000e+05
7.422600000000000000e+05
7.427010000000000000e+05
7.430930000000000000e+05
7.435260000000000000e+05
7.439410000000000000e+05
7.443000000000000000e+05
7.447050000000000000e+05
7.451190000000000000e+05
7.454920000000000000e+05
7.458800000000000000e+05
7.462770000000000000e+05
7.466340000000000000e+05
7.470280000000000000e+05
7.474280000000000000e+05
7.478170000000000000e+05
7.482200000000000000e+05
7.486270000000000000e+05
7.490010000000000000e+05
7.494000000000000000e+05
7.497960000000000000e+05
7.501990000000000000e+05
7.505980000000000000e+05
7.510020000000000000e+05
7.513830000000000000e+05
7.517850000000000000e+05
7.521700000000000000e+05
7.525520000000000000e+05
7.529640000000000000e+05
7.533390000000000000e+05
7.537470000000000000e+05
7.541350000000000000e+05
7.545620000000000000e+05
7.549700000000000000e+05
7.553620000000000000e+05
7.557580000000000000e+05
7.561890000000000000e+05
7.565570000000000000e+05
7.569400000000000000e+05
7.573140000000000000e+05
7.577360000000000000e+05
7.581440000000000000e+05
7.585330000000000000e+05
7.589480000000000000e+05
7.593550000000000000e+05
7.597600000000000000e+05
7.601300000000000000e+05
7.605100000000000000e+05
7.609010000000000000e+05
7.612790000000000000e+05
7.616590000000000000e+05
7.620260000000000000e+05
7.624060000000000000e+05
7.627930000000000000e+05
7.631780000000000000e+05
7.635670000000000000e+05
7.639220000000000000e+05
7.643340000000000000e+05
7.647200000000000000e+05
7.651150000000000000e+05
7.655180000000000000e+05
7.659310000000000000e+05
7.663060000000000000e+05
7.666890000000000000e+05
7.670980000000000000e+05
7.674740000000000000e+05
7.678510000000000000e+05
7.682550000000000000e+05
7.686420000000000000e+05
7.690550000000000000e+05
7.694260000000000000e+05
7.698070000000000000e+05
7.701850000000000000e+05
7.705810000000000000e+05
7.709150000000000000e+05
7.713180000000000000e+05
7.717180000000000000e+05
7.720840000000000000e+05
7.724800000000000000e+05
7.728340000000000000e+05
7.731930000000000000e+05
7.735740000000000000e+05
7.739540000000000000e+05
7.743460000000000000e+05
7.747270000000000000e+05
7.750960000000000000e+05
7.754540000000000000e+05
7.758480000000000000e+05
7.762170000000000000e+05
7.765900000000000000e+05
7.769400000000000000e+05
7.773260000000000000e+05
7.776770000000000000e+05
7.780420000000000000e+05
7.784060000000000000e+05
7.788030000000000000e+05
7.791670000000000000e+05
7.795490000000000000e+05
7.799420000000000000e+05
7.803360000000000000e+05
7.807100000000000000e+05
7.810770000000000000e+05
7.814550000000000000e+05
7.818190000000000000e+05
7.821540000000000000e+05
7.825070000000000000e+05
7.828790000000000000e+05
7.832620000000000000e+05
7.836340000000000000e+05
7.840100000000000000e+05
7.843880000000000000e+05
7.847330000000000000e+05
7.851300000000000000e+05
7.855000000000000000e+05
7.858830000000000000e+05
7.862240000000000000e+05
7.865710000000000000e+05
7.869650000000000000e+05
7.873060000000000000e+05
7.877350000000000000e+05
7.880940000000000000e+05
7.884320000000000000e+05
7.888050000000000000e+05
7.891520000000000000e+05
7.895360000000000000e+05
7.899140000000000000e+05
7.902840000000000000e+05
7.906510000000000000e+05
7.909750000000000000e+05
7.913580000000000000e+05
7.916930000000000000e+05
7.920550000000000000e+05
7.923780000000000000e+05
7.927410000000000000e+05
7.930700000000000000e+05
7.934840000000000000e+05
7.938360000000000000e+05
7.942120000000000000e+05
7.945700000000000000e+05
7.949360000000000000e+05
7.953080000000000000e+05
7.957010000000000000e+05
7.960870000000000000e+05
7.964380000000000000e+05
7.967860000000000000e+05
7.971300000000000000e+05
7.975020000000000000e+05
7.978780000000000000e+05
7.982340000000000000e+05
7.986280000000000000e+05
7.989950000000000000e+05
7.993720000000000000e+05
7.997200000000000000e+05
8.000800000000000000e+05
8.004240000000000000e+05
8.007450000000000000e+05
8.011010000000000000e+05
8.014630000000000000e+05
8.018110000000000000e+05
8.021900000000000000e+05
8.025000000000000000e+05
8.028550000000000000e+05
8.032150000000000000e+05
8.035870000000000000e+05
8.039230000000000000e+05
8.042690000000000000e+05
8.046360000000000000e+05
8.049930000000000000e+05
8.053620000000000000e+05
8.057240000000000000e+05
8.060720000000000000e+05
8.064480000000000000e+05
8.067780000000000000e+05
8.071130000000000000e+05
8.074900000000000000e+05
8.078710000000000000e+05
8.082310000000000000e+05
8.086110000000000000e+05
8.089700000000000000e+05
8.093310000000000000e+05
8.096950000000000000e+05
8.100630000000000000e+05
8.104190000000000000e+05
8.107780000000000000e+05
8.111280000000000000e+05
8.114730000000000000e+05
8.118420000000000000e+05
8.121730000000000000e+05
8.125480000000000000e+05
8.128740000000000000e+05
8.132390000000000000e+05
8.135850000000000000e+05
8.139210000000000000e+05
8.142850000000000000e+05
8.146330000000000000e+05
8.149870000000000000e+05
8.153500000000000000e+05
8.157500000000000000e+05
8.161270000000000000e+05
8.164780000000000000e+05
8.168420000000000000e+05
8.171690000000000000e+05
8.175610000000000000e+05
8.178980000000000000e+05
8.182460000000000000e+05
8.186160000000000000e+05
8.190080000000000000e+05
8.193820000000000000e+05
8.197390000000000000e+05
8.200630000000000000e+05
8.203890000000000000e+05
8.207430000000000000e+05
8.210650000000000000e+05
8.213880000000000000e+05
8.217100000000000000e+05
8.220460000000000000e+05
8.223740000000000000e+05
8.227180000000000000e+05
8.230540000000000000e+05
8.234350000000000000e+05
8.237900000000000000e+05
8.241150000000000000e+05
8.244250000000000000e+05
8.247600000000000000e+05
8.250810000000000000e+05
8.254700000000000000e+05
8.258070000000000000e+05
8.261610000000000000e+05
8.264940000000000000e+05
8.268480000000000000e+05
8.271870000000000000e+05
8.275180000000000000e+05
8.278530000000000000e+05
8.282060000000000000e+05
8.285720000000000000e+05
8.288930000000000000e+05
8.292390000000000000e+05
8.295550000000000000e+05
8.298920000000000000e+05
8.302400000000000000e+05
8.305950000000000000e+05
8.309290000000000000e+05
8.312830000000000000e+05
8.316350000000000000e+05
8.319610000000000000e+05
8.323110000000000000e+05
8.326520000000000000e+05
8.329970000000000000e+05
8.333530000000000000e+05
8.337090000000000000e+05
8.340420000000000000e+05
8.344020000000000000e+05
8.347290000000000000e+05
8.350800000000000000e+05
8.354140000000000000e+05
8.357540000000000000e+05
8.360800000000000000e+05
8.364160000000000000e+05
8.367600000000000000e+05
8.371070000000000000e+05
8.374130000000000000e+05
8.377380000000000000e+05
8.380850000000000000e+05
8.384380000000000000e+05
8.387910000000000000e+05
8.390930000000000000e+05
8.393980000000000000e+05
8.397120000000000000e+05
8.400570000000000000e+05
8.404060000000000000e+05
8.407440000000000000e+05
8.410580000000000000e+05
8.414110000000000000e+05
8.417490000000000000e+05
8.420720000000000000e+05
8.424150000000000000e+05
8.427550000000000000e+05
8.430610000000000000e+05
8.433650000000000000e+05
8.436930000000000000e+05
8.440310000000000000e+05
8.443800000000000000e+05
8.447000000000000000e+05
8.450380000000000000e+05
8.453830000000000000e+05
8.457210000000000000e+05
8.460610000000000000e+05
8.463880000000000000e+05
8.466790000000000000e+05
8.470490000000000000e+05
8.473700000000000000e+05
8.477080000000000000e+05
8.480630000000000000e+05
8.483910000000000000e+05
8.487070000000000000e+05
8.490370000000000000e+05
8.493740000000000000e+05
8.497020000000000000e+05
8.500760000000000000e+05
8.504480000000000000e+05
8.507920000000000000e+05
8.511110000000000000e+05
8.514580000000000000e+05
8.517930000000000000e+05
8.520960000000000000e+05
8.524040000000000000e+05
8.527310000000000000e+05
8.530860000000000000e+05
8.534140000000000000e+05
8.537320000000000000e+05
8.540960000000000000e+05
8.544360000000000000e+05
8.547520000000000000e+05
8.551050000000000000e+05
8.554420000000000000e+05
8.557970000000000000e+05
8.561220000000000000e+05
8.564510000000000000e+05
8.567870000000000000e+05
8.571350000000000000e+05
8.574410000000000000e+05
8.577540000000000000e+05
8.581090000000000000e+05
8.584340000000000000e+05
8.587980000000000000e+05
8.591140000000000000e+05
8.594420000000000000e+05
8.597680000000000000e+05
8.600780000000000000e+05
8.603720000000000000e+05
8.607150000000000000e+05
8.610350000000000000e+05
8.613400000000000000e+05
8.616390000000000000e+05
8.619610000000000000e+05
8.623010000000000000e+05
8.626340000000000000e+05
8.629400000000000000e+05
8.632300000000000000e+05
8.635690000000000000e+05
8.638830000000000000e+05
8.642120000000000000e+05
8.645480000000000000e+05
8.648670000000000000e+05
8.652100000000000000e+05
8.655160000000000000e+05
8.658310000000000000e+05
8.661740000000000000e+05
8.664760000000000000e+05
8.667840000000000000e+05
8.671020000000000000e+05
8.674360000000000000e+05
8.677500000000000000e+05
8.680890000000000000e+05
8.684070000000000000e+05
8.687190000000000000e+05
8.690340000000000000e+05
8.693710000000000000e+05
8.696740000000000000e+05
8.700020000000000000e+05
8.703320000000000000e+05
8.706640000000000000e+05
8.709830000000000000e+05
8.712840000000000000e+05
8.716260000000000000e+05
8.719640000000000000e+05
8.722470000000000000e+05
8.725910000000000000e+05
8.729190000000000000e+05
8.732400000000000000e+05
8.735370000000000000e+05
8.738810000000000000e+05
8.741760000000000000e+05
8.745180000000000000e+05
8.748510000000000000e+05
8.751750000000000000e+05
8.754920000000000000e+05
8.757870000000000000e+05
8.760960000000000000e+05
8.763980000000000000e+05
8.767530000000000000e+05
8.770580000000000000e+05
8.773760000000000000e+05
8.776490000000000000e+05
8.779700000000000000e+05
8.783230000000000000e+05
8.786470000000000000e+05
8.789590000000000000e+05
8.792380000000000000e+05
8.795830000000000000e+05
8.798500000000000000e+05
8.801270000000000000e+05
8.804430000000000000e+05
8.807720000000000000e+05
8.810960000000000000e+05
8.814320000000000000e+05
8.817490000000000000e+05
8.820630000000000000e+05
8.823490000000000000e+05
8.826400000000000000e+05
8.829540000000000000e+05
8.832750000000000000e+05
8.835610000000000000e+05
8.838670000000000000e+05
8.841810000000000000e+05
8.844850000000000000e+05
8.847630000000000000e+05
8.850680000000000000e+05
8.853910000000000000e+05
8.857210000000000000e+05
8.860590000000000000e+05
8.863330000000000000e+05
8.866530000000000000e+05
8.869330000000000000e+05
8.872340000000000000e+05
8.875430000000000000e+05
8.878560000000000000e+05
8.881630000000000000e+05
8.884700000000000000e+05
8.887660000000000000e+05
8.890630000000000000e+05
8.893850000000000000e+05
8.896960000000000000e+05
8.899860000000000000e+05
8.902900000000000000e+05
8.906000000000000000e+05
8.909290000000000000e+05
8.912430000000000000e+05
8.915530000000000000e+05
8.918450000000000000e+05
8.921450000000000000e+05
8.924780000000000000e+05
8.928190000000000000e+05
8.931150000000000000e+05
8.933910000000000000e+05
8.937160000000000000e+05
8.940150000000000000e+05
8.942970000000000000e+05
8.946020000000000000e+05
8.948790000000000000e+05
8.952050000000000000e+05
8.955230000000000000e+05
8.958580000000000000e+05
8.961630000000000000e+05
8.964630000000000000e+05
8.967670000000000000e+05
8.970600000000000000e+05
8.973590000000000000e+05
8.976560000000000000e+05
8.979630000000000000e+05
8.982650000000000000e+05
8.985750000000000000e+05
8.988810000000000000e+05
8.991980000000000000e+05
8.994900000000000000e+05
8.997750000000000000e+05
9.000720000000000000e+05
9.003990000000000000e+05
9.007010000000000000e+05
9.009900000000000000e+05
9.012760000000000000e+05
9.015500000000000000e+05
9.018410000000000000e+05
9.021260000000000000e+05
9.024320000000000000e+05
9.027410000000000000e+05
9.030430000000000000e+05
9.033670000000000000e+05
9.036680000000000000e+05
9.039580000000000000e+05
9.042340000000000000e+05
9.045270000000000000e+05
9.048170000000000000e+05
9.051360000000000000e+05
9.054670000000000000e+05
9.057940000000000000e+05
9.061030000000000000e+05
9.064490000000000000e+05
9.067400000000000000e+05
9.070320000000000000e+05
9.073270000000000000e+05
9.076060000000000000e+05
9.079080000000000000e+05
9.081830000000000000e+05
9.084770000000000000e+05
9.087770000000000000e+05
9.090730000000000000e+05
9.093710000000000000e+05
9.096640000000000000e+05
9.099670000000000000e+05
9.102710000000000000e+05
9.106170000000000000e+05
9.109260000000000000e+05
9.112190000000000000e+05
9.114750000000000000e+05
9.117730000000000000e+05
9.120710000000000000e+05
9.123570000000000000e+05
9.126690000000000000e+05
9.129650000000000000e+05
9.132760000000000000e+05
9.135840000000000000e+05
9.138980000000000000e+05
9.141740000000000000e+05
9.144790000000000000e+05
9.148090000000000000e+05
9.151100000000000000e+05
9.154200000000000000e+05
9.157090000000000000e+05
9.159720000000000000e+05
9.162960000000000000e+05
9.166010000000000000e+05
9.168650000000000000e+05
9.171660000000000000e+05
9.174520000000000000e+05
9.177410000000000000e+05
9.180470000000000000e+05
9.183430000000000000e+05
9.186610000000000000e+05
9.189380000000000000e+05
9.192280000000000000e+05
9.195450000000000000e+05
9.198690000000000000e+05
9.201600000000000000e+05
9.204680000000000000e+05
9.207610000000000000e+05
9.210640000000000000e+05
9.213240000000000000e+05
9.215760000000000000e+05
9.218670000000000000e+05
9.221620000000000000e+05
9.225080000000000000e+05
9.228040000000000000e+05
9.231250000000000000e+05
9.234260000000000000e+05
9.236900000000000000e+05
9.239890000000000000e+05
9.242660000000000000e+05
9.245260000000000000e+05
9.248090000000000000e+05
9.250770000000000000e+05
9.253590000000000000e+05
9.256700000000000000e+05
9.259930000000000000e+05
9.262800000000000000e+05
9.265580000000000000e+05
9.268290000000000000e+05
9.271330000000000000e+05
9.274610000000000000e+05
9.277610000000000000e+05
9.280590000000000000e+05
9.283620000000000000e+05
9.286580000000000000e+05
9.289420000000000000e+05
9.292710000000000000e+05
9.295400000000000000e+05
9.298260000000000000e+05
9.301350000000000000e+05
9.304270000000000000e+05
9.306900000000000000e+05
9.309840000000000000e+05
9.312800000000000000e+05
9.316150000000000000e+05
9.319100000000000000e+05
9.322300000000000000e+05
9.325360000000000000e+05
9.328350000000000000e+05
9.331000000000000000e+05
9.333830000000000000e+05
9.336580000000000000e+05
9.339070000000000000e+05
9.341950000000000000e+05
9.344870000000000000e+05
9.347810000000000000e+05
9.350790000000000000e+05
9.353540000000000000e+05
9.356250000000000000e+05
9.358900000000000000e+05
9.362190000000000000e+05
9.365400000000000000e+05
9.368260000000000000e+05
9.371450000000000000e+05
9.373960000000000000e+05
9.376950000000000000e+05
9.379910000000000000e+05
9.382730000000000000e+05
9.385670000000000000e+05
9.388550000000000000e+05
9.391550000000000000e+05
9.394230000000000000e+05
9.397140000000000000e+05
9.400090000000000000e+05
9.402820000000000000e+05
9.405580000000000000e+05
9.408400000000000000e+05
9.411390000000000000e+05
9.414490000000000000e+05
9.416980000000000000e+05
9.419810000000000000e+05
9.422910000000000000e+05
9.425720000000000000e+05
9.428480000000000000e+05
9.431290000000000000e+05
9.434190000000000000e+05
9.437160000000000000e+05
9.440160000000000000e+05
9.443140000000000000e+05
9.445930000000000000e+05
9.448860000000000000e+05
9.451790000000000000e+05
9.454590000000000000e+05
9.457520000000000000e+05
9.460290000000000000e+05
9.462950000000000000e+05
9.465990000000000000e+05
9.468650000000000000e+05
9.471310000000000000e+05
9.474270000000000000e+05
9.477300000000000000e+05
9.480290000000000000e+05
9.483020000000000000e+05
9.485900000000000000e+05
9.488860000000000000e+05
9.492220000000000000e+05
9.494850000000000000e+05
9.497650000000000000e+05
9.500650000000000000e+05
9.503420000000000000e+05
9.505910000000000000e+05
9.508830000000000000e+05
9.511590000000000000e+05
9.514230000000000000e+05
9.517210000000000000e+05
9.519760000000000000e+05
9.522540000000000000e+05
9.525080000000000000e+05
9.527770000000000000e+05
9.530750000000000000e+05
9.533510000000000000e+05
9.536240000000000000e+05
9.538800000000000000e+05
9.541430000000000000e+05
9.544110000000000000e+05
9.547140000000000000e+05
9.549930000000000000e+05
9.552910000000000000e+05
9.555700000000000000e+05
9.558630000000000000e+05
9.561750000000000000e+05
9.564790000000000000e+05
9.567390000000000000e+05
9.570160000000000000e+05
9.573210000000000000e+05
9.575960000000000000e+05
9.578850000000000000e+05
9.581790000000000000e+05
9.584660000000000000e+05
9.587570000000000000e+05
9.590670000000000000e+05
9.593490000000000000e+05
9.596420000000000000e+05
9.599220000000000000e+05
9.601520000000000000e+05
9.604410000000000000e+05
9.607160000000000000e+05
9.609970000000000000e+05
9.612840000000000000e+05
9.615440000000000000e+05
9.618190000000000000e+05
9.621070000000000000e+05
9.623960000000000000e+05
9.626940000000000000e+05
9.629560000000000000e+05
9.632660000000000000e+05
9.635520000000000000e+05
9.638010000000000000e+05
9.640680000000000000e+05
9.643410000000000000e+05
9.646270000000000000e+05
9.649330000000000000e+05
9.651730000000000000e+05
9.654550000000000000e+05
9.657350000000000000e+05
9.660140000000000000e+05
9.662770000000000000e+05
9.665530000000000000e+05
9.668270000000000000e+05
9.670950000000000000e+05
9.673830000000000000e+05
9.676430000000000000e+05
9.679330000000000000e+05
9.682270000000000000e+05
9.685110000000000000e+05
9.687930000000000000e+05
9.690740000000000000e+05
9.693530000000000000e+05
9.696180000000000000e+05
9.699060000000000000e+05
9.702170000000000000e+05
9.704780000000000000e+05
9.707500000000000000e+05
9.710120000000000000e+05
9.712730000000000000e+05
9.715430000000000000e+05
9.717800000000000000e+05
9.720580000000000000e+05
9.723510000000000000e+05
9.726210000000000000e+05
9.728920000000000000e+05
9.731600000000000000e+05
9.734260000000000000e+05
9.737000000000000000e+05
9.739500000000000000e+05
9.741980000000000000e+05
9.744580000000000000e+05
9.747210000000000000e+05
9.749940000000000000e+05
9.752390000000000000e+05
9.755030000000000000e+05
9.757610000000000000e+05
9.760050000000000000e+05
9.762760000000000000e+05
9.765520000000000000e+05
9.768140000000000000e+05
9.771020000000000000e+05
9.774150000000000000e+05
9.776740000000000000e+05
9.779410000000000000e+05
9.781990000000000000e+05
9.784800000000000000e+05
9.787130000000000000e+05
9.790060000000000000e+05
9.792810000000000000e+05
9.795610000000000000e+05
9.798450000000000000e+05
9.801390000000000000e+05
9.804010000000000000e+05
9.806790000000000000e+05
9.809570000000000000e+05
9.812320000000000000e+05
9.814950000000000000e+05
9.817830000000000000e+05
9.820650000000000000e+05
9.823320000000000000e+05
9.826150000000000000e+05
9.828990000000000000e+05
9.831410000000000000e+05
9.834120000000000000e+05
9.836760000000000000e+05
9.839400000000000000e+05
9.842240000000000000e+05
9.844980000000000000e+05
9.847660000000000000e+05
9.850470000000000000e+05
9.853330000000000000e+05
9.855970000000000000e+05
9.858720000000000000e+05
9.861550000000000000e+05
9.864110000000000000e+05
9.866980000000000000e+05
9.869350000000000000e+05
9.871670000000000000e+05
9.874360000000000000e+05
9.876830000000000000e+05
9.879340000000000000e+05
9.882000000000000000e+05
9.884700000000000000e+05
9.887320000000000000e+05
9.890140000000000000e+05
9.892880000000000000e+05
9.895650000000000000e+05
9.898570000000000000e+05
9.901200000000000000e+05
9.903800000000000000e+05
9.906530000000000000e+05
9.909120000000000000e+05
9.911610000000000000e+05
9.914350000000000000e+05
9.917340000000000000e+05
9.920010000000000000e+05
9.922890000000000000e+05
9.925600000000000000e+05
9.928300000000000000e+05
9.931000000000000000e+05
9.933900000000000000e+05
9.936710000000000000e+05
9.939300000000000000e+05
9.942250000000000000e+05
9.944630000000000000e+05
9.947210000000000000e+05
9.950220000000000000e+05
9.953200000000000000e+05
9.955990000000000000e+05
9.958760000000000000e+05
9.961610000000000000e+05
9.964300000000000000e+05
9.966980000000000000e+05
9.969840000000000000e+05
9.972600000000000000e+05
9.975120000000000000e+05
9.977750000000000000e+05
9.980490000000000000e+05
9.983380000000000000e+05
9.986080000000000000e+05
9.988870000000000000e+05
9.991640000000000000e+05
9.994100000000000000e+05
9.996840000000000000e+05
9.999340000000000000e+05
1.000191000000000000e+06
1.000462000000000000e+06
1.000732000000000000e+06
1.001008000000000000e+06
1.001270000000000000e+06
1.001554000000000000e+06
1.001841000000000000e+06
1.002122000000000000e+06
1.002384000000000000e+06
1.002671000000000000e+06
1.002921000000000000e+06
1.003193000000000000e+06
1.003484000000000000e+06
1.003764000000000000e+06
1.004052000000000000e+06
1.004314000000000000e+06
1.004546000000000000e+06
1.004838000000000000e+06
1.005081000000000000e+06
1.005316000000000000e+06
1.005590000000000000e+06
1.005847000000000000e+06
1.006102000000000000e+06
1.006364000000000000e+06
1.006621000000000000e+06
1.006893000000000000e+06
1.007151000000000000e+06
1.007424000000000000e+06
1.007696000000000000e+06
1.007938000000000000e+06
1.008206000000000000e+06
1.008471000000000000e+06
1.008705000000000000e+06
1.008985000000000000e+06
1.009228000000000000e+06
1.009491000000000000e+06
1.009743000000000000e+06
1.009999000000000000e+06
1.010254000000000000e+06
1.010530000000000000e+06
1.010784000000000000e+06
1.011056000000000000e+06
1.011324000000000000e+06
1.011609000000000000e+06
1.011890000000000000e+06
1.012149000000000000e+06
1.012431000000000000e+06
1.012713000000000000e+06
1.012964000000000000e+06
1.013231000000000000e+06
1.013519000000000000e+06
1.013778000000000000e+06
1.014026000000000000e+06
1.014317000000000000e+06
1.014586000000000000e+06
1.014829000000000000e+06
1.015090000000000000e+06
1.015359000000000000e+06
1.015637000000000000e+06
1.015889000000000000e+06
1.016159000000000000e+06
1.016434000000000000e+06
1.016691000000000000e+06
1.016945000000000000e+06
1.017207000000000000e+06
1.017474000000000000e+06
1.017738000000000000e+06
1.017995000000000000e+06
1.018257000000000000e+06
1.018499000000000000e+06
1.018764000000000000e+06
1.019030000000000000e+06
1.019274000000000000e+06
1.019548000000000000e+06
1.019823000000000000e+06
1.020074000000000000e+06
1.020319000000000000e+06
1.020594000000000000e+06
1.020842000000000000e+06
1.021103000000000000e+06
1.021363000000000000e+06
1.021617000000000000e+06
1.021849000000000000e+06
1.022130000000000000e+06
1.022426000000000000e+06
1.022672000000000000e+06
1.022912000000000000e+06
1.023166000000000000e+06
1.023416000000000000e+06
1.023662000000000000e+06
1.023924000000000000e+06
1.024187000000000000e+06
1.024441000000000000e+06
1.024707000000000000e+06
1.024948000000000000e+06
1.025227000000000000e+06
1.025480000000000000e+06
1.025730000000000000e+06
1.026004000000000000e+06
1.026232000000000000e+06
1.026473000000000000e+06
1.026716000000000000e+06
1.026967000000000000e+06
1.027226000000000000e+06
1.027502000000000000e+06
1.027751000000000000e+06
1.028030000000000000e+06
1.028278000000000000e+06
1.028532000000000000e+06
1.028791000000000000e+06
1.029034000000000000e+06
1.029294000000000000e+06
1.029544000000000000e+06
1.029793000000000000e+06
1.030041000000000000e+06
1.030327000000000000e+06
1.030586000000000000e+06
1.030842000000000000e+06
1.031101000000000000e+06
1.031345000000000000e+06
1.031603000000000000e+06
1.031864000000000000e+06
1.032155000000000000e+06
1.032405000000000000e+06
1.032658000000000000e+06
1.032913000000000000e+06
1.033153000000000000e+06
1.033412000000000000e+06
1.033676000000000000e+06
1.033947000000000000e+06
1.034200000000000000e+06
1.034431000000000000e+06
1.034688000000000000e+06
1.034949000000000000e+06
1.035225000000000000e+06
1.035456000000000000e+06
1.035693000000000000e+06
1.035950000000000000e+06
1.036201000000000000e+06
1.036444000000000000e+06
1.036705000000000000e+06
1.036921000000000000e+06
1.037177000000000000e+06
1.037465000000000000e+06
1.037707000000000000e+06
1.037966000000000000e+06
1.038202000000000000e+06
1.038453000000000000e+06
1.038717000000000000e+06
1.038948000000000000e+06
1.039209000000000000e+06
1.039437000000000000e+06
1.039708000000000000e+06
1.039981000000000000e+06
1.040246000000000000e+06
1.040497000000000000e+06
1.040750000000000000e+06
1.041006000000000000e+06
1.041244000000000000e+06
1.041497000000000000e+06
1.041760000000000000e+06
1.042014000000000000e+06
1.042273000000000000e+06
1.042517000000000000e+06
1.042797000000000000e+06
1.043044000000000000e+06
1.043280000000000000e+06
1.043520000000000000e+06
1.043749000000000000e+06
1.044010000000000000e+06
1.044276000000000000e+06
1.044534000000000000e+06
1.044763000000000000e+06
1.044992000000000000e+06
1.045232000000000000e+06
1.045445000000000000e+06
1.045687000000000000e+06
1.045905000000000000e+06
1.046157000000000000e+06
1.046424000000000000e+06
1.046668000000000000e+06
1.046897000000000000e+06
1.047149000000000000e+06
1.047383000000000000e+06
1.047618000000000000e+06
1.047863000000000000e+06
1.048116000000000000e+06
1.048368000000000000e+06
1.048608000000000000e+06
1.048853000000000000e+06
1.049109000000000000e+06
1.049356000000000000e+06
1.049587000000000000e+06
1.049858000000000000e+06
1.050106000000000000e+06
1.050366000000000000e+06
1.050618000000000000e+06
1.050871000000000000e+06
1.051124000000000000e+06
1.051368000000000000e+06
1.051647000000000000e+06
1.051902000000000000e+06
1.052160000000000000e+06
1.052411000000000000e+06
1.052627000000000000e+06
1.052865000000000000e+06
1.053104000000000000e+06
1.053319000000000000e+06
1.053559000000000000e+06
1.053789000000000000e+06
1.054033000000000000e+06
1.054295000000000000e+06
1.054546000000000000e+06
1.054774000000000000e+06
1.055013000000000000e+06
1.055264000000000000e+06
1.055523000000000000e+06
1.055814000000000000e+06
1.056053000000000000e+06
1.056299000000000000e+06
1.056539000000000000e+06
1.056772000000000000e+06
1.057003000000000000e+06
1.057230000000000000e+06
1.057469000000000000e+06
1.057713000000000000e+06
1.057972000000000000e+06
1.058239000000000000e+06
1.058495000000000000e+06
1.058738000000000000e+06
1.059000000000000000e+06
1.059216000000000000e+06
1.059450000000000000e+06
1.059693000000000000e+06
1.059943000000000000e+06
1.060183000000000000e+06
1.060456000000000000e+06
1.060683000000000000e+06
1.060926000000000000e+06
1.061187000000000000e+06
1.061439000000000000e+06
1.061707000000000000e+06
1.061952000000000000e+06
1.062178000000000000e+06
1.062422000000000000e+06
1.062645000000000000e+06
1.062906000000000000e+06
1.063133000000000000e+06
1.063379000000000000e+06
1.063648000000000000e+06
1.063863000000000000e+06
1.064073000000000000e+06
1.064315000000000000e+06
1.064544000000000000e+06
1.064769000000000000e+06
1.065006000000000000e+06
1.065275000000000000e+06
1.065521000000000000e+06
1.065744000000000000e+06
1.065977000000000000e+06
1.066214000000000000e+06
1.066463000000000000e+06
1.066730000000000000e+06
1.066961000000000000e+06
1.067180000000000000e+06
1.067415000000000000e+06
1.067699000000000000e+06
1.067951000000000000e+06
1.068198000000000000e+06
1.068449000000000000e+06
1.068697000000000000e+06
1.068940000000000000e+06
1.069166000000000000e+06
1.069394000000000000e+06
1.069633000000000000e+06
1.069877000000000000e+06
1.070114000000000000e+06
1.070363000000000000e+06
1.070621000000000000e+06
1.070884000000000000e+06
1.071117000000000000e+06
1.071359000000000000e+06
1.071648000000000000e+06
1.071886000000000000e+06
1.072123000000000000e+06
1.072348000000000000e+06
1.072606000000000000e+06
1.072857000000000000e+06
1.073081000000000000e+06
1.073344000000000000e+06
1.073583000000000000e+06
1.073829000000000000e+06
1.074050000000000000e+06
1.074278000000000000e+06
1.074497000000000000e+06
1.074746000000000000e+06
1.074987000000000000e+06
1.075219000000000000e+06
1.075435000000000000e+06
1.075677000000000000e+06
1.075929000000000000e+06
1.076180000000000000e+06
1.076419000000000000e+06
1.076676000000000000e+06
1.076921000000000000e+06
1.077181000000000000e+06
1.077391000000000000e+06
1.077620000000000000e+06
1.077881000000000000e+06
1.078133000000000000e+06
1.078367000000000000e+06
1.078605000000000000e+06
1.078840000000000000e+06
1.079085000000000000e+06
1.079302000000000000e+06
1.079523000000000000e+06
1.079782000000000000e+06
1.080030000000000000e+06
1.080262000000000000e+06
1.080492000000000000e+06
1.080729000000000000e+06
1.080957000000000000e+06
1.081192000000000000e+06
1.081438000000000000e+06
1.081678000000000000e+06
1.081906000000000000e+06
1.082153000000000000e+06
1.082396000000000000e+06
1.082622000000000000e+06
1.082885000000000000e+06
1.083108000000000000e+06
1.083348000000000000e+06
1.083567000000000000e+06
1.083804000000000000e+06
1.084022000000000000e+06
1.084249000000000000e+06
1.084486000000000000e+06
1.084716000000000000e+06
1.084976000000000000e+06
1.085196000000000000e+06
1.085448000000000000e+06
1.085679000000000000e+06
1.085912000000000000e+06
1.086125000000000000e+06
1.086352000000000000e+06
1.086577000000000000e+06
1.086802000000000000e+06
1.087063000000000000e+06
1.087283000000000000e+06
1.087526000000000000e+06
1.087761000000000000e+06
1.087986000000000000e+06
1.088187000000000000e+06
1.088423000000000000e+06
1.088679000000000000e+06
1.088910000000000000e+06
1.089106000000000000e+06
1.089341000000000000e+06
1.089575000000000000e+06
1.089805000000000000e+06
1.090034000000000000e+06
1.090280000000000000e+06
1.090491000000000000e+06
1.090750000000000000e+06
1.090984000000000000e+06
1.091224000000000000e+06
1.091465000000000000e+06
1.091692000000000000e+06
1.091923000000000000e+06
1.092154000000000000e+06
1.092379000000000000e+06
1.092634000000000000e+06
1.092867000000000000e+06
1.093082000000000000e+06
1.093305000000000000e+06
1.093538000000000000e+06
1.093742000000000000e+06
1.093990000000000000e+06
1.094244000000000000e+06
1.094477000000000000e+06
1.094725000000000000e+06
1.094942000000000000e+06
1.095180000000000000e+06
1.095416000000000000e+06
1.095648000000000000e+06
1.095881000000000000e+06
1.096115000000000000e+06
1.096331000000000000e+06
1.096572000000000000e+06
1.096793000000000000e+06
1.097022000000000000e+06
1.097260000000000000e+06
1.097491000000000000e+06
1.097731000000000000e+06
1.097952000000000000e+06
1.098219000000000000e+06
1.098464000000000000e+06
1.098694000000000000e+06
1.098917000000000000e+06
1.099160000000000000e+06
1.099387000000000000e+06
1.099620000000000000e+06
1.099863000000000000e+06
1.100120000000000000e+06
1.100354000000000000e+06
1.100609000000000000e+06
1.100818000000000000e+06
1.101018000000000000e+06
1.101249000000000000e+06
1.101491000000000000e+06
1.101720000000000000e+06
1.101946000000000000e+06
1.102179000000000000e+06
1.102399000000000000e+06
1.102636000000000000e+06
1.102845000000000000e+06
1.103085000000000000e+06
1.103305000000000000e+06
1.103534000000000000e+06
1.103732000000000000e+06
1.103943000000000000e+06
1.104173000000000000e+06
1.104397000000000000e+06
1.104637000000000000e+06
1.104852000000000000e+06
1.105090000000000000e+06
1.105335000000000000e+06
1.105533000000000000e+06
1.105768000000000000e+06
1.105984000000000000e+06
1.106194000000000000e+06
1.106408000000000000e+06
1.106642000000000000e+06
1.106842000000000000e+06
1.107067000000000000e+06
1.107288000000000000e+06
1.107498000000000000e+06
1.107737000000000000e+06
1.107975000000000000e+06
1.108210000000000000e+06
1.108428000000000000e+06
1.108647000000000000e+06
1.108855000000000000e+06
1.109074000000000000e+06
1.109295000000000000e+06
1.109533000000000000e+06
1.109766000000000000e+06
1.109973000000000000e+06
1.110204000000000000e+06
1.110433000000000000e+06
1.110665000000000000e+06
1.110874000000000000e+06
1.111107000000000000e+06
1.111323000000000000e+06
1.111577000000000000e+06
1.111801000000000000e+06
1.112009000000000000e+06
1.112241000000000000e+06
1.112466000000000000e+06
1.112705000000000000e+06
1.112928000000000000e+06
1.113158000000000000e+06
1.113369000000000000e+06
1.113597000000000000e+06
1.113819000000000000e+06
1.114058000000000000e+06
1.114297000000000000e+06
1.114510000000000000e+06
1.114736000000000000e+06
1.114950000000000000e+06
1.115166000000000000e+06
1.115429000000000000e+06
1.115641000000000000e+06
1.115883000000000000e+06
1.116093000000000000e+06
1.116334000000000000e+06
1.116566000000000000e+06
1.116803000000000000e+06
1.117005000000000000e+06
1.117238000000000000e+06
1.117464000000000000e+06
1.117713000000000000e+06
1.117952000000000000e+06
1.118185000000000000e+06
1.118421000000000000e+06
1.118640000000000000e+06
1.118889000000000000e+06
1.119116000000000000e+06
1.119340000000000000e+06
1.119559000000000000e+06
1.119749000000000000e+06
1.119987000000000000e+06
1.120186000000000000e+06
1.120396000000000000e+06
1.120625000000000000e+06
1.120862000000000000e+06
1.121083000000000000e+06
1.121317000000000000e+06
1.121557000000000000e+06
1.121796000000000000e+06
1.122033000000000000e+06
1.122247000000000000e+06
1.122467000000000000e+06
1.122687000000000000e+06
1.122876000000000000e+06
1.123129000000000000e+06
1.123354000000000000e+06
1.123587000000000000e+06
1.123817000000000000e+06
1.124029000000000000e+06
1.124283000000000000e+06
1.124493000000000000e+06
1.124736000000000000e+06
1.124946000000000000e+06
1.125171000000000000e+06
1.125399000000000000e+06
1.125622000000000000e+06
1.125830000000000000e+06
1.126037000000000000e+06
1.126256000000000000e+06
1.126487000000000000e+06
1.126722000000000000e+06
1.126950000000000000e+06
1.127159000000000000e+06
1.127395000000000000e+06
1.127620000000000000e+06
1.127824000000000000e+06
1.128048000000000000e+06
1.128271000000000000e+06
1.128462000000000000e+06
1.128668000000000000e+06
1.128881000000000000e+06
1.129100000000000000e+06
1.129318000000000000e+06
1.129530000000000000e+06
1.129752000000000000e+06
1.129980000000000000e+06
1.130217000000000000e+06
1.130441000000000000e+06
1.130665000000000000e+06
1.130892000000000000e+06
1.131119000000000000e+06
1.131345000000000000e+06
1.131586000000000000e+06
1.131832000000000000e+06
1.132067000000000000e+06
1.132302000000000000e+06
1.132536000000000000e+06
1.132749000000000000e+06
1.132967000000000000e+06
1.133182000000000000e+06
1.133403000000000000e+06
1.133651000000000000e+06
1.133865000000000000e+06
1.134082000000000000e+06
1.134308000000000000e+06
1.134547000000000000e+06
1.134773000000000000e+06
1.134980000000000000e+06
1.135174000000000000e+06
1.135397000000000000e+06
1.135613000000000000e+06
1.135825000000000000e+06
1.136048000000000000e+06
1.136266000000000000e+06
1.136509000000000000e+06
1.136730000000000000e+06
1.136973000000000000e+06
1.137200000000000000e+06
1.137408000000000000e+06
1.137634000000000000e+06
1.137849000000000000e+06
1.138070000000000000e+06
1.138283000000000000e+06
1.138501000000000000e+06
1.138732000000000000e+06
1.138946000000000000e+06
1.139182000000000000e+06
1.139400000000000000e+06
1.139647000000000000e+06
1.139876000000000000e+06
1.140065000000000000e+06
1.140291000000000000e+06
1.140514000000000000e+06
1.140742000000000000e+06
1.140951000000000000e+06
1.141167000000000000e+06
1.141387000000000000e+06
1.141590000000000000e+06
1.141815000000000000e+06
1.142018000000000000e+06
1.142247000000000000e+06
1.142469000000000000e+06
1.142685000000000000e+06
1.142884000000000000e+06
1.143115000000000000e+06
1.143305000000000000e+06
1.143532000000000000e+06
1.143734000000000000e+06
1.143948000000000000e+06
1.144167000000000000e+06
1.144376000000000000e+06
1.144594000000000000e+06
1.144824000000000000e+06
1.145039000000000000e+06
1.145236000000000000e+06
1.145457000000000000e+06
1.145687000000000000e+06
1.145895000000000000e+06
1.146137000000000000e+06
1.146348000000000000e+06
1.146581000000000000e+06
1.146789000000000000e+06
1.147003000000000000e+06
1.147198000000000000e+06
1.147449000000000000e+06
1.147669000000000000e+06
1.147868000000000000e+06
1.148082000000000000e+06
1.148307000000000000e+06
1.148534000000000000e+06
1.148759000000000000e+06
1.148973000000000000e+06
1.149185000000000000e+06
1.149381000000000000e+06
1.149611000000000000e+06
1.149843000000000000e+06
1.150050000000000000e+06
1.150295000000000000e+06
1.150504000000000000e+06
1.150737000000000000e+06
1.150961000000000000e+06
1.151174000000000000e+06
1.151404000000000000e+06
1.151616000000000000e+06
1.151870000000000000e+06
1.152084000000000000e+06
1.152289000000000000e+06
1.152500000000000000e+06
1.152734000000000000e+06
1.152966000000000000e+06
1.153205000000000000e+06
1.153415000000000000e+06
1.153648000000000000e+06
1.153860000000000000e+06
1.154063000000000000e+06
1.154273000000000000e+06
1.154499000000000000e+06
1.154691000000000000e+06
1.154885000000000000e+06
1.155086000000000000e+06
1.155309000000000000e+06
1.155502000000000000e+06
1.155687000000000000e+06
1.155898000000000000e+06
1.156120000000000000e+06
1.156334000000000000e+06
1.156553000000000000e+06
1.156769000000000000e+06
1.156982000000000000e+06
1.157188000000000000e+06
1.157383000000000000e+06
1.157605000000000000e+06
1.157832000000000000e+06
1.158047000000000000e+06
1.158256000000000000e+06
1.158470000000000000e+06
1.158665000000000000e+06
1.158902000000000000e+06
1.159101000000000000e+06
1.159331000000000000e+06
1.159511000000000000e+06
1.159732000000000000e+06
1.159959000000000000e+06
1.160199000000000000e+06
1.160393000000000000e+06
1.160590000000000000e+06
1.160812000000000000e+06
1.161045000000000000e+06
1.161273000000000000e+06
1.161512000000000000e+06
1.161723000000000000e+06
1.161920000000000000e+06
1.162117000000000000e+06
1.162324000000000000e+06
1.162559000000000000e+06
1.162802000000000000e+06
1.163033000000000000e+06
1.163228000000000000e+06
1.163458000000000000e+06
1.163666000000000000e+06
1.163883000000000000e+06
1.164090000000000000e+06
1.164308000000000000e+06
1.164519000000000000e+06
1.164732000000000000e+06
1.164934000000000000e+06
1.165166000000000000e+06
1.165384000000000000e+06
1.165605000000000000e+06
1.165818000000000000e+06
1.166011000000000000e+06
1.166223000000000000e+06
1.166428000000000000e+06
1.166622000000000000e+06
1.166850000000000000e+06
1.167082000000000000e+06
1.167276000000000000e+06
1.167509000000000000e+06
1.167716000000000000e+06
1.167934000000000000e+06
1.168117000000000000e+06
1.168334000000000000e+06
1.168535000000000000e+06
1.168717000000000000e+06
1.168939000000000000e+06
1.169136000000000000e+06
1.169341000000000000e+06
1.169553000000000000e+06
1.169799000000000000e+06
1.169983000000000000e+06
1.170170000000000000e+06
1.170382000000000000e+06
1.170597000000000000e+06
1.170807000000000000e+06
1.171030000000000000e+06
1.171233000000000000e+06
1.171439000000000000e+06
1.171637000000000000e+06
1.171868000000000000e+06
1.172063000000000000e+06
1.172257000000000000e+06
1.172457000000000000e+06
1.172685000000000000e+06
1.172883000000000000e+06
1.173075000000000000e+06
1.173285000000000000e+06
1.173488000000000000e+06
1.173682000000000000e+06
1.173891000000000000e+06
1.174101000000000000e+06
1.174318000000000000e+06
1.174514000000000000e+06
1.174748000000000000e+06
1.174966000000000000e+06
1.175174000000000000e+06
1.175384000000000000e+06
1.175595000000000000e+06
1.175820000000000000e+06
1.176051000000000000e+06
1.176255000000000000e+06
1.176464000000000000e+06
1.176668000000000000e+06
1.176888000000000000e+06
1.177069000000000000e+06
1.177267000000000000e+06
1.177491000000000000e+06
1.177710000000000000e+06
1.177915000000000000e+06
1.178104000000000000e+06
1.178311000000000000e+06
1.178539000000000000e+06
1.178740000000000000e+06
1.178962000000000000e+06
1.179138000000000000e+06
1.179320000000000000e+06
1.179537000000000000e+06
1.179741000000000000e+06
1.179919000000000000e+06
1.180139000000000000e+06
1.180325000000000000e+06
1.180538000000000000e+06
1.180736000000000000e+06
1.180969000000000000e+06
1.181180000000000000e+06
1.181389000000000000e+06
1.181593000000000000e+06
1.181786000000000000e+06
1.181962000000000000e+06
1.182176000000000000e+06
1.182383000000000000e+06
1.182564000000000000e+06
1.182787000000000000e+06
1.182978000000000000e+06
1.183184000000000000e+06
1.183387000000000000e+06
1.183578000000000000e+06
1.183796000000000000e+06
1.183996000000000000e+06
1.184217000000000000e+06
1.184419000000000000e+06
1.184642000000000000e+06
1.184850000000000000e+06
1.185057000000000000e+06
1.185291000000000000e+06
1.185511000000000000e+06
1.185723000000000000e+06
1.185945000000000000e+06
1.186177000000000000e+06
1.186412000000000000e+06
1.186632000000000000e+06
1.186844000000000000e+06
1.187040000000000000e+06
1.187245000000000000e+06
1.187465000000000000e+06
1.187670000000000000e+06
1.187866000000000000e+06
1.188072000000000000e+06
1.188259000000000000e+06
1.188494000000000000e+06
1.188690000000000000e+06
1.188902000000000000e+06
1.189097000000000000e+06
1.189303000000000000e+06
1.189515000000000000e+06
1.189708000000000000e+06
1.189923000000000000e+06
1.190113000000000000e+06
1.190312000000000000e+06
1.190521000000000000e+06
1.190704000000000000e+06
1.190924000000000000e+06
1.191150000000000000e+06
1.191376000000000000e+06
1.191579000000000000e+06
1.191779000000000000e+06
1.191988000000000000e+06
1.192209000000000000e+06
1.192427000000000000e+06
1.192628000000000000e+06
1.192843000000000000e+06
1.193056000000000000e+06
1.193245000000000000e+06
1.193436000000000000e+06
1.193639000000000000e+06
1.193844000000000000e+06
1.194047000000000000e+06
1.194246000000000000e+06
1.194440000000000000e+06
1.194643000000000000e+06
1.194834000000000000e+06
1.195033000000000000e+06
1.195244000000000000e+06
1.195433000000000000e+06
1.195673000000000000e+06
1.195881000000000000e+06
1.196063000000000000e+06
1.196260000000000000e+06
1.196470000000000000e+06
1.196705000000000000e+06
1.196920000000000000e+06
1.197145000000000000e+06
1.197340000000000000e+06
1.197551000000000000e+06
1.197746000000000000e+06
1.197933000000000000e+06
1.198151000000000000e+06
1.198350000000000000e+06
1.198555000000000000e+06
1.198728000000000000e+06
1.198922000000000000e+06
1.199130000000000000e+06
1.199337000000000000e+06
1.199566000000000000e+06
1.199758000000000000e+06
1.199967000000000000e+06
1.200190000000000000e+06
1.200400000000000000e+06
1.200603000000000000e+06
1.200821000000000000e+06
1.201011000000000000e+06
1.201191000000000000e+06
1.201382000000000000e+06
1.201617000000000000e+06
1.201826000000000000e+06
1.202037000000000000e+06
1.202242000000000000e+06
1.202456000000000000e+06
1.202648000000000000e+06
1.202854000000000000e+06
1.203051000000000000e+06
1.203224000000000000e+06
1.203410000000000000e+06
1.203591000000000000e+06
1.203783000000000000e+06
1.203994000000000000e+06
1.204183000000000000e+06
1.204382000000000000e+06
1.204604000000000000e+06
1.204803000000000000e+06
1.205023000000000000e+06
1.205219000000000000e+06
1.205417000000000000e+06
1.205630000000000000e+06
1.205821000000000000e+06
1.206016000000000000e+06
1.206230000000000000e+06
1.206422000000000000e+06
1.206602000000000000e+06
1.206802000000000000e+06
1.207034000000000000e+06
1.207207000000000000e+06
1.207429000000000000e+06
1.207643000000000000e+06
1.207851000000000000e+06
1.208042000000000000e+06
1.208259000000000000e+06
1.208436000000000000e+06
1.208629000000000000e+06
1.208832000000000000e+06
1.209018000000000000e+06
1.209233000000000000e+06
1.209425000000000000e+06
1.209622000000000000e+06
1.209827000000000000e+06
1.210007000000000000e+06
1.210214000000000000e+06
1.210417000000000000e+06
1.210625000000000000e+06
1.210797000000000000e+06
1.210994000000000000e+06
1.211182000000000000e+06
1.211434000000000000e+06
1.211627000000000000e+06
1.211828000000000000e+06
1.212031000000000000e+06
1.212247000000000000e+06
1.212455000000000000e+06
1.212632000000000000e+06
1.212822000000000000e+06
1.213028000000000000e+06
1.213269000000000000e+06
1.213472000000000000e+06
1.213660000000000000e+06
1.213867000000000000e+06
1.214082000000000000e+06
1.214303000000000000e+06
1.214516000000000000e+06
1.214713000000000000e+06
1.214927000000000000e+06
1.215130000000000000e+06
1.215340000000000000e+06
1.215525000000000000e+06
1.215732000000000000e+06
1.215926000000000000e+06
1.216132000000000000e+06
1.216341000000000000e+06
1.216543000000000000e+06
1.216734000000000000e+06
1.216930000000000000e+06
1.217128000000000000e+06
1.217310000000000000e+06
1.217494000000000000e+06
1.217661000000000000e+06
1.217840000000000000e+06
1.218044000000000000e+06
1.218211000000000000e+06
1.218427000000000000e+06
1.218641000000000000e+06
1.218829000000000000e+06
1.219043000000000000e+06
1.219232000000000000e+06
1.219435000000000000e+06
1.219616000000000000e+06
1.219814000000000000e+06
1.220017000000000000e+06
1.220231000000000000e+06
1.220429000000000000e+06
1.220632000000000000e+06
1.220827000000000000e+06
1.221018000000000000e+06
1.221229000000000000e+06
1.221421000000000000e+06
1.221595000000000000e+06
1.221810000000000000e+06
1.222009000000000000e+06
1.222221000000000000e+06
1.222424000000000000e+06
1.222608000000000000e+06
1.222814000000000000e+06
1.223018000000000000e+06
1.223216000000000000e+06
1.223407000000000000e+06
1.223609000000000000e+06
1.223796000000000000e+06
1.224011000000000000e+06
1.224213000000000000e+06
1.224434000000000000e+06
1.224640000000000000e+06
1.224830000000000000e+06
1.225030000000000000e+06
1.225224000000000000e+06
1.225400000000000000e+06
1.225611000000000000e+06
1.225813000000000000e+06
1.226015000000000000e+06
1.226219000000000000e+06
1.226436000000000000e+06
1.226621000000000000e+06
1.226829000000000000e+06
1.226997000000000000e+06
1.227190000000000000e+06
1.227415000000000000e+06
1.227595000000000000e+06
1.227799000000000000e+06
1.227980000000000000e+06
1.228178000000000000e+06
1.228371000000000000e+06
1.228559000000000000e+06
1.228749000000000000e+06
1.228950000000000000e+06
1.229161000000000000e+06
1.229341000000000000e+06
1.229521000000000000e+06
1.229726000000000000e+06
1.229931000000000000e+06
1.230160000000000000e+06
1.230349000000000000e+06
1.230553000000000000e+06
1.230741000000000000e+06
1.230940000000000000e+06
1.231118000000000000e+06
1.231330000000000000e+06
1.231518000000000000e+06
1.231730000000000000e+06
1.231917000000000000e+06
1.232104000000000000e+06
1.232290000000000000e+06
1.232481000000000000e+06
1.232657000000000000e+06
1.232853000000000000e+06
1.233037000000000000e+06
1.233221000000000000e+06
1.233426000000000000e+06
1.233640000000000000e+06
1.233864000000000000e+06
1.234079000000000000e+06
1.234271000000000000e+06
1.234497000000000000e+06
1.234700000000000000e+06
1.234902000000000000e+06
1.235094000000000000e+06
1.235300000000000000e+06
1.235494000000000000e+06
1.235677000000000000e+06
1.235870000000000000e+06
1.236062000000000000e+06
1.236238000000000000e+06
1.236418000000000000e+06
1.236596000000000000e+06
1.236782000000000000e+06
1.236962000000000000e+06
1.237170000000000000e+06
1.237366000000000000e+06
1.237555000000000000e+06
1.237733000000000000e+06
1.237924000000000000e+06
1.238129000000000000e+06
1.238346000000000000e+06
1.238548000000000000e+06
1.238734000000000000e+06
1.238935000000000000e+06
1.239132000000000000e+06
1.239322000000000000e+06
1.239501000000000000e+06
1.239695000000000000e+06
1.239871000000000000e+06
1.240059000000000000e+06
1.240262000000000000e+06
1.240450000000000000e+06
1.240648000000000000e+06
1.240841000000000000e+06
1.241031000000000000e+06
1.241227000000000000e+06
1.241427000000000000e+06
1.241608000000000000e+06
1.241783000000000000e+06
1.241995000000000000e+06
1.242186000000000000e+06
1.242373000000000000e+06
1.242580000000000000e+06
1.242753000000000000e+06
1.242929000000000000e+06
1.243127000000000000e+06
1.243349000000000000e+06
1.243537000000000000e+06
1.243731000000000000e+06
1.243924000000000000e+06
1.244125000000000000e+06
1.244330000000000000e+06
1.244518000000000000e+06
1.244682000000000000e+06
1.244895000000000000e+06
1.245087000000000000e+06
1.245289000000000000e+06
1.245485000000000000e+06
1.245660000000000000e+06
1.245830000000000000e+06
1.246029000000000000e+06
1.246233000000000000e+06
1.246412000000000000e+06
1.246597000000000000e+06
1.246804000000000000e+06
1.247020000000000000e+06
1.247220000000000000e+06
1.247431000000000000e+06
1.247618000000000000e+06
1.247786000000000000e+06
1.247983000000000000e+06
1.248169000000000000e+06
1.248352000000000000e+06
1.248514000000000000e+06
1.248730000000000000e+06
1.248917000000000000e+06
1.249080000000000000e+06
1.249267000000000000e+06
1.249466000000000000e+06
1.249659000000000000e+06
1.249864000000000000e+06
1.250068000000000000e+06
1.250237000000000000e+06
1.250417000000000000e+06
1.250601000000000000e+06
1.250789000000000000e+06
1.250990000000000000e+06
1.251169000000000000e+06
1.251363000000000000e+06
1.251545000000000000e+06
1.251759000000000000e+06
1.251950000000000000e+06
1.252142000000000000e+06
1.252309000000000000e+06
1.252495000000000000e+06
1.252694000000000000e+06
1.252925000000000000e+06
1.253105000000000000e+06
1.253315000000000000e+06
1.253504000000000000e+06
1.253691000000000000e+06
1.253888000000000000e+06
1.254078000000000000e+06
1.254286000000000000e+06
1.254470000000000000e+06
1.254644000000000000e+06
1.254830000000000000e+06
1.255013000000000000e+06
1.255229000000000000e+06
1.255407000000000000e+06
1.255614000000000000e+06
1.255815000000000000e+06
1.255984000000000000e+06
1.256157000000000000e+06
1.256333000000000000e+06
1.256514000000000000e+06
1.256692000000000000e+06
1.256908000000000000e+06
1.257109000000000000e+06
1.257302000000000000e+06
1.257496000000000000e+06
1.257682000000000000e+06
1.257860000000000000e+06
1.258041000000000000e+06
1.258246000000000000e+06
1.258435000000000000e+06
1.258624000000000000e+06
1.258800000000000000e+06
1.258979000000000000e+06
1.259170000000000000e+06
1.259336000000000000e+06
1.259498000000000000e+06
1.259694000000000000e+06
1.259898000000000000e+06
1.260115000000000000e+06
1.260294000000000000e+06
1.260485000000000000e+06
1.260695000000000000e+06
1.260890000000000000e+06
1.261102000000000000e+06
1.261286000000000000e+06
1.261468000000000000e+06
1.261684000000000000e+06
1.261886000000000000e+06
1.262071000000000000e+06
1.262260000000000000e+06
1.262448000000000000e+06
1.262642000000000000e+06
1.262845000000000000e+06
1.263029000000000000e+06
1.263222000000000000e+06
1.263419000000000000e+06
1.263578000000000000e+06
1.263762000000000000e+06
1.263944000000000000e+06
1.264152000000000000e+06
1.264345000000000000e+06
1.264536000000000000e+06
1.264723000000000000e+06
1.264910000000000000e+06
1.265100000000000000e+06
1.265311000000000000e+06
1.265521000000000000e+06
1.265710000000000000e+06
1.265899000000000000e+06
1.266060000000000000e+06
1.266232000000000000e+06
1.266422000000000000e+06
1.266598000000000000e+06
1.266788000000000000e+06
1.266981000000000000e+06
1.267151000000000000e+06
1.267334000000000000e+06
1.267518000000000000e+06
1.267684000000000000e+06
1.267851000000000000e+06
1.268036000000000000e+06
1.268231000000000000e+06
1.268417000000000000e+06
1.268603000000000000e+06
1.268793000000000000e+06
1.268987000000000000e+06
1.269202000000000000e+06
1.269392000000000000e+06
1.269584000000000000e+06
1.269802000000000000e+06
1.269976000000000000e+06
1.270155000000000000e+06
1.270355000000000000e+06
1.270557000000000000e+06
1.270736000000000000e+06
1.270950000000000000e+06
1.271155000000000000e+06
1.271354000000000000e+06
1.271547000000000000e+06
1.271773000000000000e+06
1.271964000000000000e+06
1.272140000000000000e+06
1.272330000000000000e+06
1.272511000000000000e+06
1.272701000000000000e+06
1.272905000000000000e+06
1.273106000000000000e+06
1.273300000000000000e+06
1.273497000000000000e+06
1.273680000000000000e+06
1.273864000000000000e+06
1.274059000000000000e+06
1.274261000000000000e+06
1.274450000000000000e+06
1.274628000000000000e+06
1.274828000000000000e+06
1.275027000000000000e+06
1.275236000000000000e+06
1.275456000000000000e+06
1.275627000000000000e+06
1.275809000000000000e+06
1.275976000000000000e+06
1.276162000000000000e+06
1.276357000000000000e+06
1.276538000000000000e+06
1.276721000000000000e+06
1.276907000000000000e+06
1.277069000000000000e+06
1.277245000000000000e+06
1.277444000000000000e+06
1.277628000000000000e+06
1.277836000000000000e+06
1.278037000000000000e+06
1.278232000000000000e+06
1.278419000000000000e+06
1.278586000000000000e+06
1.278762000000000000e+06
1.278966000000000000e+06
1.279147000000000000e+06
1.279333000000000000e+06
1.279518000000000000e+06
1.279697000000000000e+06
1.279893000000000000e+06
1.280091000000000000e+06
1.280283000000000000e+06
1.280487000000000000e+06
1.280673000000000000e+06
1.280851000000000000e+06
1.281024000000000000e+06
1.281222000000000000e+06
1.281422000000000000e+06
1.281614000000000000e+06
1.281812000000000000e+06
1.281982000000000000e+06
1.282171000000000000e+06
1.282351000000000000e+06
1.282544000000000000e+06
1.282731000000000000e+06
1.282919000000000000e+06
1.283086000000000000e+06
1.283252000000000000e+06
1.283431000000000000e+06
1.283606000000000000e+06
1.283795000000000000e+06
1.283978000000000000e+06
1.284154000000000000e+06
1.284337000000000000e+06
1.284507000000000000e+06
1.284699000000000000e+06
1.284886000000000000e+06
1.285074000000000000e+06
1.285270000000000000e+06
1.285469000000000000e+06
1.285650000000000000e+06
1.285848000000000000e+06
1.286037000000000000e+06
1.286250000000000000e+06
1.286418000000000000e+06
1.286599000000000000e+06
1.286751000000000000e+06
1.286936000000000000e+06
1.287122000000000000e+06
1.287313000000000000e+06
1.287503000000000000e+06
1.287673000000000000e+06
1.287864000000000000e+06
1.288056000000000000e+06
1.288240000000000000e+06
1.288426000000000000e+06
1.288603000000000000e+06
1.288811000000000000e+06
1.289000000000000000e+06
1.289187000000000000e+06
1.289360000000000000e+06
1.289543000000000000e+06
1.289721000000000000e+06
1.289891000000000000e+06
1.290094000000000000e+06
1.290285000000000000e+06
1.290481000000000000e+06
1.290675000000000000e+06
1.290860000000000000e+06
1.291050000000000000e+06
1.291211000000000000e+06
1.291400000000000000e+06
1.291573000000000000e+06
1.291770000000000000e+06
1.291943000000000000e+06
1.292118000000000000e+06
1.292289000000000000e+06
1.292482000000000000e+06
1.292645000000000000e+06
1.292809000000000000e+06
1.293007000000000000e+06
1.293213000000000000e+06
1.293403000000000000e+06
1.293580000000000000e+06
1.293757000000000000e+06
1.293934000000000000e+06
1.294110000000000000e+06
1.294289000000000000e+06
1.294482000000000000e+06
1.294635000000000000e+06
1.294820000000000000e+06
1.295005000000000000e+06
1.295185000000000000e+06
1.295370000000000000e+06
1.295553000000000000e+06
1.295736000000000000e+06
1.295944000000000000e+06
1.296108000000000000e+06
1.296291000000000000e+06
1.296460000000000000e+06
1.296645000000000000e+06
1.296822000000000000e+06
1.297013000000000000e+06
1.297190000000000000e+06
1.297380000000000000e+06
1.297544000000000000e+06
1.297694000000000000e+06
1.297877000000000000e+06
1.298063000000000000e+06
1.298228000000000000e+06
1.298412000000000000e+06
1.298581000000000000e+06
1.298793000000000000e+06
1.298961000000000000e+06
1.299146000000000000e+06
1.299300000000000000e+06
1.299491000000000000e+06
1.299674000000000000e+06
1.299854000000000000e+06
1.300027000000000000e+06
1.300189000000000000e+06
1.300354000000000000e+06
1.300535000000000000e+06
1.300719000000000000e+06
1.300909000000000000e+06
1.301099000000000000e+06
1.301281000000000000e+06
1.301453000000000000e+06
1.301619000000000000e+06
1.301787000000000000e+06
1.301958000000000000e+06
1.302127000000000000e+06
1.302317000000000000e+06
1.302535000000000000e+06
1.302722000000000000e+06
1.302906000000000000e+06
1.303067000000000000e+06
1.303244000000000000e+06
1.303414000000000000e+06
1.303576000000000000e+06
1.303751000000000000e+06
1.303925000000000000e+06
1.304102000000000000e+06
1.304280000000000000e+06
1.304473000000000000e+06
1.304647000000000000e+06
1.304830000000000000e+06
1.304986000000000000e+06
1.305173000000000000e+06
1.305351000000000000e+06
1.305541000000000000e+06
1.305722000000000000e+06
1.305913000000000000e+06
1.306087000000000000e+06
1.306263000000000000e+06
1.306460000000000000e+06
1.306632000000000000e+06
1.306814000000000000e+06
1.307004000000000000e+06
1.307156000000000000e+06
1.307337000000000000e+06
1.307503000000000000e+06
1.307708000000000000e+06
1.307872000000000000e+06
1.308046000000000000e+06
1.308217000000000000e+06
1.308382000000000000e+06
1.308564000000000000e+06
1.308738000000000000e+06
1.308914000000000000e+06
1.309104000000000000e+06
1.309296000000000000e+06
1.309487000000000000e+06
1.309678000000000000e+06
1.309857000000000000e+06
1.310025000000000000e+06
1.310214000000000000e+06
1.310397000000000000e+06
1.310584000000000000e+06
1.310756000000000000e+06
1.310929000000000000e+06
1.311117000000000000e+06
1.311269000000000000e+06
1.311443000000000000e+06
1.311638000000000000e+06
1.311813000000000000e+06
1.311959000000000000e+06
1.312132000000000000e+06
1.312315000000000000e+06
1.312493000000000000e+06
1.312692000000000000e+06
1.312858000000000000e+06
1.313043000000000000e+06
1.313201000000000000e+06
1.313381000000000000e+06
1.313559000000000000e+06
1.313736000000000000e+06
1.313917000000000000e+06
1.314113000000000000e+06
1.314295000000000000e+06
1.314470000000000000e+06
1.314653000000000000e+06
1.314827000000000000e+06
1.315013000000000000e+06
1.315197000000000000e+06
1.315342000000000000e+06
1.315496000000000000e+06
1.315657000000000000e+06
1.315824000000000000e+06
1.316006000000000000e+06
1.316187000000000000e+06
1.316363000000000000e+06
1.316557000000000000e+06
1.316724000000000000e+06
1.316911000000000000e+06
1.317095000000000000e+06
1.317255000000000000e+06
1.317448000000000000e+06
1.317614000000000000e+06
1.317785000000000000e+06
1.317947000000000000e+06
1.318148000000000000e+06
1.318318000000000000e+06
1.318493000000000000e+06
1.318678000000000000e+06
1.318855000000000000e+06
1.319028000000000000e+06
1.319231000000000000e+06
1.319416000000000000e+06
1.319598000000000000e+06
1.319765000000000000e+06
1.319930000000000000e+06
1.320121000000000000e+06
1.320286000000000000e+06
1.320440000000000000e+06
1.320592000000000000e+06
1.320772000000000000e+06
1.320944000000000000e+06
1.321133000000000000e+06
1.321320000000000000e+06
1.321482000000000000e+06
1.321669000000000000e+06
1.321848000000000000e+06
1.322027000000000000e+06
1.322186000000000000e+06
1.322353000000000000e+06
1.322512000000000000e+06
1.322697000000000000e+06
1.322884000000000000e+06
1.323054000000000000e+06
1.323265000000000000e+06
1.323414000000000000e+06
1.323597000000000000e+06
1.323777000000000000e+06
1.323959000000000000e+06
1.324162000000000000e+06
1.324363000000000000e+06
1.324541000000000000e+06
1.324721000000000000e+06
1.324891000000000000e+06
1.325064000000000000e+06
1.325227000000000000e+06
1.325399000000000000e+06
1.325564000000000000e+06
1.325731000000000000e+06
1.325891000000000000e+06
1.326073000000000000e+06
1.326255000000000000e+06
1.326429000000000000e+06
1.326624000000000000e+06
1.326804000000000000e+06
1.326975000000000000e+06
1.327182000000000000e+06
1.327371000000000000e+06
1.327552000000000000e+06
1.327702000000000000e+06
1.327873000000000000e+06
1.328059000000000000e+06
1.328257000000000000e+06
1.328424000000000000e+06
1.328591000000000000e+06
1.328774000000000000e+06
1.328958000000000000e+06
1.329132000000000000e+06
1.329305000000000000e+06
1.329513000000000000e+06
1.329693000000000000e+06
1.329855000000000000e+06
1.330029000000000000e+06
1.330220000000000000e+06
1.330372000000000000e+06
1.330538000000000000e+06
1.330709000000000000e+06
1.330892000000000000e+06
1.331095000000000000e+06
1.331262000000000000e+06
1.331427000000000000e+06
1.331597000000000000e+06
1.331786000000000000e+06
1.331982000000000000e+06
1.332145000000000000e+06
1.332309000000000000e+06
1.332485000000000000e+06
1.332669000000000000e+06
1.332837000000000000e+06
1.333012000000000000e+06
1.333184000000000000e+06
1.333334000000000000e+06
1.333512000000000000e+06
1.333690000000000000e+06
1.333877000000000000e+06
1.334057000000000000e+06
1.334224000000000000e+06
1.334396000000000000e+06
1.334559000000000000e+06
1.334741000000000000e+06
1.334924000000000000e+06
1.335083000000000000e+06
1.335263000000000000e+06
1.335411000000000000e+06
1.335598000000000000e+06
1.335762000000000000e+06
1.335922000000000000e+06
1.336106000000000000e+06
1.336280000000000000e+06
1.336436000000000000e+06
1.336610000000000000e+06
1.336767000000000000e+06
1.336931000000000000e+06
1.337096000000000000e+06
1.337267000000000000e+06
1.337426000000000000e+06
1.337593000000000000e+06
1.337762000000000000e+06
1.337923000000000000e+06
1.338079000000000000e+06
1.338240000000000000e+06
1.338446000000000000e+06
1.338639000000000000e+06
1.338793000000000000e+06
1.338967000000000000e+06
1.339127000000000000e+06
1.339320000000000000e+06
1.339494000000000000e+06
1.339660000000000000e+06
1.339838000000000000e+06
1.339987000000000000e+06
1.340149000000000000e+06
1.340319000000000000e+06
1.340489000000000000e+06
1.340665000000000000e+06
1.340820000000000000e+06
1.340989000000000000e+06
1.341166000000000000e+06
1.341332000000000000e+06
1.341517000000000000e+06
1.341692000000000000e+06
1.341844000000000000e+06
1.342010000000000000e+06
1.342181000000000000e+06
1.342360000000000000e+06
1.342521000000000000e+06
1.342698000000000000e+06
1.342879000000000000e+06
1.343047000000000000e+06
1.343233000000000000e+06
1.343386000000000000e+06
1.343556000000000000e+06
1.343743000000000000e+06
1.343918000000000000e+06
1.344084000000000000e+06
1.344256000000000000e+06
1.344439000000000000e+06
1.344602000000000000e+06
1.344763000000000000e+06
1.344915000000000000e+06
1.345095000000000000e+06
1.345251000000000000e+06
1.345427000000000000e+06
1.345637000000000000e+06
1.345779000000000000e+06
1.345950000000000000e+06
1.346121000000000000e+06
1.346306000000000000e+06
1.346480000000000000e+06
1.346645000000000000e+06
1.346827000000000000e+06
1.347000000000000000e+06
1.347166000000000000e+06
1.347348000000000000e+06
1.347528000000000000e+06
1.347707000000000000e+06
1.347898000000000000e+06
1.348062000000000000e+06
1.348240000000000000e+06
1.348393000000000000e+06
1.348563000000000000e+06
1.348726000000000000e+06
1.348904000000000000e+06
1.349085000000000000e+06
1.349260000000000000e+06
1.349426000000000000e+06
1.349584000000000000e+06
1.349768000000000000e+06
1.349927000000000000e+06
1.350073000000000000e+06
1.350235000000000000e+06
1.350389000000000000e+06
1.350570000000000000e+06
1.350745000000000000e+06
1.350871000000000000e+06
1.351024000000000000e+06
1.351190000000000000e+06
1.351357000000000000e+06
1.351522000000000000e+06
1.351677000000000000e+06
1.351828000000000000e+06
1.352010000000000000e+06
1.352186000000000000e+06
1.352329000000000000e+06
1.352506000000000000e+06
1.352658000000000000e+06
1.352837000000000000e+06
1.353004000000000000e+06
1.353178000000000000e+06
1.353361000000000000e+06
1.353529000000000000e+06
1.353700000000000000e+06
1.353879000000000000e+06
1.354059000000000000e+06
1.354231000000000000e+06
1.354389000000000000e+06
1.354564000000000000e+06
1.354747000000000000e+06
1.354915000000000000e+06
1.355101000000000000e+06
1.355243000000000000e+06
1.355409000000000000e+06
1.355569000000000000e+06
1.355730000000000000e+06
1.355895000000000000e+06
1.356066000000000000e+06
1.356260000000000000e+06
1.356445000000000000e+06
1.356607000000000000e+06
1.356763000000000000e+06
1.356918000000000000e+06
1.357079000000000000e+06
1.357237000000000000e+06
1.357385000000000000e+06
1.357547000000000000e+06
1.357732000000000000e+06
1.357894000000000000e+06
1.358059000000000000e+06
1.358214000000000000e+06
1.358402000000000000e+06
1.358576000000000000e+06
1.358766000000000000e+06
1.358932000000000000e+06
1.359092000000000000e+06
1.359261000000000000e+06
1.359436000000000000e+06
1.359607000000000000e+06
1.359781000000000000e+06
1.359960000000000000e+06
1.360130000000000000e+06
1.360307000000000000e+06
1.360488000000000000e+06
1.360670000000000000e+06
1.360847000000000000e+06
1.361003000000000000e+06
1.361156000000000000e+06
1.361339000000000000e+06
1.361499000000000000e+06
1.361673000000000000e+06
1.361852000000000000e+06
1.362023000000000000e+06
1.362206000000000000e+06
1.362376000000000000e+06
1.362528000000000000e+06
1.362706000000000000e+06
1.362884000000000000e+06
1.363060000000000000e+06
1.363226000000000000e+06
1.363395000000000000e+06
1.363566000000000000e+06
1.363739000000000000e+06
1.363899000000000000e+06
1.364078000000000000e+06
1.364228000000000000e+06
1.364382000000000000e+06
1.364540000000000000e+06
1.364701000000000000e+06
1.364872000000000000e+06
1.365044000000000000e+06
1.365204000000000000e+06
1.365366000000000000e+06
1.365546000000000000e+06
1.365737000000000000e+06
1.365908000000000000e+06
1.366054000000000000e+06
1.366206000000000000e+06
1.366395000000000000e+06
1.366563000000000000e+06
1.366734000000000000e+06
1.366883000000000000e+06
1.367058000000000000e+06
1.367203000000000000e+06
1.367368000000000000e+06
1.367527000000000000e+06
1.367677000000000000e+06
1.367824000000000000e+06
1.368000000000000000e+06
1.368166000000000000e+06
1.368334000000000000e+06
1.368489000000000000e+06
1.368646000000000000e+06
1.368814000000000000e+06
1.368976000000000000e+06
1.369157000000000000e+06
1.369313000000000000e+06
1.369491000000000000e+06
1.369683000000000000e+06
1.369834000000000000e+06
1.369996000000000000e+06
1.370144000000000000e+06
1.370301000000000000e+06
1.370457000000000000e+06
1.370634000000000000e+06
1.370801000000000000e+06
1.370979000000000000e+06
1.371152000000000000e+06
1.371313000000000000e+06
1.371478000000000000e+06
1.371648000000000000e+06
1.371827000000000000e+06
1.371996000000000000e+06
1.372140000000000000e+06
1.372313000000000000e+06
1.372503000000000000e+06
1.372686000000000000e+06
1.372854000000000000e+06
1.372987000000000000e+06
1.373142000000000000e+06
1.373307000000000000e+06
1.373471000000000000e+06
1.373648000000000000e+06
1.373791000000000000e+06
1.373931000000000000e+06
1.374092000000000000e+06
1.374255000000000000e+06
1.374427000000000000e+06
1.374581000000000000e+06
1.374796000000000000e+06
1.374957000000000000e+06
1.375129000000000000e+06
1.375306000000000000e+06
1.375467000000000000e+06
1.375629000000000000e+06
1.375768000000000000e+06
1.375938000000000000e+06
1.376103000000000000e+06
1.376266000000000000e+06
1.376417000000000000e+06
1.376575000000000000e+06
1.376726000000000000e+06
1.376910000000000000e+06
1.377073000000000000e+06
1.377245000000000000e+06
1.377396000000000000e+06
1.377556000000000000e+06
1.377728000000000000e+06
1.377900000000000000e+06
1.378053000000000000e+06
1.378226000000000000e+06
1.378380000000000000e+06
1.378534000000000000e+06
1.378697000000000000e+06
1.378872000000000000e+06
1.379033000000000000e+06
1.379198000000000000e+06
1.379358000000000000e+06
1.379522000000000000e+06
1.379684000000000000e+06
1.379855000000000000e+06
1.380014000000000000e+06
1.380184000000000000e+06
1.380346000000000000e+06
1.380506000000000000e+06
1.380669000000000000e+06
1.380832000000000000e+06
1.381006000000000000e+06
1.381171000000000000e+06
1.381338000000000000e+06
1.381495000000000000e+06
1.381670000000000000e+06
1.381830000000000000e+06
1.381992000000000000e+06
1.382165000000000000e+06
1.382319000000000000e+06
1.382490000000000000e+06
1.382650000000000000e+06
1.382817000000000000e+06
1.382977000000000000e+06
1.383101000000000000e+06
1.383258000000000000e+06
1.383410000000000000e+06
1.383588000000000000e+06
1.383772000000000000e+06
1.383956000000000000e+06
1.384096000000000000e+06
1.384270000000000000e+06
1.384436000000000000e+06
1.384603000000000000e+06
1.384780000000000000e+06
1.384970000000000000e+06
1.385169000000000000e+06
1.385344000000000000e+06
1.385513000000000000e+06
1.385676000000000000e+06
1.385853000000000000e+06
1.386005000000000000e+06
1.386156000000000000e+06
1.386329000000000000e+06
1.386488000000000000e+06
1.386649000000000000e+06
1.386825000000000000e+06
1.387006000000000000e+06
1.387161000000000000e+06
1.387315000000000000e+06
1.387474000000000000e+06
1.387649000000000000e+06
1.387810000000000000e+06
1.387957000000000000e+06
1.388141000000000000e+06
1.388292000000000000e+06
1.388457000000000000e+06
1.388622000000000000e+06
1.388777000000000000e+06
1.388929000000000000e+06
1.389094000000000000e+06
1.389242000000000000e+06
1.389396000000000000e+06
1.389550000000000000e+06
1.389723000000000000e+06
1.389881000000000000e+06
1.390042000000000000e+06
1.390196000000000000e+06
1.390348000000000000e+06
1.390517000000000000e+06
1.390674000000000000e+06
1.390830000000000000e+06
1.391015000000000000e+06
1.391188000000000000e+06
1.391326000000000000e+06
1.391484000000000000e+06
1.391665000000000000e+06
1.391836000000000000e+06
1.391983000000000000e+06
1.392148000000000000e+06
1.392315000000000000e+06
1.392476000000000000e+06
1.392630000000000000e+06
1.392802000000000000e+06
1.392954000000000000e+06
1.393121000000000000e+06
1.393270000000000000e+06
1.393417000000000000e+06
1.393583000000000000e+06
1.393752000000000000e+06
1.393909000000000000e+06
1.394062000000000000e+06
1.394217000000000000e+06
1.394370000000000000e+06
1.394536000000000000e+06
1.394710000000000000e+06
1.394873000000000000e+06
1.395054000000000000e+06
1.395211000000000000e+06
1.395372000000000000e+06
1.395526000000000000e+06
1.395693000000000000e+06
1.395857000000000000e+06
1.396024000000000000e+06
1.396158000000000000e+06
1.396317000000000000e+06
1.396483000000000000e+06
1.396690000000000000e+06
1.396846000000000000e+06
1.397024000000000000e+06
1.397192000000000000e+06
1.397351000000000000e+06
1.397504000000000000e+06
1.397686000000000000e+06
1.397851000000000000e+06
1.398017000000000000e+06
1.398193000000000000e+06
1.398375000000000000e+06
1.398529000000000000e+06
1.398706000000000000e+06
1.398852000000000000e+06
1.399011000000000000e+06
1.399169000000000000e+06
1.399323000000000000e+06
1.399494000000000000e+06
1.399664000000000000e+06
1.399845000000000000e+06
1.400005000000000000e+06
1.400181000000000000e+06
1.400332000000000000e+06
1.400471000000000000e+06
1.400646000000000000e+06
1.400808000000000000e+06
1.400974000000000000e+06
1.401138000000000000e+06
1.401288000000000000e+06
1.401426000000000000e+06
1.401576000000000000e+06
1.401745000000000000e+06
1.401911000000000000e+06
1.402073000000000000e+06
1.402265000000000000e+06
1.402426000000000000e+06
1.402586000000000000e+06
1.402742000000000000e+06
1.402897000000000000e+06
1.403058000000000000e+06
1.403203000000000000e+06
1.403365000000000000e+06
1.403545000000000000e+06
1.403713000000000000e+06
1.403881000000000000e+06
1.404052000000000000e+06
1.404226000000000000e+06
1.404405000000000000e+06
1.404563000000000000e+06
1.404719000000000000e+06
1.404874000000000000e+06
1.405021000000000000e+06
1.405183000000000000e+06
1.405359000000000000e+06
1.405525000000000000e+06
1.405666000000000000e+06
1.405823000000000000e+06
1.405985000000000000e+06
1.406145000000000000e+06
1.406302000000000000e+06
1.406466000000000000e+06
1.406629000000000000e+06
1.406762000000000000e+06
1.406951000000000000e+06
1.407105000000000000e+06
1.407257000000000000e+06
1.407434000000000000e+06
1.407590000000000000e+06
1.407745000000000000e+06
1.407896000000000000e+06
1.408069000000000000e+06
1.408237000000000000e+06
1.408412000000000000e+06
1.408581000000000000e+06
1.408733000000000000e+06
1.408904000000000000e+06
1.409050000000000000e+06
1.409211000000000000e+06
1.409360000000000000e+06
1.409540000000000000e+06
1.409695000000000000e+06
1.409843000000000000e+06
1.409993000000000000e+06
1.410140000000000000e+06
1.410290000000000000e+06
1.410444000000000000e+06
1.410604000000000000e+06
1.410754000000000000e+06
1.410913000000000000e+06
1.411068000000000000e+06
1.411225000000000000e+06
1.411408000000000000e+06
1.411556000000000000e+06
1.411721000000000000e+06
1.411879000000000000e+06
1.412024000000000000e+06
1.412186000000000000e+06
1.412378000000000000e+06
1.412536000000000000e+06
1.412716000000000000e+06
1.412866000000000000e+06
1.413034000000000000e+06
1.413183000000000000e+06
1.413359000000000000e+06
1.413507000000000000e+06
1.413657000000000000e+06
1.413822000000000000e+06
1.413962000000000000e+06
1.414117000000000000e+06
1.414283000000000000e+06
1.414459000000000000e+06
1.414625000000000000e+06
1.414766000000000000e+06
1.414920000000000000e+06
1.415080000000000000e+06
1.415246000000000000e+06
1.415382000000000000e+06
1.415550000000000000e+06
1.415703000000000000e+06
1.415876000000000000e+06
1.416037000000000000e+06
1.416190000000000000e+06
1.416349000000000000e+06
1.416511000000000000e+06
1.416675000000000000e+06
1.416850000000000000e+06
1.416999000000000000e+06
1.417163000000000000e+06
1.417346000000000000e+06
1.417478000000000000e+06
1.417620000000000000e+06
1.417767000000000000e+06
1.417933000000000000e+06
1.418082000000000000e+06
1.418248000000000000e+06
1.418397000000000000e+06
1.418551000000000000e+06
1.418680000000000000e+06
1.418837000000000000e+06
1.418990000000000000e+06
1.419143000000000000e+06
1.419289000000000000e+06
1.419439000000000000e+06
1.419607000000000000e+06
1.419762000000000000e+06
1.419937000000000000e+06
1.420091000000000000e+06
1.420252000000000000e+06
1.420413000000000000e+06
1.420568000000000000e+06
1.420725000000000000e+06
1.420892000000000000e+06
1.421059000000000000e+06
1.421245000000000000e+06
1.421397000000000000e+06
1.421567000000000000e+06
1.421732000000000000e+06
1.421899000000000000e+06
1.422055000000000000e+06
1.422219000000000000e+06
1.422378000000000000e+06
1.422547000000000000e+06
1.422706000000000000e+06
1.422831000000000000e+06
1.422974000000000000e+06
1.423117000000000000e+06
1.423262000000000000e+06
1.423424000000000000e+06
1.423583000000000000e+06
1.423760000000000000e+06
1.423926000000000000e+06
1.424079000000000000e+06
1.424245000000000000e+06
1.424388000000000000e+06
1.424540000000000000e+06
1.424698000000000000e+06
1.424875000000000000e+06
1.425050000000000000e+06
1.425195000000000000e+06
1.425346000000000000e+06
1.425504000000000000e+06
1.425634000000000000e+06
1.425783000000000000e+06
1.425931000000000000e+06
1.426088000000000000e+06
1.426261000000000000e+06
1.426403000000000000e+06
1.426569000000000000e+06
1.426739000000000000e+06
1.426910000000000000e+06
1.427056000000000000e+06
1.427218000000000000e+06
1.427379000000000000e+06
1.427541000000000000e+06
1.427700000000000000e+06
1.427854000000000000e+06
1.428013000000000000e+06
1.428173000000000000e+06
1.428336000000000000e+06
1.428492000000000000e+06
1.428623000000000000e+06
1.428780000000000000e+06
1.428935000000000000e+06
1.429085000000000000e+06
1.429255000000000000e+06
1.429402000000000000e+06
1.429546000000000000e+06
1.429703000000000000e+06
1.429870000000000000e+06
1.430015000000000000e+06
1.430158000000000000e+06
1.430317000000000000e+06
1.430476000000000000e+06
1.430602000000000000e+06
1.430762000000000000e+06
1.430903000000000000e+06
1.431060000000000000e+06
1.431221000000000000e+06
1.431379000000000000e+06
1.431535000000000000e+06
1.431691000000000000e+06
1.431830000000000000e+06
1.431991000000000000e+06
1.432182000000000000e+06
1.432333000000000000e+06
1.432468000000000000e+06
1.432617000000000000e+06
1.432754000000000000e+06
1.432885000000000000e+06
1.433053000000000000e+06
1.433211000000000000e+06
1.433361000000000000e+06
1.433497000000000000e+06
1.433650000000000000e+06
1.433808000000000000e+06
1.433962000000000000e+06
1.434142000000000000e+06
1.434323000000000000e+06
1.434471000000000000e+06
1.434631000000000000e+06
1.434778000000000000e+06
1.434919000000000000e+06
1.435074000000000000e+06
1.435240000000000000e+06
1.435400000000000000e+06
1.435555000000000000e+06
1.435722000000000000e+06
1.435856000000000000e+06
1.436025000000000000e+06
1.436174000000000000e+06
1.436327000000000000e+06
1.436450000000000000e+06
1.436588000000000000e+06
1.436727000000000000e+06
1.436890000000000000e+06
1.437058000000000000e+06
1.437205000000000000e+06
1.437374000000000000e+06
1.437536000000000000e+06
1.437680000000000000e+06
1.437822000000000000e+06
1.437968000000000000e+06
1.438140000000000000e+06
1.438281000000000000e+06
1.438425000000000000e+06
1.438567000000000000e+06
1.438724000000000000e+06
1.438877000000000000e+06
1.439027000000000000e+06
1.439190000000000000e+06
1.439320000000000000e+06
1.439470000000000000e+06
1.439620000000000000e+06
1.439785000000000000e+06
1.439942000000000000e+06
1.440115000000000000e+06
1.440271000000000000e+06
1.440435000000000000e+06
1.440610000000000000e+06
1.440781000000000000e+06
1.440940000000000000e+06
1.441096000000000000e+06
1.441243000000000000e+06
1.441398000000000000e+06
1.441548000000000000e+06
1.441706000000000000e+06
1.441862000000000000e+06
1.442027000000000000e+06
1.442196000000000000e+06
1.442355000000000000e+06
1.442508000000000000e+06
1.442654000000000000e+06
1.442815000000000000e+06
1.442968000000000000e+06
1.443130000000000000e+06
1.443294000000000000e+06
1.443446000000000000e+06
1.443605000000000000e+06
1.443765000000000000e+06
1.443929000000000000e+06
1.444069000000000000e+06
1.444253000000000000e+06
1.444410000000000000e+06
1.444556000000000000e+06
1.444722000000000000e+06
1.444868000000000000e+06
1.444995000000000000e+06
1.445147000000000000e+06
1.445303000000000000e+06
1.445473000000000000e+06
1.445638000000000000e+06
1.445779000000000000e+06
1.445936000000000000e+06
1.446090000000000000e+06
1.446243000000000000e+06
1.446406000000000000e+06
1.446545000000000000e+06
1.446726000000000000e+06
1.446861000000000000e+06
1.447024000000000000e+06
1.447180000000000000e+06
1.447341000000000000e+06
1.447509000000000000e+06
1.447650000000000000e+06
1.447794000000000000e+06
1.447967000000000000e+06
1.448117000000000000e+06
1.448267000000000000e+06
1.448443000000000000e+06
1.448589000000000000e+06
1.448738000000000000e+06
1.448897000000000000e+06
1.449053000000000000e+06
1.449192000000000000e+06
1.449351000000000000e+06
1.449490000000000000e+06
1.449634000000000000e+06
1.449774000000000000e+06
1.449923000000000000e+06
1.450056000000000000e+06
1.450200000000000000e+06
1.450347000000000000e+06
1.450515000000000000e+06
1.450647000000000000e+06
1.450787000000000000e+06
1.450936000000000000e+06
1.451100000000000000e+06
1.451243000000000000e+06
1.451416000000000000e+06
1.451564000000000000e+06
1.451719000000000000e+06
1.451873000000000000e+06
1.452034000000000000e+06
1.452178000000000000e+06
1.452313000000000000e+06
1.452460000000000000e+06
1.452605000000000000e+06
1.452763000000000000e+06
1.452908000000000000e+06
1.453042000000000000e+06
1.453194000000000000e+06
1.453336000000000000e+06
1.453487000000000000e+06
1.453652000000000000e+06
1.453799000000000000e+06
1.453951000000000000e+06
1.454110000000000000e+06
1.454261000000000000e+06
1.454403000000000000e+06
1.454574000000000000e+06
1.454725000000000000e+06
1.454869000000000000e+06
1.455003000000000000e+06
1.455181000000000000e+06
1.455350000000000000e+06
1.455493000000000000e+06
1.455644000000000000e+06
1.455781000000000000e+06
1.455936000000000000e+06
1.456091000000000000e+06
1.456261000000000000e+06
1.456394000000000000e+06
1.456542000000000000e+06
1.456712000000000000e+06
1.456854000000000000e+06
1.456994000000000000e+06
1.457126000000000000e+06
1.457260000000000000e+06
1.457390000000000000e+06
1.457537000000000000e+06
1.457675000000000000e+06
1.457818000000000000e+06
1.457986000000000000e+06
1.458151000000000000e+06
1.458297000000000000e+06
1.458460000000000000e+06
1.458607000000000000e+06
1.458745000000000000e+06
1.458881000000000000e+06
1.459004000000000000e+06
1.459137000000000000e+06
1.459287000000000000e+06
1.459453000000000000e+06
1.459592000000000000e+06
1.459728000000000000e+06
1.459878000000000000e+06
1.460038000000000000e+06
1.460202000000000000e+06
1.460350000000000000e+06
1.460498000000000000e+06
1.460660000000000000e+06
1.460798000000000000e+06
1.460948000000000000e+06
1.461098000000000000e+06
1.461252000000000000e+06
1.461427000000000000e+06
1.461570000000000000e+06
1.461736000000000000e+06
1.461893000000000000e+06
1.462053000000000000e+06
1.462192000000000000e+06
1.462337000000000000e+06
1.462480000000000000e+06
1.462624000000000000e+06
1.462771000000000000e+06
1.462918000000000000e+06
1.463069000000000000e+06
1.463233000000000000e+06
1.463388000000000000e+06
1.463538000000000000e+06
1.463680000000000000e+06
1.463803000000000000e+06
1.463962000000000000e+06
1.464103000000000000e+06
1.464262000000000000e+06
1.464420000000000000e+06
1.464566000000000000e+06
1.464713000000000000e+06
1.464858000000000000e+06
1.465014000000000000e+06
1.465157000000000000e+06
1.465307000000000000e+06
1.465429000000000000e+06
1.465564000000000000e+06
1.465698000000000000e+06
1.465829000000000000e+06
1.465964000000000000e+06
1.466127000000000000e+06
1.466258000000000000e+06
1.466389000000000000e+06
1.466530000000000000e+06
1.466689000000000000e+06
1.466838000000000000e+06
1.466994000000000000e+06
1.467142000000000000e+06
1.467287000000000000e+06
1.467454000000000000e+06
1.467603000000000000e+06
1.467749000000000000e+06
1.467879000000000000e+06
1.468021000000000000e+06
1.468153000000000000e+06
1.468291000000000000e+06
1.468452000000000000e+06
1.468598000000000000e+06
1.468750000000000000e+06
1.468912000000000000e+06
1.469051000000000000e+06
1.469195000000000000e+06
1.469342000000000000e+06
1.469508000000000000e+06
1.469653000000000000e+06
1.469773000000000000e+06
1.469907000000000000e+06
1.470055000000000000e+06
1.470206000000000000e+06
1.470337000000000000e+06
1.470484000000000000e+06
1.470605000000000000e+06
1.470758000000000000e+06
1.470895000000000000e+06
1.471035000000000000e+06
1.471175000000000000e+06
1.471317000000000000e+06
1.471456000000000000e+06
1.471596000000000000e+06
1.471760000000000000e+06
1.471888000000000000e+06
1.472034000000000000e+06
1.472160000000000000e+06
1.472321000000000000e+06
1.472482000000000000e+06
1.472625000000000000e+06
1.472768000000000000e+06
1.472888000000000000e+06
1.473029000000000000e+06
1.473175000000000000e+06
1.473314000000000000e+06
1.473451000000000000e+06
1.473598000000000000e+06
1.473778000000000000e+06
1.473900000000000000e+06
1.474054000000000000e+06
1.474208000000000000e+06
1.474367000000000000e+06
1.474509000000000000e+06
1.474640000000000000e+06
1.474787000000000000e+06
1.474922000000000000e+06
1.475084000000000000e+06
1.475230000000000000e+06
1.475374000000000000e+06
1.475535000000000000e+06
1.475697000000000000e+06
1.475861000000000000e+06
1.476014000000000000e+06
1.476159000000000000e+06
1.476323000000000000e+06
1.476471000000000000e+06
1.476611000000000000e+06
1.476775000000000000e+06
1.476924000000000000e+06
1.477080000000000000e+06
1.477208000000000000e+06
1.477339000000000000e+06
1.477492000000000000e+06
1.477647000000000000e+06
1.477805000000000000e+06
1.477972000000000000e+06
1.478119000000000000e+06
1.478268000000000000e+06
1.478425000000000000e+06
1.478554000000000000e+06
1.478698000000000000e+06
1.478859000000000000e+06
1.478999000000000000e+06
1.479144000000000000e+06
1.479291000000000000e+06
1.479434000000000000e+06
1.479578000000000000e+06
1.479714000000000000e+06
1.479862000000000000e+06
1.480020000000000000e+06
1.480169000000000000e+06
1.480307000000000000e+06
1.480452000000000000e+06
1.480588000000000000e+06
1.480717000000000000e+06
1.480853000000000000e+06
1.480989000000000000e+06
1.481138000000000000e+06
1.481316000000000000e+06
1.481490000000000000e+06
1.481613000000000000e+06
1.481756000000000000e+06
1.481922000000000000e+06
1.482084000000000000e+06
1.482209000000000000e+06
1.482352000000000000e+06
1.482498000000000000e+06
1.482648000000000000e+06
1.482790000000000000e+06
1.482919000000000000e+06
1.483069000000000000e+06
1.483215000000000000e+06
1.483366000000000000e+06
1.483524000000000000e+06
1.483674000000000000e+06
1.483819000000000000e+06
1.483965000000000000e+06
1.484113000000000000e+06
1.484256000000000000e+06
1.484386000000000000e+06
1.484550000000000000e+06
1.484698000000000000e+06
1.484856000000000000e+06
1.485018000000000000e+06
1.485155000000000000e+06
1.485319000000000000e+06
1.485462000000000000e+06
1.485599000000000000e+06
1.485739000000000000e+06
1.485901000000000000e+06
1.486040000000000000e+06
1.486189000000000000e+06
1.486321000000000000e+06
1.486479000000000000e+06
1.486627000000000000e+06
1.486793000000000000e+06
1.486946000000000000e+06
1.487099000000000000e+06
1.487229000000000000e+06
1.487352000000000000e+06
1.487496000000000000e+06
1.487651000000000000e+06
1.487791000000000000e+06
1.487919000000000000e+06
1.488047000000000000e+06
1.488210000000000000e+06
1.488334000000000000e+06
1.488481000000000000e+06
1.488646000000000000e+06
1.488785000000000000e+06
1.488905000000000000e+06
1.489082000000000000e+06
1.489214000000000000e+06
1.489348000000000000e+06
1.489488000000000000e+06
1.489616000000000000e+06
1.489782000000000000e+06
1.489929000000000000e+06
1.490082000000000000e+06
1.490230000000000000e+06
1.490388000000000000e+06
1.490534000000000000e+06
1.490694000000000000e+06
1.490824000000000000e+06
1.490983000000000000e+06
1.491120000000000000e+06
1.491278000000000000e+06
1.491403000000000000e+06
1.491557000000000000e+06
1.491685000000000000e+06
1.491823000000000000e+06
1.491971000000000000e+06
1.492117000000000000e+06
1.492261000000000000e+06
1.492402000000000000e+06
1.492554000000000000e+06
1.492696000000000000e+06
1.492832000000000000e+06
1.492988000000000000e+06
1.493125000000000000e+06
1.493277000000000000e+06
1.493414000000000000e+06
1.493540000000000000e+06
1.493705000000000000e+06
1.493861000000000000e+06
1.494007000000000000e+06
1.494160000000000000e+06
1.494315000000000000e+06
1.494467000000000000e+06
1.494611000000000000e+06
1.494763000000000000e+06
1.494927000000000000e+06
1.495072000000000000e+06
1.495229000000000000e+06
1.495391000000000000e+06
1.495518000000000000e+06
1.495654000000000000e+06
1.495802000000000000e+06
1.495946000000000000e+06
1.496104000000000000e+06
1.496227000000000000e+06
1.496376000000000000e+06
1.496519000000000000e+06
1.496661000000000000e+06
1.496813000000000000e+06
1.496963000000000000e+06
1.497094000000000000e+06
1.497225000000000000e+06
1.497369000000000000e+06
1.497512000000000000e+06
1.497641000000000000e+06
1.497803000000000000e+06
1.497939000000000000e+06
1.498069000000000000e+06
1.498208000000000000e+06
1.498369000000000000e+06
1.498507000000000000e+06
1.498655000000000000e+06
1.498812000000000000e+06
1.498966000000000000e+06
1.499113000000000000e+06
1.499281000000000000e+06
1.499440000000000000e+06
1.499562000000000000e+06
1.499696000000000000e+06
1.499831000000000000e+06
1.499990000000000000e+06
1.500131000000000000e+06
1.500294000000000000e+06
1.500447000000000000e+06
1.500596000000000000e+06
1.500743000000000000e+06
1.500898000000000000e+06
1.501023000000000000e+06
1.501157000000000000e+06
1.501310000000000000e+06
1.501452000000000000e+06
1.501583000000000000e+06
1.501709000000000000e+06
1.501850000000000000e+06
1.502005000000000000e+06
1.502154000000000000e+06
1.502305000000000000e+06
1.502463000000000000e+06
1.502624000000000000e+06
1.502760000000000000e+06
1.502910000000000000e+06
1.503053000000000000e+06
1.503182000000000000e+06
1.503320000000000000e+06
1.503493000000000000e+06
1.503631000000000000e+06
1.503768000000000000e+06
1.503907000000000000e+06
1.504026000000000000e+06
1.504158000000000000e+06
1.504308000000000000e+06
1.504472000000000000e+06
1.504620000000000000e+06
1.504762000000000000e+06
1.504913000000000000e+06
1.505047000000000000e+06
1.505188000000000000e+06
1.505345000000000000e+06
1.505494000000000000e+06
1.505656000000000000e+06
1.505802000000000000e+06
1.505946000000000000e+06
1.506121000000000000e+06
1.506258000000000000e+06
1.506388000000000000e+06
1.506524000000000000e+06
1.506634000000000000e+06
1.506766000000000000e+06
1.506909000000000000e+06
1.507025000000000000e+06
1.507155000000000000e+06
1.507289000000000000e+06
1.507435000000000000e+06
1.507567000000000000e+06
1.507728000000000000e+06
1.507860000000000000e+06
1.508005000000000000e+06
1.508148000000000000e+06
1.508286000000000000e+06
1.508443000000000000e+06
1.508597000000000000e+06
1.508726000000000000e+06
1.508882000000000000e+06
1.509014000000000000e+06
1.509153000000000000e+06
1.509282000000000000e+06
1.509424000000000000e+06
1.509552000000000000e+06
1.509680000000000000e+06
1.509831000000000000e+06
1.509974000000000000e+06
1.510130000000000000e+06
1.510262000000000000e+06
1.510409000000000000e+06
1.510544000000000000e+06
1.510666000000000000e+06
1.510792000000000000e+06
1.510938000000000000e+06
1.511087000000000000e+06
1.511225000000000000e+06
1.511360000000000000e+06
1.511493000000000000e+06
1.511642000000000000e+06
1.511809000000000000e+06
1.511957000000000000e+06
1.512106000000000000e+06
1.512242000000000000e+06
1.512396000000000000e+06
1.512528000000000000e+06
1.512687000000000000e+06
1.512834000000000000e+06
1.512975000000000000e+06
1.513123000000000000e+06
1.513273000000000000e+06
1.513416000000000000e+06
1.513543000000000000e+06
1.513694000000000000e+06
1.513842000000000000e+06
1.513987000000000000e+06
1.514137000000000000e+06
1.514258000000000000e+06
1.514410000000000000e+06
1.514554000000000000e+06
1.514691000000000000e+06
1.514826000000000000e+06
1.514960000000000000e+06
1.515104000000000000e+06
1.515254000000000000e+06
1.515396000000000000e+06
1.515556000000000000e+06
1.515699000000000000e+06
1.515834000000000000e+06
1.515963000000000000e+06
1.516116000000000000e+06
1.516267000000000000e+06
1.516386000000000000e+06
1.516516000000000000e+06
1.516676000000000000e+06
1.516816000000000000e+06
1.516978000000000000e+06
1.517119000000000000e+06
1.517264000000000000e+06
1.517390000000000000e+06
1.517524000000000000e+06
1.517655000000000000e+06
1.517794000000000000e+06
1.517942000000000000e+06
1.518083000000000000e+06
1.518230000000000000e+06
1.518361000000000000e+06
1.518500000000000000e+06
1.518624000000000000e+06
1.518765000000000000e+06
1.518902000000000000e+06
1.519032000000000000e+06
1.519165000000000000e+06
1.519304000000000000e+06
1.519452000000000000e+06
1.519596000000000000e+06
1.519732000000000000e+06
1.519879000000000000e+06
1.520011000000000000e+06
1.520167000000000000e+06
1.520295000000000000e+06
1.520436000000000000e+06
1.520588000000000000e+06
1.520728000000000000e+06
1.520862000000000000e+06
1.521008000000000000e+06
1.521143000000000000e+06
1.521301000000000000e+06
1.521458000000000000e+06
1.521597000000000000e+06
1.521733000000000000e+06
1.521887000000000000e+06
1.522027000000000000e+06
1.522164000000000000e+06
1.522320000000000000e+06
1.522458000000000000e+06
1.522595000000000000e+06
1.522743000000000000e+06
1.522890000000000000e+06
1.523027000000000000e+06
1.523170000000000000e+06
1.523293000000000000e+06
1.523411000000000000e+06
1.523544000000000000e+06
1.523675000000000000e+06
1.523806000000000000e+06
1.523954000000000000e+06
1.524068000000000000e+06
1.524199000000000000e+06
1.524337000000000000e+06
1.524471000000000000e+06
1.524597000000000000e+06
1.524740000000000000e+06
1.524869000000000000e+06
1.525001000000000000e+06
1.525142000000000000e+06
1.525294000000000000e+06
1.525439000000000000e+06
1.525561000000000000e+06
1.525698000000000000e+06
1.525846000000000000e+06
1.525968000000000000e+06
1.526099000000000000e+06
1.526257000000000000e+06
1.526390000000000000e+06
1.526542000000000000e+06
1.526687000000000000e+06
1.526818000000000000e+06
1.526953000000000000e+06
1.527105000000000000e+06
1.527263000000000000e+06
1.527402000000000000e+06
1.527529000000000000e+06
1.527686000000000000e+06
1.527829000000000000e+06
1.527959000000000000e+06
1.528093000000000000e+06
1.528254000000000000e+06
1.528376000000000000e+06
1.528521000000000000e+06
1.528653000000000000e+06
1.528799000000000000e+06
1.528946000000000000e+06
1.529083000000000000e+06
1.529203000000000000e+06
1.529351000000000000e+06
1.529498000000000000e+06
1.529634000000000000e+06
1.529781000000000000e+06
1.529919000000000000e+06
1.530072000000000000e+06
1.530234000000000000e+06
1.530395000000000000e+06
1.530516000000000000e+06
1.530653000000000000e+06
1.530788000000000000e+06
1.530931000000000000e+06
1.531069000000000000e+06
1.531190000000000000e+06
1.531336000000000000e+06
1.531469000000000000e+06
1.531608000000000000e+06
1.531759000000000000e+06
1.531912000000000000e+06
1.532055000000000000e+06
1.532210000000000000e+06
1.532350000000000000e+06
1.532498000000000000e+06
1.532657000000000000e+06
1.532781000000000000e+06
1.532910000000000000e+06
1.533058000000000000e+06
1.533197000000000000e+06
1.533320000000000000e+06
1.533472000000000000e+06
1.533604000000000000e+06
1.533755000000000000e+06
1.533899000000000000e+06
1.534066000000000000e+06
1.534198000000000000e+06
1.534322000000000000e+06
1.534476000000000000e+06
1.534615000000000000e+06
1.534774000000000000e+06
1.534902000000000000e+06
1.535046000000000000e+06
1.535186000000000000e+06
1.535322000000000000e+06
1.535458000000000000e+06
1.535580000000000000e+06
1.535705000000000000e+06
1.535831000000000000e+06
1.535968000000000000e+06
1.536104000000000000e+06
1.536249000000000000e+06
1.536375000000000000e+06
1.536536000000000000e+06
1.536652000000000000e+06
1.536791000000000000e+06
1.536924000000000000e+06
1.537049000000000000e+06
1.537182000000000000e+06
1.537316000000000000e+06
1.537430000000000000e+06
1.537571000000000000e+06
1.537697000000000000e+06
1.537832000000000000e+06
1.537959000000000000e+06
1.538088000000000000e+06
1.538227000000000000e+06
1.538372000000000000e+06
1.538515000000000000e+06
1.538640000000000000e+06
1.538779000000000000e+06
1.538913000000000000e+06
1.539045000000000000e+06
1.539185000000000000e+06
1.539307000000000000e+06
1.539458000000000000e+06
1.539585000000000000e+06
1.539715000000000000e+06
1.539842000000000000e+06
1.539976000000000000e+06
1.540097000000000000e+06
1.540200000000000000e+06
1.540326000000000000e+06
1.540477000000000000e+06
1.540608000000000000e+06
1.540745000000000000e+06
1.540872000000000000e+06
1.541000000000000000e+06
1.541136000000000000e+06
1.541277000000000000e+06
1.541421000000000000e+06
1.541572000000000000e+06
1.541700000000000000e+06
1.541837000000000000e+06
1.541985000000000000e+06
1.542122000000000000e+06
1.542269000000000000e+06
1.542390000000000000e+06
1.542527000000000000e+06
1.542657000000000000e+06
1.542793000000000000e+06
1.542920000000000000e+06
1.543031000000000000e+06
1.543150000000000000e+06
1.543292000000000000e+06
1.543417000000000000e+06
1.543524000000000000e+06
1.543644000000000000e+06
1.543800000000000000e+06
1.543957000000000000e+06
1.544095000000000000e+06
1.544217000000000000e+06
1.544360000000000000e+06
1.544489000000000000e+06
1.544644000000000000e+06
1.544803000000000000e+06
1.544923000000000000e+06
1.545069000000000000e+06
1.545205000000000000e+06
1.545333000000000000e+06
1.545473000000000000e+06
1.545587000000000000e+06
1.545721000000000000e+06
1.545886000000000000e+06
1.546021000000000000e+06
1.546179000000000000e+06
1.546310000000000000e+06
1.546450000000000000e+06
1.546610000000000000e+06
1.546732000000000000e+06
1.546864000000000000e+06
1.547004000000000000e+06
1.547137000000000000e+06
1.547267000000000000e+06
1.547413000000000000e+06
1.547547000000000000e+06
1.547682000000000000e+06
1.547804000000000000e+06
1.547944000000000000e+06
1.548088000000000000e+06
1.548206000000000000e+06
1.548337000000000000e+06
1.548471000000000000e+06
1.548594000000000000e+06
1.548746000000000000e+06
1.548891000000000000e+06
1.549033000000000000e+06
1.549137000000000000e+06
1.549282000000000000e+06
1.549409000000000000e+06
1.549562000000000000e+06
1.549714000000000000e+06
1.549855000000000000e+06
1.549987000000000000e+06
1.550098000000000000e+06
1.550219000000000000e+06
1.550336000000000000e+06
1.550474000000000000e+06
1.550616000000000000e+06
1.550732000000000000e+06
1.550866000000000000e+06
1.551010000000000000e+06
1.551155000000000000e+06
1.551282000000000000e+06
1.551404000000000000e+06
1.551545000000000000e+06
1.551678000000000000e+06
1.551820000000000000e+06
1.551938000000000000e+06
1.552079000000000000e+06
1.552208000000000000e+06
1.552349000000000000e+06
1.552489000000000000e+06
1.552626000000000000e+06
1.552779000000000000e+06
1.552914000000000000e+06
1.553051000000000000e+06
1.553199000000000000e+06
1.553329000000000000e+06
1.553459000000000000e+06
1.553583000000000000e+06
1.553698000000000000e+06
1.553823000000000000e+06
1.553963000000000000e+06
1.554089000000000000e+06
1.554251000000000000e+06
1.554381000000000000e+06
1.554516000000000000e+06
1.554645000000000000e+06
1.554762000000000000e+06
1.554900000000000000e+06
1.555041000000000000e+06
1.555163000000000000e+06
1.555292000000000000e+06
1.555421000000000000e+06
1.555547000000000000e+06
1.555696000000000000e+06
1.555796000000000000e+06
1.555911000000000000e+06
1.556036000000000000e+06
1.556179000000000000e+06
1.556306000000000000e+06
1.556441000000000000e+06
1.556553000000000000e+06
1.556695000000000000e+06
1.556829000000000000e+06
1.556969000000000000e+06
1.557109000000000000e+06
1.557241000000000000e+06
1.557378000000000000e+06
1.557528000000000000e+06
1.557639000000000000e+06
1.557762000000000000e+06
1.557902000000000000e+06
1.558020000000000000e+06
1.558125000000000000e+06
1.558255000000000000e+06
1.558389000000000000e+06
1.558536000000000000e+06
1.558661000000000000e+06
1.558806000000000000e+06
1.558940000000000000e+06
1.559081000000000000e+06
1.559230000000000000e+06
1.559362000000000000e+06
1.559478000000000000e+06
1.559606000000000000e+06
1.559728000000000000e+06
1.559857000000000000e+06
1.559983000000000000e+06
1.560111000000000000e+06
1.560254000000000000e+06
1.560407000000000000e+06
1.560538000000000000e+06
1.560663000000000000e+06
1.560802000000000000e+06
1.560927000000000000e+06
1.561075000000000000e+06
1.561204000000000000e+06
1.561342000000000000e+06
1.561458000000000000e+06
1.561578000000000000e+06
1.561710000000000000e+06
1.561834000000000000e+06
1.561952000000000000e+06
1.562085000000000000e+06
1.562220000000000000e+06
1.562339000000000000e+06
1.562481000000000000e+06
1.562624000000000000e+06
1.562749000000000000e+06
1.562886000000000000e+06
1.563009000000000000e+06
1.563160000000000000e+06
1.563268000000000000e+06
1.563389000000000000e+06
1.563505000000000000e+06
1.563636000000000000e+06
1.563770000000000000e+06
1.563919000000000000e+06
1.564056000000000000e+06
1.564181000000000000e+06
1.564316000000000000e+06
1.564453000000000000e+06
1.564597000000000000e+06
1.564754000000000000e+06
1.564875000000000000e+06
1.564990000000000000e+06
1.565128000000000000e+06
1.565277000000000000e+06
1.565414000000000000e+06
1.565564000000000000e+06
1.565701000000000000e+06
1.565847000000000000e+06
1.565977000000000000e+06
1.566098000000000000e+06
1.566232000000000000e+06
1.566357000000000000e+06
1.566482000000000000e+06
1.566636000000000000e+06
1.566782000000000000e+06
1.566913000000000000e+06
1.567045000000000000e+06
1.567179000000000000e+06
1.567318000000000000e+06
1.567457000000000000e+06
1.567590000000000000e+06
1.567715000000000000e+06
1.567838000000000000e+06
1.567978000000000000e+06
1.568114000000000000e+06
1.568222000000000000e+06
1.568349000000000000e+06
1.568477000000000000e+06
1.568598000000000000e+06
1.568721000000000000e+06
1.568837000000000000e+06
1.568973000000000000e+06
1.569110000000000000e+06
1.569243000000000000e+06
1.569368000000000000e+06
1.569511000000000000e+06
1.569654000000000000e+06
1.569775000000000000e+06
1.569897000000000000e+06
1.570032000000000000e+06
1.570172000000000000e+06
1.570298000000000000e+06
1.570401000000000000e+06
1.570538000000000000e+06
1.570680000000000000e+06
1.570806000000000000e+06
1.570927000000000000e+06
1.571078000000000000e+06
1.571190000000000000e+06
1.571323000000000000e+06
1.571453000000000000e+06
1.571583000000000000e+06
1.571707000000000000e+06
1.571845000000000000e+06
1.571974000000000000e+06
1.572119000000000000e+06
1.572254000000000000e+06
1.572413000000000000e+06
1.572523000000000000e+06
1.572653000000000000e+06
1.572790000000000000e+06
1.572929000000000000e+06
1.573059000000000000e+06
1.573205000000000000e+06
1.573344000000000000e+06
1.573462000000000000e+06
1.573589000000000000e+06
1.573711000000000000e+06
1.573838000000000000e+06
1.573966000000000000e+06
1.574104000000000000e+06
1.574242000000000000e+06
1.574377000000000000e+06
1.574506000000000000e+06
1.574662000000000000e+06
1.574802000000000000e+06
1.574943000000000000e+06
1.575069000000000000e+06
1.575181000000000000e+06
1.575313000000000000e+06
1.575441000000000000e+06
1.575559000000000000e+06
1.575687000000000000e+06
1.575822000000000000e+06
1.575941000000000000e+06
1.576051000000000000e+06
1.576182000000000000e+06
1.576316000000000000e+06
1.576475000000000000e+06
1.576598000000000000e+06
1.576743000000000000e+06
1.576859000000000000e+06
1.577005000000000000e+06
1.577123000000000000e+06
1.577245000000000000e+06
1.577355000000000000e+06
1.577491000000000000e+06
1.577609000000000000e+06
1.577745000000000000e+06
1.577892000000000000e+06
1.578017000000000000e+06
1.578162000000000000e+06
1.578304000000000000e+06
1.578413000000000000e+06
1.578527000000000000e+06
1.578640000000000000e+06
1.578777000000000000e+06
1.578927000000000000e+06
1.579061000000000000e+06
1.579219000000000000e+06
1.579344000000000000e+06
1.579455000000000000e+06
1.579596000000000000e+06
1.579732000000000000e+06
1.579868000000000000e+06
1.579985000000000000e+06
1.580107000000000000e+06
1.580261000000000000e+06
1.580379000000000000e+06
1.580534000000000000e+06
1.580675000000000000e+06
1.580792000000000000e+06
1.580941000000000000e+06
1.581066000000000000e+06
1.581198000000000000e+06
1.581339000000000000e+06
1.581473000000000000e+06
1.581600000000000000e+06
1.581718000000000000e+06
1.581880000000000000e+06
1.581988000000000000e+06
1.582126000000000000e+06
1.582263000000000000e+06
1.582382000000000000e+06
1.582525000000000000e+06
1.582657000000000000e+06
1.582797000000000000e+06
1.582935000000000000e+06
1.583045000000000000e+06
1.583179000000000000e+06
1.583296000000000000e+06
1.583414000000000000e+06
1.583546000000000000e+06
1.583697000000000000e+06
1.583824000000000000e+06
1.583949000000000000e+06
1.584086000000000000e+06
1.584189000000000000e+06
1.584300000000000000e+06
1.584415000000000000e+06
1.584524000000000000e+06
1.584634000000000000e+06
1.584768000000000000e+06
1.584901000000000000e+06
1.585029000000000000e+06
1.585166000000000000e+06
1.585326000000000000e+06
1.585465000000000000e+06
1.585580000000000000e+06
1.585710000000000000e+06
1.585843000000000000e+06
1.585986000000000000e+06
1.586124000000000000e+06
1.586243000000000000e+06
1.586366000000000000e+06
1.586475000000000000e+06
1.586612000000000000e+06
1.586732000000000000e+06
1.586863000000000000e+06
1.586982000000000000e+06
1.587116000000000000e+06
1.587249000000000000e+06
1.587368000000000000e+06
1.587500000000000000e+06
1.587620000000000000e+06
1.587759000000000000e+06
1.587890000000000000e+06
1.588034000000000000e+06
1.588161000000000000e+06
1.588275000000000000e+06
1.588398000000000000e+06
1.588516000000000000e+06
1.588654000000000000e+06
1.588769000000000000e+06
1.588882000000000000e+06
1.589019000000000000e+06
1.589148000000000000e+06
1.589268000000000000e+06
1.589407000000000000e+06
1.589518000000000000e+06
1.589651000000000000e+06
1.589784000000000000e+06
1.589905000000000000e+06
1.590049000000000000e+06
1.590182000000000000e+06
1.590325000000000000e+06
1.590458000000000000e+06
1.590592000000000000e+06
1.590712000000000000e+06
1.590836000000000000e+06
1.590963000000000000e+06
1.591090000000000000e+06
1.591221000000000000e+06
1.591351000000000000e+06
1.591486000000000000e+06
1.591594000000000000e+06
1.591709000000000000e+06
1.591854000000000000e+06
1.591986000000000000e+06
1.592128000000000000e+06
1.592260000000000000e+06
1.592390000000000000e+06
1.592518000000000000e+06
1.592646000000000000e+06
1.592785000000000000e+06
1.592916000000000000e+06
1.593023000000000000e+06
1.593140000000000000e+06
1.593261000000000000e+06
1.593385000000000000e+06
1.593522000000000000e+06
1.593648000000000000e+06
1.593766000000000000e+06
1.593891000000000000e+06
1.594017000000000000e+06
1.594138000000000000e+06
1.594271000000000000e+06
1.594373000000000000e+06
1.594506000000000000e+06
1.594652000000000000e+06
1.594775000000000000e+06
1.594890000000000000e+06
1.595021000000000000e+06
1.595147000000000000e+06
1.595276000000000000e+06
1.595404000000000000e+06
1.595520000000000000e+06
1.595633000000000000e+06
1.595756000000000000e+06
1.595871000000000000e+06
1.595998000000000000e+06
1.596143000000000000e+06
1.596266000000000000e+06
1.596386000000000000e+06
1.596504000000000000e+06
1.596636000000000000e+06
1.596770000000000000e+06
1.596901000000000000e+06
1.597038000000000000e+06
1.597163000000000000e+06
1.597297000000000000e+06
1.597421000000000000e+06
1.597569000000000000e+06
1.597689000000000000e+06
1.597820000000000000e+06
1.597939000000000000e+06
1.598074000000000000e+06
1.598193000000000000e+06
1.598314000000000000e+06
1.598459000000000000e+06
1.598598000000000000e+06
1.598706000000000000e+06
1.598817000000000000e+06
1.598948000000000000e+06
1.599079000000000000e+06
1.599212000000000000e+06
1.599341000000000000e+06
1.599484000000000000e+06
1.599596000000000000e+06
1.599725000000000000e+06
1.599849000000000000e+06
1.599994000000000000e+06
1.600115000000000000e+06
1.600254000000000000e+06
1.600386000000000000e+06
1.600518000000000000e+06
1.600641000000000000e+06
1.600753000000000000e+06
1.600895000000000000e+06
1.601034000000000000e+06
1.601152000000000000e+06
1.601262000000000000e+06
1.601387000000000000e+06
1.601518000000000000e+06
1.601620000000000000e+06
1.601734000000000000e+06
1.601857000000000000e+06
1.601987000000000000e+06
1.602124000000000000e+06
1.602269000000000000e+06
1.602392000000000000e+06
1.602525000000000000e+06
1.602658000000000000e+06
1.602803000000000000e+06
1.602956000000000000e+06
1.603086000000000000e+06
1.603219000000000000e+06
1.603366000000000000e+06
1.603492000000000000e+06
1.603591000000000000e+06
1.603703000000000000e+06
1.603818000000000000e+06
1.603954000000000000e+06
1.604074000000000000e+06
1.604197000000000000e+06
1.604352000000000000e+06
1.604462000000000000e+06
1.604573000000000000e+06
1.604704000000000000e+06
1.604852000000000000e+06
1.604967000000000000e+06
1.605094000000000000e+06
1.605221000000000000e+06
1.605332000000000000e+06
1.605447000000000000e+06
1.605541000000000000e+06
1.605670000000000000e+06
1.605793000000000000e+06
1.605896000000000000e+06
1.606000000000000000e+06
1.606123000000000000e+06
1.606245000000000000e+06
1.606389000000000000e+06
1.606502000000000000e+06
1.606638000000000000e+06
1.606776000000000000e+06
1.606900000000000000e+06
1.607016000000000000e+06
1.607142000000000000e+06
1.607270000000000000e+06
1.607382000000000000e+06
1.607509000000000000e+06
1.607634000000000000e+06
1.607756000000000000e+06
1.607881000000000000e+06
1.608005000000000000e+06
1.608102000000000000e+06
1.608224000000000000e+06
1.608339000000000000e+06
1.608451000000000000e+06
1.608576000000000000e+06
1.608686000000000000e+06
1.608841000000000000e+06
1.608960000000000000e+06
1.609081000000000000e+06
1.609199000000000000e+06
1.609315000000000000e+06
1.609448000000000000e+06
1.609574000000000000e+06
1.609701000000000000e+06
1.609821000000000000e+06
1.609960000000000000e+06
1.610101000000000000e+06
1.610225000000000000e+06
1.610365000000000000e+06
1.610494000000000000e+06
1.610620000000000000e+06
1.610752000000000000e+06
1.610873000000000000e+06
1.611002000000000000e+06
1.611134000000000000e+06
1.611249000000000000e+06
1.611369000000000000e+06
1.611498000000000000e+06
1.611631000000000000e+06
1.611738000000000000e+06
1.611887000000000000e+06
1.612008000000000000e+06
1.612131000000000000e+06
1.612238000000000000e+06
1.612366000000000000e+06
1.612506000000000000e+06
1.612632000000000000e+06
1.612748000000000000e+06
1.612875000000000000e+06
1.612990000000000000e+06
1.613110000000000000e+06
1.613254000000000000e+06
1.613365000000000000e+06
1.613481000000000000e+06
1.613608000000000000e+06
1.613726000000000000e+06
1.613855000000000000e+06
1.613975000000000000e+06
1.614109000000000000e+06
1.614229000000000000e+06
1.614357000000000000e+06
1.614473000000000000e+06
1.614601000000000000e+06
1.614730000000000000e+06
1.614842000000000000e+06
1.614963000000000000e+06
1.615089000000000000e+06
1.615217000000000000e+06
1.615366000000000000e+06
1.615476000000000000e+06
1.615602000000000000e+06
1.615740000000000000e+06
1.615857000000000000e+06
1.615983000000000000e+06
1.616102000000000000e+06
1.616225000000000000e+06
1.616360000000000000e+06
1.616488000000000000e+06
1.616618000000000000e+06
1.616736000000000000e+06
1.616859000000000000e+06
1.616985000000000000e+06
1.617115000000000000e+06
1.617260000000000000e+06
1.617369000000000000e+06
1.617501000000000000e+06
1.617620000000000000e+06
1.617729000000000000e+06
1.617847000000000000e+06
1.617969000000000000e+06
1.618098000000000000e+06
1.618229000000000000e+06
1.618354000000000000e+06
1.618485000000000000e+06
1.618597000000000000e+06
1.618722000000000000e+06
1.618838000000000000e+06
1.618967000000000000e+06
1.619093000000000000e+06
1.619222000000000000e+06
1.619360000000000000e+06
1.619486000000000000e+06
1.619600000000000000e+06
1.619720000000000000e+06
1.619842000000000000e+06
1.619968000000000000e+06
1.620098000000000000e+06
1.620222000000000000e+06
1.620326000000000000e+06
1.620434000000000000e+06
1.620549000000000000e+06
1.620669000000000000e+06
1.620787000000000000e+06
1.620912000000000000e+06
1.621051000000000000e+06
1.621170000000000000e+06
1.621295000000000000e+06
1.621408000000000000e+06
1.621532000000000000e+06
1.621645000000000000e+06
1.621769000000000000e+06
1.621871000000000000e+06
1.622007000000000000e+06
1.622147000000000000e+06
1.622267000000000000e+06
1.622387000000000000e+06
1.622511000000000000e+06
1.622638000000000000e+06
1.622752000000000000e+06
1.622885000000000000e+06
1.623003000000000000e+06
1.623126000000000000e+06
1.623252000000000000e+06
1.623390000000000000e+06
1.623512000000000000e+06
1.623638000000000000e+06
1.623761000000000000e+06
1.623874000000000000e+06
1.624032000000000000e+06
1.624149000000000000e+06
1.624274000000000000e+06
1.624397000000000000e+06
1.624521000000000000e+06
1.624663000000000000e+06
1.624796000000000000e+06
1.624905000000000000e+06
1.625025000000000000e+06
1.625127000000000000e+06
1.625250000000000000e+06
1.625371000000000000e+06
1.625476000000000000e+06
1.625601000000000000e+06
1.625719000000000000e+06
1.625861000000000000e+06
1.625994000000000000e+06
1.626111000000000000e+06
1.626248000000000000e+06
1.626365000000000000e+06
1.626495000000000000e+06
1.626604000000000000e+06
1.626721000000000000e+06
1.626853000000000000e+06
1.626988000000000000e+06
1.627103000000000000e+06
1.627234000000000000e+06
1.627357000000000000e+06
1.627472000000000000e+06
1.627604000000000000e+06
1.627706000000000000e+06
1.627836000000000000e+06
1.627964000000000000e+06
1.628089000000000000e+06
1.628207000000000000e+06
1.628335000000000000e+06
1.628452000000000000e+06
1.628566000000000000e+06
1.628712000000000000e+06
1.628850000000000000e+06
1.628948000000000000e+06
1.629071000000000000e+06
1.629203000000000000e+06
1.629306000000000000e+06
1.629423000000000000e+06
1.629520000000000000e+06
1.629657000000000000e+06
1.629812000000000000e+06
1.629946000000000000e+06
1.630071000000000000e+06
1.630205000000000000e+06
1.630339000000000000e+06
1.630462000000000000e+06
1.630577000000000000e+06
1.630699000000000000e+06
1.630840000000000000e+06
1.630962000000000000e+06
1.631090000000000000e+06
1.631225000000000000e+06
1.631338000000000000e+06
1.631450000000000000e+06
1.631585000000000000e+06
1.631706000000000000e+06
1.631830000000000000e+06
1.631959000000000000e+06
1.632093000000000000e+06
1.632192000000000000e+06
1.632295000000000000e+06
1.632407000000000000e+06
1.632530000000000000e+06
1.632655000000000000e+06
1.632775000000000000e+06
1.632894000000000000e+06
1.633011000000000000e+06
1.633127000000000000e+06
1.633270000000000000e+06
1.633378000000000000e+06
1.633482000000000000e+06
1.633627000000000000e+06
1.633737000000000000e+06
1.633863000000000000e+06
1.634015000000000000e+06
1.634139000000000000e+06
1.634258000000000000e+06
1.634372000000000000e+06
1.634490000000000000e+06
1.634621000000000000e+06
1.634740000000000000e+06
1.634882000000000000e+06
1.634982000000000000e+06
1.635117000000000000e+06
1.635255000000000000e+06
1.635370000000000000e+06
1.635498000000000000e+06
1.635616000000000000e+06
1.635737000000000000e+06
1.635858000000000000e+06
1.635977000000000000e+06
1.636121000000000000e+06
1.636223000000000000e+06
1.636346000000000000e+06
1.636467000000000000e+06
1.636571000000000000e+06
1.636693000000000000e+06
1.636805000000000000e+06
1.636929000000000000e+06
1.637041000000000000e+06
1.637164000000000000e+06
1.637269000000000000e+06
1.637389000000000000e+06
1.637534000000000000e+06
1.637654000000000000e+06
1.637775000000000000e+06
1.637908000000000000e+06
1.638028000000000000e+06
1.638156000000000000e+06
1.638283000000000000e+06
1.638397000000000000e+06
1.638508000000000000e+06
1.638629000000000000e+06
1.638740000000000000e+06
1.638867000000000000e+06
1.638999000000000000e+06
1.639127000000000000e+06
1.639239000000000000e+06
1.639367000000000000e+06
1.639477000000000000e+06
1.639608000000000000e+06
1.639731000000000000e+06
1.639849000000000000e+06
1.639972000000000000e+06
1.640097000000000000e+06
1.640231000000000000e+06
1.640356000000000000e+06
1.640465000000000000e+06
1.640590000000000000e+06
1.640692000000000000e+06
1.640800000000000000e+06
1.640913000000000000e+06
1.641054000000000000e+06
1.641177000000000000e+06
1.641321000000000000e+06
1.641458000000000000e+06
1.641579000000000000e+06
1.641710000000000000e+06
1.641824000000000000e+06
1.641974000000000000e+06
1.642081000000000000e+06
1.642218000000000000e+06
1.642348000000000000e+06
1.642486000000000000e+06
1.642595000000000000e+06
1.642712000000000000e+06
1.642837000000000000e+06
1.642940000000000000e+06
1.643063000000000000e+06
1.643196000000000000e+06
1.643340000000000000e+06
1.643455000000000000e+06
1.643567000000000000e+06
1.643688000000000000e+06
1.643804000000000000e+06
1.643934000000000000e+06
1.644064000000000000e+06
1.644171000000000000e+06
1.644278000000000000e+06
1.644393000000000000e+06
1.644513000000000000e+06
1.644644000000000000e+06
1.644748000000000000e+06
1.644873000000000000e+06
1.644984000000000000e+06
1.645110000000000000e+06
1.645243000000000000e+06
1.645351000000000000e+06
1.645493000000000000e+06
1.645607000000000000e+06
1.645726000000000000e+06
1.645836000000000000e+06
1.645945000000000000e+06
1.646079000000000000e+06
1.646189000000000000e+06
1.646307000000000000e+06
1.646406000000000000e+06
1.646526000000000000e+06
1.646662000000000000e+06
1.646770000000000000e+06
1.646896000000000000e+06
1.647016000000000000e+06
1.647130000000000000e+06
1.647258000000000000e+06
1.647379000000000000e+06
1.647496000000000000e+06
1.647623000000000000e+06
1.647759000000000000e+06
1.647870000000000000e+06
1.647994000000000000e+06
1.648123000000000000e+06
1.648240000000000000e+06
1.648373000000000000e+06
1.648478000000000000e+06
1.648594000000000000e+06
1.648730000000000000e+06
1.648846000000000000e+06
1.648961000000000000e+06
1.649068000000000000e+06
1.649176000000000000e+06
1.649289000000000000e+06
1.649407000000000000e+06
1.649523000000000000e+06
1.649673000000000000e+06
1.649797000000000000e+06
1.649912000000000000e+06
1.650024000000000000e+06
1.650167000000000000e+06
1.650278000000000000e+06
1.650385000000000000e+06
1.650507000000000000e+06
1.650603000000000000e+06
1.650728000000000000e+06
1.650841000000000000e+06
1.650951000000000000e+06
1.651083000000000000e+06
1.651200000000000000e+06
1.651316000000000000e+06
1.651437000000000000e+06
1.651550000000000000e+06
1.651653000000000000e+06
1.651751000000000000e+06
1.651860000000000000e+06
1.651968000000000000e+06
1.652091000000000000e+06
1.652211000000000000e+06
1.652313000000000000e+06
1.652432000000000000e+06
1.652557000000000000e+06
1.652661000000000000e+06
1.652809000000000000e+06
1.652932000000000000e+06
1.653051000000000000e+06
1.653176000000000000e+06
1.653290000000000000e+06
1.653426000000000000e+06
1.653552000000000000e+06
1.653677000000000000e+06
1.653802000000000000e+06
1.653925000000000000e+06
1.654045000000000000e+06
1.654157000000000000e+06
1.654254000000000000e+06
1.654367000000000000e+06
1.654483000000000000e+06
1.654595000000000000e+06
1.654702000000000000e+06
1.654817000000000000e+06
1.654926000000000000e+06
1.655034000000000000e+06
1.655164000000000000e+06
1.655265000000000000e+06
1.655377000000000000e+06
1.655493000000000000e+06
1.655618000000000000e+06
1.655730000000000000e+06
1.655843000000000000e+06
1.655964000000000000e+06
1.656075000000000000e+06
1.656203000000000000e+06
1.656313000000000000e+06
1.656439000000000000e+06
1.656548000000000000e+06
1.656663000000000000e+06
1.656793000000000000e+06
1.656902000000000000e+06
1.657033000000000000e+06
1.657175000000000000e+06
1.657288000000000000e+06
1.657418000000000000e+06
1.657522000000000000e+06
1.657651000000000000e+06
1.657786000000000000e+06
1.657919000000000000e+06
1.658036000000000000e+06
1.658137000000000000e+06
1.658233000000000000e+06
1.658357000000000000e+06
1.658475000000000000e+06
1.658597000000000000e+06
1.658706000000000000e+06
1.658834000000000000e+06
1.658940000000000000e+06
1.659057000000000000e+06
1.659195000000000000e+06
1.659312000000000000e+06
1.659436000000000000e+06
1.659560000000000000e+06
1.659686000000000000e+06
1.659822000000000000e+06
1.659947000000000000e+06
1.660078000000000000e+06
1.660191000000000000e+06
1.660310000000000000e+06
1.660410000000000000e+06
1.660548000000000000e+06
1.660665000000000000e+06
1.660780000000000000e+06
1.660894000000000000e+06
1.660986000000000000e+06
1.661107000000000000e+06
1.661222000000000000e+06
1.661335000000000000e+06
1.661450000000000000e+06
1.661577000000000000e+06
1.661683000000000000e+06
1.661789000000000000e+06
1.661917000000000000e+06
1.662036000000000000e+06
1.662144000000000000e+06
1.662268000000000000e+06
1.662380000000000000e+06
1.662507000000000000e+06
1.662628000000000000e+06
1.662727000000000000e+06
1.662842000000000000e+06
1.662953000000000000e+06
1.663094000000000000e+06
1.663216000000000000e+06
1.663331000000000000e+06
1.663458000000000000e+06
1.663586000000000000e+06
1.663703000000000000e+06
1.663816000000000000e+06
1.663932000000000000e+06
1.664047000000000000e+06
1.664171000000000000e+06
1.664286000000000000e+06
1.664412000000000000e+06
1.664520000000000000e+06
1.664636000000000000e+06
1.664761000000000000e+06
1.664877000000000000e+06
1.665004000000000000e+06
1.665103000000000000e+06
1.665218000000000000e+06
1.665328000000000000e+06
1.665427000000000000e+06
1.665540000000000000e+06
1.665660000000000000e+06
1.665768000000000000e+06
1.665872000000000000e+06
1.665985000000000000e+06
1.666106000000000000e+06
1.666223000000000000e+06
1.666353000000000000e+06
1.666460000000000000e+06
1.666581000000000000e+06
1.666709000000000000e+06
1.666806000000000000e+06
1.666916000000000000e+06
1.667037000000000000e+06
1.667152000000000000e+06
1.667263000000000000e+06
1.667397000000000000e+06
1.667535000000000000e+06
1.667657000000000000e+06
1.667776000000000000e+06
1.667900000000000000e+06
1.668029000000000000e+06
1.668144000000000000e+06
1.668267000000000000e+06
1.668370000000000000e+06
1.668498000000000000e+06
1.668614000000000000e+06
1.668735000000000000e+06
1.668863000000000000e+06
1.668972000000000000e+06
1.669083000000000000e+06
1.669191000000000000e+06
1.669309000000000000e+06
1.669442000000000000e+06
1.669543000000000000e+06
1.669671000000000000e+06
1.669785000000000000e+06
1.669884000000000000e+06
1.670028000000000000e+06
1.670143000000000000e+06
1.670228000000000000e+06
1.670344000000000000e+06
1.670474000000000000e+06
1.670585000000000000e+06
1.670692000000000000e+06
1.670799000000000000e+06
1.670905000000000000e+06
1.671018000000000000e+06
1.671142000000000000e+06
1.671268000000000000e+06
1.671380000000000000e+06
1.671495000000000000e+06
1.671625000000000000e+06
1.671747000000000000e+06
1.671862000000000000e+06
1.671991000000000000e+06
1.672082000000000000e+06
1.672184000000000000e+06
1.672296000000000000e+06
1.672409000000000000e+06
1.672533000000000000e+06
1.672631000000000000e+06
1.672750000000000000e+06
1.672869000000000000e+06
1.672981000000000000e+06
1.673106000000000000e+06
1.673210000000000000e+06
1.673340000000000000e+06
1.673463000000000000e+06
1.673583000000000000e+06
1.673699000000000000e+06
1.673817000000000000e+06
1.673916000000000000e+06
1.674018000000000000e+06
1.674131000000000000e+06
1.674240000000000000e+06
1.674338000000000000e+06
1.674450000000000000e+06
1.674572000000000000e+06
1.674681000000000000e+06
1.674794000000000000e+06
1.674907000000000000e+06
1.675031000000000000e+06
1.675153000000000000e+06
1.675260000000000000e+06
1.675369000000000000e+06
1.675483000000000000e+06
1.675601000000000000e+06
1.675719000000000000e+06
1.675836000000000000e+06
1.675943000000000000e+06
1.676058000000000000e+06
1.676153000000000000e+06
1.676267000000000000e+06
1.676392000000000000e+06
1.676517000000000000e+06
1.676624000000000000e+06
1.676743000000000000e+06
1.676882000000000000e+06
1.677010000000000000e+06
1.677117000000000000e+06
1.677227000000000000e+06
1.677338000000000000e+06
1.677449000000000000e+06
1.677555000000000000e+06
1.677662000000000000e+06
1.677790000000000000e+06
1.677905000000000000e+06
1.678019000000000000e+06
1.678136000000000000e+06
1.678240000000000000e+06
1.678342000000000000e+06
1.678465000000000000e+06
1.678556000000000000e+06
1.678661000000000000e+06
1.678772000000000000e+06
1.678893000000000000e+06
1.678996000000000000e+06
1.679103000000000000e+06
1.679218000000000000e+06
1.679349000000000000e+06
1.679472000000000000e+06
1.679577000000000000e+06
1.679685000000000000e+06
1.679802000000000000e+06
1.679907000000000000e+06
1.680019000000000000e+06
1.680136000000000000e+06
1.680251000000000000e+06
1.680378000000000000e+06
1.680499000000000000e+06
1.680622000000000000e+06
1.680735000000000000e+06
1.680849000000000000e+06
1.680959000000000000e+06
1.681074000000000000e+06
1.681214000000000000e+06
1.681323000000000000e+06
1.681440000000000000e+06
1.681550000000000000e+06
1.681662000000000000e+06
1.681769000000000000e+06
1.681885000000000000e+06
1.682014000000000000e+06
1.682133000000000000e+06
1.682244000000000000e+06
1.682366000000000000e+06
1.682493000000000000e+06
1.682620000000000000e+06
1.682730000000000000e+06
1.682839000000000000e+06
1.682964000000000000e+06
1.683074000000000000e+06
1.683189000000000000e+06
1.683305000000000000e+06
1.683448000000000000e+06
1.683558000000000000e+06
1.683662000000000000e+06
1.683775000000000000e+06
1.683906000000000000e+06
1.684019000000000000e+06
1.684131000000000000e+06
1.684242000000000000e+06
1.684377000000000000e+06
1.684493000000000000e+06
1.684609000000000000e+06
1.684734000000000000e+06
1.684841000000000000e+06
1.684983000000000000e+06
1.685099000000000000e+06
1.685232000000000000e+06
1.685356000000000000e+06
1.685472000000000000e+06
1.685596000000000000e+06
1.685717000000000000e+06
1.685817000000000000e+06
1.685927000000000000e+06
1.686045000000000000e+06
1.686169000000000000e+06
1.686263000000000000e+06
1.686359000000000000e+06
1.686472000000000000e+06
1.686596000000000000e+06
1.686704000000000000e+06
1.686817000000000000e+06
1.686935000000000000e+06
1.687043000000000000e+06
1.687151000000000000e+06
1.687289000000000000e+06
1.687408000000000000e+06
1.687525000000000000e+06
1.687636000000000000e+06
1.687755000000000000e+06
1.687860000000000000e+06
1.687950000000000000e+06
1.688068000000000000e+06
1.688177000000000000e+06
1.688290000000000000e+06
1.688407000000000000e+06
1.688528000000000000e+06
1.688627000000000000e+06
1.688723000000000000e+06
1.688832000000000000e+06
1.688920000000000000e+06
1.689032000000000000e+06
1.689138000000000000e+06
1.689258000000000000e+06
1.689373000000000000e+06
1.689493000000000000e+06
1.689618000000000000e+06
1.689731000000000000e+06
1.689842000000000000e+06
1.689951000000000000e+06
1.690058000000000000e+06
1.690175000000000000e+06
1.690290000000000000e+06
1.690408000000000000e+06
1.690504000000000000e+06
1.690609000000000000e+06
1.690730000000000000e+06
1.690840000000000000e+06
1.690950000000000000e+06
1.691083000000000000e+06
1.691208000000000000e+06
1.691315000000000000e+06
1.691430000000000000e+06
1.691546000000000000e+06
1.691680000000000000e+06
1.691797000000000000e+06
1.691901000000000000e+06
1.692015000000000000e+06
1.692122000000000000e+06
1.692225000000000000e+06
1.692362000000000000e+06
1.692466000000000000e+06
1.692578000000000000e+06
1.692683000000000000e+06
1.692794000000000000e+06
1.692903000000000000e+06
1.693006000000000000e+06
1.693121000000000000e+06
1.693245000000000000e+06
1.693367000000000000e+06
1.693476000000000000e+06
1.693588000000000000e+06
1.693705000000000000e+06
1.693829000000000000e+06
1.693931000000000000e+06
1.694033000000000000e+06
1.694156000000000000e+06
1.694258000000000000e+06
1.694358000000000000e+06
1.694452000000000000e+06
1.694567000000000000e+06
1.694685000000000000e+06
1.694808000000000000e+06
1.694943000000000000e+06
1.695055000000000000e+06
1.695167000000000000e+06
1.695291000000000000e+06
1.695392000000000000e+06
1.695494000000000000e+06
1.695611000000000000e+06
1.695732000000000000e+06
1.695840000000000000e+06
1.695940000000000000e+06
1.696056000000000000e+06
1.696181000000000000e+06
1.696301000000000000e+06
1.696409000000000000e+06
1.696520000000000000e+06
1.696619000000000000e+06
1.696741000000000000e+06
1.696850000000000000e+06
1.696948000000000000e+06
1.697072000000000000e+06
1.697179000000000000e+06
1.697286000000000000e+06
1.697397000000000000e+06
1.697521000000000000e+06
1.697629000000000000e+06
1.697730000000000000e+06
1.697842000000000000e+06
1.697943000000000000e+06
1.698045000000000000e+06
1.698165000000000000e+06
1.698281000000000000e+06
1.698404000000000000e+06
1.698537000000000000e+06
1.698651000000000000e+06
1.698784000000000000e+06
1.698889000000000000e+06
1.699007000000000000e+06
1.699116000000000000e+06
1.699212000000000000e+06
1.699315000000000000e+06
1.699444000000000000e+06
1.699558000000000000e+06
1.699672000000000000e+06
1.699781000000000000e+06
1.699891000000000000e+06
1.700007000000000000e+06
1.700125000000000000e+06
1.700232000000000000e+06
1.700335000000000000e+06
1.700442000000000000e+06
1.700542000000000000e+06
1.700652000000000000e+06
1.700757000000000000e+06
1.700888000000000000e+06
1.701004000000000000e+06
1.701114000000000000e+06
1.701221000000000000e+06
1.701342000000000000e+06
1.701439000000000000e+06
1.701532000000000000e+06
1.701639000000000000e+06
1.701758000000000000e+06
1.701886000000000000e+06
1.702002000000000000e+06
1.702105000000000000e+06
1.702219000000000000e+06
1.702334000000000000e+06
1.702435000000000000e+06
1.702552000000000000e+06
1.702648000000000000e+06
1.702760000000000000e+06
1.702861000000000000e+06
1.702982000000000000e+06
1.703079000000000000e+06
1.703185000000000000e+06
1.703312000000000000e+06
1.703425000000000000e+06
1.703550000000000000e+06
1.703649000000000000e+06
1.703763000000000000e+06
1.703874000000000000e+06
1.703987000000000000e+06
1.704086000000000000e+06
1.704204000000000000e+06
1.704320000000000000e+06
1.704418000000000000e+06
1.704551000000000000e+06
1.704664000000000000e+06
1.704775000000000000e+06
1.704881000000000000e+06
1.705001000000000000e+06
1.705119000000000000e+06
1.705231000000000000e+06
1.705334000000000000e+06
1.705451000000000000e+06
1.705563000000000000e+06
1.705682000000000000e+06
1.705785000000000000e+06
1.705890000000000000e+06
1.706019000000000000e+06
1.706143000000000000e+06
1.706250000000000000e+06
1.706348000000000000e+06
1.706453000000000000e+06
1.706565000000000000e+06
1.706682000000000000e+06
1.706785000000000000e+06
1.706900000000000000e+06
1.707019000000000000e+06
1.707148000000000000e+06
1.707270000000000000e+06
1.707380000000000000e+06
1.707489000000000000e+06
1.707585000000000000e+06
1.707678000000000000e+06
1.707790000000000000e+06
1.707890000000000000e+06
1.708012000000000000e+06
1.708128000000000000e+06
1.708226000000000000e+06
1.708346000000000000e+06
1.708455000000000000e+06
1.708570000000000000e+06
1.708692000000000000e+06
1.708806000000000000e+06
1.708930000000000000e+06
1.709037000000000000e+06
1.709152000000000000e+06
1.709260000000000000e+06
1.709374000000000000e+06
1.709495000000000000e+06
1.709605000000000000e+06
1.709703000000000000e+06
1.709821000000000000e+06
1.709936000000000000e+06
1.710034000000000000e+06
1.710138000000000000e+06
1.710249000000000000e+06
1.710361000000000000e+06
1.710489000000000000e+06
1.710611000000000000e+06
1.710728000000000000e+06
1.710843000000000000e+06
1.710955000000000000e+06
1.711082000000000000e+06
1.711183000000000000e+06
1.711306000000000000e+06
1.711413000000000000e+06
1.711532000000000000e+06
1.711658000000000000e+06
1.711774000000000000e+06
1.711887000000000000e+06
1.711983000000000000e+06
1.712112000000000000e+06
1.712222000000000000e+06
1.712341000000000000e+06
1.712449000000000000e+06
1.712566000000000000e+06
1.712680000000000000e+06
1.712788000000000000e+06
1.712904000000000000e+06
1.713001000000000000e+06
1.713103000000000000e+06
1.713205000000000000e+06
1.713315000000000000e+06
1.713439000000000000e+06
1.713539000000000000e+06
1.713657000000000000e+06
1.713761000000000000e+06
1.713882000000000000e+06
1.713999000000000000e+06
1.714112000000000000e+06
1.714224000000000000e+06
1.714334000000000000e+06
1.714448000000000000e+06
1.714549000000000000e+06
1.714648000000000000e+06
1.714726000000000000e+06
1.714848000000000000e+06
1.714964000000000000e+06
1.715083000000000000e+06
1.715193000000000000e+06
1.715284000000000000e+06
1.715407000000000000e+06
1.715512000000000000e+06
1.715634000000000000e+06
1.715748000000000000e+06
1.715865000000000000e+06
1.715981000000000000e+06
1.716083000000000000e+06
1.716204000000000000e+06
1.716304000000000000e+06
1.716414000000000000e+06
1.716532000000000000e+06
1.716630000000000000e+06
1.716741000000000000e+06
1.716842000000000000e+06
1.716962000000000000e+06
1.717075000000000000e+06
1.717172000000000000e+06
1.717281000000000000e+06
1.717391000000000000e+06
1.717499000000000000e+06
1.717622000000000000e+06
1.717734000000000000e+06
1.717835000000000000e+06
1.717963000000000000e+06
1.718062000000000000e+06
1.718185000000000000e+06
1.718302000000000000e+06
1.718391000000000000e+06
1.718519000000000000e+06
1.718637000000000000e+06
1.718749000000000000e+06
1.718858000000000000e+06
1.718986000000000000e+06
1.719091000000000000e+06
1.719210000000000000e+06
1.719300000000000000e+06
1.719401000000000000e+06
1.719495000000000000e+06
1.719603000000000000e+06
1.719709000000000000e+06
1.719821000000000000e+06
1.719919000000000000e+06
1.720022000000000000e+06
1.720133000000000000e+06
1.720242000000000000e+06
1.720337000000000000e+06
1.720443000000000000e+06
1.720571000000000000e+06
1.720670000000000000e+06
1.720784000000000000e+06
1.720901000000000000e+06
1.721022000000000000e+06
1.721134000000000000e+06
1.721241000000000000e+06
1.721358000000000000e+06
1.721451000000000000e+06
1.721566000000000000e+06
1.721672000000000000e+06
1.721798000000000000e+06
1.721904000000000000e+06
1.722023000000000000e+06
1.722112000000000000e+06
1.722219000000000000e+06
1.722350000000000000e+06
1.722442000000000000e+06
1.722531000000000000e+06
1.722642000000000000e+06
1.722752000000000000e+06
1.722859000000000000e+06
1.722977000000000000e+06
1.723072000000000000e+06
1.723171000000000000e+06
1.723279000000000000e+06
1.723393000000000000e+06
1.723491000000000000e+06
1.723620000000000000e+06
1.723747000000000000e+06
1.723844000000000000e+06
1.723968000000000000e+06
1.724093000000000000e+06
1.724204000000000000e+06
1.724304000000000000e+06
1.724424000000000000e+06
1.724529000000000000e+06
1.724655000000000000e+06
1.724765000000000000e+06
1.724872000000000000e+06
1.724975000000000000e+06
1.725073000000000000e+06
1.725177000000000000e+06
1.725268000000000000e+06
1.725374000000000000e+06
1.725499000000000000e+06
1.725617000000000000e+06
1.725739000000000000e+06
1.725859000000000000e+06
1.725960000000000000e+06
1.726077000000000000e+06
1.726197000000000000e+06
1.726298000000000000e+06
1.726405000000000000e+06
1.726537000000000000e+06
1.726655000000000000e+06
1.726759000000000000e+06
1.726861000000000000e+06
1.726978000000000000e+06
1.727083000000000000e+06
1.727201000000000000e+06
1.727316000000000000e+06
1.727422000000000000e+06
1.727536000000000000e+06
1.727656000000000000e+06
1.727762000000000000e+06
1.727889000000000000e+06
1.727995000000000000e+06
1.728107000000000000e+06
1.728222000000000000e+06
1.728335000000000000e+06
1.728454000000000000e+06
1.728560000000000000e+06
1.728666000000000000e+06
1.728757000000000000e+06
1.728843000000000000e+06
1.728948000000000000e+06
1.729053000000000000e+06
1.729158000000000000e+06
1.729284000000000000e+06
1.729392000000000000e+06
1.729499000000000000e+06
1.729616000000000000e+06
1.729739000000000000e+06
1.729862000000000000e+06
1.729958000000000000e+06
1.730059000000000000e+06
1.730170000000000000e+06
1.730269000000000000e+06
1.730366000000000000e+06
1.730501000000000000e+06
1.730611000000000000e+06
1.730719000000000000e+06
1.730819000000000000e+06
1.730929000000000000e+06
1.731024000000000000e+06
1.731124000000000000e+06
1.731224000000000000e+06
1.731330000000000000e+06
1.731461000000000000e+06
1.731567000000000000e+06
1.731682000000000000e+06
1.731792000000000000e+06
1.731899000000000000e+06
1.732012000000000000e+06
1.732132000000000000e+06
1.732239000000000000e+06
1.732333000000000000e+06
1.732419000000000000e+06
1.732525000000000000e+06
1.732651000000000000e+06
1.732758000000000000e+06
1.732870000000000000e+06
1.732964000000000000e+06
1.733077000000000000e+06
1.733195000000000000e+06
1.733309000000000000e+06
1.733417000000000000e+06
1.733517000000000000e+06
1.733622000000000000e+06
1.733707000000000000e+06
1.733829000000000000e+06
1.733940000000000000e+06
1.734044000000000000e+06
1.734148000000000000e+06
1.734268000000000000e+06
1.734378000000000000e+06
1.734477000000000000e+06
1.734591000000000000e+06
1.734688000000000000e+06
1.734817000000000000e+06
1.734905000000000000e+06
1.735012000000000000e+06
1.735123000000000000e+06
1.735239000000000000e+06
1.735358000000000000e+06
1.735466000000000000e+06
1.735567000000000000e+06
1.735676000000000000e+06
1.735758000000000000e+06
1.735863000000000000e+06
1.735984000000000000e+06
1.736091000000000000e+06
1.736189000000000000e+06
1.736307000000000000e+06
1.736405000000000000e+06
1.736522000000000000e+06
1.736615000000000000e+06
1.736731000000000000e+06
1.736843000000000000e+06
1.736943000000000000e+06
1.737071000000000000e+06
1.737171000000000000e+06
1.737258000000000000e+06
1.737367000000000000e+06
1.737467000000000000e+06
1.737576000000000000e+06
1.737670000000000000e+06
1.737776000000000000e+06
1.737880000000000000e+06
1.737986000000000000e+06
1.738089000000000000e+06
1.738183000000000000e+06
1.738279000000000000e+06
1.738373000000000000e+06
1.738477000000000000e+06
1.738586000000000000e+06
1.738710000000000000e+06
1.738824000000000000e+06
1.738935000000000000e+06
1.739037000000000000e+06
1.739139000000000000e+06
1.739244000000000000e+06
1.739348000000000000e+06
1.739448000000000000e+06
1.739535000000000000e+06
1.739658000000000000e+06
1.739746000000000000e+06
1.739844000000000000e+06
1.739944000000000000e+06
1.740061000000000000e+06
1.740165000000000000e+06
1.740267000000000000e+06
1.740376000000000000e+06
1.740501000000000000e+06
1.740592000000000000e+06
1.740692000000000000e+06
1.740791000000000000e+06
1.740904000000000000e+06
1.741012000000000000e+06
1.741121000000000000e+06
1.741247000000000000e+06
1.741348000000000000e+06
1.741455000000000000e+06
1.741572000000000000e+06
1.741672000000000000e+06
1.741762000000000000e+06
1.741864000000000000e+06
1.741965000000000000e+06
1.742083000000000000e+06
1.742190000000000000e+06
1.742301000000000000e+06
1.742406000000000000e+06
1.742517000000000000e+06
1.742613000000000000e+06
1.742724000000000000e+06
1.742834000000000000e+06
1.742941000000000000e+06
1.743034000000000000e+06
1.743149000000000000e+06
1.743273000000000000e+06
1.743386000000000000e+06
1.743488000000000000e+06
1.743588000000000000e+06
1.743685000000000000e+06
1.743805000000000000e+06
1.743918000000000000e+06
1.744031000000000000e+06
1.744130000000000000e+06
1.744244000000000000e+06
1.744334000000000000e+06
1.744446000000000000e+06
1.744555000000000000e+06
1.744647000000000000e+06
1.744738000000000000e+06
1.744844000000000000e+06
1.744956000000000000e+06
1.745065000000000000e+06
1.745178000000000000e+06
1.745275000000000000e+06
1.745384000000000000e+06
1.745494000000000000e+06
1.745606000000000000e+06
1.745722000000000000e+06
1.745848000000000000e+06
1.745949000000000000e+06
1.746070000000000000e+06
1.746193000000000000e+06
1.746296000000000000e+06
1.746403000000000000e+06
1.746517000000000000e+06
1.746639000000000000e+06
1.746756000000000000e+06
1.746868000000000000e+06
1.746980000000000000e+06
1.747081000000000000e+06
1.747182000000000000e+06
1.747288000000000000e+06
1.747399000000000000e+06
1.747503000000000000e+06
1.747596000000000000e+06
1.747694000000000000e+06
1.747780000000000000e+06
1.747901000000000000e+06
1.747991000000000000e+06
1.748106000000000000e+06
1.748212000000000000e+06
1.748316000000000000e+06
1.748409000000000000e+06
1.748513000000000000e+06
1.748614000000000000e+06
1.748729000000000000e+06
1.748852000000000000e+06
1.748954000000000000e+06
1.749070000000000000e+06
1.749164000000000000e+06
1.749263000000000000e+06
1.749364000000000000e+06
1.749472000000000000e+06
1.749569000000000000e+06
1.749671000000000000e+06
1.749784000000000000e+06
1.749874000000000000e+06
1.749985000000000000e+06
1.750076000000000000e+06
1.750198000000000000e+06
1.750298000000000000e+06
1.750412000000000000e+06
1.750525000000000000e+06
1.750648000000000000e+06
1.750755000000000000e+06
1.750858000000000000e+06
1.750970000000000000e+06
1.751062000000000000e+06
1.751176000000000000e+06
1.751287000000000000e+06
1.751397000000000000e+06
1.751512000000000000e+06
1.751609000000000000e+06
1.751724000000000000e+06
1.751841000000000000e+06
1.751944000000000000e+06
1.752060000000000000e+06
1.752159000000000000e+06
1.752287000000000000e+06
1.752384000000000000e+06
1.752497000000000000e+06
1.752614000000000000e+06
1.752725000000000000e+06
1.752826000000000000e+06
1.752953000000000000e+06
1.753052000000000000e+06
1.753159000000000000e+06
1.753258000000000000e+06
1.753365000000000000e+06
1.753474000000000000e+06
1.753583000000000000e+06
1.753686000000000000e+06
1.753812000000000000e+06
1.753912000000000000e+06
1.754014000000000000e+06
1.754139000000000000e+06
1.754227000000000000e+06
1.754345000000000000e+06
1.754444000000000000e+06
1.754547000000000000e+06
1.754647000000000000e+06
1.754759000000000000e+06
1.754870000000000000e+06
1.754984000000000000e+06
1.755086000000000000e+06
1.755185000000000000e+06
1.755288000000000000e+06
1.755390000000000000e+06
1.755497000000000000e+06
1.755606000000000000e+06
1.755715000000000000e+06
1.755808000000000000e+06
1.755915000000000000e+06
1.756023000000000000e+06
1.756125000000000000e+06
1.756241000000000000e+06
1.756343000000000000e+06
1.756451000000000000e+06
1.756542000000000000e+06
1.756630000000000000e+06
1.756722000000000000e+06
1.756814000000000000e+06
1.756906000000000000e+06
1.757007000000000000e+06
1.757104000000000000e+06
1.757217000000000000e+06
1.757321000000000000e+06
1.757410000000000000e+06
1.757513000000000000e+06
1.757627000000000000e+06
1.757744000000000000e+06
1.757839000000000000e+06
1.757932000000000000e+06
1.758020000000000000e+06
1.758113000000000000e+06
1.758231000000000000e+06
1.758328000000000000e+06
1.758435000000000000e+06
1.758532000000000000e+06
1.758620000000000000e+06
1.758731000000000000e+06
1.758843000000000000e+06
1.758938000000000000e+06
1.759045000000000000e+06
1.759160000000000000e+06
1.759252000000000000e+06
1.759343000000000000e+06
1.759472000000000000e+06
1.759564000000000000e+06
1.759676000000000000e+06
1.759793000000000000e+06
1.759910000000000000e+06
1.760001000000000000e+06
1.760102000000000000e+06
1.760193000000000000e+06
1.760310000000000000e+06
1.760403000000000000e+06
1.760502000000000000e+06
1.760612000000000000e+06
1.760709000000000000e+06
1.760812000000000000e+06
1.760920000000000000e+06
1.761028000000000000e+06
1.761147000000000000e+06
1.761248000000000000e+06
1.761346000000000000e+06
1.761449000000000000e+06
1.761559000000000000e+06
1.761661000000000000e+06
1.761768000000000000e+06
1.761860000000000000e+06
1.761963000000000000e+06
1.762069000000000000e+06
1.762184000000000000e+06
1.762276000000000000e+06
1.762365000000000000e+06
1.762465000000000000e+06
1.762557000000000000e+06
1.762645000000000000e+06
1.762736000000000000e+06
1.762832000000000000e+06
1.762926000000000000e+06
1.763031000000000000e+06
1.763143000000000000e+06
1.763251000000000000e+06
1.763350000000000000e+06
1.763451000000000000e+06
1.763564000000000000e+06
1.763665000000000000e+06
1.763778000000000000e+06
1.763882000000000000e+06
1.763984000000000000e+06
1.764082000000000000e+06
1.764183000000000000e+06
1.764271000000000000e+06
1.764377000000000000e+06
1.764474000000000000e+06
1.764570000000000000e+06
1.764665000000000000e+06
1.764758000000000000e+06
1.764858000000000000e+06
1.764962000000000000e+06
1.765071000000000000e+06
1.765165000000000000e+06
1.765278000000000000e+06
1.765381000000000000e+06
1.765481000000000000e+06
1.765586000000000000e+06
1.765683000000000000e+06
1.765783000000000000e+06
1.765885000000000000e+06
1.765997000000000000e+06
1.766103000000000000e+06
1.766206000000000000e+06
1.766304000000000000e+06
1.766404000000000000e+06
1.766514000000000000e+06
1.766604000000000000e+06
1.766704000000000000e+06
1.766812000000000000e+06
1.766913000000000000e+06
1.767006000000000000e+06
1.767113000000000000e+06
1.767229000000000000e+06
1.767348000000000000e+06
1.767452000000000000e+06
1.767541000000000000e+06
1.767633000000000000e+06
1.767740000000000000e+06
1.767859000000000000e+06
1.767959000000000000e+06
1.768076000000000000e+06
1.768175000000000000e+06
1.768270000000000000e+06
1.768392000000000000e+06
1.768499000000000000e+06
1.768607000000000000e+06
1.768725000000000000e+06
1.768827000000000000e+06
1.768923000000000000e+06
1.769041000000000000e+06
1.769132000000000000e+06
1.769243000000000000e+06
1.769356000000000000e+06
1.769459000000000000e+06
1.769582000000000000e+06
1.769685000000000000e+06
1.769775000000000000e+06
1.769890000000000000e+06
1.769989000000000000e+06
1.770080000000000000e+06
1.770158000000000000e+06
1.770252000000000000e+06
1.770357000000000000e+06
1.770445000000000000e+06
1.770562000000000000e+06
1.770653000000000000e+06
1.770756000000000000e+06
1.770863000000000000e+06
1.770982000000000000e+06
1.771062000000000000e+06
1.771166000000000000e+06
1.771255000000000000e+06
1.771351000000000000e+06
1.771430000000000000e+06
1.771524000000000000e+06
1.771622000000000000e+06
1.771720000000000000e+06
1.771838000000000000e+06
1.771928000000000000e+06
1.772038000000000000e+06
1.772158000000000000e+06
1.772268000000000000e+06
1.772372000000000000e+06
1.772471000000000000e+06
1.772575000000000000e+06
1.772677000000000000e+06
1.772757000000000000e+06
1.772852000000000000e+06
1.772940000000000000e+06
1.773062000000000000e+06
1.773164000000000000e+06
1.773269000000000000e+06
1.773377000000000000e+06
1.773480000000000000e+06
1.773584000000000000e+06
1.773697000000000000e+06
1.773817000000000000e+06
1.773919000000000000e+06
1.774007000000000000e+06
1.774105000000000000e+06
1.774199000000000000e+06
1.774301000000000000e+06
1.774414000000000000e+06
1.774524000000000000e+06
1.774617000000000000e+06
1.774711000000000000e+06
1.774812000000000000e+06
1.774895000000000000e+06
1.775012000000000000e+06
1.775121000000000000e+06
1.775216000000000000e+06
1.775320000000000000e+06
1.775413000000000000e+06
1.775538000000000000e+06
1.775641000000000000e+06
1.775754000000000000e+06
1.775867000000000000e+06
1.775981000000000000e+06
1.776085000000000000e+06
1.776209000000000000e+06
1.776309000000000000e+06
1.776410000000000000e+06
1.776524000000000000e+06
1.776632000000000000e+06
1.776725000000000000e+06
1.776829000000000000e+06
1.776934000000000000e+06
1.777042000000000000e+06
1.777133000000000000e+06
1.777238000000000000e+06
1.777351000000000000e+06
1.777437000000000000e+06
1.777523000000000000e+06
1.777640000000000000e+06
1.777743000000000000e+06
1.777843000000000000e+06
1.777956000000000000e+06
1.778052000000000000e+06
1.778158000000000000e+06
1.778271000000000000e+06
1.778379000000000000e+06
1.778489000000000000e+06
1.778582000000000000e+06
1.778692000000000000e+06
1.778785000000000000e+06
1.778892000000000000e+06
1.778982000000000000e+06
1.779048000000000000e+06
1.779152000000000000e+06
1.779264000000000000e+06
1.779369000000000000e+06
1.779476000000000000e+06
1.779575000000000000e+06
1.779685000000000000e+06
1.779798000000000000e+06
1.779888000000000000e+06
1.779977000000000000e+06
1.780073000000000000e+06
1.780177000000000000e+06
1.780289000000000000e+06
1.780391000000000000e+06
1.780483000000000000e+06
1.780575000000000000e+06
1.780679000000000000e+06
1.780782000000000000e+06
1.780896000000000000e+06
1.781006000000000000e+06
1.781121000000000000e+06
1.781216000000000000e+06
1.781318000000000000e+06
1.781398000000000000e+06
1.781488000000000000e+06
1.781598000000000000e+06
1.781689000000000000e+06
1.781781000000000000e+06
1.781882000000000000e+06
1.782003000000000000e+06
1.782122000000000000e+06
1.782214000000000000e+06
1.782319000000000000e+06
1.782395000000000000e+06
1.782490000000000000e+06
1.782598000000000000e+06
1.782696000000000000e+06
1.782808000000000000e+06
1.782916000000000000e+06
1.783021000000000000e+06
1.783108000000000000e+06
1.783218000000000000e+06
1.783311000000000000e+06
1.783410000000000000e+06
1.783530000000000000e+06
1.783630000000000000e+06
1.783722000000000000e+06
1.783812000000000000e+06
1.783912000000000000e+06
1.784007000000000000e+06
1.784119000000000000e+06
1.784211000000000000e+06
1.784298000000000000e+06
1.784410000000000000e+06
1.784504000000000000e+06
1.784616000000000000e+06
1.784714000000000000e+06
1.784816000000000000e+06
1.784923000000000000e+06
1.785022000000000000e+06
1.785132000000000000e+06
1.785241000000000000e+06
1.785327000000000000e+06
1.785428000000000000e+06
1.785539000000000000e+06
1.785636000000000000e+06
1.785732000000000000e+06
1.785829000000000000e+06
1.785935000000000000e+06
1.786037000000000000e+06
1.786164000000000000e+06
1.786266000000000000e+06
1.786361000000000000e+06
1.786459000000000000e+06
1.786558000000000000e+06
1.786668000000000000e+06
1.786769000000000000e+06
1.786857000000000000e+06
1.786942000000000000e+06
1.787049000000000000e+06
1.787158000000000000e+06
1.787262000000000000e+06
1.787364000000000000e+06
1.787475000000000000e+06
1.787562000000000000e+06
1.787657000000000000e+06
1.787756000000000000e+06
1.787863000000000000e+06
1.787952000000000000e+06
1.788058000000000000e+06
1.788175000000000000e+06
1.788292000000000000e+06
1.788385000000000000e+06
1.788481000000000000e+06
1.788571000000000000e+06
1.788661000000000000e+06
1.788748000000000000e+06
1.788857000000000000e+06
1.788961000000000000e+06
1.789061000000000000e+06
1.789193000000000000e+06
1.789284000000000000e+06
1.789403000000000000e+06
1.789503000000000000e+06
1.789613000000000000e+06
1.789707000000000000e+06
1.789809000000000000e+06
1.789929000000000000e+06
1.790046000000000000e+06
1.790137000000000000e+06
1.790241000000000000e+06
1.790348000000000000e+06
1.790462000000000000e+06
1.790558000000000000e+06
1.790657000000000000e+06
1.790767000000000000e+06
1.790861000000000000e+06
1.790957000000000000e+06
1.791068000000000000e+06
1.791156000000000000e+06
1.791262000000000000e+06
1.791375000000000000e+06
1.791470000000000000e+06
1.791569000000000000e+06
1.791661000000000000e+06
1.791773000000000000e+06
1.791880000000000000e+06
1.791982000000000000e+06
1.792084000000000000e+06
1.792190000000000000e+06
1.792303000000000000e+06
1.792406000000000000e+06
1.792510000000000000e+06
1.792609000000000000e+06
1.792716000000000000e+06
1.792825000000000000e+06
1.792915000000000000e+06
1.793015000000000000e+06
1.793121000000000000e+06
1.793221000000000000e+06
1.793334000000000000e+06
1.793426000000000000e+06
1.793518000000000000e+06
1.793624000000000000e+06
1.793715000000000000e+06
1.793785000000000000e+06
1.793898000000000000e+06
1.793985000000000000e+06
1.794077000000000000e+06
1.794180000000000000e+06
1.794281000000000000e+06
1.794388000000000000e+06
1.794489000000000000e+06
1.794569000000000000e+06
1.794662000000000000e+06
1.794760000000000000e+06
1.794840000000000000e+06
1.794941000000000000e+06
1.795056000000000000e+06
1.795157000000000000e+06
1.795271000000000000e+06
1.795372000000000000e+06
1.795464000000000000e+06
1.795573000000000000e+06
1.795689000000000000e+06
1.795780000000000000e+06
1.795874000000000000e+06
1.795990000000000000e+06
1.796093000000000000e+06
1.796197000000000000e+06
1.796294000000000000e+06
1.796393000000000000e+06
1.796490000000000000e+06
1.796605000000000000e+06
1.796695000000000000e+06
1.796812000000000000e+06
1.796926000000000000e+06
1.797024000000000000e+06
1.797125000000000000e+06
1.797238000000000000e+06
1.797350000000000000e+06
1.797451000000000000e+06
1.797546000000000000e+06
1.797650000000000000e+06
1.797760000000000000e+06
1.797863000000000000e+06
1.797958000000000000e+06
1.798052000000000000e+06
1.798152000000000000e+06
1.798264000000000000e+06
1.798363000000000000e+06
1.798463000000000000e+06
1.798576000000000000e+06
1.798668000000000000e+06
1.798747000000000000e+06
1.798843000000000000e+06
1.798951000000000000e+06
1.799041000000000000e+06
1.799147000000000000e+06
1.799250000000000000e+06
1.799346000000000000e+06
1.799434000000000000e+06
1.799517000000000000e+06
1.799617000000000000e+06
1.799717000000000000e+06
1.799843000000000000e+06
1.799956000000000000e+06
1.800050000000000000e+06
1.800144000000000000e+06
1.800250000000000000e+06
1.800353000000000000e+06
1.800456000000000000e+06
1.800567000000000000e+06
1.800674000000000000e+06
1.800772000000000000e+06
1.800872000000000000e+06
1.800979000000000000e+06
1.801076000000000000e+06
1.801169000000000000e+06
1.801265000000000000e+06
1.801369000000000000e+06
1.801464000000000000e+06
1.801561000000000000e+06
1.801660000000000000e+06
1.801755000000000000e+06
1.801869000000000000e+06
1.801964000000000000e+06
1.802061000000000000e+06
1.802156000000000000e+06
1.802267000000000000e+06
1.802384000000000000e+06
1.802487000000000000e+06
1.802571000000000000e+06
1.802657000000000000e+06
1.802753000000000000e+06
1.802836000000000000e+06
1.802958000000000000e+06
1.803053000000000000e+06
1.803142000000000000e+06
1.803239000000000000e+06
1.803324000000000000e+06
1.803423000000000000e+06
1.803515000000000000e+06
1.803625000000000000e+06
1.803711000000000000e+06
1.803833000000000000e+06
1.803943000000000000e+06
1.804047000000000000e+06
1.804154000000000000e+06
1.804243000000000000e+06
1.804355000000000000e+06
1.804446000000000000e+06
1.804527000000000000e+06
1.804638000000000000e+06
1.804738000000000000e+06
1.804850000000000000e+06
1.804961000000000000e+06
1.805068000000000000e+06
1.805185000000000000e+06
1.805290000000000000e+06
1.805397000000000000e+06
1.805482000000000000e+06
1.805580000000000000e+06
1.805677000000000000e+06
1.805754000000000000e+06
1.805849000000000000e+06
1.805937000000000000e+06
1.806031000000000000e+06
1.806133000000000000e+06
1.806221000000000000e+06
1.806314000000000000e+06
1.806431000000000000e+06
1.806552000000000000e+06
1.806645000000000000e+06
1.806732000000000000e+06
1.806826000000000000e+06
1.806926000000000000e+06
1.807013000000000000e+06
1.807126000000000000e+06
1.807227000000000000e+06
1.807320000000000000e+06
1.807438000000000000e+06
1.807535000000000000e+06
1.807645000000000000e+06
1.807737000000000000e+06
1.807842000000000000e+06
1.807935000000000000e+06
1.808041000000000000e+06
1.808142000000000000e+06
1.808248000000000000e+06
1.808344000000000000e+06
1.808447000000000000e+06
1.808542000000000000e+06
1.808655000000000000e+06
1.808759000000000000e+06
1.808859000000000000e+06
1.808959000000000000e+06
1.809048000000000000e+06
1.809142000000000000e+06
1.809225000000000000e+06
1.809333000000000000e+06
1.809436000000000000e+06
1.809532000000000000e+06
1.809630000000000000e+06
1.809722000000000000e+06
1.809826000000000000e+06
1.809926000000000000e+06
1.810024000000000000e+06
1.810125000000000000e+06
1.810224000000000000e+06
1.810326000000000000e+06
1.810426000000000000e+06
1.810520000000000000e+06
1.810605000000000000e+06
1.810704000000000000e+06
1.810796000000000000e+06
1.810902000000000000e+06
1.811010000000000000e+06
1.811109000000000000e+06
1.811211000000000000e+06
1.811309000000000000e+06
1.811421000000000000e+06
1.811522000000000000e+06
1.811617000000000000e+06
1.811705000000000000e+06
1.811807000000000000e+06
1.811901000000000000e+06
1.812009000000000000e+06
1.812113000000000000e+06
1.812207000000000000e+06
1.812304000000000000e+06
1.812389000000000000e+06
1.812486000000000000e+06
1.812581000000000000e+06
1.812673000000000000e+06
1.812747000000000000e+06
1.812834000000000000e+06
1.812920000000000000e+06
1.813009000000000000e+06
1.813109000000000000e+06
1.813201000000000000e+06
1.813309000000000000e+06
1.813410000000000000e+06
1.813516000000000000e+06
1.813615000000000000e+06
1.813701000000000000e+06
1.813785000000000000e+06
1.813874000000000000e+06
1.813974000000000000e+06
1.814068000000000000e+06
1.814172000000000000e+06
1.814252000000000000e+06
1.814361000000000000e+06
1.814451000000000000e+06
1.814531000000000000e+06
1.814619000000000000e+06
1.814700000000000000e+06
1.814807000000000000e+06
1.814908000000000000e+06
1.814992000000000000e+06
1.815076000000000000e+06
1.815172000000000000e+06
1.815265000000000000e+06
1.815373000000000000e+06
1.815460000000000000e+06
1.815564000000000000e+06
1.815671000000000000e+06
1.815762000000000000e+06
1.815856000000000000e+06
1.815960000000000000e+06
1.816072000000000000e+06
1.816177000000000000e+06
1.816268000000000000e+06
1.816371000000000000e+06
1.816467000000000000e+06
1.816578000000000000e+06
1.816676000000000000e+06
1.816767000000000000e+06
1.816869000000000000e+06
1.816965000000000000e+06
1.817049000000000000e+06
1.817156000000000000e+06
1.817263000000000000e+06
1.817367000000000000e+06
1.817492000000000000e+06
1.817575000000000000e+06
1.817661000000000000e+06
1.817772000000000000e+06
1.817887000000000000e+06
1.817985000000000000e+06
1.818079000000000000e+06
1.818178000000000000e+06
1.818285000000000000e+06
1.818388000000000000e+06
1.818485000000000000e+06
1.818572000000000000e+06
1.818684000000000000e+06
1.818791000000000000e+06
1.818888000000000000e+06
1.818988000000000000e+06
1.819098000000000000e+06
1.819197000000000000e+06
1.819305000000000000e+06
1.819401000000000000e+06
1.819487000000000000e+06
1.819573000000000000e+06
1.819667000000000000e+06
1.819776000000000000e+06
1.819871000000000000e+06
1.819957000000000000e+06
1.820056000000000000e+06
1.820159000000000000e+06
1.820243000000000000e+06
1.820334000000000000e+06
1.820439000000000000e+06
1.820549000000000000e+06
1.820630000000000000e+06
1.820714000000000000e+06
1.820830000000000000e+06
1.820920000000000000e+06
1.821026000000000000e+06
1.821113000000000000e+06
1.821212000000000000e+06
1.821294000000000000e+06
1.821380000000000000e+06
1.821461000000000000e+06
1.821566000000000000e+06
1.821655000000000000e+06
1.821768000000000000e+06
1.821883000000000000e+06
1.821980000000000000e+06
1.822098000000000000e+06
1.822208000000000000e+06
1.822308000000000000e+06
1.822391000000000000e+06
1.822473000000000000e+06
1.822568000000000000e+06
1.822661000000000000e+06
1.822757000000000000e+06
1.822853000000000000e+06
1.822935000000000000e+06
1.823037000000000000e+06
1.823137000000000000e+06
1.823208000000000000e+06
1.823309000000000000e+06
1.823412000000000000e+06
1.823507000000000000e+06
1.823598000000000000e+06
1.823693000000000000e+06
1.823799000000000000e+06
1.823881000000000000e+06
1.823980000000000000e+06
1.824073000000000000e+06
1.824163000000000000e+06
1.824256000000000000e+06
1.824362000000000000e+06
1.824453000000000000e+06
1.824546000000000000e+06
1.824637000000000000e+06
1.824737000000000000e+06
1.824834000000000000e+06
1.824956000000000000e+06
1.825057000000000000e+06
1.825155000000000000e+06
1.825245000000000000e+06
1.825334000000000000e+06
1.825425000000000000e+06
1.825525000000000000e+06
1.825630000000000000e+06
1.825719000000000000e+06
1.825813000000000000e+06
1.825913000000000000e+06
1.826011000000000000e+06
1.826115000000000000e+06
1.826200000000000000e+06
1.826309000000000000e+06
1.826381000000000000e+06
1.826491000000000000e+06
1.826578000000000000e+06
1.826685000000000000e+06
1.826778000000000000e+06
1.826886000000000000e+06
1.826980000000000000e+06
1.827067000000000000e+06
1.827162000000000000e+06
1.827256000000000000e+06
1.827353000000000000e+06
1.827446000000000000e+06
1.827537000000000000e+06
1.827632000000000000e+06
1.827717000000000000e+06
1.827815000000000000e+06
1.827929000000000000e+06
1.828013000000000000e+06
1.828107000000000000e+06
1.828180000000000000e+06
1.828281000000000000e+06
1.828374000000000000e+06
1.828480000000000000e+06
1.828586000000000000e+06
1.828694000000000000e+06
1.828802000000000000e+06
1.828900000000000000e+06
1.828998000000000000e+06
1.829093000000000000e+06
1.829178000000000000e+06
1.829272000000000000e+06
1.829365000000000000e+06
1.829461000000000000e+06
1.829543000000000000e+06
1.829619000000000000e+06
1.829711000000000000e+06
1.829808000000000000e+06
1.829884000000000000e+06
1.829972000000000000e+06
1.830076000000000000e+06
1.830197000000000000e+06
1.830295000000000000e+06
1.830405000000000000e+06
1.830496000000000000e+06
1.830601000000000000e+06
1.830703000000000000e+06
1.830794000000000000e+06
1.830869000000000000e+06
1.830970000000000000e+06
1.831063000000000000e+06
1.831175000000000000e+06
1.831265000000000000e+06
1.831356000000000000e+06
1.831448000000000000e+06
1.831563000000000000e+06
1.831647000000000000e+06
1.831727000000000000e+06
1.831818000000000000e+06
1.831921000000000000e+06
1.832032000000000000e+06
1.832128000000000000e+06
1.832219000000000000e+06
1.832311000000000000e+06
1.832403000000000000e+06
1.832500000000000000e+06
1.832595000000000000e+06
1.832684000000000000e+06
1.832779000000000000e+06
1.832894000000000000e+06
1.832986000000000000e+06
1.833081000000000000e+06
1.833181000000000000e+06
1.833275000000000000e+06
1.833369000000000000e+06
1.833466000000000000e+06
1.833549000000000000e+06
1.833641000000000000e+06
1.833722000000000000e+06
1.833805000000000000e+06
1.833898000000000000e+06
1.833999000000000000e+06
1.834101000000000000e+06
1.834206000000000000e+06
1.834291000000000000e+06
1.834405000000000000e+06
1.834490000000000000e+06
1.834578000000000000e+06
1.834666000000000000e+06
1.834770000000000000e+06
1.834870000000000000e+06
1.834968000000000000e+06
1.835060000000000000e+06
1.835159000000000000e+06
1.835241000000000000e+06
1.835331000000000000e+06
1.835422000000000000e+06
1.835505000000000000e+06
1.835602000000000000e+06
1.835688000000000000e+06
1.835784000000000000e+06
1.835879000000000000e+06
1.835966000000000000e+06
1.836058000000000000e+06
1.836153000000000000e+06
1.836249000000000000e+06
1.836349000000000000e+06
1.836445000000000000e+06
1.836545000000000000e+06
1.836633000000000000e+06
1.836720000000000000e+06
1.836824000000000000e+06
1.836933000000000000e+06
1.837024000000000000e+06
1.837116000000000000e+06
1.837220000000000000e+06
1.837319000000000000e+06
1.837419000000000000e+06
1.837503000000000000e+06
1.837574000000000000e+06
1.837676000000000000e+06
1.837761000000000000e+06
1.837846000000000000e+06
1.837932000000000000e+06
1.838050000000000000e+06
1.838155000000000000e+06
1.838255000000000000e+06
1.838357000000000000e+06
1.838428000000000000e+06
1.838527000000000000e+06
1.838625000000000000e+06
1.838719000000000000e+06
1.838824000000000000e+06
1.838929000000000000e+06
1.839020000000000000e+06
1.839104000000000000e+06
1.839200000000000000e+06
1.839294000000000000e+06
1.839373000000000000e+06
1.839471000000000000e+06
1.839571000000000000e+06
1.839659000000000000e+06
1.839755000000000000e+06
1.839849000000000000e+06
1.839943000000000000e+06
1.840038000000000000e+06
1.840127000000000000e+06
1.840204000000000000e+06
1.840289000000000000e+06
1.840391000000000000e+06
1.840490000000000000e+06
1.840596000000000000e+06
1.840679000000000000e+06
1.840781000000000000e+06
1.840864000000000000e+06
1.840957000000000000e+06
1.841042000000000000e+06
1.841140000000000000e+06
1.841234000000000000e+06
1.841323000000000000e+06
1.841417000000000000e+06
1.841511000000000000e+06
1.841617000000000000e+06
1.841691000000000000e+06
1.841798000000000000e+06
1.841881000000000000e+06
1.841985000000000000e+06
1.842091000000000000e+06
1.842191000000000000e+06
1.842298000000000000e+06
1.842389000000000000e+06
1.842486000000000000e+06
1.842576000000000000e+06
1.842684000000000000e+06
1.842785000000000000e+06
1.842887000000000000e+06
1.842991000000000000e+06
1.843084000000000000e+06
1.843179000000000000e+06
1.843259000000000000e+06
1.843370000000000000e+06
1.843452000000000000e+06
1.843543000000000000e+06
1.843632000000000000e+06
1.843739000000000000e+06
1.843845000000000000e+06
1.843939000000000000e+06
1.844034000000000000e+06
1.844110000000000000e+06
1.844202000000000000e+06
1.844287000000000000e+06
1.844374000000000000e+06
1.844464000000000000e+06
1.844552000000000000e+06
1.844648000000000000e+06
1.844740000000000000e+06
1.844820000000000000e+06
1.844920000000000000e+06
1.845026000000000000e+06
1.845117000000000000e+06
1.845200000000000000e+06
1.845311000000000000e+06
1.845411000000000000e+06
1.845500000000000000e+06
1.845575000000000000e+06
1.845647000000000000e+06
1.845739000000000000e+06
1.845837000000000000e+06
1.845902000000000000e+06
1.846000000000000000e+06
1.846090000000000000e+06
1.846189000000000000e+06
1.846270000000000000e+06
1.846366000000000000e+06
1.846441000000000000e+06
1.846545000000000000e+06
1.846635000000000000e+06
1.846732000000000000e+06
1.846829000000000000e+06
1.846923000000000000e+06
1.847029000000000000e+06
1.847134000000000000e+06
1.847240000000000000e+06
1.847340000000000000e+06
1.847444000000000000e+06
1.847536000000000000e+06
1.847615000000000000e+06
1.847706000000000000e+06
1.847807000000000000e+06
1.847901000000000000e+06
1.848000000000000000e+06
1.848099000000000000e+06
1.848194000000000000e+06
1.848275000000000000e+06
1.848379000000000000e+06
1.848474000000000000e+06
1.848573000000000000e+06
1.848664000000000000e+06
1.848747000000000000e+06
1.848851000000000000e+06
1.848961000000000000e+06
1.849056000000000000e+06
1.849140000000000000e+06
1.849216000000000000e+06
1.849292000000000000e+06
1.849403000000000000e+06
1.849469000000000000e+06
1.849560000000000000e+06
1.849648000000000000e+06
1.849747000000000000e+06
1.849831000000000000e+06
1.849934000000000000e+06
1.850017000000000000e+06
1.850122000000000000e+06
1.850201000000000000e+06
1.850297000000000000e+06
1.850389000000000000e+06
1.850494000000000000e+06
1.850586000000000000e+06
1.850658000000000000e+06
1.850769000000000000e+06
1.850869000000000000e+06
1.850956000000000000e+06
1.851057000000000000e+06
1.851134000000000000e+06
1.851231000000000000e+06
1.851314000000000000e+06
1.851396000000000000e+06
1.851486000000000000e+06
1.851578000000000000e+06
1.851668000000000000e+06
1.851755000000000000e+06
1.851842000000000000e+06
1.851949000000000000e+06
1.852036000000000000e+06
1.852125000000000000e+06
1.852223000000000000e+06
1.852310000000000000e+06
1.852394000000000000e+06
1.852487000000000000e+06
1.852580000000000000e+06
1.852683000000000000e+06
1.852768000000000000e+06
1.852872000000000000e+06
1.852974000000000000e+06
1.853049000000000000e+06
1.853154000000000000e+06
1.853245000000000000e+06
1.853328000000000000e+06
1.853424000000000000e+06
1.853523000000000000e+06
1.853594000000000000e+06
1.853691000000000000e+06
1.853801000000000000e+06
1.853910000000000000e+06
1.854003000000000000e+06
1.854095000000000000e+06
1.854189000000000000e+06
1.854281000000000000e+06
1.854384000000000000e+06
1.854488000000000000e+06
1.854582000000000000e+06
1.854678000000000000e+06
1.854747000000000000e+06
1.854834000000000000e+06
1.854933000000000000e+06
1.855021000000000000e+06
1.855119000000000000e+06
1.855217000000000000e+06
1.855308000000000000e+06
1.855384000000000000e+06
1.855462000000000000e+06
1.855545000000000000e+06
1.855624000000000000e+06
1.855709000000000000e+06
1.855808000000000000e+06
1.855915000000000000e+06
1.855997000000000000e+06
1.856097000000000000e+06
1.856188000000000000e+06
1.856270000000000000e+06
1.856357000000000000e+06
1.856453000000000000e+06
1.856538000000000000e+06
1.856639000000000000e+06
1.856740000000000000e+06
1.856822000000000000e+06
1.856931000000000000e+06
1.857016000000000000e+06
1.857098000000000000e+06
1.857206000000000000e+06
1.857318000000000000e+06
1.857410000000000000e+06
1.857494000000000000e+06
1.857591000000000000e+06
1.857698000000000000e+06
1.857793000000000000e+06
1.857890000000000000e+06
1.857976000000000000e+06
1.858073000000000000e+06
1.858174000000000000e+06
1.858267000000000000e+06
1.858357000000000000e+06
1.858453000000000000e+06
1.858540000000000000e+06
1.858629000000000000e+06
1.858729000000000000e+06
1.858808000000000000e+06
1.858914000000000000e+06
1.859001000000000000e+06
1.859091000000000000e+06
1.859181000000000000e+06
1.859276000000000000e+06
1.859371000000000000e+06
1.859459000000000000e+06
1.859544000000000000e+06
1.859648000000000000e+06
1.859746000000000000e+06
1.859840000000000000e+06
1.859921000000000000e+06
1.860016000000000000e+06
1.860111000000000000e+06
1.860205000000000000e+06
1.860287000000000000e+06
1.860382000000000000e+06
1.860481000000000000e+06
1.860557000000000000e+06
1.860636000000000000e+06
1.860758000000000000e+06
1.860840000000000000e+06
1.860924000000000000e+06
1.861022000000000000e+06
1.861117000000000000e+06
1.861220000000000000e+06
1.861307000000000000e+06
1.861403000000000000e+06
1.861484000000000000e+06
1.861568000000000000e+06
1.861648000000000000e+06
1.861732000000000000e+06
1.861820000000000000e+06
1.861920000000000000e+06
1.862021000000000000e+06
1.862106000000000000e+06
1.862189000000000000e+06
1.862283000000000000e+06
1.862383000000000000e+06
1.862475000000000000e+06
1.862564000000000000e+06
1.862641000000000000e+06
1.862747000000000000e+06
1.862843000000000000e+06
1.862940000000000000e+06
1.863047000000000000e+06
1.863134000000000000e+06
1.863220000000000000e+06
1.863321000000000000e+06
1.863404000000000000e+06
1.863484000000000000e+06
1.863569000000000000e+06
1.863658000000000000e+06
1.863757000000000000e+06
1.863845000000000000e+06
1.863931000000000000e+06
1.864026000000000000e+06
1.864120000000000000e+06
1.864198000000000000e+06
1.864279000000000000e+06
1.864372000000000000e+06
1.864469000000000000e+06
1.864562000000000000e+06
1.864658000000000000e+06
1.864758000000000000e+06
1.864864000000000000e+06
1.864954000000000000e+06
1.865045000000000000e+06
1.865129000000000000e+06
1.865206000000000000e+06
1.865288000000000000e+06
1.865373000000000000e+06
1.865472000000000000e+06
1.865564000000000000e+06
1.865654000000000000e+06
1.865729000000000000e+06
1.865830000000000000e+06
1.865916000000000000e+06
1.866001000000000000e+06
1.866101000000000000e+06
1.866185000000000000e+06
1.866265000000000000e+06
1.866374000000000000e+06
1.866452000000000000e+06
1.866549000000000000e+06
1.866624000000000000e+06
1.866718000000000000e+06
1.866798000000000000e+06
1.866885000000000000e+06
1.866959000000000000e+06
1.867056000000000000e+06
1.867151000000000000e+06
1.867226000000000000e+06
1.867315000000000000e+06
1.867391000000000000e+06
1.867453000000000000e+06
1.867563000000000000e+06
1.867672000000000000e+06
1.867783000000000000e+06
1.867872000000000000e+06
1.867965000000000000e+06
1.868057000000000000e+06
1.868158000000000000e+06
1.868261000000000000e+06
1.868344000000000000e+06
1.868423000000000000e+06
1.868502000000000000e+06
1.868591000000000000e+06
1.868692000000000000e+06
1.868790000000000000e+06
1.868889000000000000e+06
1.868981000000000000e+06
1.869063000000000000e+06
1.869165000000000000e+06
1.869263000000000000e+06
1.869356000000000000e+06
1.869461000000000000e+06
1.869549000000000000e+06
1.869633000000000000e+06
1.869720000000000000e+06
1.869826000000000000e+06
1.869909000000000000e+06
1.869994000000000000e+06
1.870068000000000000e+06
1.870151000000000000e+06
1.870240000000000000e+06
1.870331000000000000e+06
1.870419000000000000e+06
1.870505000000000000e+06
1.870589000000000000e+06
1.870685000000000000e+06
1.870757000000000000e+06
1.870849000000000000e+06
1.870933000000000000e+06
1.871038000000000000e+06
1.871126000000000000e+06
1.871211000000000000e+06
1.871318000000000000e+06
1.871403000000000000e+06
1.871484000000000000e+06
1.871595000000000000e+06
1.871694000000000000e+06
1.871778000000000000e+06
1.871879000000000000e+06
1.871969000000000000e+06
1.872045000000000000e+06
1.872140000000000000e+06
1.872235000000000000e+06
1.872330000000000000e+06
1.872416000000000000e+06
1.872496000000000000e+06
1.872583000000000000e+06
1.872674000000000000e+06
1.872747000000000000e+06
1.872851000000000000e+06
1.872926000000000000e+06
1.873005000000000000e+06
1.873101000000000000e+06
1.873190000000000000e+06
1.873283000000000000e+06
1.873383000000000000e+06
1.873482000000000000e+06
1.873565000000000000e+06
1.873644000000000000e+06
1.873738000000000000e+06
1.873809000000000000e+06
1.873907000000000000e+06
1.873996000000000000e+06
1.874083000000000000e+06
1.874170000000000000e+06
1.874258000000000000e+06
1.874364000000000000e+06
1.874445000000000000e+06
1.874542000000000000e+06
1.874655000000000000e+06
1.874742000000000000e+06
1.874830000000000000e+06
1.874910000000000000e+06
1.874992000000000000e+06
1.875082000000000000e+06
1.875186000000000000e+06
1.875286000000000000e+06
1.875387000000000000e+06
1.875488000000000000e+06
1.875587000000000000e+06
1.875671000000000000e+06
1.875754000000000000e+06
1.875838000000000000e+06
1.875949000000000000e+06
1.876056000000000000e+06
1.876141000000000000e+06
1.876221000000000000e+06
1.876322000000000000e+06
1.876405000000000000e+06
1.876492000000000000e+06
1.876584000000000000e+06
1.876682000000000000e+06
1.876763000000000000e+06
1.876854000000000000e+06
1.876941000000000000e+06
1.877029000000000000e+06
1.877134000000000000e+06
1.877217000000000000e+06
1.877293000000000000e+06
1.877370000000000000e+06
1.877446000000000000e+06
1.877533000000000000e+06
1.877623000000000000e+06
1.877717000000000000e+06
1.877812000000000000e+06
1.877890000000000000e+06
1.877978000000000000e+06
1.878068000000000000e+06
1.878157000000000000e+06
1.878244000000000000e+06
1.878347000000000000e+06
1.878431000000000000e+06
1.878516000000000000e+06
1.878600000000000000e+06
1.878679000000000000e+06
1.878756000000000000e+06
1.878843000000000000e+06
1.878939000000000000e+06
1.879025000000000000e+06
1.879120000000000000e+06
1.879195000000000000e+06
1.879275000000000000e+06
1.879368000000000000e+06
1.879483000000000000e+06
1.879566000000000000e+06
1.879656000000000000e+06
1.879727000000000000e+06
1.879842000000000000e+06
1.879925000000000000e+06
1.880009000000000000e+06
1.880101000000000000e+06
1.880205000000000000e+06
1.880284000000000000e+06
1.880379000000000000e+06
1.880478000000000000e+06
1.880564000000000000e+06
1.880634000000000000e+06
1.880719000000000000e+06
1.880798000000000000e+06
1.880887000000000000e+06
1.880962000000000000e+06
1.881033000000000000e+06
1.881111000000000000e+06
1.881209000000000000e+06
1.881288000000000000e+06
1.881386000000000000e+06
1.881485000000000000e+06
1.881590000000000000e+06
1.881682000000000000e+06
1.881768000000000000e+06
1.881864000000000000e+06
1.881957000000000000e+06
1.882039000000000000e+06
1.882117000000000000e+06
1.882201000000000000e+06
1.882297000000000000e+06
1.882386000000000000e+06
1.882486000000000000e+06
1.882572000000000000e+06
1.882676000000000000e+06
1.882753000000000000e+06
1.882840000000000000e+06
1.882930000000000000e+06
1.883009000000000000e+06
1.883099000000000000e+06
1.883209000000000000e+06
1.883309000000000000e+06
1.883405000000000000e+06
1.883492000000000000e+06
1.883581000000000000e+06
1.883667000000000000e+06
1.883768000000000000e+06
1.883860000000000000e+06
1.883953000000000000e+06
1.884036000000000000e+06
1.884123000000000000e+06
1.884211000000000000e+06
1.884297000000000000e+06
1.884384000000000000e+06
1.884478000000000000e+06
1.884556000000000000e+06
1.884653000000000000e+06
1.884742000000000000e+06
1.884834000000000000e+06
1.884924000000000000e+06
1.885013000000000000e+06
1.885102000000000000e+06
1.885192000000000000e+06
1.885306000000000000e+06
1.885374000000000000e+06
1.885447000000000000e+06
1.885534000000000000e+06
1.885613000000000000e+06
1.885701000000000000e+06
1.885787000000000000e+06
1.885855000000000000e+06
1.885953000000000000e+06
1.886042000000000000e+06
1.886127000000000000e+06
1.886220000000000000e+06
1.886302000000000000e+06
1.886414000000000000e+06
1.886505000000000000e+06
1.886581000000000000e+06
1.886668000000000000e+06
1.886764000000000000e+06
1.886850000000000000e+06
1.886952000000000000e+06
1.887039000000000000e+06
1.887126000000000000e+06
1.887232000000000000e+06
1.887319000000000000e+06
1.887395000000000000e+06
1.887491000000000000e+06
1.887584000000000000e+06
1.887682000000000000e+06
1.887772000000000000e+06
1.887859000000000000e+06
1.887949000000000000e+06
1.888048000000000000e+06
1.888127000000000000e+06
1.888213000000000000e+06
1.888297000000000000e+06
1.888391000000000000e+06
1.888482000000000000e+06
1.888567000000000000e+06
1.888670000000000000e+06
1.888758000000000000e+06
1.888868000000000000e+06
1.888959000000000000e+06
1.889052000000000000e+06
1.889135000000000000e+06
1.889241000000000000e+06
1.889347000000000000e+06
1.889436000000000000e+06
1.889530000000000000e+06
1.889619000000000000e+06
1.889713000000000000e+06
1.889788000000000000e+06
1.889884000000000000e+06
1.889976000000000000e+06
1.890069000000000000e+06
1.890159000000000000e+06
1.890260000000000000e+06
1.890342000000000000e+06
1.890423000000000000e+06
1.890504000000000000e+06
1.890593000000000000e+06
1.890688000000000000e+06
1.890770000000000000e+06
1.890850000000000000e+06
1.890939000000000000e+06
1.891024000000000000e+06
1.891125000000000000e+06
1.891222000000000000e+06
1.891301000000000000e+06
1.891383000000000000e+06
1.891451000000000000e+06
1.891559000000000000e+06
1.891631000000000000e+06
1.891711000000000000e+06
1.891791000000000000e+06
1.891902000000000000e+06
1.891979000000000000e+06
1.892051000000000000e+06
1.892123000000000000e+06
1.892206000000000000e+06
1.892290000000000000e+06
1.892379000000000000e+06
1.892467000000000000e+06
1.892553000000000000e+06
1.892633000000000000e+06
1.892725000000000000e+06
1.892820000000000000e+06
1.892892000000000000e+06
1.892957000000000000e+06
1.893033000000000000e+06
1.893127000000000000e+06
1.893214000000000000e+06
1.893301000000000000e+06
1.893393000000000000e+06
1.893474000000000000e+06
1.893565000000000000e+06
1.893655000000000000e+06
1.893736000000000000e+06
1.893815000000000000e+06
1.893882000000000000e+06
1.893958000000000000e+06
1.894038000000000000e+06
1.894130000000000000e+06
1.894216000000000000e+06
1.894304000000000000e+06
1.894400000000000000e+06
1.894490000000000000e+06
1.894575000000000000e+06
1.894651000000000000e+06
1.894744000000000000e+06
1.894848000000000000e+06
1.894919000000000000e+06
1.895006000000000000e+06
1.895069000000000000e+06
1.895154000000000000e+06
1.895260000000000000e+06
1.895345000000000000e+06
1.895432000000000000e+06
1.895528000000000000e+06
1.895609000000000000e+06
1.895719000000000000e+06
1.895805000000000000e+06
1.895893000000000000e+06
1.895986000000000000e+06
1.896075000000000000e+06
1.896147000000000000e+06
1.896241000000000000e+06
1.896322000000000000e+06
1.896400000000000000e+06
1.896473000000000000e+06
1.896569000000000000e+06
1.896658000000000000e+06
1.896739000000000000e+06
1.896821000000000000e+06
1.896913000000000000e+06
1.897011000000000000e+06
1.897106000000000000e+06
1.897192000000000000e+06
1.897291000000000000e+06
1.897376000000000000e+06
1.897469000000000000e+06
1.897558000000000000e+06
1.897647000000000000e+06
1.897731000000000000e+06
1.897824000000000000e+06
1.897927000000000000e+06
1.898024000000000000e+06
1.898117000000000000e+06
1.898192000000000000e+06
1.898290000000000000e+06
1.898364000000000000e+06
1.898447000000000000e+06
1.898543000000000000e+06
1.898636000000000000e+06
1.898726000000000000e+06
1.898826000000000000e+06
1.898907000000000000e+06
1.898971000000000000e+06
1.899069000000000000e+06
1.899157000000000000e+06
1.899251000000000000e+06
1.899342000000000000e+06
1.899443000000000000e+06
1.899535000000000000e+06
1.899623000000000000e+06
1.899697000000000000e+06
1.899787000000000000e+06
1.899894000000000000e+06
1.899970000000000000e+06
1.900061000000000000e+06
1.900162000000000000e+06
1.900238000000000000e+06
1.900321000000000000e+06
1.900407000000000000e+06
1.900502000000000000e+06
1.900588000000000000e+06
1.900694000000000000e+06
1.900775000000000000e+06
1.900866000000000000e+06
1.900951000000000000e+06
1.901031000000000000e+06
1.901125000000000000e+06
1.901220000000000000e+06
1.901309000000000000e+06
1.901389000000000000e+06
1.901458000000000000e+06
1.901549000000000000e+06
1.901657000000000000e+06
1.901743000000000000e+06
1.901810000000000000e+06
1.901906000000000000e+06
1.902000000000000000e+06
1.902087000000000000e+06
1.902175000000000000e+06
1.902266000000000000e+06
1.902352000000000000e+06
1.902450000000000000e+06
1.902527000000000000e+06
1.902624000000000000e+06
1.902708000000000000e+06
1.902785000000000000e+06
1.902872000000000000e+06
1.902959000000000000e+06
1.903043000000000000e+06
1.903134000000000000e+06
1.903228000000000000e+06
1.903313000000000000e+06
1.903401000000000000e+06
1.903484000000000000e+06
1.903569000000000000e+06
1.903659000000000000e+06
1.903736000000000000e+06
1.903820000000000000e+06
1.903909000000000000e+06
1.903985000000000000e+06
1.904060000000000000e+06
1.904133000000000000e+06
1.904241000000000000e+06
1.904314000000000000e+06
1.904391000000000000e+06
1.904480000000000000e+06
1.904562000000000000e+06
1.904656000000000000e+06
1.904751000000000000e+06
1.904854000000000000e+06
1.904936000000000000e+06
1.905017000000000000e+06
1.905088000000000000e+06
1.905161000000000000e+06
1.905257000000000000e+06
1.905339000000000000e+06
1.905419000000000000e+06
1.905485000000000000e+06
1.905580000000000000e+06
1.905655000000000000e+06
1.905735000000000000e+06
1.905822000000000000e+06
1.905913000000000000e+06
1.905995000000000000e+06
1.906091000000000000e+06
1.906182000000000000e+06
1.906262000000000000e+06
1.906339000000000000e+06
1.906420000000000000e+06
1.906510000000000000e+06
1.906593000000000000e+06
1.906671000000000000e+06
1.906740000000000000e+06
1.906821000000000000e+06
1.906909000000000000e+06
1.906996000000000000e+06
1.907076000000000000e+06
1.907147000000000000e+06
1.907218000000000000e+06
1.907317000000000000e+06
1.907414000000000000e+06
1.907491000000000000e+06
1.907570000000000000e+06
1.907663000000000000e+06
1.907757000000000000e+06
1.907843000000000000e+06
1.907918000000000000e+06
1.907996000000000000e+06
1.908074000000000000e+06
1.908163000000000000e+06
1.908234000000000000e+06
1.908314000000000000e+06
1.908412000000000000e+06
1.908495000000000000e+06
1.908569000000000000e+06
1.908661000000000000e+06
1.908745000000000000e+06
1.908839000000000000e+06
1.908934000000000000e+06
1.909006000000000000e+06
1.909097000000000000e+06
1.909176000000000000e+06
1.909266000000000000e+06
1.909357000000000000e+06
1.909441000000000000e+06
1.909537000000000000e+06
1.909612000000000000e+06
1.909692000000000000e+06
1.909780000000000000e+06
1.909881000000000000e+06
1.909958000000000000e+06
1.910043000000000000e+06
1.910132000000000000e+06
1.910228000000000000e+06
1.910312000000000000e+06
1.910393000000000000e+06
1.910461000000000000e+06
1.910537000000000000e+06
1.910626000000000000e+06
1.910708000000000000e+06
1.910782000000000000e+06
1.910876000000000000e+06
1.910971000000000000e+06
1.911072000000000000e+06
1.911167000000000000e+06
1.911258000000000000e+06
1.911344000000000000e+06
1.911438000000000000e+06
1.911506000000000000e+06
1.911582000000000000e+06
1.911662000000000000e+06
1.911763000000000000e+06
1.911850000000000000e+06
1.911925000000000000e+06
1.912007000000000000e+06
1.912097000000000000e+06
1.912170000000000000e+06
1.912240000000000000e+06
1.912346000000000000e+06
1.912443000000000000e+06
1.912535000000000000e+06
1.912621000000000000e+06
1.912727000000000000e+06
1.912800000000000000e+06
1.912880000000000000e+06
1.912966000000000000e+06
1.913066000000000000e+06
1.913140000000000000e+06
1.913226000000000000e+06
1.913321000000000000e+06
1.913406000000000000e+06
1.913485000000000000e+06
1.913565000000000000e+06
1.913660000000000000e+06
1.913744000000000000e+06
1.913833000000000000e+06
1.913937000000000000e+06
1.914032000000000000e+06
1.914131000000000000e+06
1.914221000000000000e+06
1.914301000000000000e+06
1.914373000000000000e+06
1.914472000000000000e+06
1.914545000000000000e+06
1.914642000000000000e+06
1.914716000000000000e+06
1.914800000000000000e+06
1.914891000000000000e+06
1.914977000000000000e+06
1.915049000000000000e+06
1.915152000000000000e+06
1.915218000000000000e+06
1.915306000000000000e+06
1.915393000000000000e+06
1.915490000000000000e+06
1.915581000000000000e+06
1.915661000000000000e+06
1.915740000000000000e+06
1.915830000000000000e+06
1.915907000000000000e+06
1.915979000000000000e+06
1.916079000000000000e+06
1.916158000000000000e+06
1.916258000000000000e+06
1.916346000000000000e+06
1.916433000000000000e+06
1.916518000000000000e+06
1.916610000000000000e+06
1.916677000000000000e+06
1.916764000000000000e+06
1.916847000000000000e+06
1.916935000000000000e+06
1.917015000000000000e+06
1.917087000000000000e+06
1.917189000000000000e+06
1.917274000000000000e+06
1.917360000000000000e+06
1.917442000000000000e+06
1.917522000000000000e+06
1.917628000000000000e+06
1.917724000000000000e+06
1.917806000000000000e+06
1.917890000000000000e+06
1.917969000000000000e+06
1.918053000000000000e+06
1.918145000000000000e+06
1.918233000000000000e+06
1.918338000000000000e+06
1.918422000000000000e+06
1.918496000000000000e+06
1.918567000000000000e+06
1.918650000000000000e+06
1.918739000000000000e+06
1.918819000000000000e+06
1.918892000000000000e+06
1.918993000000000000e+06
1.919081000000000000e+06
1.919166000000000000e+06
1.919259000000000000e+06
1.919343000000000000e+06
1.919434000000000000e+06
1.919509000000000000e+06
1.919579000000000000e+06
1.919661000000000000e+06
1.919749000000000000e+06
1.919837000000000000e+06
1.919916000000000000e+06
1.919984000000000000e+06
1.920080000000000000e+06
1.920165000000000000e+06
1.920245000000000000e+06
1.920336000000000000e+06
1.920427000000000000e+06
1.920504000000000000e+06
1.920592000000000000e+06
1.920674000000000000e+06
1.920743000000000000e+06
1.920825000000000000e+06
1.920902000000000000e+06
1.920984000000000000e+06
1.921073000000000000e+06
1.921157000000000000e+06
1.921221000000000000e+06
1.921320000000000000e+06
1.921408000000000000e+06
1.921490000000000000e+06
1.921559000000000000e+06
1.921635000000000000e+06
1.921725000000000000e+06
1.921807000000000000e+06
